# Supplementary material for: Bioinformatics Analysis of RNA-seq Data Reveals Genes Related to Cancer Stem Cells in Colorectal Cancerogenesis
Source: Int J Mol Sci. 2022 Oct 31;23(21):13252. doi: 10.3390/ijms232113252 (PMC9654446; doi:10.3390/ijms232113252)
Supplement: Supplementary file 1 [file ijms-23-13252-s001.zip]

Archive with 17 entries (13 files):
- ijms-1966512-supplementary-final/
- ijms-1966512-supplementary-final/ijms-1966512-supplementary/
- ijms-1966512-supplementary-final/ijms-1966512-supplementary/Supplementary file S1/
- ijms-1966512-supplementary-final/ijms-1966512-supplementary/Supplementary file S1/GSE100243 NvsC.xlsx
- ijms-1966512-supplementary-final/ijms-1966512-supplementary/Supplementary file S1/GSE104836.xlsx
- ijms-1966512-supplementary-final/ijms-1966512-supplementary/Supplementary file S1/GSE50760 NvsC.xlsx
- ijms-1966512-supplementary-final/ijms-1966512-supplementary/Supplementary file S1/GSE76987.xlsx
- ijms-1966512-supplementary-final/ijms-1966512-supplementary/Supplementary file S1/TCGA DOWNREGULATED.xlsx
- ijms-1966512-supplementary-final/ijms-1966512-supplementary/Supplementary file S1/TCGA UPREGULATED.xlsx
- ijms-1966512-supplementary-final/ijms-1966512-supplementary/Supplementary file S1/TCGA.xlsx
- ijms-1966512-supplementary-final/ijms-1966512-supplementary/Supplementary file S2.xlsx
- ijms-1966512-supplementary-final/ijms-1966512-supplementary/Supplementary file S3.xlsx
- ijms-1966512-supplementary-final/ijms-1966512-supplementary/Supplementary file S4/
- ijms-1966512-supplementary-final/ijms-1966512-supplementary/Supplementary file S4/ACvsNC.xlsx
- ijms-1966512-supplementary-final/ijms-1966512-supplementary/Supplementary file S4/AvsC.xlsx
- ijms-1966512-supplementary-final/ijms-1966512-supplementary/Supplementary file S4/NvsC.xlsx
- ijms-1966512-supplementary-final/ijms-1966512-supplementary/Supplementary file S5.xlsx
