# Supplementary material for: Bioinformatics Analysis of RNA-seq Data Reveals Genes Related to Cancer Stem Cells in Colorectal Cancerogenesis
Source: Int J Mol Sci. 2022 Oct 31;23(21):13252. doi: 10.3390/ijms232113252 (PMC9654446; doi:10.3390/ijms232113252)
Supplement: Supplementary file 1 [file ijms-23-13252-s001.zip › ijms-1966512-supplementary-final/ijms-1966512-supplementary/Supplementary file S1/GSE100243 NvsC.xlsx]

## Sheet: Sheet1
Column1	GeneID	Length	logFC	AveExpr	t	P.Value	adj.P.Val	B
25984	25984	2454	7.02791	2.73932	10.3112	8.12934e-08	0.000170115	7.78907
1469	1469	760	6.54635	0.904743	8.89463	4.77495e-07	0.000404262	6.26197
4316	4316	1119	6.52916	3.94686	7.17951	5.46548e-06	0.00137502	4.31229
1116	1116	2196	6.30593	3.41364	9.14348	3.44769e-07	0.000346623	6.72641
1300	1300	5043	6.29829	2.70126	12.2184	9.93434e-09	7.99019e-05	9.38411
6493	6493	6947	5.71933	1.98979	5.63783	6.75575e-05	0.00274729	1.9571
9076	9076	3452	5.46624	4.94935	7.64038	2.74119e-06	0.000938188	5.01212
4973	4973	2695	5.43538	2.19779	10.3934	7.37942e-08	0.000170115	7.87563
6424	6424	2974	5.39571	4.22206	13.6994	2.3299e-09	3.74787e-05	11.1147
2191	2191	3912	5.18793	1.87898	9.378	2.55159e-07	0.000301221	6.81867
5967	5967	808	5.16716	3.33801	6.10242	3.05941e-05	0.0024388	2.71349
3624	3624	2175	5.14472	4.14779	10.2611	8.62633e-08	0.000170115	8.12958
3576	3576	1705	5.13449	5.93607	6.97299	7.51274e-06	0.00151062	4.05314
6374	6374	2488	5.10676	2.1529	8.78789	5.50201e-07	0.00041633	6.25826
115908	115908	1512	4.99796	3.45725	11.7057	1.69951e-08	9.11275e-05	9.36454
7472	7472	2907	4.89881	1.63345	7.23661	5.01021e-06	0.00131178	4.29583
6696	6696	1814	4.70661	4.85197	6.46915	1.67208e-05	0.00198095	3.28486
4312	4312	2055	4.67442	0.66572	8.05889	1.4989e-06	0.000777786	5.27105
7058	7058	5881	4.63769	4.07248	10.8291	4.46039e-08	0.0001435	8.73144
144501	144501	4393	4.60311	1.80848	5.46583	9.12699e-05	0.00295454	1.6791
3381	3381	1591	4.30881	0.174166	5.86229	4.59021e-05	0.0026056	2.27463
6947	6947	1567	4.15174	1.15396	3.27148	0.00574018	0.0327623	-2.2146
3730	3730	6721	4.14829	1.35682	6.50355	1.58148e-05	0.00194722	3.2659
2118	2118	2764	3.97433	3.51309	5.30059	0.000122324	0.00326318	1.38894
1277	1277	5936	3.97063	9.76031	11.2783	2.69959e-08	0.000108564	9.48591
11082	11082	2089	3.90146	0.864796	5.03448	0.000197554	0.00397232	0.955172
84141	84141	2102	3.88814	0.438952	5.75625	5.5048e-05	0.00271311	2.1132
23213	23213	6159	3.88343	6.32524	7.92181	1.82233e-06	0.000778988	5.42852
55083	55083	14435	3.88155	3.65056	9.22009	3.1229e-07	0.0003349	6.99083
4319	4319	1759	3.85601	-0.469816	4.33001	0.000733565	0.007872	-0.249855
9358	9358	5926	3.82555	2.98559	8.67153	6.43052e-07	0.000431006	6.26758
5008	5008	3058	3.80511	1.29402	5.48178	8.87442e-05	0.00295454	1.69389
633	633	2444	3.76014	3.07863	8.52995	7.7897e-07	0.00050122	6.12014
1303	1303	11874	3.75057	5.98212	9.55956	2.02901e-07	0.000301221	7.53061
4188	4188	2333	3.72477	2.72352	6.94725	7.81964e-06	0.00153121	3.9812
1237	1237	1487	3.69309	0.0272752	5.07098	0.000184879	0.00387235	1.01192
54997	54997	1061	3.65004	4.24599	9.50619	2.16966e-07	0.000301221	7.38539
54210	54210	3938	3.60249	1.80806	4.38133	0.00066542	0.00743329	-0.186438
84624	84624	6551	3.59344	2.46711	7.14178	5.79017e-06	0.00137817	4.24719
50507	50507	5503	3.57237	1.95376	6.00554	3.60006e-05	0.00251645	2.53996
5068	5068	1097	3.49551	3.02442	5.05886	0.000188993	0.00393291	0.973708
2922	2922	1249	3.49503	-0.116293	4.8586	0.000272573	0.00465487	0.655261
10630	10630	3055	3.48947	2.62348	7.75331	2.32423e-06	0.000873012	5.0894
2786	2786	5543	3.41966	2.94136	4.3084	0.000764372	0.00808217	-0.380259
54972	54972	3520	3.39751	2.6452	6.71718	1.12293e-05	0.00169072	3.64766
7076	7076	1963	3.397	7.81389	9.36396	2.59759e-07	0.000301221	7.31893
7070	7070	2397	3.38325	6.37419	10.1785	9.51778e-08	0.000170115	8.25541
1295	1295	3091	3.3812	4.47123	7.915	1.8402e-06	0.000778988	5.40867
7291	7291	1807	3.37765	2.36184	7.5145	3.30086e-06	0.00102166	4.74908
563	563	1265	3.35756	4.80898	7.51414	3.30265e-06	0.00102166	4.85131
3557	3557	3333	3.30798	2.22264	5.92078	4.15523e-05	0.0026056	2.41733
57214	57214	7271	3.30272	3.36676	4.41657	0.000622421	0.00711523	-0.18307
8038	8038	8937	3.3011	2.27459	7.17704	5.48612e-06	0.00137502	4.28564
2537	2537	860	3.29487	5.27134	7.96366	1.71639e-06	0.000778988	5.48509
3671	3671	2385	3.28729	4.72758	8.85465	5.03458e-07	0.000404931	6.64397
85409	85409	2362	3.28552	2.91273	6.38386	1.92117e-05	0.00204662	3.15554
8862	8862	3224	3.28263	0.21859	5.77604	5.32063e-05	0.00270763	2.13367
3651	3651	2573	3.25641	2.27306	7.11568	6.02659e-06	0.00138491	4.20049
2214	2214	2403	3.23217	1.24902	5.11504	0.000170701	0.00373084	1.09311
3934	3934	822	3.23133	9.91458	4.04218	0.00127359	0.0112107	-1.11706
81792	81792	12232	3.22419	3.67021	7.91693	1.83512e-06	0.000778988	5.38569
5054	5054	3190	3.19617	5.83193	9.0699	3.79361e-07	0.000358965	6.93913
2069	2069	4628	3.19085	3.68232	6.79479	9.93096e-06	0.00162435	3.79047
56265	56265	2400	3.16272	2.66891	5.59318	7.30166e-05	0.00277706	1.88896
3872	3872	1574	3.15215	4.23159	4.3388	0.000721408	0.00779877	-0.395523
25758	25758	12307	3.15204	0.427806	3.74811	0.00225396	0.0167625	-1.28746
4237	4237	1798	3.1513	3.06174	7.837	2.0588e-06	0.000849176	5.24553
6556	6556	5090	3.14827	2.01657	5.6793	6.28689e-05	0.00271857	2.02778
7804	7804	8014	3.14251	4.17229	7.10526	6.12383e-06	0.00138744	4.2552
27286	27286	2190	3.12284	5.16829	7.67916	2.5897e-06	0.000905606	5.08761
4320	4320	2261	3.12253	4.80512	6.43391	1.77062e-05	0.00198095	3.21894
1056	1056	2386	3.122	1.9884	6.787	1.00538e-05	0.00162435	3.72161
10232	10232	2581	3.11899	3.82573	4.27418	0.000815906	0.00844532	-0.500168
22801	22801	9820	3.11179	3.4077	7.03077	6.86901e-06	0.00145388	4.13693
3500	3500	992	3.1099	0.369518	5.04193	0.000194895	0.00395664	0.962807
4885	4885	2713	3.10234	1.70121	5.2921	0.000124191	0.00326962	1.39069
7130	7130	1694	3.06163	2.88934	6.82881	9.41253e-06	0.00161074	3.82677
3569	3569	3969	3.0588	1.88706	6.17736	2.70002e-05	0.00232619	2.81049
4015	4015	5399	3.05142	2.96117	5.88335	4.4283e-05	0.0026056	2.36244
25975	25975	2432	3.04812	0.776107	5.76884	5.38692e-05	0.00270763	2.14145
140862	140862	2592	3.04433	1.3563	4.23832	0.000873753	0.00876258	-0.430999
4680	4680	2703	3.04157	9.06804	5.71853	5.8746e-05	0.00271857	1.96788
366	366	3021	3.02835	1.2968	5.01181	0.000205877	0.00402397	0.919501
1734	1734	6716	3.02468	3.24758	7.41204	3.84547e-06	0.00110461	4.67837
8614	8614	5343	3.0117	2.25777	6.92108	8.1453e-06	0.00154147	3.93148
10537	10537	990	2.99531	4.85015	6.44784	1.73096e-05	0.00198095	3.24227
645188	645188	677	2.99053	0.783329	3.70315	0.00246076	0.0178392	-1.40285
3553	3553	1764	2.97644	3.62687	3.46382	0.00393302	0.0248506	-2.00598
1278	1278	5411	2.95609	10.2383	8.02884	1.56419e-06	0.000778988	5.56905
2906	2906	5329	2.94496	2.73332	7.01972	6.98748e-06	0.00145975	4.09814
6319	6319	5468	2.93646	7.16333	7.13646	5.83756e-06	0.00137817	4.28093
4323	4323	3595	2.93545	7.51836	8.75665	5.73642e-07	0.00041633	6.55306
58530	58530	402	2.92924	1.65723	3.16627	0.00705947	0.0378655	-2.45743
10284	10284	2389	2.92473	6.18655	9.35673	2.62159e-07	0.000301221	7.29721
6369	6369	1028	2.92456	4.94105	5.60068	7.20683e-05	0.00277341	1.83434
83959	83959	6287	2.91343	1.40436	5.20718	0.000144584	0.00347196	1.24883
6004	6004	2432	2.90956	4.30896	7.48419	3.45291e-06	0.00104799	4.80686
414062	414062	774	2.90944	2.09382	4.01947	0.00133068	0.0115139	-0.877123
3627	3627	1216	2.90451	3.31831	7.07472	6.41847e-06	0.00142314	4.20117
387914	387914	4560	2.88346	0.444304	4.97593	0.000219802	0.00416578	0.854409
145741	145741	3445	2.88261	1.8654	4.2848	0.000799541	0.00834615	-0.377562
389058	389058	3097	2.88089	1.69658	4.67437	0.000383462	0.00558224	0.327911
1755	1755	8073	2.87953	5.64627	6.10707	3.03575e-05	0.0024388	2.6725
7481	7481	5859	2.84778	2.54715	4.14227	0.00105034	0.00984605	-0.670758
92312	92312	6124	2.83473	2.07839	4.92202	0.000242588	0.00438951	0.757115
6781	6781	3877	2.83227	5.05324	7.0707	6.45837e-06	0.00142314	4.19986
3786	3786	11454	2.82357	0.244543	3.49692	0.00368559	0.0237335	-1.73583
6273	6273	963	2.8203	1.71219	4.3261	0.000739044	0.00790443	-0.29024
1462	1462	12416	2.80854	5.5519	6.66294	1.22421e-05	0.00171871	3.5676
64699	64699	3489	2.78381	1.30051	3.76312	0.00218892	0.0164167	-1.30214
84525	84525	4001	2.76252	0.614965	5.16379	0.00015632	0.0036077	1.16877
1281	1281	5490	2.75932	10.2275	7.31697	4.43618e-06	0.00125194	4.53748
6373	6373	1606	2.75676	2.1932	3.86188	0.00180597	0.0143249	-1.15661
7447	7447	2005	2.74479	4.04295	6.90869	8.30452e-06	0.00155333	3.96233
283120	283120	2308	2.73947	7.14827	6.78423	1.00979e-05	0.00162435	3.73625
25903	25903	5655	2.73618	3.32715	5.45619	9.28337e-05	0.00297475	1.64258
10417	10417	2478	2.73424	4.20482	7.16874	5.55616e-06	0.00137502	4.34945
2209	2209	3598	2.72971	0.872623	4.0867	0.00116885	0.0105393	-0.692966
25884	25884	2770	2.72858	4.00328	4.12378	0.00108834	0.0100731	-0.786126
4487	4487	1940	2.71911	0.633116	4.37057	0.000679141	0.0075032	-0.190798
85407	85407	9499	2.7151	5.68271	7.04279	6.74256e-06	0.00144614	4.15212
60681	60681	3388	2.70782	5.97745	7.79431	2.18995e-06	0.000873012	5.24942
3772	3772	6842	2.69182	0.871857	5.15323	0.000159326	0.00365088	1.154
6348	6348	797	2.69154	1.99243	4.28304	0.000802234	0.00835443	-0.37968
1293	1293	10859	2.69126	3.47329	5.84757	4.70701e-05	0.0026056	2.29473
4488	4488	2208	2.6898	3.28832	5.2427	0.00013566	0.00335861	1.27649
6615	6615	1709	2.68468	1.62619	5.40963	0.000100787	0.00305058	1.58502
50863	50863	5146	2.67518	2.93997	5.52745	8.19069e-05	0.00286586	1.7727
4283	4283	2708	2.6746	2.44152	5.8509	4.68034e-05	0.0026056	2.31053
94031	94031	3393	2.66323	3.55375	6.43873	1.75677e-05	0.00198095	3.243
57761	57761	2887	2.66038	3.73092	5.61478	7.03195e-05	0.00277199	1.89754
4017	4017	3810	2.63971	4.96467	6.2306	2.47183e-05	0.00228517	2.88631
10631	10631	3380	2.63679	6.81286	5.7703	5.37345e-05	0.00270763	2.07914
11174	11174	8753	2.63039	3.21744	6.27605	2.29302e-05	0.00226251	2.98903
10410	10410	668	2.6251	8.01594	8.27747	1.10277e-06	0.000611693	5.91513
56937	56937	5517	2.6243	5.7469	7.96602	1.71062e-06	0.000778988	5.48995
10581	10581	730	2.62159	6.44925	8.30636	1.05937e-06	0.000608607	5.95573
79883	79883	3616	2.61928	3.97999	5.11843	0.000169659	0.00372504	1.02726
6678	6678	3590	2.61666	9.21278	8.729	5.95274e-07	0.00041633	6.51766
1289	1289	8509	2.60349	5.56654	6.69896	1.15592e-05	0.00169097	3.62235
1290	1290	7097	2.5935	5.627	6.85659	9.01059e-06	0.0015928	3.86674
4313	4313	4124	2.58799	7.83664	8.40433	9.252e-07	0.000551214	6.08711
11156	11156	3726	2.58476	3.79254	7.23335	5.03506e-06	0.00131178	4.44132
22822	22822	5913	2.57339	8.25604	7.44272	3.67306e-06	0.00109416	4.72954
8840	8840	5558	2.57185	0.50577	4.41626	0.000622793	0.00711523	-0.101462
165	165	4127	2.56971	2.56243	5.75134	5.55159e-05	0.00271311	2.14846
64063	64063	2005	2.56502	2.48722	3.74014	0.00228928	0.0169558	-1.41056
54209	54209	1067	2.55482	2.32791	5.81928	4.94037e-05	0.0026056	2.25919
1001	1001	4893	2.53607	5.33928	3.892	0.00170331	0.013741	-1.30084
6581	6581	4708	2.53279	3.96872	5.47813	8.93165e-05	0.00295454	1.65628
7052	7052	4193	2.53261	6.76664	6.44497	1.73904e-05	0.00198095	3.20054
5328	5328	2804	2.5233	4.41775	6.8616	8.93994e-06	0.0015928	3.88841
51776	51776	10071	2.51436	2.39682	4.93439	0.000237155	0.00434495	0.764501
57477	57477	10056	2.51254	3.51663	5.67539	6.32961e-05	0.00272241	2.00446
7045	7045	2805	2.50774	7.44868	7.73119	2.40028e-06	0.000873012	5.1534
994	994	4290	2.49973	6.10465	5.70855	5.97671e-05	0.00271857	1.98534
5968	5968	806	2.49065	1.6828	4.0131	0.00134717	0.0115886	-0.874495
1282	1282	15600	2.48872	6.98583	6.93447	7.97689e-06	0.00153121	3.97046
11178	11178	7253	2.48206	0.623148	4.13738	0.00106027	0.00989871	-0.592812
6712	6712	13206	2.48039	3.43023	4.49485	0.000536864	0.00655235	-0.0700329
2615	2615	4851	2.47532	2.57466	5.55088	7.86137e-05	0.00284523	1.81724
51330	51330	1033	2.47496	5.29209	6.1817	2.68061e-05	0.00232619	2.79825
3218	3218	1996	2.47142	3.323	4.90176	0.000251775	0.00443703	0.669841
84168	84168	7413	2.47121	4.88408	6.71622	1.12463e-05	0.00169072	3.65927
54716	54716	5698	2.47098	2.79469	4.048	0.00125937	0.0111187	-0.865603
145864	145864	3312	2.46854	2.61698	5.8281	4.86628e-05	0.0026056	2.27334
1009	1009	6061	2.46442	6.37101	7.41444	3.83169e-06	0.00110461	4.6994
348013	348013	4552	2.46433	0.889459	4.29897	0.000778237	0.00817158	-0.312796
8519	8519	717	2.46155	8.02033	7.54129	3.17236e-06	0.00102166	4.87506
100506385	100506385	3151	2.4574	1.03053	4.64458	0.000405378	0.00572417	0.291928
11065	11065	1259	2.4522	6.4346	6.17758	2.69905e-05	0.00232619	2.76896
2687	2687	2764	2.45168	3.399	6.21974	2.51664e-05	0.00230015	2.8981
26777	26777	138	2.44783	9.37858	5.39965	0.000102583	0.00306719	1.40144
6820	6820	1515	2.43945	2.25477	5.75788	5.4894e-05	0.00271311	2.15964
91179	91179	3512	2.43837	2.72583	5.44037	9.54598e-05	0.00298938	1.62862
25817	25817	2886	2.43748	2.6518	4.40827	0.000632285	0.00720321	-0.184911
127294	127294	5800	2.43639	1.75196	3.48357	0.00378345	0.0241798	-1.84866
3801	3801	5561	2.43303	4.05302	5.68349	6.24141e-05	0.00271857	1.99991
283212	283212	2341	2.42307	1.52369	4.0963	0.00114744	0.0104098	-0.694631
8549	8549	5053	2.41603	3.19726	4.72949	0.000346079	0.00529689	0.364208
9945	9945	4109	2.41001	3.07138	5.4959	8.65688e-05	0.00293234	1.71353
5053	5053	2686	2.40871	0.195059	3.64874	0.002737	0.0191507	-1.46196
4241	4241	6722	2.40171	3.4525	3.91798	0.00161958	0.0133398	-1.15144
6423	6423	1990	2.39852	5.97725	5.4956	8.66149e-05	0.00293234	1.61821
4061	4061	1176	2.3882	4.49151	5.7054	6.00936e-05	0.00271857	2.02155
283208	283208	2322	2.3879	2.58273	5.24589	0.000134887	0.00335361	1.30081
3426	3426	2535	2.38654	3.04923	5.50178	8.56792e-05	0.00293234	1.72436
629	629	2627	2.38332	5.0775	6.3513	2.02626e-05	0.00211399	3.07648
6280	6280	577	2.38249	2.98745	4.40326	0.000638316	0.00724115	-0.217085
147111	147111	2297	2.35906	2.38446	3.1935	0.00669153	0.0365376	-2.43931
84962	84962	5198	2.3515	2.23265	5.04832	0.000192646	0.00395664	0.968254
57167	57167	7505	2.34877	3.2387	5.39782	0.000102916	0.00306943	1.54073
8904	8904	2631	2.34339	2.2152	5.47425	8.99271e-05	0.00295454	1.69199
4982	4982	2346	2.33874	2.68976	5.20877	0.000144172	0.00347196	1.23221
1909	1909	4150	2.33744	3.31693	4.07099	0.00120477	0.0107666	-0.851348
541471	541471	1117	2.33641	3.97865	5.79987	5.1074e-05	0.0026729	2.19906
57460	57460	6459	2.33425	3.66361	5.25979	0.000131571	0.00332431	1.28773
127343	127343	3277	2.33264	0.242261	4.24369	0.000864821	0.00872742	-0.403956
493869	493869	3753	2.33031	2.89942	5.28068	0.000126751	0.00329921	1.35099
1441	1441	3584	2.33015	5.1653	4.91686	0.000244897	0.00439795	0.61052
183	183	2584	2.32721	2.75535	4.1844	0.000968772	0.00934833	-0.605321
54541	54541	1752	2.32714	5.61656	6.20832	2.56475e-05	0.00231778	2.83416
58473	58473	3147	2.32449	4.13411	6.50639	1.57423e-05	0.00194722	3.34198
5629	5629	9802	2.31605	5.16382	6.58066	1.3966e-05	0.00184145	3.44327
23250	23250	9604	2.31184	4.70284	6.45025	1.72418e-05	0.00198095	3.24318
79094	79094	1560	2.30913	1.47599	4.3092	0.000763218	0.00808217	-0.313579
84951	84951	4151	2.30819	3.34065	4.48473	0.000547207	0.00661433	-0.0912098
79092	79092	5533	2.29852	1.55809	3.51497	0.00355727	0.0231177	-1.7678
6695	6695	4827	2.29568	5.01612	6.04853	3.34871e-05	0.00246685	2.58214
4148	4148	2583	2.2951	1.4868	3.91548	0.00162744	0.0133566	-1.02619
3976	3976	4612	2.28094	4.52198	4.49979	0.000531889	0.00652629	-0.125692
586	586	10227	2.27038	3.4292	4.92578	0.000240926	0.0043781	0.706239
23657	23657	11845	2.26581	3.92443	4.89814	0.000253456	0.00444128	0.631152
200844	200844	4041	2.26556	0.801844	3.00817	0.00963037	0.047961	-2.65914
3312	3312	2480	2.26333	8.30913	5.73166	5.74303e-05	0.00271857	1.99162
118663	118663	2392	2.26069	1.20985	3.06764	0.00856936	0.0438723	-2.57027
4060	4060	2116	2.23162	7.27616	5.73874	5.6734e-05	0.00271857	2.01348
8532	8532	2540	2.22285	3.3316	5.90311	4.28189e-05	0.0026056	2.38552
4939	4939	9368	2.22263	3.45262	5.04683	0.000193167	0.00395664	0.9178
79953	79953	6135	2.21275	2.13702	4.43396	0.000602272	0.00699017	-0.11574
6320	6320	1407	2.21211	1.2414	3.72946	0.00233753	0.0172405	-1.35323
54757	54757	6180	2.20526	2.53528	4.70997	0.000358865	0.00539497	0.361798
6286	6286	510	2.20147	7.13002	3.05348	0.0088109	0.0448519	-2.97661
2215	2215	2741	2.19594	4.43767	4.50379	0.000527899	0.00649219	-0.117546
29995	29995	3229	2.1946	4.45734	5.93401	4.06299e-05	0.0026056	2.40725
27143	27143	4761	2.1902	5.0061	5.07574	0.00018329	0.0038693	0.900977
4053	4053	8630	2.17469	3.34187	5.88016	4.45243e-05	0.0026056	2.34734
80727	80727	5052	2.17383	5.123	6.1971	2.61294e-05	0.00232146	2.82476
7038	7038	9456	2.17207	1.8679	3.79779	0.00204587	0.0157012	-1.2687
389658	389658	1171	2.17053	1.1872	3.8262	0.00193578	0.0150412	-1.19463
11067	11067	2060	2.15181	4.69219	6.0671	3.2459e-05	0.00246548	2.62107
158160	158160	1401	2.14434	2.33355	4.82624	0.000289327	0.00479806	0.571674
10538	10538	941	2.14432	3.32906	4.37254	0.000676614	0.00748557	-0.29679
114784	114784	14933	2.14197	2.45793	4.24428	0.00086386	0.00872742	-0.479427
50944	50944	9632	2.14051	2.02381	4.11265	0.00111189	0.0102205	-0.695065
80019	80019	1693	2.14031	2.69117	4.37304	0.000675969	0.00748557	-0.257141
23532	23532	3755	2.13725	0.0341916	3.11502	0.00780774	0.0408765	-2.42562
6999	6999	1703	2.13508	2.2451	4.02884	0.00130682	0.0114003	-0.863977
718	718	5132	2.13465	5.58975	6.20352	2.58526e-05	0.00232146	2.82647
6469	6469	2435	2.13187	0.711878	3.04944	0.00888116	0.0451524	-2.56739
55959	55959	4894	2.13107	5.55587	6.59912	1.35581e-05	0.00183274	3.46398
6863	6863	1188	2.12827	2.41958	3.55849	0.00326626	0.0218108	-1.76149
79168	79168	2324	2.1268	1.51589	3.76663	0.002174	0.0163325	-1.30608
2919	2919	1192	2.12482	6.5058	4.31891	0.000749222	0.00796562	-0.542449
7293	7293	2339	2.12249	1.09411	3.36717	0.00475556	0.0283851	-2.01568
60436	60436	3624	2.12197	2.4248	4.33984	0.000719985	0.00779158	-0.303942
11031	11031	3994	2.1204	6.16097	5.62069	6.96007e-05	0.0027624	1.82955
143458	143458	4011	2.1189	2.09683	4.91748	0.000244616	0.00439795	0.743029
6515	6515	3938	2.11813	5.64491	5.54148	7.99189e-05	0.00286436	1.70474
9603	9603	3711	2.11612	4.65911	3.22429	0.0062984	0.0349848	-2.55301
280636	280636	1294	2.11007	5.50123	4.60505	0.000436472	0.00591498	0.0258391
340706	340706	6556	2.10965	4.11702	5.53405	8.09647e-05	0.00286586	1.74064
53827	53827	4876	2.10856	7.88953	4.51547	0.000516412	0.00642628	-0.201008
6322	6322	9160	2.09973	0.772792	3.38153	0.0046232	0.0277495	-1.96929
57670	57670	12427	2.09873	2.10806	3.28081	0.00563579	0.0323084	-2.24639
10913	10913	4459	2.09722	2.997	3.12011	0.00773007	0.0405829	-2.6302
2357	2357	1371	2.09497	2.07213	4.1861	0.000965621	0.00934033	-0.564469
26249	26249	7875	2.09313	4.79276	5.34836	0.000112352	0.003158	1.3914
285590	285590	7977	2.09023	5.58013	6.57365	1.41244e-05	0.00184719	3.42251
2149	2149	3810	2.08771	4.10745	6.01011	3.5724e-05	0.00251645	2.54232
114990	114990	2806	2.08072	1.45432	3.66821	0.00263474	0.0186789	-1.47759
10669	10669	2698	2.07268	3.3868	4.24253	0.000866755	0.00873598	-0.544104
57464	57464	6354	2.06372	2.21333	4.50483	0.00052686	0.00648437	0.00658105
54894	54894	6212	2.06209	6.50734	5.03232	0.000198333	0.00397812	0.782639
6282	6282	594	2.06156	8.47692	4.17839	0.000979989	0.00940018	-0.848312
4605	4605	2777	2.05991	4.78486	5.41175	0.00010041	0.00305058	1.50485
81544	81544	6923	2.05755	2.98128	4.66707	0.000388714	0.00560794	0.260667
402415	402415	5572	2.05119	1.50688	3.53775	0.00340179	0.0224057	-1.7519
3301	3301	1538	2.05098	6.80588	4.46363	0.000569434	0.00677508	-0.281435
112597	112597	959	2.05	4.36228	5.59842	7.23523e-05	0.00277341	1.84247
54749	54749	2732	2.04727	5.01158	5.47389	8.99851e-05	0.00295454	1.60625
677839	677839	138	2.04577	11.2065	4.98366	0.000216722	0.00415137	0.646842
54443	54443	4844	2.03393	5.28326	5.5336	8.10279e-05	0.00286586	1.70286
10846	10846	9471	2.03088	2.91183	5.04149	0.000195053	0.00395664	0.930501
124976	124976	4349	2.02839	3.6913	5.32473	0.000117175	0.00319767	1.39414
2194	2194	8517	2.01996	4.20535	5.003	0.000209208	0.00407917	0.80488
10493	10493	2758	2.01983	5.70059	3.75831	0.00220954	0.0165314	-1.59057
23452	23452	8483	2.01497	5.01788	5.34471	0.000113083	0.003158	1.38038
5754	5754	4446	2.00918	4.44665	5.66843	6.40631e-05	0.0027287	1.95732
30850	30850	3536	2.00655	2.72157	4.1689	0.000998007	0.00950352	-0.638921
5366	5366	1936	2.00284	1.93816	4.21413	0.000915145	0.00901473	-0.5074
57332	57332	1546	1.99898	3.30477	4.64036	0.000408585	0.00573017	0.194005
29015	29015	2936	1.97704	5.27791	4.48095	0.000551124	0.00663577	-0.202406
5159	5159	6557	1.9751	4.5264	5.37442	0.000107272	0.00309869	1.4473
131578	131578	5940	1.9728	1.427	3.48561	0.00376828	0.0241046	-1.81467
4318	4318	2336	1.97201	3.89376	4.59583	0.000444079	0.00595784	0.0777595
9891	9891	6821	1.97049	3.84648	4.90915	0.000248387	0.00441287	0.651411
597	597	943	1.96898	1.89411	3.4431	0.00409636	0.02559	-1.9311
25878	25878	10244	1.9526	5.91519	3.95407	0.00151014	0.0126719	-1.22266
2564	2564	8156	1.95141	4.00865	5.58379	7.42217e-05	0.00278956	1.82875
9507	9507	4332	1.95137	3.5769	4.28047	0.000806179	0.00837198	-0.483818
5361	5361	9779	1.94548	3.98779	5.13694	0.000164078	0.0036811	1.05168
5329	5329	2735	1.94311	7.33784	5.70034	6.06211e-05	0.00271857	1.94186
7837	7837	7034	1.94007	4.64668	5.09399	0.000177328	0.00381191	0.9466
346389	346389	9159	1.93232	5.34789	4.65806	0.000395303	0.00567499	0.126312
5706	5706	1593	1.932	6.58352	4.2113	0.000920108	0.0090429	-0.75343
6208	6208	786	1.93146	2.24609	4.48446	0.000547484	0.00661433	-0.0368111
4599	4599	4755	1.92998	5.69543	5.17762	0.000152475	0.00355466	1.06068
10456	10456	1175	1.92488	4.90992	4.91964	0.00024365	0.0043939	0.622918
54498	54498	2511	1.92428	3.23152	4.45424	0.000579618	0.00683558	-0.144525
11025	11025	2879	1.92405	2.54471	3.71968	0.00238257	0.0174209	-1.46513
4192	4192	1723	1.92251	6.78623	4.02595	0.00131413	0.0114425	-1.11397
114822	114822	5911	1.92235	1.28498	3.17228	0.00697655	0.0375525	-2.38483
9636	9636	667	1.92002	4.42866	5.22955	0.000138896	0.00339555	1.19683
5266	5266	554	1.9196	4.6208	4.49201	0.00053974	0.00657249	-0.149547
3918	3918	6503	1.91777	5.90752	4.75389	0.00033076	0.00515341	0.286409
85441	85441	10186	1.9175	4.30598	5.25432	0.000132865	0.00333427	1.24681
54478	54478	2072	1.91702	1.43008	3.88979	0.00171065	0.0137753	-1.07837
11145	11145	1767	1.91487	5.92607	4.572	0.000464367	0.00607302	-0.0539783
2523	2523	4343	1.91392	2.30716	4.12347	0.00108898	0.0100732	-0.696294
6523	6523	5236	1.90414	4.79237	3.64792	0.00274139	0.0191647	-1.75699
27290	27290	368	1.90115	6.41924	3.18628	0.00678716	0.0368597	-2.7075
26011	26011	14456	1.90008	1.03427	3.23618	0.0061528	0.0344293	-2.24551
55034	55034	2727	1.89641	2.61881	3.14304	0.00738939	0.0392296	-2.55549
3002	3002	946	1.88974	1.96627	3.45737	0.00398313	0.025097	-1.91418
6624	6624	2796	1.88536	3.90119	4.23611	0.000877445	0.00877772	-0.592434
84251	84251	9477	1.88531	5.34275	5.16595	0.000155715	0.00360362	1.04945
25902	25902	5609	1.88404	3.67088	5.16166	0.000156922	0.00361525	1.10863
92745	92745	2329	1.88235	3.93941	4.63046	0.00041621	0.00577659	0.137802
58504	58504	5796	1.88178	2.0513	3.38454	0.00459596	0.0276686	-2.05521
26012	26012	3797	1.87934	5.35481	5.52925	8.16489e-05	0.00286586	1.69028
60481	60481	3952	1.87581	5.51924	5.50714	8.48771e-05	0.00293234	1.64602
79070	79070	2848	1.87328	1.1152	3.67396	0.00260526	0.0185435	-1.45184
5976	5976	5380	1.87181	4.14863	3.83851	0.00188995	0.0148084	-1.35699
2921	2921	1159	1.87028	5.02631	3.73213	0.00232535	0.0171664	-1.60525
4935	4935	1821	1.86846	1.80474	3.70809	0.00243713	0.0177392	-1.44928
7980	7980	2444	1.86668	2.10202	3.82059	0.00195702	0.0151422	-1.24826
79586	79586	3206	1.86247	4.97673	4.95488	0.000228425	0.004243	0.681868
6288	6288	678	1.85771	1.85395	3.10049	0.0080338	0.0416975	-2.56789
7292	7292	3829	1.85207	0.741843	3.07147	0.00850519	0.0435854	-2.52326
55388	55388	4569	1.84895	3.86506	4.13411	0.00106694	0.00993222	-0.779873
90381	90381	6819	1.84748	2.19179	4.02166	0.00132506	0.0115029	-0.878748
1088	1088	2653	1.84726	0.764574	3.3132	0.00528798	0.0306863	-2.10358
4854	4854	8071	1.84295	5.07025	4.82812	0.000288323	0.00478634	0.44842
27338	27338	1601	1.83834	5.83866	6.0628	3.26944e-05	0.00246548	2.58584
79628	79628	26580	1.83708	2.37774	4.11176	0.0011138	0.0102205	-0.728052
9762	9762	5817	1.8337	4.89948	4.72572	0.000348516	0.00531396	0.268921
57538	57538	10917	1.82811	1.84792	3.25998	0.0058714	0.0331592	-2.27587
80201	80201	4262	1.82775	4.71148	5.14658	0.000161248	0.00365943	1.03755
6628	6628	1153	1.82577	6.9635	5.38532	0.00010522	0.00309255	1.39954
2882	2882	1229	1.81996	2.31914	3.50196	0.00364932	0.0235414	-1.85641
51365	51365	1918	1.81895	1.56547	3.40179	0.00444277	0.0269663	-1.98341
2212	2212	3559	1.81778	3.81044	4.08923	0.00116316	0.0105175	-0.860693
8061	8061	1753	1.81174	1.05267	3.50681	0.00361471	0.0234083	-1.75405
6641	6641	5178	1.81093	4.67517	4.56935	0.000466679	0.00609829	-0.0103179
7097	7097	3735	1.81072	1.20097	3.13302	0.00753632	0.0398126	-2.45797
3488	3488	6239	1.8096	9.75263	5.86429	4.5746e-05	0.0026056	2.20916
3838	3838	2535	1.80937	6.6023	5.77624	5.31883e-05	0.00270763	2.08579
5739	5739	2816	1.80936	3.55806	4.51533	0.000516547	0.00642628	-0.0528067
374	374	1276	1.80861	4.54723	4.54907	0.000484787	0.00620388	-0.0398073
55165	55165	2671	1.80802	4.28734	3.3816	0.00462262	0.0277495	-2.23053
353500	353500	6681	1.80456	3.36952	4.63674	0.000411356	0.00574496	0.179577
84858	84858	3695	1.80303	3.61425	4.60555	0.000436068	0.0059145	0.110652
4796	4796	4925	1.80246	3.06324	4.64209	0.000407268	0.00572417	0.206043
50861	50861	2732	1.80171	3.51645	3.72107	0.00237611	0.0173895	-1.5404
6361	6361	873	1.80143	0.42299	2.98136	0.0101502	0.0497488	-2.67574
1594	1594	2487	1.8007	1.31905	3.74207	0.0022807	0.0169222	-1.34456
3433	3433	3495	1.79958	4.45586	4.13871	0.00105755	0.00988483	-0.808188
81849	81849	7207	1.79866	2.73483	3.78945	0.00207939	0.0158828	-1.34906
4940	4940	6644	1.79734	4.07779	5.04362	0.000194298	0.00395664	0.87932
1294	1294	9367	1.79528	4.93778	5.03696	0.000196664	0.00396792	0.830631
5950	5950	929	1.79367	3.52936	3.40428	0.00442109	0.0268677	-2.13828
79000	79000	2408	1.79363	2.38432	3.49242	0.00371828	0.0238782	-1.87997
3490	3490	1317	1.78994	7.4918	5.92677	4.11318e-05	0.0026056	2.32899
8884	8884	4039	1.78801	5.20682	4.64138	0.000407802	0.00572417	0.100393
9289	9289	5861	1.78629	6.81554	5.40445	0.000101715	0.00306403	1.43444
3207	3207	2653	1.78389	1.8192	3.32783	0.00513803	0.0300547	-2.14338
22974	22974	3750	1.78023	3.91058	4.62805	0.000418094	0.00577798	0.134396
341	341	626	1.77965	4.56274	4.96955	0.00022238	0.00419667	0.726772
51351	51351	6404	1.77602	5.87863	3.89532	0.0016924	0.0136941	-1.33621
90874	90874	8292	1.77507	3.24661	3.48242	0.003792	0.024196	-1.97159
80781	80781	6808	1.7749	6.10545	4.91548	0.000245515	0.00439795	0.572949
715	715	2503	1.77455	6.25139	5.46485	9.14284e-05	0.00295454	1.55278
24140	24140	2357	1.7742	3.41065	4.62742	0.000418585	0.0057797	0.160758
51085	51085	4061	1.77309	4.64729	4.26495	0.000830403	0.00853294	-0.581288
11190	11190	12124	1.773	3.92348	4.07795	0.00118872	0.0106647	-0.890866
10561	10561	2679	1.77004	3.71699	3.62261	0.00288065	0.0198876	-1.74098
8534	8534	3940	1.76544	2.24102	3.82935	0.00192393	0.0149773	-1.2399
191	191	4796	1.76356	5.47162	5.47846	8.92643e-05	0.00295454	1.59834
2335	2335	9194	1.76268	6.78457	4.75233	0.000331716	0.00515341	0.25723
5710	5710	1362	1.76143	4.11425	4.17642	0.000983715	0.00942007	-0.719147
4321	4321	1877	1.75783	3.7839	3.84957	0.00184973	0.0145578	-1.31139
50486	50486	963	1.75663	5.45486	3.93207	0.00157591	0.0131212	-1.24904
2200	2200	11695	1.75604	5.45456	5.28864	0.00012496	0.0032738	1.26364
29968	29968	2256	1.75573	3.94004	4.75676	0.000329005	0.00514822	0.36912
8463	8463	2842	1.75217	1.71341	3.50398	0.00363487	0.0235199	-1.80739
1890	1890	1858	1.75138	6.09747	5.56529	7.66582e-05	0.00281839	1.73224
79652	79652	2722	1.75108	4.28779	4.56747	0.00046833	0.00610499	0.00253832
7078	7078	5486	1.74931	5.87153	5.33453	0.000115148	0.00318808	1.33284
5654	5654	2120	1.74755	5.87434	5.36371	0.000109331	0.0031238	1.3844
813	813	6365	1.74532	7.4884	4.98307	0.000216956	0.00415137	0.664327
55243	55243	8040	1.74387	4.77003	4.84645	0.000278738	0.00471977	0.492002
1382	1382	1166	1.74258	2.87941	3.75734	0.00221371	0.0165473	-1.42351
7262	7262	920	1.74051	3.74257	4.33431	0.000727589	0.00782352	-0.399066
4016	4016	2682	1.74025	2.45528	3.32284	0.00518871	0.030285	-2.20724
7474	7474	12703	1.7312	4.20248	4.88582	0.000259258	0.00451344	0.590155
10656	10656	3419	1.73051	3.75521	4.58089	0.000456682	0.00603631	0.0567542
10597	10597	732	1.73022	2.16202	3.74851	0.00225218	0.016757	-1.3893
1717	1717	2799	1.73018	4.38621	3.61201	0.00294107	0.0201748	-1.80231
5209	5209	4888	1.73015	4.88141	4.41741	0.000621437	0.0071149	-0.305443
78990	78990	4530	1.72948	0.796702	2.97628	0.0102518	0.0499943	-2.72787
717	717	3938	1.72869	4.76435	4.12888	0.00107772	0.00999235	-0.844522
285613	285613	2928	1.72846	2.76186	4.03354	0.00129502	0.0113339	-0.898389
84069	84069	2560	1.72595	2.3218	3.32708	0.00514564	0.0300882	-2.18568
221395	221395	6285	1.7226	2.70088	4.10755	0.00112286	0.0102627	-0.755279
5420	5420	5984	1.72074	5.58262	4.17554	0.000985367	0.00942367	-0.788042
3437	3437	2839	1.7144	2.62996	3.39347	0.004516	0.0272769	-2.09089
3614	3614	2774	1.7144	4.86103	4.37262	0.000676513	0.00748557	-0.388321
64065	64065	4302	1.71425	3.75516	3.56974	0.00319497	0.021507	-1.84299
6558	6558	7055	1.71185	7.78266	4.02475	0.00131719	0.0114594	-1.13106
5157	5157	1905	1.70844	3.06711	3.86352	0.00180022	0.0143075	-1.23869
51371	51371	1462	1.70617	5.43198	4.88935	0.00025758	0.00449883	0.549135
84433	84433	4497	1.70466	3.44544	3.43285	0.00417968	0.0258892	-2.08286
51497	51497	2306	1.70117	6.40226	4.65432	0.000398071	0.00567499	0.0832765
5332	5332	10093	1.70057	6.52032	3.24705	0.00602264	0.0338624	-2.60002
3673	3673	7910	1.69666	3.54863	4.38428	0.000661704	0.00740722	-0.295258
55203	55203	6567	1.69329	2.19704	3.28484	0.00559128	0.0321155	-2.25502
1265	1265	2548	1.68915	6.56249	3.90885	0.00164852	0.0134952	-1.32903
677840	677840	138	1.68911	11.1315	3.59727	0.00302719	0.0206424	-1.98038
1164	1164	616	1.68817	4.51522	4.19247	0.000953907	0.00927163	-0.707401
983	983	3416	1.68725	4.88456	4.77122	0.000320302	0.00506625	0.350581
4628	4628	7928	1.68605	3.94029	3.91207	0.00163825	0.0134316	-1.2062
112616	112616	1671	1.68589	3.80606	4.23298	0.000882712	0.00881725	-0.593004
2697	2697	3169	1.68527	4.59456	4.10053	0.00113813	0.010361	-0.887196
1434	1434	3800	1.68311	5.83205	5.21686	0.000142092	0.00345602	1.12444
710	710	1983	1.68266	6.53737	4.56835	0.000467555	0.00610162	-0.0824331
57520	57520	7758	1.68204	2.34736	3.73717	0.00230261	0.017022	-1.42076
196996	196996	4414	1.68191	1.80078	3.48243	0.00379189	0.024196	-1.85439
10220	10220	8807	1.68136	2.46523	3.34134	0.00500336	0.0294217	-2.17573
1959	1959	3776	1.67507	4.5877	5.02192	0.000202119	0.0040013	0.818516
10208	10208	3974	1.67379	2.46358	3.72801	0.00234412	0.017245	-1.4491
131096	131096	5413	1.67361	3.67586	4.13947	0.001056	0.00987799	-0.76002
10528	10528	2193	1.67349	6.66877	3.72003	0.00238094	0.0174169	-1.69757
8507	8507	5728	1.67324	5.79098	4.01486	0.00134258	0.0115676	-1.10051
140809	140809	2698	1.67201	4.43082	3.84697	0.00185909	0.0146093	-1.35949
1759	1759	4401	1.66643	4.78136	3.3967	0.0044874	0.0271472	-2.24308
7094	7094	8434	1.66553	5.61344	3.08326	0.00831049	0.0427647	-2.88315
83666	83666	8986	1.66302	4.88409	4.46159	0.000571633	0.00679234	-0.224471
6713	6713	3122	1.65791	3.07194	3.06304	0.00864714	0.0441721	-2.74653
4837	4837	1578	1.65679	4.36935	3.3181	0.00523727	0.030469	-2.36496
85027	85027	2334	1.65333	3.14864	3.99747	0.00138848	0.0118425	-0.992507
91584	91584	16023	1.65226	2.36606	3.23014	0.00622633	0.0347113	-2.37443
6461	6461	6021	1.65139	6.0314	3.55848	0.00326633	0.0218108	-1.98984
871	871	2532	1.6503	6.74838	4.94806	0.000231292	0.00427159	0.613195
9180	9180	6948	1.64974	4.4616	4.24749	0.000858572	0.00869747	-0.603656
7059	7059	5081	1.64804	2.7222	3.61994	0.0028957	0.0199658	-1.67181
27253	27253	9940	1.64285	1.74719	3.31968	0.00522099	0.0304183	-2.1589
6482	6482	7921	1.64275	2.66803	3.57346	0.00317178	0.0214105	-1.7559
8908	8908	3795	1.64251	2.82014	4.23279	0.00088304	0.00881725	-0.532939
94240	94240	5193	1.64198	6.18935	4.75453	0.000330367	0.00515341	0.272872
55075	55075	7491	1.63821	6.1213	4.3688	0.000681432	0.00751115	-0.444682
3290	3290	1566	1.63548	2.17008	3.57214	0.00318001	0.0214391	-1.72018
11245	11245	5365	1.63462	2.40976	3.86235	0.00180433	0.0143205	-1.19349
9704	9704	5684	1.63403	3.27823	3.89346	0.00169851	0.013716	-1.19789
131566	131566	6093	1.63323	3.35111	3.66362	0.00265849	0.0187811	-1.6367
51129	51129	1959	1.62939	1.71464	3.45759	0.00398143	0.0250961	-1.89414
28951	28951	4408	1.62917	4.64129	4.61089	0.000431725	0.00588976	0.0651925
24138	24138	4034	1.62883	3.85829	4.60878	0.000433435	0.00590332	0.100842
55502	55502	1454	1.62666	0.422695	3.035	0.00913639	0.0460719	-2.58021
9620	9620	12583	1.62658	3.54044	3.93003	0.00158217	0.0131473	-1.14711
65249	65249	4742	1.62423	3.41708	4.22746	0.000892084	0.00887737	-0.580301
23650	23650	3565	1.62175	3.36337	3.38169	0.00462176	0.0277495	-2.16896
2086	2086	3266	1.61845	5.1465	4.22913	0.000889243	0.00886268	-0.670794
9088	9088	2546	1.61554	2.09322	3.65206	0.00271931	0.0190632	-1.56532
1019	1019	2002	1.61314	6.06692	5.06827	0.000185793	0.00388643	0.850292
140838	140838	3801	1.6121	2.8599	3.90491	0.00166118	0.0135506	-1.14807
5688	5688	1032	1.61092	7.16277	4.21429	0.000914851	0.00901473	-0.76528
5358	5358	4368	1.6073	5.76794	4.6486	0.00040234	0.00571547	0.0899671
10280	10280	1734	1.60389	5.10448	4.40612	0.000634862	0.00722307	-0.334648
5176	5176	1533	1.60172	6.94686	5.12745	0.000166915	0.00369658	0.935034
10105	10105	2263	1.59975	5.99186	4.27049	0.000821675	0.00847273	-0.6264
6662	6662	3935	1.59527	6.60529	4.33619	0.000724999	0.00781646	-0.518243
2491	2491	3950	1.59321	2.96887	3.68904	0.00252956	0.0181556	-1.56126
11339	11339	1344	1.59295	3.61188	4.24427	0.000863869	0.00872742	-0.561392
285	285	5270	1.59235	2.52527	3.8308	0.0019185	0.0149593	-1.26146
5339	5339	16764	1.59067	4.39531	4.54614	0.000487463	0.0062169	-0.0419548
54905	54905	2347	1.5901	1.80715	3.39955	0.00446231	0.0270259	-2.01556
2331	2331	3257	1.58903	4.29787	3.65142	0.00272271	0.0190673	-1.72408
7422	7422	3779	1.58616	7.86211	4.53052	0.000501987	0.0063474	-0.180239
123920	123920	2594	1.58589	5.27596	5.03037	0.000199036	0.00398717	0.807167
9371	9371	6116	1.58547	5.13764	4.60136	0.000439501	0.00593603	0.0304745
112858	112858	3373	1.58275	3.97591	4.21412	0.000915147	0.00901473	-0.639198
861	861	12100	1.58118	2.78426	3.66914	0.00262992	0.0186611	-1.58656
5118	5118	1620	1.57818	5.42622	4.85424	0.000274767	0.00468706	0.480631
55248	55248	2878	1.57732	2.92308	3.47568	0.00384252	0.0244151	-1.96334
8870	8870	1240	1.57659	7.26957	3.47561	0.00384303	0.0244151	-2.1851
100505839	100505839	2023	1.57639	3.03973	3.77889	0.00212262	0.0160907	-1.39829
57647	57647	4915	1.57625	4.21869	3.68951	0.00252724	0.0181556	-1.65003
51434	51434	3850	1.57414	6.5173	3.65602	0.00269828	0.018954	-1.82073
729533	729533	4664	1.57168	2.55348	3.56405	0.00323085	0.0216859	-1.76679
51246	51246	3618	1.57095	6.79649	3.4431	0.00409637	0.02559	-2.23619
3956	3956	558	1.56826	7.3972	4.16173	0.00101183	0.00957988	-0.870847
22846	22846	8667	1.56674	3.86788	4.06793	0.00121187	0.0108113	-0.907668
51421	51421	6066	1.56574	3.38215	4.12123	0.00109368	0.0100935	-0.777066
9066	9066	11919	1.56565	6.04277	3.85535	0.00182905	0.0144438	-1.42041
9833	9833	3042	1.56431	4.68032	4.18613	0.000965556	0.00934033	-0.731013
1284	1284	6264	1.5642	6.49193	3.7394	0.00229261	0.0169558	-1.66017
9524	9524	1402	1.55783	5.87281	3.84187	0.00187762	0.0147334	-1.43737
9569	9569	3990	1.5568	5.10486	4.57297	0.000463519	0.0060716	-0.0248651
4085	4085	1438	1.5562	4.1567	4.30852	0.000764197	0.00808217	-0.471304
51645	51645	1737	1.55452	0.998579	2.98775	0.0100239	0.0492498	-2.70418
3428	3428	3325	1.55177	6.82484	4.65887	0.000394701	0.00567396	0.0784349
684	684	1019	1.54805	7.40105	4.30759	0.000765553	0.00808581	-0.594696
5983	5983	8823	1.54759	4.17379	4.52128	0.000510797	0.00640821	-0.0781158
5228	5228	1911	1.5439	1.22495	3.08403	0.00829782	0.0427132	-2.54418
3383	3383	3246	1.54284	3.03191	4.12797	0.00107962	0.0100039	-0.744519
55722	55722	2670	1.54151	3.74307	4.25851	0.000840685	0.00859712	-0.542688
2617	2617	2860	1.54132	4.92099	3.37151	0.0047152	0.0282175	-2.2944
10763	10763	5558	1.54106	5.35753	4.4735	0.00055892	0.00668957	-0.2213
11274	11274	2108	1.54069	2.6497	3.85586	0.00182723	0.0144365	-1.22651
26778	26778	135	1.54021	11.8147	5.05031	0.000191949	0.00395664	0.767128
54587	54587	3113	1.53925	3.87749	4.02269	0.00132244	0.0114864	-0.99574
57125	57125	6252	1.53879	3.93995	4.52083	0.000511231	0.00640821	-0.0644123
23135	23135	9644	1.53301	3.86913	3.47333	0.00386026	0.0244762	-2.03865
4288	4288	13123	1.53102	5.25555	4.49702	0.000534666	0.00653544	-0.17248
595	595	4526	1.52915	6.6112	4.60769	0.000434319	0.0059057	-0.0110734
55332	55332	3568	1.52914	4.68512	4.45468	0.000579141	0.00683558	-0.228301
6648	6648	1776	1.52882	8.15227	4.18576	0.000966247	0.00934078	-0.836891
54829	54829	2526	1.52764	5.10085	3.48052	0.00380615	0.0242671	-2.0998
1200	1200	3533	1.5264	6.73984	3.61733	0.00291058	0.0200255	-1.89915
57136	57136	2425	1.52459	5.35375	3.05657	0.0087577	0.0446376	-2.91761
10549	10549	1382	1.52292	5.86236	4.35103	0.00070482	0.0076762	-0.469533
1728	1728	2629	1.52285	5.47531	3.78954	0.00207902	0.0158828	-1.51788
81855	81855	3090	1.52263	4.20338	4.17605	0.000984405	0.00942007	-0.723671
8560	8560	2450	1.5222	3.64563	3.22158	0.00633203	0.0350868	-2.49734
219790	219790	9948	1.51991	3.4675	3.70408	0.00245633	0.0178357	-1.57045
114904	114904	6823	1.51983	3.08024	3.72434	0.00236102	0.0173263	-1.50635
1514	1514	3220	1.5198	6.75329	3.6891	0.00252926	0.0181556	-1.76424
4641	4641	5095	1.51656	3.14579	3.45842	0.00397498	0.0250653	-2.0137
1440	1440	1768	1.51548	1.14202	3.02575	0.00930372	0.0467248	-2.64705
6227	6227	396	1.51545	8.79163	5.15202	0.000159672	0.00365362	0.960514
3479	3479	7814	1.51156	2.88539	3.47072	0.00388012	0.0245634	-1.96882
51514	51514	4691	1.51012	3.77517	3.98349	0.00142654	0.0120902	-1.06342
10095	10095	1669	1.50955	5.29499	3.89679	0.00168756	0.0136618	-1.31006
55257	55257	1636	1.50928	5.34391	4.44734	0.000587233	0.00689258	-0.269753
51605	51605	2349	1.50921	3.9486	3.91646	0.00162434	0.0133517	-1.19892
51132	51132	10629	1.50753	5.85149	4.39548	0.000647804	0.00730755	-0.386477
339559	339559	2889	1.50007	3.59617	3.39715	0.00448341	0.0271333	-2.16619
10214	10214	1509	-1.50038	2.58652	-2.9893	0.00999337	0.0491801	-2.85386
84419	84419	953	-1.50176	8.71544	-4.22317	0.000899448	0.00892052	-0.769163
347468	347468	927	-1.50315	4.62752	-3.03125	0.00920385	0.046368	-2.92752
9324	9324	1470	-1.50576	3.2725	-3.89851	0.00168194	0.0136438	-1.19766
57549	57549	4182	-1.5063	5.51731	-3.0625	0.00865629	0.0442048	-2.92122
5408	5408	1482	-1.50634	1.01886	-2.99944	0.00979666	0.0485487	-2.70271
30815	30815	3565	-1.50948	6.51128	-3.78572	0.00209457	0.0159306	-1.57169
441531	441531	1678	-1.51098	4.43842	-4.24144	0.00086856	0.008739	-0.617938
645644	645644	7148	-1.51105	6.08222	-4.06769	0.00121246	0.0108113	-1.02071
387082	387082	688	-1.51138	4.78642	-4.64864	0.000402311	0.00571547	0.125504
150209	150209	2528	-1.51155	4.80833	-3.78424	0.00210062	0.0159434	-1.50556
100128573	100128573	525	-1.51298	4.04187	-3.26916	0.00576636	0.0328316	-2.44407
8759	8759	2840	-1.51325	5.09382	-3.94986	0.00152251	0.0127558	-1.20281
219855	219855	4248	-1.51669	3.42216	-3.54942	0.00332483	0.0220344	-1.86798
728640	728640	2520	-1.51672	4.69471	-4.3882	0.000656807	0.00736265	-0.354947
6757	6757	1476	-1.51674	2.63775	-3.03685	0.0091034	0.0459772	-2.77282
192134	192134	2560	-1.5168	3.04971	-3.3563	0.00485834	0.0288594	-2.20489
59351	59351	2505	-1.51893	5.1092	-3.54357	0.00336323	0.0222363	-1.98036
120775	120775	993	-1.51907	5.01686	-3.84418	0.00186923	0.0146747	-1.40116
10223	10223	2802	-1.5197	7.40053	-4.47666	0.000555594	0.00666257	-0.271926
345079	345079	2921	-1.52012	5.81858	-4.37796	0.000669682	0.00744472	-0.420656
254013	254013	2531	-1.52163	2.57871	-3.34843	0.00493406	0.0291255	-2.18045
23035	23035	9037	-1.52218	5.01228	-3.94398	0.00153995	0.0128751	-1.21014
26167	26167	2922	-1.52506	5.18983	-4.20944	0.000923397	0.00905718	-0.713943
1050	1050	2631	-1.52639	4.49169	-3.79168	0.00207037	0.0158389	-1.47416
246778	246778	1414	-1.52643	1.98956	-3.15362	0.00723725	0.0386131	-2.49466
646817	646817	1037	-1.52891	3.59733	-3.95651	0.00150302	0.0126254	-1.10888
134548	134548	3474	-1.53007	2.45662	-3.12868	0.00760092	0.0401012	-2.58277
100506243	100506243	692	-1.53114	5.96616	-4.38617	0.000659341	0.0073859	-0.412042
64714	64714	1726	-1.5322	2.49202	-3.09927	0.00805313	0.0417745	-2.63905
6524	6524	2934	-1.53237	2.57528	-3.02468	0.00932328	0.0467867	-2.7881
161198	161198	2371	-1.5332	4.6421	-3.44383	0.00409054	0.0255833	-2.14718
503582	503582	5231	-1.53472	4.38514	-3.33621	0.00505409	0.0296716	-2.33521
6656	6656	4108	-1.53576	4.89007	-4.1817	0.000973792	0.00936867	-0.752716
100506730	100506730	2490	-1.53588	4.42026	-3.87304	0.00176723	0.0141018	-1.31516
1675	1675	1173	-1.53629	4.87226	-3.27681	0.00568031	0.0325057	-2.47758
100302186	100302186	149	-1.53701	2.98277	-3.13461	0.00751283	0.0397668	-2.6137
63876	63876	4002	-1.5371	2.39047	-3.60757	0.00296673	0.0203249	-1.67828
10023	10023	2651	-1.53821	5.01206	-4.28163	0.000804392	0.00835882	-0.569092
100337591	100337591	135	-1.53972	6.37368	-3.91556	0.00162721	0.0133566	-1.32395
138474	138474	6216	-1.54161	5.38927	-4.30493	0.000769445	0.00810563	-0.541529
441150	441150	552	-1.54163	4.17625	-4.25435	0.000847392	0.00864245	-0.579474
1145	1145	2514	-1.54177	2.25167	-3.34995	0.00491935	0.0290822	-2.14997
100128361	100128361	2484	-1.54224	5.6078	-3.91816	0.00161902	0.0133398	-1.28757
64786	64786	6373	-1.54254	1.82105	-3.12912	0.00759439	0.0400798	-2.5189
401428	401428	930	-1.54423	7.22447	-4.58214	0.000455614	0.00603631	-0.077053
1804	1804	6927	-1.54461	2.10186	-3.10037	0.0080357	0.0416975	-2.60179
364	364	2025	-1.54604	4.1022	-3.76596	0.00217681	0.0163398	-1.50055
166968	166968	5294	-1.54617	4.47117	-3.30238	0.00540171	0.0312336	-2.40887
92483	92483	1773	-1.54689	6.77939	-5.10807	0.000172865	0.00375263	0.900369
84054	84054	4632	-1.54758	5.75965	-5.02512	0.000200945	0.0040013	0.779826
649946	649946	641	-1.54866	5.08079	-3.8496	0.00184961	0.0145578	-1.39211
50840	50840	954	-1.5488	5.64182	-4.55994	0.000474996	0.00614014	-0.0732049
3681	3681	4269	-1.54939	3.43335	-3.15092	0.00727583	0.0387913	-2.62413
389643	389643	5581	-1.55081	2.71642	-3.63551	0.00280881	0.0195511	-1.65149
120400	120400	9360	-1.55133	5.50618	-4.0189	0.00133214	0.0115139	-1.07809
7433	7433	6495	-1.55161	6.32481	-5.13981	0.00016323	0.00367191	0.970201
84648	84648	610	-1.55346	1.83377	-3.06041	0.0086919	0.0443725	-2.65237
9245	9245	2222	-1.55378	6.77896	-3.87313	0.00176691	0.0141018	-1.41362
100462983	100462983	1383	-1.55586	4.94764	-3.1197	0.00773626	0.0405889	-2.77757
387755	387755	5744	-1.55683	1.39917	-3.02579	0.00930313	0.0467248	-2.66771
898	898	2047	-1.55686	2.87984	-3.3559	0.00486214	0.0288608	-2.19323
345557	345557	7739	-1.55802	2.81125	-3.44877	0.00405106	0.0254099	-2.01339
503640	503640	1215	-1.55965	6.02469	-4.10821	0.00112142	0.0102553	-0.941435
84206	84206	3530	-1.55993	4.71835	-3.11188	0.00785607	0.0410435	-2.7857
100142659	100142659	3111	-1.56011	4.58172	-4.31992	0.00074779	0.00796227	-0.476801
113763	113763	2873	-1.56031	5.307	-3.61017	0.00295165	0.0202302	-1.86488
84989	84989	1335	-1.56125	5.88874	-4.12887	0.00107775	0.00999235	-0.896689
6954	6954	2387	-1.5619	2.30508	-3.26563	0.00580662	0.0329821	-2.31069
1908	1908	2722	-1.56364	2.46121	-3.82386	0.00194461	0.0150898	-1.28057
26033	26033	9306	-1.56395	1.68043	-3.13965	0.00743876	0.0394656	-2.48938
1591	1591	3446	-1.56476	2.93297	-3.00102	0.00976643	0.0484735	-2.86063
128854	128854	1215	-1.56589	4.70642	-3.72151	0.00237409	0.0173826	-1.61972
9162	9162	8203	-1.56592	5.62068	-3.26701	0.00579086	0.0329158	-2.53737
57644	57644	8512	-1.56714	2.33456	-3.41162	0.00435772	0.0266131	-2.04313
35	35	2087	-1.56729	5.52472	-4.22729	0.000892373	0.00887737	-0.694186
100270746	100270746	941	-1.56837	4.68199	-4.02851	0.00130764	0.011401	-1.03283
144360	144360	1710	-1.56907	1.78873	-3.19287	0.00669974	0.0365577	-2.40112
100507607	100507607	7062	-1.56953	2.38502	-3.28723	0.00556508	0.0320088	-2.281
147658	147658	2958	-1.57057	4.6886	-3.5005	0.00365976	0.0235861	-2.04008
284656	284656	6726	-1.57087	3.11082	-3.24187	0.00608431	0.0341852	-2.42569
254122	254122	3020	-1.57547	2.41878	-3.17479	0.00694222	0.0374238	-2.49555
64399	64399	6226	-1.57569	2.62272	-3.81906	0.00196285	0.01518	-1.29964
100129424	100129424	1134	-1.57613	4.95831	-4.57795	0.000459208	0.00605766	-0.0121962
645676	645676	1964	-1.57636	4.69749	-4.14317	0.00104853	0.00984053	-0.816244
644242	644242	1590	-1.57636	5.37217	-3.82174	0.00195265	0.0151277	-1.46003
6296	6296	2798	-1.57739	4.71776	-4.56047	0.000474523	0.00614014	-0.0331318
2674	2674	9752	-1.57937	2.18848	-3.04569	0.00894667	0.0453994	-2.7106
22924	22924	2387	-1.57964	2.05213	-3.21532	0.00641042	0.0352832	-2.38045
3820	3820	740	-1.58023	3.61578	-3.21869	0.00636817	0.0351901	-2.51096
728758	728758	2366	-1.58025	3.31153	-3.41162	0.00435776	0.0266131	-2.12071
79782	79782	3863	-1.58549	4.10583	-3.69523	0.00249914	0.0180355	-1.63474
441454	441454	1381	-1.58642	5.74603	-4.00812	0.00136018	0.0116693	-1.11903
2330	2330	6254	-1.58734	4.58901	-4.51543	0.000516454	0.00642628	-0.111058
729966	729966	687	-1.59023	2.79183	-3.34648	0.004953	0.0292167	-2.20382
9831	9831	4613	-1.59026	5.11969	-3.66049	0.00267483	0.0188428	-1.75703
3352	3352	2835	-1.59128	4.87044	-3.65954	0.00267977	0.0188651	-1.74644
388759	388759	2258	-1.59213	4.69288	-3.18714	0.00677574	0.0368278	-2.63892
653505	653505	785	-1.59217	4.3687	-4.45099	0.000583194	0.00686266	-0.219557
23461	23461	9380	-1.59335	6.5047	-4.60406	0.000437279	0.00592094	-0.0196761
643486	643486	817	-1.59413	3.22714	-3.1207	0.00772109	0.040549	-2.65602
100505989	100505989	3123	-1.59424	3.08705	-3.77464	0.00214028	0.0161637	-1.41567
147525	147525	1306	-1.59437	4.52035	-4.1349	0.00106532	0.00992293	-0.823474
80022	80022	9408	-1.5944	3.20681	-3.92874	0.00158614	0.0131722	-1.13584
390037	390037	975	-1.59465	5.11128	-3.51151	0.00358155	0.023231	-2.04285
100506217	100506217	2581	-1.59521	5.05423	-3.20611	0.00652758	0.0358004	-2.62398
143244	143244	3840	-1.59592	5.91573	-4.67697	0.000381604	0.00557357	0.133089
642361	642361	1701	-1.59611	2.75299	-3.33478	0.00506824	0.0297329	-2.22262
5023	5023	3799	-1.59803	3.46385	-3.38461	0.0045953	0.0276686	-2.18405
144124	144124	954	-1.60053	5.11367	-4.18528	0.00096713	0.0093437	-0.756304
26134	26134	7496	-1.6024	6.00525	-4.15372	0.0010275	0.00970547	-0.851826
284114	284114	5857	-1.60273	2.2874	-3.48056	0.00380586	0.0242671	-1.90803
64400	64400	2726	-1.60359	3.61662	-3.85025	0.00184729	0.0145578	-1.30906
26577	26577	2030	-1.60499	1.75719	-3.32115	0.00520596	0.0303637	-2.15784
341418	341418	930	-1.60803	4.86032	-3.99985	0.00138211	0.0117945	-1.09501
219493	219493	933	-1.60821	5.90685	-3.63443	0.00281476	0.0195755	-1.84046
57105	57105	2548	-1.60856	5.15625	-4.34797	0.000708938	0.00770018	-0.449399
246	246	2684	-1.60962	2.09181	-3.25885	0.0058845	0.033206	-2.30521
80868	80868	2624	-1.60987	1.92433	-3.85974	0.00181352	0.0143494	-1.21645
388730	388730	1332	-1.61013	4.6685	-4.19853	0.000942895	0.0092147	-0.709393
154	154	2042	-1.61027	4.00558	-3.37377	0.00469432	0.0281135	-2.24392
643338	643338	2489	-1.61081	4.25345	-3.56172	0.00324559	0.021768	-1.89948
81854	81854	1219	-1.61233	3.85617	-3.58927	0.00307503	0.0208977	-1.82012
134187	134187	1295	-1.61349	4.11943	-3.91971	0.00161416	0.0133293	-1.20844
158376	158376	1546	-1.61404	5.29811	-3.34307	0.00498638	0.0293705	-2.37626
219487	219487	918	-1.61547	6.19258	-5.08721	0.000179519	0.0038398	0.877749
93164	93164	4389	-1.61689	4.56692	-4.48343	0.000548549	0.00661962	-0.170523
2938	2938	1464	-1.61769	4.19094	-4.5891	0.000449714	0.00601436	0.0445328
259290	259290	1021	-1.61986	4.98427	-4.39355	0.000650172	0.007324	-0.35729
64097	64097	6464	-1.61996	3.07502	-3.74356	0.00227407	0.0168886	-1.47464
100379141	100379141	135	-1.62023	5.50472	-5.19482	0.000147832	0.00350524	1.09296
256892	256892	939	-1.62037	4.9786	-4.07755	0.00118961	0.0106667	-0.952742
168433	168433	1443	-1.62112	4.54849	-4.08698	0.0011682	0.0105393	-0.913105
389730	389730	4251	-1.62431	3.03081	-3.42179	0.00427156	0.0262461	-2.08016
55527	55527	3844	-1.62713	4.28913	-4.02904	0.00130631	0.0114003	-1.01191
55359	55359	3541	-1.62786	3.48249	-3.50787	0.00360723	0.0233692	-1.95202
55170	55170	2650	-1.62967	4.73096	-3.9328	0.00157369	0.0131095	-1.21733
5205	5205	6791	-1.63067	6.07009	-4.66816	0.000387924	0.00560794	0.114816
342035	342035	5105	-1.63067	3.54517	-4.28176	0.000804192	0.00835882	-0.49411
729080	729080	1070	-1.63319	4.0554	-4.10075	0.00113764	0.010361	-0.859663
653166	653166	590	-1.63508	4.57384	-3.52935	0.00345833	0.0226417	-1.97867
126147	126147	3459	-1.63568	0.613823	-3.08294	0.00831572	0.0427709	-2.50152
25763	25763	501	-1.6357	3.33829	-3.48536	0.00377018	0.0241046	-1.9854
84996	84996	828	-1.63572	3.57664	-3.22169	0.00633071	0.0350868	-2.50109
57002	57002	3372	-1.63601	4.99431	-4.01822	0.0013339	0.0115175	-1.06732
50832	50832	900	-1.63614	5.39334	-4.60295	0.000438195	0.00592835	0.0169997
402682	402682	996	-1.63693	5.41888	-3.48948	0.00373977	0.0239673	-2.10162
284433	284433	948	-1.63711	4.98911	-3.03738	0.00909386	0.0459434	-2.94098
382	382	3939	-1.63734	0.751617	-3.03907	0.00906379	0.0458203	-2.59222
2290	2290	3206	-1.63958	3.84563	-4.4883	0.00054353	0.00659369	-0.120637
1590	1590	2429	-1.6415	2.1108	-3.47511	0.00384681	0.0244198	-1.90377
9033	9033	4159	-1.6428	2.75225	-3.52495	0.00348833	0.0227786	-1.86096
337878	337878	694	-1.64286	3.6383	-3.55128	0.00331276	0.021993	-1.87775
283481	283481	1128	-1.64302	5.72021	-5.20459	0.000145258	0.00347196	1.10493
648791	648791	1736	-1.64309	5.33152	-3.76788	0.0021687	0.0163179	-1.56235
64582	64582	8071	-1.64366	4.48135	-3.49496	0.0036998	0.0238155	-2.03937
203859	203859	7041	-1.64388	3.38324	-3.12162	0.00770717	0.0405288	-2.67633
388394	388394	1093	-1.64389	2.64922	-3.0581	0.00873131	0.0445455	-2.73254
100132967	100132967	713	-1.64546	4.47986	-4.35115	0.00070467	0.0076762	-0.412636
390075	390075	1034	-1.64604	3.5875	-3.48741	0.00375505	0.0240461	-1.99208
2867	2867	2053	-1.64861	5.01771	-3.43358	0.00417369	0.0258621	-2.18744
1812	1812	3373	-1.65006	2.59011	-3.53431	0.00342483	0.0224946	-1.83262
7151	7151	2431	-1.65128	2.35217	-3.53515	0.00341924	0.0224865	-1.80647
56133	56133	2774	-1.65201	5.67027	-3.99687	0.0013901	0.0118501	-1.13936
55808	55808	3445	-1.65593	5.87177	-5.10829	0.000172797	0.00375263	0.927822
344022	344022	1448	-1.65694	0.900051	-3.27901	0.00565577	0.0323998	-2.17693
266812	266812	1958	-1.65703	4.45541	-5.01317	0.000205366	0.00402397	0.806143
84239	84239	11181	-1.65741	1.35223	-3.56578	0.00321987	0.0216353	-1.6827
83884	83884	1435	-1.65878	4.72038	-4.8057	0.00030051	0.00486892	0.417417
155465	155465	963	-1.66049	6.25123	-4.34593	0.000711692	0.00771447	-0.493534
3284	3284	1870	-1.66065	2.81245	-3.70393	0.00245703	0.0178357	-1.52709
26226	26226	2239	-1.66158	5.26952	-4.00298	0.00137378	0.0117421	-1.10955
2535	2535	3819	-1.66268	5.65762	-4.3712	0.00067833	0.00749939	-0.42736
643854	643854	2577	-1.66281	5.70082	-5.01073	0.000206281	0.00402699	0.754268
6553	6553	5214	-1.6636	1.69105	-3.55065	0.00331686	0.0220021	-1.72715
339403	339403	1146	-1.66491	4.11016	-3.1227	0.00769081	0.0404833	-2.72639
340307	340307	2662	-1.66575	6.92867	-5.33172	0.000115725	0.00318853	1.29936
79789	79789	12904	-1.66687	5.0345	-3.15454	0.00722417	0.0385689	-2.72037
79854	79854	1317	-1.6679	4.63467	-4.75293	0.000331348	0.00515341	0.324361
391107	391107	939	-1.6685	4.22894	-4.36895	0.000681236	0.00751115	-0.365303
6758	6758	1471	-1.66951	3.95121	-3.69878	0.00248188	0.0179432	-1.61776
165140	165140	1763	-1.66964	5.47849	-4.13937	0.00105621	0.00987799	-0.859522
390327	390327	1863	-1.67123	4.99698	-3.56136	0.0032479	0.021769	-1.93732
4063	4063	3807	-1.67123	0.320387	-3.00173	0.00975274	0.0484206	-2.61743
257019	257019	6109	-1.67306	2.6289	-4.00349	0.00137242	0.0117367	-0.953775
26740	26740	3005	-1.67572	5.44167	-4.69421	0.000369545	0.00545591	0.185083
7102	7102	1806	-1.67585	4.63858	-3.54236	0.00337121	0.0222525	-1.95856
100132707	100132707	1775	-1.67606	0.75418	-3.22722	0.00626223	0.034845	-2.25533
100288748	100288748	2183	-1.67629	3.9245	-4.47604	0.00055625	0.00666257	-0.151317
8736	8736	5847	-1.67636	3.55697	-3.55927	0.00326123	0.0218108	-1.86033
64433	64433	611	-1.67737	4.77071	-3.62951	0.00284197	0.0196797	-1.79934
390148	390148	933	-1.67759	3.99104	-4.21006	0.000922303	0.00905196	-0.649896
644511	644511	653	-1.67814	5.59098	-3.90671	0.00165539	0.0135239	-1.30841
333	333	2450	-1.67838	2.30564	-3.23566	0.00615906	0.0344488	-2.36848
2675	2675	3575	-1.68291	1.3296	-3.09333	0.00814758	0.0421828	-2.53526
728888	728888	6716	-1.68312	4.14769	-4.5182	0.000513765	0.00642628	-0.0855405
57458	57458	6106	-1.6836	4.04117	-4.14056	0.0010538	0.00986695	-0.785799
100628315	100628315	7957	-1.68386	4.70112	-4.13496	0.00106521	0.00992293	-0.831622
161497	161497	7779	-1.68409	3.04832	-3.3336	0.00508009	0.029759	-2.24707
3467	3467	1514	-1.68435	3.18233	-3.79187	0.00206962	0.0158389	-1.39027
4648	4648	6911	-1.6855	5.24032	-3.61401	0.00292952	0.02013	-1.85181
7125	7125	756	-1.68577	2.64024	-3.58366	0.003109	0.021052	-1.74292
29993	29993	5602	-1.68632	2.62744	-3.08499	0.00828222	0.0426651	-2.67748
51301	51301	3436	-1.68635	4.33457	-4.75204	0.000331896	0.00515341	0.338004
55811	55811	7455	-1.68762	0.790993	-3.05777	0.00873708	0.0445608	-2.56104
25786	25786	2214	-1.68854	5.37867	-4.92011	0.000243442	0.0043939	0.601911
6327	6327	4922	-1.68928	2.22936	-3.94656	0.00153229	0.0128177	-1.02974
5016	5016	2242	-1.69	3.72357	-3.41362	0.00434062	0.0265286	-2.14692
83935	83935	1856	-1.6906	5.66737	-4.80999	0.000298138	0.00486888	0.391844
4515	4515	2320	-1.6911	2.04922	-3.43696	0.00414608	0.0258097	-1.96523
2651	2651	10550	-1.69404	2.45047	-3.27102	0.00574538	0.0327623	-2.31565
2297	2297	2272	-1.69456	5.09554	-3.6232	0.0028773	0.019873	-1.82821
5284	5284	4317	-1.69486	10.8418	-3.78765	0.00208668	0.0158862	-1.61182
440348	440348	3023	-1.69488	4.9615	-4.51546	0.000516419	0.00642628	-0.12818
554206	554206	1037	-1.69764	4.78066	-3.67586	0.00259562	0.0185121	-1.71017
441452	441452	5412	-1.69788	6.65927	-4.27951	0.000807653	0.00838045	-0.633639
1735	1735	2102	-1.69796	3.84247	-3.326	0.0051566	0.0301414	-2.321
286495	286495	2542	-1.69888	4.23597	-4.42024	0.000618113	0.00709198	-0.271162
26290	26290	2135	-1.69929	3.16844	-3.72474	0.00235915	0.0173205	-1.51615
388015	388015	4193	-1.6997	4.00211	-3.90098	0.0016739	0.0136266	-1.23695
158880	158880	5253	-1.6999	0.768901	-3.0808	0.00835067	0.0429029	-2.51812
23552	23552	2967	-1.70054	1.53081	-3.58498	0.00310095	0.0210252	-1.64822
8387	8387	945	-1.70078	5.48541	-3.83237	0.00191267	0.0149355	-1.445
4544	4544	3096	-1.70175	2.63975	-2.97892	0.0101988	0.0498657	-2.87422
80237	80237	2113	-1.70275	3.4251	-3.63734	0.00279876	0.019498	-1.6984
6458	6458	2497	-1.70507	5.023	-3.79283	0.00206576	0.0158313	-1.4995
100303749	100303749	769	-1.70614	5.27553	-3.66493	0.00265169	0.0187577	-1.75482
283579	283579	646	-1.7063	5.12228	-3.57139	0.00318467	0.0214615	-1.92851
3452	3452	1024	-1.70653	4.72466	-4.01384	0.00134524	0.0115781	-1.05821
5243	5243	4716	-1.70702	4.53548	-4.02882	0.00130686	0.0114003	-1.02211
283403	283403	1292	-1.70879	3.27935	-3.34073	0.00500936	0.0294412	-2.25115
118611	118611	13241	-1.70929	1.43171	-3.05204	0.00883593	0.0449509	-2.62775
728739	728739	622	-1.70979	4.33365	-3.5537	0.00329705	0.0219431	-1.91568
645682	645682	1083	-1.71032	5.57536	-4.55424	0.000480102	0.0061734	-0.08151
124975	124975	2663	-1.71047	2.76563	-4.19546	0.00094845	0.00925214	-0.604838
6487	6487	4593	-1.71252	1.82725	-3.25033	0.00598392	0.0336823	-2.29514
54785	54785	1914	-1.71264	4.76255	-3.98652	0.0014182	0.0120323	-1.11584
3706	3706	2030	-1.71304	2.47022	-3.03017	0.00922352	0.046409	-2.76419
259292	259292	930	-1.71564	4.56924	-5.05974	0.000188691	0.00393291	0.884702
85477	85477	3297	-1.71629	4.47269	-4.13358	0.00106803	0.00993658	-0.821882
8647	8647	5198	-1.717	2.2176	-3.87793	0.00175051	0.0140093	-1.169
58510	58510	1677	-1.7171	1.2837	-3.33552	0.00506092	0.0297008	-2.09058
121364	121364	951	-1.71785	5.51878	-5.07246	0.000184386	0.0038721	0.872772
10151	10151	3006	-1.71886	5.42445	-4.47941	0.000552724	0.00664602	-0.214735
644656	644656	1143	-1.71974	5.11556	-4.08534	0.0011719	0.010555	-0.942093
8361	8361	368	-1.72009	3.40569	-3.52827	0.00346568	0.0226714	-1.90414
55335	55335	6018	-1.72035	5.45663	-4.90736	0.000249203	0.00441484	0.576604
81698	81698	1512	-1.72044	5.31036	-4.17466	0.00098704	0.00942846	-0.782212
9314	9314	3035	-1.72076	7.43198	-5.46738	9.10222e-05	0.00295454	1.53198
441639	441639	1008	-1.72159	5.19034	-4.53172	0.000500856	0.00633892	-0.107758
387751	387751	8741	-1.72169	6.02741	-5.04565	0.000193581	0.00395664	0.808502
256309	256309	3411	-1.72222	1.89959	-3.23137	0.00621126	0.0346811	-2.33246
163126	163126	1393	-1.72235	5.63167	-4.68137	0.000378489	0.00553992	0.153468
54508	54508	1396	-1.72272	4.86113	-4.51354	0.000518285	0.00644042	-0.12525
8814	8814	3477	-1.72393	2.49894	-4.11091	0.00111561	0.0102254	-0.743303
391257	391257	1212	-1.72566	4.74748	-3.78468	0.00209881	0.0159434	-1.50093
114780	114780	8231	-1.72578	0.890141	-3.3506	0.00491304	0.0290556	-2.032
134147	134147	4047	-1.7258	4.74928	-4.49782	0.000533868	0.00653544	-0.14985
957	957	6479	-1.72588	7.06606	-4.59134	0.00044783	0.00600317	-0.0556459
3899	3899	10751	-1.72612	1.53756	-3.63594	0.00280645	0.0195431	-1.56031
105371242	105371242	1752	-1.72668	5.38667	-4.56367	0.000471679	0.00612878	-0.0551421
11186	11186	2906	-1.72698	2.06941	-3.0862	0.00826262	0.0426002	-2.62026
338398	338398	957	-1.72721	5.44152	-4.90883	0.000248531	0.00441287	0.579116
8353	8353	462	-1.72738	4.49364	-3.76032	0.00220092	0.0164823	-1.53314
100287404	100287404	1593	-1.72908	0.032099	-2.98035	0.0101703	0.0497836	-2.67279
644936	644936	1394	-1.73041	5.22014	-4.60171	0.000439212	0.00593603	0.0218261
126393	126393	1460	-1.73126	4.14897	-3.02502	0.00931713	0.0467776	-2.91263
5030	5030	1639	-1.7313	3.83521	-4.07018	0.00120663	0.0107773	-0.907044
56120	56120	1973	-1.73203	5.19876	-4.56593	0.000469678	0.00611266	-0.0442066
387644	387644	3620	-1.73226	1.19001	-3.20076	0.00659665	0.0361299	-2.32836
391059	391059	3283	-1.73244	2.81834	-4.18058	0.000975884	0.00937422	-0.63416
55039	55039	2220	-1.73247	6.00601	-4.12043	0.00109537	0.0101033	-0.916549
4692	4692	1897	-1.7338	5.12791	-4.30704	0.000766364	0.00808906	-0.526365
8324	8324	3851	-1.73381	5.23637	-4.82116	0.00029205	0.00481394	0.42613
83844	83844	2794	-1.73533	3.06113	-3.9781	0.0014415	0.012196	-1.02899
129049	129049	6124	-1.73635	2.2046	-3.08944	0.00821009	0.0424245	-2.63038
100288527	100288527	1078	-1.73641	9.72989	-3.1209	0.00771795	0.0405457	-2.89353
574457	574457	137	-1.73652	2.22171	-3.24057	0.00609995	0.0342285	-2.35029
54660	54660	3197	-1.73696	4.47031	-4.26343	0.000832818	0.00853294	-0.571917
390167	390167	948	-1.73697	4.59995	-4.78442	0.000312573	0.00499807	0.385116
3960	3960	1723	-1.73724	10.2104	-5.04917	0.000192348	0.00395664	0.768623
131583	131583	3145	-1.73822	5.36701	-4.65417	0.000398184	0.00567499	0.114698
162540	162540	2183	-1.73848	3.33624	-3.15188	0.00726205	0.0387325	-2.61415
219431	219431	936	-1.73886	4.40795	-4.05985	0.00123092	0.0109214	-0.955068
10396	10396	8368	-1.7399	4.08715	-4.45989	0.000573473	0.006793	-0.189555
4498	4498	408	-1.74072	2.22182	-3.2494	0.00599487	0.0337298	-2.3317
124790	124790	2863	-1.74085	3.26651	-4.36821	0.000682195	0.00751115	-0.315334
4114	4114	2697	-1.74115	1.50136	-3.11204	0.00785352	0.0410434	-2.52454
728945	728945	785	-1.74127	7.26145	-5.34614	0.000112796	0.003158	1.32143
2676	2676	1931	-1.74322	1.73943	-3.17027	0.00700429	0.03767	-2.4326
57469	57469	4722	-1.74348	3.85344	-3.17681	0.00691475	0.0373257	-2.60545
346528	346528	3450	-1.74529	5.98718	-4.08402	0.00117489	0.01057	-0.983526
100288287	100288287	293	-1.74899	5.46958	-4.54342	0.000489966	0.0062305	-0.0935174
284661	284661	2074	-1.75008	1.42783	-3.22523	0.00628675	0.0349443	-2.30862
56126	56126	3262	-1.7513	4.9523	-4.95663	0.000227693	0.004243	0.68326
441911	441911	990	-1.75164	5.93136	-4.2643	0.000831441	0.00853294	-0.640199
284338	284338	1979	-1.75282	2.19735	-3.35519	0.00486896	0.0288814	-2.13473
441670	441670	942	-1.75324	5.73213	-4.60836	0.000433776	0.00590332	0.0147766
135946	135946	936	-1.75391	4.70109	-5.05286	0.000191063	0.00395044	0.867429
85009	85009	2127	-1.75413	5.79063	-4.85063	0.000276604	0.00470138	0.459177
100506046	100506046	694	-1.75607	5.91262	-4.7159	0.00035493	0.00537694	0.21291
283159	283159	927	-1.75633	4.25443	-4.33268	0.000729857	0.00784267	-0.434032
386680	386680	1150	-1.75682	4.01035	-3.08162	0.00833725	0.0428613	-2.79489
54429	54429	1150	-1.75698	4.51721	-4.48124	0.000550821	0.00663577	-0.171507
164781	164781	2315	-1.75851	3.15976	-4.40469	0.000636589	0.00723175	-0.240754
100192386	100192386	7638	-1.75865	3.64901	-3.39571	0.00449615	0.0271797	-2.17343
338645	338645	6753	-1.75877	1.60222	-3.31845	0.0052337	0.0304592	-2.14934
27012	27012	6875	-1.75926	0.552614	-3.36452	0.0047804	0.0285017	-1.99333
2296	2296	3452	-1.7593	4.15798	-4.575	0.000461761	0.0060716	0.0222181
238	238	6265	-1.75939	0.261283	-3.25694	0.00590665	0.0333074	-2.16655
479	479	3734	-1.75959	2.69598	-3.09172	0.00817346	0.0422488	-2.67315
100130992	100130992	6477	-1.76233	3.84509	-3.54296	0.00336722	0.0222444	-1.90852
148823	148823	7069	-1.76274	5.5237	-4.61228	0.000430605	0.00588006	0.0300364
440925	440925	2129	-1.76283	5.05049	-3.48677	0.0037597	0.0240663	-2.08654
138649	138649	2307	-1.76327	5.31902	-3.71438	0.00240739	0.0175625	-1.66419
222029	222029	1062	-1.76369	3.17101	-3.13315	0.00753449	0.0398126	-2.6359
83903	83903	2797	-1.76472	5.94624	-4.95556	0.000228139	0.004243	0.646612
283416	283416	1684	-1.76505	2.35774	-3.3607	0.0048165	0.0286744	-2.13586
439994	439994	1164	-1.76641	5.62618	-4.02422	0.00131852	0.0114647	-1.0843
100131257	100131257	21017	-1.76672	2.55925	-3.5344	0.00342427	0.0224946	-1.82632
8590	8590	1384	-1.76703	5.41762	-4.69661	0.000367899	0.00545591	0.192484
503645	503645	670	-1.76736	3.94743	-4.86605	0.000268859	0.00463047	0.562157
83598	83598	633	-1.76946	5.59766	-4.75214	0.000331833	0.00515341	0.285108
645961	645961	3761	-1.77028	4.77384	-4.33704	0.000723818	0.00780908	-0.451667
645784	645784	1731	-1.77043	3.79966	-4.63618	0.000411782	0.00574496	0.149597
283365	283365	945	-1.77053	3.75208	-3.78837	0.00208377	0.0158862	-1.43206
390064	390064	1070	-1.77106	4.1886	-4.66915	0.000387209	0.00560794	0.193417
10896	10896	884	-1.77161	6.01039	-5.69333	6.13607e-05	0.00271857	1.95489
3449	3449	939	-1.77216	5.37888	-4.48694	0.000544933	0.00660075	-0.197658
84852	84852	2635	-1.7728	4.83454	-4.49732	0.00053437	0.00653544	-0.155843
403274	403274	942	-1.77282	4.12608	-4.39923	0.000643207	0.00727611	-0.302202
203429	203429	2023	-1.77294	4.39769	-3.68708	0.00253927	0.0182108	-1.66528
403277	403277	966	-1.77348	3.18422	-4.20718	0.00092739	0.0090908	-0.609848
130355	130355	3065	-1.77375	2.06264	-3.55418	0.00329398	0.0219317	-1.74794
643387	643387	2660	-1.77471	4.19134	-4.45655	0.000577099	0.00683091	-0.199238
390892	390892	930	-1.77477	5.3266	-4.48925	0.000542558	0.00659184	-0.191269
29931	29931	2887	-1.77477	4.88948	-4.94698	0.000231748	0.00427511	0.668629
387849	387849	1139	-1.77562	5.57493	-4.18865	0.000960911	0.0093228	-0.768362
57692	57692	3701	-1.776	3.73905	-4.59835	0.000441983	0.0059446	0.0851696
9421	9421	1738	-1.77601	2.49094	-4.37341	0.000675496	0.00748557	-0.257735
253959	253959	10219	-1.77653	3.92018	-3.63738	0.00279852	0.019498	-1.73167
81168	81168	948	-1.77766	5.9417	-4.84869	0.000277592	0.00470532	0.452291
79917	79917	3561	-1.77789	3.24697	-3.78468	0.0020988	0.0159434	-1.40717
23382	23382	5946	-1.77818	5.70941	-5.72792	5.78017e-05	0.00271857	2.02092
9098	9098	10776	-1.77858	2.18972	-3.64395	0.00276279	0.0192808	-1.59181
346525	346525	933	-1.77995	4.47281	-5.26772	0.00012972	0.00332324	1.26045
135398	135398	2885	-1.78092	6.21796	-5.64855	6.63113e-05	0.00274212	1.87108
100124412	100124412	1130	-1.78136	1.96252	-3.52131	0.00351334	0.0228994	-1.80212
390151	390151	939	-1.78172	5.23033	-4.70224	0.000364061	0.0054285	0.210317
150759	150759	3128	-1.78259	1.85793	-3.07759	0.00840345	0.0431465	-2.61569
284578	284578	2363	-1.78292	3.93421	-4.58434	0.000453743	0.00603215	0.0482297
79473	79473	963	-1.78373	4.53896	-5.25494	0.000132718	0.00333427	1.23416
56899	56899	9362	-1.78399	2.12144	-3.649	0.00273562	0.0191493	-1.57878
100130302	100130302	2664	-1.78427	3.31071	-4.09168	0.00115767	0.0104915	-0.828951
729121	729121	1669	-1.78437	4.4645	-3.5484	0.00333149	0.0220536	-1.93058
389791	389791	2106	-1.78459	5.385	-3.72804	0.00234403	0.017245	-1.63992
390144	390144	987	-1.78473	4.3539	-4.62667	0.00041917	0.00578282	0.107682
56129	56129	3756	-1.78503	4.83119	-4.99376	0.000212762	0.00412652	0.755348
554202	554202	2148	-1.78599	1.88288	-3.35713	0.00485043	0.0288231	-2.10189
201501	201501	6508	-1.78648	5.21905	-4.20453	0.000932117	0.00912046	-0.72202
92949	92949	9233	-1.78719	4.12859	-4.63683	0.000411287	0.00574496	0.134798
202459	202459	1195	-1.78851	0.366597	-3.2771	0.005677	0.0324983	-2.13793
149699	149699	852	-1.78853	3.88745	-4.07122	0.00120421	0.0107666	-0.906688
64174	64174	3877	-1.79062	4.06215	-4.25887	0.000840099	0.00859697	-0.563589
646450	646450	1598	-1.791	2.24601	-3.23686	0.00614463	0.034404	-2.35743
6887	6887	656	-1.79142	3.22205	-3.77862	0.00212375	0.0160911	-1.41842
2713	2713	2232	-1.79149	3.15807	-4.32001	0.000747665	0.00796227	-0.39716
56967	56967	7857	-1.79305	0.0408049	-3.18753	0.00677057	0.0368235	-2.27368
4200	4200	4625	-1.79352	3.54403	-3.81855	0.00196482	0.0151879	-1.36478
100131561	100131561	608	-1.79363	5.35727	-3.99636	0.00139148	0.0118556	-1.12207
116966	116966	7642	-1.79363	1.54849	-3.4416	0.00410845	0.0256356	-1.91365
388965	388965	1519	-1.79559	3.20214	-3.82563	0.00193791	0.015045	-1.32269
100131816	100131816	740	-1.79607	3.70693	-3.4167	0.00431444	0.0264288	-2.13083
7068	7068	8230	-1.79639	2.25843	-3.8352	0.00190216	0.0148679	-1.23889
81470	81470	954	-1.7976	4.36054	-3.98904	0.00141131	0.0119928	-1.08355
390155	390155	981	-1.79791	4.68591	-4.67962	0.000379724	0.00555294	0.191108
104355295	104355295	2585	-1.79802	1.99386	-3.63506	0.00281129	0.0195599	-1.59137
6664	6664	8719	-1.79869	5.39216	-5.12506	0.000167636	0.00369658	0.972231
572558	572558	763	-1.79975	2.38386	-3.22669	0.00626866	0.0348678	-2.39053
135644	135644	2855	-1.80136	0.544656	-2.98473	0.0100834	0.0494669	-2.68768
5172	5172	5976	-1.80203	1.05544	-3.4929	0.00371474	0.0238782	-1.78112
135948	135948	954	-1.80256	5.64293	-4.57342	0.000463127	0.0060716	-0.0471024
402176	402176	1797	-1.80314	4.85978	-4.9082	0.000248817	0.00441287	0.600205
286967	286967	713	-1.80339	4.44372	-4.18302	0.000971332	0.00935619	-0.726236
10344	10344	562	-1.80342	2.96368	-3.72726	0.00234756	0.0172546	-1.49415
117144	117144	2619	-1.80412	2.04443	-3.10153	0.00801736	0.0416292	-2.59482
79136	79136	792	-1.80415	2.6689	-3.81546	0.00197665	0.0152526	-1.30529
386684	386684	447	-1.8042	4.4117	-3.75033	0.00224421	0.0167209	-1.54629
57556	57556	7048	-1.8045	3.93808	-3.19689	0.00664699	0.0363562	-2.56844
221476	221476	2470	-1.80466	2.5266	-3.03058	0.00921601	0.0463857	-2.76347
23228	23228	5010	-1.80506	3.34642	-4.64439	0.000405515	0.00572417	0.189404
723972	723972	738	-1.80622	4.61858	-4.74229	0.000337956	0.00521724	0.30634
150221	150221	5796	-1.80649	3.01056	-3.5337	0.00342895	0.0224946	-1.86593
100630918	100630918	1420	-1.80809	4.37819	-4.70581	0.000361652	0.00540732	0.252066
400798	400798	2577	-1.80843	1.24956	-3.43468	0.00416473	0.0258364	-1.90082
171169	171169	972	-1.80867	5.09175	-4.22819	0.000890846	0.00887316	-0.67276
93099	93099	3065	-1.80895	1.70206	-3.19177	0.00671432	0.0366	-2.39482
84075	84075	3148	-1.80915	4.50177	-4.51037	0.000521389	0.00645527	-0.113082
246182	246182	1324	-1.81018	5.14793	-4.70028	0.000365397	0.00544115	0.207277
391196	391196	939	-1.81121	5.59846	-4.98166	0.000217515	0.00415137	0.706898
338755	338755	3326	-1.81154	4.52817	-4.53801	0.000494975	0.00626942	-0.0658526
9211	9211	2366	-1.81239	1.02403	-3.42716	0.00422668	0.0260752	-1.90581
81282	81282	945	-1.81427	6.09645	-4.91621	0.00024519	0.00439795	0.570543
8511	8511	906	-1.81477	0.56135	-3.30197	0.00540602	0.0312473	-2.09901
401667	401667	942	-1.81494	6.01841	-4.55656	0.000478015	0.0061564	-0.0742143
254973	254973	936	-1.81587	6.41894	-5.44688	9.43696e-05	0.00298938	1.51508
401665	401665	1065	-1.81615	5.64281	-5.47627	8.96085e-05	0.00295454	1.58732
26165	26165	4223	-1.81709	1.87158	-3.25508	0.00592827	0.0334018	-2.28923
254100	254100	1194	-1.81839	4.79362	-5.07116	0.000184819	0.00387235	0.896403
50838	50838	1637	-1.81858	5.23147	-4.64165	0.000407596	0.00572417	0.0960897
648987	648987	3507	-1.81858	5.17053	-5.27058	0.000129058	0.00331786	1.23839
266971	266971	3776	-1.81872	5.76634	-5.01894	0.000203221	0.00401598	0.769087
3738	3738	9031	-1.82037	4.51652	-4.33708	0.000723771	0.00780908	-0.440792
645683	645683	1473	-1.82081	5.42223	-5.37452	0.000107254	0.00309869	1.41404
375318	375318	1084	-1.82101	2.24494	-3.28718	0.00556563	0.0320088	-2.26271
1149	1149	1852	-1.82166	3.5646	-3.58426	0.00310534	0.0210415	-1.80746
10753	10753	2699	-1.82182	3.52487	-3.48978	0.00373757	0.0239627	-1.98726
390059	390059	1058	-1.82253	5.20954	-4.38351	0.000662668	0.00741285	-0.385771
11005	11005	4147	-1.82273	3.55492	-3.81287	0.00198665	0.0152979	-1.37183
84366	84366	384	-1.82274	4.66161	-4.14363	0.0010476	0.00983758	-0.810602
27197	27197	3349	-1.82305	1.96378	-4.07681	0.00119133	0.0106761	-0.770038
337882	337882	273	-1.8233	5.74643	-4.767	0.000322819	0.00507902	0.30742
338674	338674	945	-1.82343	5.08304	-4.70215	0.000364128	0.0054285	0.215744
646962	646962	950	-1.82347	3.73951	-4.11814	0.00110021	0.0101363	-0.808674
646471	646471	3653	-1.82353	5.50153	-4.77191	0.000319895	0.0050648	0.325922
23457	23457	6777	-1.82548	1.85526	-3.65219	0.00271856	0.0190632	-1.54633
727896	727896	3412	-1.82615	5.2914	-5.43798	9.58629e-05	0.00298938	1.53081
56122	56122	3963	-1.82631	4.28709	-4.9629	0.000225098	0.00421528	0.723573
101927750	101927750	944	-1.82765	0.245308	-3.19201	0.0067111	0.0365948	-2.31264
146512	146512	1980	-1.8283	4.3932	-4.5837	0.000454283	0.00603434	0.0263884
257062	257062	3134	-1.82867	1.7936	-3.2272	0.00626239	0.034845	-2.33584
26188	26188	945	-1.82982	4.48927	-4.4705	0.000562098	0.0067226	-0.188559
5333	5333	3200	-1.82991	5.67539	-4.698	0.000366948	0.00545539	0.183116
7686	7686	1633	-1.82993	5.12544	-4.92746	0.000240183	0.00437057	0.624056
340900	340900	1170	-1.83021	5.00872	-4.60027	0.000440395	0.00594311	0.0304834
219958	219958	978	-1.83036	5.7606	-4.62232	0.000422595	0.00581511	0.0416432
116443	116443	12745	-1.83047	0.565362	-3.32396	0.00517732	0.0302405	-2.06679
83956	83956	2794	-1.83168	5.56697	-5.42415	9.82341e-05	0.00303822	1.49859
390054	390054	951	-1.83248	5.94776	-4.2263	0.000894078	0.00888883	-0.705452
3262	3262	1198	-1.83268	4.24249	-4.62024	0.000424242	0.0058278	0.103974
79925	79925	10416	-1.83275	1.06853	-3.67883	0.00258056	0.0184377	-1.44714
347051	347051	1317	-1.8342	5.02245	-4.47928	0.000552861	0.00664602	-0.196666
613038	613038	1479	-1.83449	2.57676	-3.8893	0.0017123	0.0137789	-1.16038
26683	26683	939	-1.83625	5.9383	-5.27353	0.00012838	0.00331786	1.222
150967	150967	3304	-1.8388	5.84636	-5.54581	7.93148e-05	0.00285427	1.70287
441608	441608	945	-1.84045	4.64785	-4.0089	0.00135815	0.0116581	-1.06151
138802	138802	963	-1.84094	5.25837	-4.6699	0.000386671	0.00560794	0.148323
145474	145474	1854	-1.84095	5.56942	-4.78728	0.000310923	0.00498159	0.353509
119765	119765	930	-1.84128	4.72871	-5.0323	0.000198337	0.00397812	0.830029
219347	219347	4046	-1.84154	1.13865	-3.2335	0.00618536	0.0345718	-2.26207
83983	83983	1442	-1.84217	1.60287	-3.4249	0.00424552	0.026126	-1.9507
8326	8326	2342	-1.8428	4.09804	-3.59494	0.00304103	0.0207104	-1.82336
121275	121275	1900	-1.84283	5.4216	-4.98818	0.00021494	0.00414402	0.723429
113730	113730	2991	-1.84622	4.72046	-4.25409	0.000847805	0.00864245	-0.606124
6547	6547	6190	-1.84748	1.55094	-3.1399	0.00743509	0.0394592	-2.46949
386677	386677	1011	-1.84751	4.34528	-3.67549	0.00259748	0.0185121	-1.68519
100506759	100506759	1203	-1.84752	5.61084	-4.17631	0.000983904	0.00942007	-0.793658
129880	129880	3157	-1.84869	4.41536	-4.18238	0.000972524	0.00936207	-0.725999
120586	120586	933	-1.8496	4.88626	-4.91582	0.000245365	0.00439795	0.613884
100507050	100507050	2800	-1.8501	3.33124	-3.50185	0.00365007	0.0235414	-1.94908
83755	83755	1077	-1.85039	4.64392	-4.80913	0.000298609	0.00486888	0.431538
2494	2494	6448	-1.85075	4.75325	-5.5387	8.03074e-05	0.00286436	1.72365
653687	653687	2023	-1.85112	4.07519	-3.75456	0.00222579	0.0166144	-1.51611
128408	128408	1057	-1.85181	3.46522	-3.90592	0.00165793	0.0135323	-1.19293
2832	2832	1002	-1.85204	3.61726	-2.9912	0.00995618	0.0490521	-2.9363
403273	403273	1043	-1.85312	4.89964	-4.33763	0.000723014	0.00780908	-0.453109
5166	5166	3700	-1.85319	7.66951	-5.12941	0.000166324	0.00369658	0.925971
85285	85285	739	-1.85467	4.73128	-4.03618	0.00128844	0.0113013	-1.0191
23538	23538	939	-1.85509	5.83354	-4.64305	0.000406535	0.00572417	0.0803956
64084	64084	4882	-1.85587	3.03783	-4.22252	0.000900556	0.00892566	-0.568958
4322	4322	2719	-1.856	3.09009	-3.50345	0.00363862	0.0235214	-1.92332
100129046	100129046	1562	-1.85642	0.981657	-3.39332	0.00451733	0.0272769	-1.96494
94158	94158	1101	-1.85752	5.73488	-4.12013	0.00109602	0.0101034	-0.906119
162515	162515	2459	-1.85783	2.28803	-3.80129	0.00203199	0.0156022	-1.30369
85453	85453	4463	-1.86134	4.60434	-4.37928	0.000668011	0.00744131	-0.365663
386685	386685	873	-1.86175	3.47497	-3.15077	0.00727788	0.0387913	-2.62382
119764	119764	912	-1.86199	4.49652	-4.25158	0.000851883	0.00866598	-0.597792
100170229	100170229	2398	-1.8633	4.695	-4.03764	0.00128481	0.0112814	-1.01461
100288814	100288814	1176	-1.86339	5.18202	-4.36253	0.000689588	0.0075615	-0.423866
266697	266697	2167	-1.86368	4.24767	-4.09825	0.00114314	0.010388	-0.874815
220979	220979	3375	-1.86374	0.988008	-3.51896	0.00352955	0.0229771	-1.72932
10744	10744	576	-1.8639	4.88399	-4.21942	0.000905922	0.00895677	-0.679941
337970	337970	494	-1.86418	4.60028	-4.52499	0.000507236	0.00638451	-0.0910842
5630	5630	1949	-1.86424	2.49274	-3.02874	0.00924933	0.0465098	-2.76441
340578	340578	2599	-1.86435	3.76009	-3.71546	0.00240229	0.0175412	-1.56565
79295	79295	1142	-1.86638	4.24138	-3.92296	0.00160401	0.0132726	-1.20199
122742	122742	939	-1.86675	4.90772	-4.32728	0.000737393	0.00789202	-0.477212
391518	391518	983	-1.86708	3.02388	-3.36049	0.00481847	0.0286755	-2.19173
84189	84189	4181	-1.86743	1.29234	-3.39639	0.00449012	0.0271534	-1.987
345630	345630	1058	-1.86765	2.44553	-3.43108	0.00419427	0.0259338	-2.00946
56936	56936	4179	-1.8682	4.61074	-4.74345	0.000337229	0.00521102	0.310112
116173	116173	1401	-1.86846	1.23432	-3.61867	0.00290294	0.0199948	-1.56347
100287144	100287144	1593	-1.86888	1.49549	-3.5419	0.00337422	0.0222632	-1.73056
105372855	105372855	1191	-1.86939	3.37152	-3.01203	0.00955759	0.0476836	-2.87646
138009	138009	3326	-1.86995	3.9355	-3.89487	0.00169387	0.0136942	-1.2422
125965	125965	1663	-1.87094	3.26228	-4.16049	0.00101423	0.00959701	-0.700103
170067	170067	2454	-1.87168	4.61429	-4.7143	0.000355989	0.00537694	0.25681
442229	442229	1605	-1.87229	5.13124	-5.15063	0.000160075	0.00365757	1.02658
130399	130399	9077	-1.87309	1.29327	-3.2373	0.00613928	0.034386	-2.27164
135941	135941	933	-1.87383	5.14903	-5.78716	5.22005e-05	0.00270763	2.13691
79819	79819	4167	-1.87418	1.84838	-3.45678	0.00398775	0.0251163	-1.91031
401994	401994	3292	-1.87436	5.02007	-3.93362	0.00157118	0.0131022	-1.2284
120776	120776	927	-1.87436	4.8762	-4.69423	0.000369533	0.00545591	0.208719
442191	442191	966	-1.87498	4.02012	-4.39112	0.000653179	0.00733731	-0.310379
128488	128488	774	-1.87577	2.26725	-3.30792	0.00534313	0.0309617	-2.22562
260341	260341	2223	-1.87613	4.76293	-3.98972	0.00140946	0.0119834	-1.10499
158055	158055	2573	-1.87641	4.35708	-3.74323	0.00227552	0.0168916	-1.55558
219417	219417	930	-1.87651	5.67744	-4.52254	0.000509587	0.00640408	-0.137745
442184	442184	1106	-1.87685	4.98487	-5.31531	0.000119157	0.00321604	1.32457
91450	91450	993	-1.87744	4.07576	-3.89148	0.00170504	0.0137411	-1.25721
2850	2850	1128	-1.88001	3.43514	-3.3527	0.00489285	0.0289681	-2.23853
3291	3291	1884	-1.88056	5.31042	-3.25372	0.00594416	0.0334796	-2.54387
100133234	100133234	6125	-1.8815	4.53312	-3.22636	0.00627283	0.0348789	-2.55434
80094	80094	1839	-1.88151	4.24943	-5.04598	0.000193467	0.00395664	0.873242
79368	79368	3796	-1.88189	2.1953	-3.17858	0.0068907	0.0372084	-2.45619
149483	149483	3485	-1.88195	1.62557	-3.84707	0.00185873	0.0146093	-1.16925
3242	3242	1942	-1.88208	2.24482	-3.62676	0.00285729	0.0197688	-1.62663
139599	139599	2257	-1.88253	3.83302	-4.02966	0.00130474	0.0114003	-0.976513
56130	56130	3266	-1.88268	5.48708	-4.85977	0.000271984	0.00465487	0.487245
81341	81341	1469	-1.88272	5.31521	-5.5946	7.28351e-05	0.00277706	1.80184
10738	10738	1501	-1.88346	5.26592	-5.44546	9.46071e-05	0.00298938	1.54409
4493	4493	848	-1.88352	6.94421	-5.84996	4.68786e-05	0.0026056	2.20242
6572	6572	2420	-1.88359	3.0627	-3.31731	0.00524538	0.0304941	-2.27964
102724094	102724094	407	-1.88511	4.63709	-4.16299	0.00100938	0.00956798	-0.774289
219473	219473	939	-1.88534	5.6808	-5.43862	9.57558e-05	0.00298938	1.52157
79081	79081	1320	-1.88561	3.48427	-4.4391	0.000596444	0.00694742	-0.194612
386679	386679	1149	-1.88633	4.01019	-3.64814	0.00274024	0.0191647	-1.71689
649395	649395	1828	-1.88749	6.76745	-5.46557	9.1313e-05	0.00295454	1.54319
390168	390168	948	-1.8892	4.43789	-4.70711	0.00036078	0.00540364	0.256719
3350	3350	2245	-1.88963	4.12652	-3.5567	0.00327772	0.0218505	-1.89867
26339	26339	952	-1.89083	4.82596	-3.89454	0.00169496	0.0136942	-1.2883
643008	643008	6433	-1.89144	3.40713	-3.47279	0.00386434	0.0244924	-2.01083
128977	128977	2786	-1.89192	1.91539	-3.58487	0.00310163	0.0210252	-1.68005
4975	4975	492	-1.89196	4.71232	-4.2371	0.000875786	0.00876658	-0.637245
440050	440050	898	-1.89255	5.37738	-4.91287	0.000246697	0.00441287	0.588227
100287632	100287632	713	-1.89265	6.18131	-6.13676	2.8889e-05	0.00240544	2.7012
392376	392376	957	-1.89324	5.63659	-5.02758	0.00020005	0.0040013	0.791874
100302650	100302650	1659	-1.89375	3.0018	-4.05493	0.00124264	0.0110072	-0.877281
376844	376844	467	-1.89379	4.16422	-3.55221	0.00330672	0.021962	-1.90854
283487	283487	6322	-1.89388	3.70725	-4.25083	0.000853112	0.00866908	-0.556113
259296	259296	1000	-1.89441	4.97267	-5.83825	4.78255e-05	0.0026056	2.22806
347442	347442	2013	-1.89562	3.86167	-4.17365	0.000988937	0.00943538	-0.71087
138803	138803	1044	-1.89626	5.08366	-4.63776	0.000410569	0.00574496	0.0963004
118432	118432	657	-1.89649	5.29446	-4.57255	0.000463881	0.0060716	-0.0349275
442211	442211	619	-1.89709	3.32604	-4.17377	0.000988716	0.00943538	-0.678733
7087	7087	3074	-1.89998	2.91231	-3.4177	0.00430596	0.0264076	-2.07411
56477	56477	4355	-1.9001	4.93952	-4.19184	0.000955049	0.00927713	-0.731827
100128292	100128292	3014	-1.90057	3.66829	-3.73523	0.00231134	0.0170708	-1.52788
102723742	102723742	752	-1.90087	2.91054	-3.47678	0.0038342	0.0243879	-1.96232
100463482	100463482	1395	-1.90181	4.50166	-4.41648	0.00062253	0.00711523	-0.285907
728419	728419	1593	-1.9022	4.65048	-3.65197	0.00271976	0.0190632	-1.74283
81696	81696	1411	-1.90254	4.35447	-4.37733	0.000670483	0.00744848	-0.352633
26494	26494	936	-1.90593	4.47534	-3.93158	0.00157743	0.013127	-1.19686
80117	80117	1289	-1.90613	6.54806	-5.74169	5.64458e-05	0.00271857	2.0237
3292	3292	2436	-1.90704	2.53118	-3.8757	0.00175814	0.0140564	-1.18115
644189	644189	1724	-1.90723	4.9359	-4.71475	0.000355694	0.00537694	0.244542
283297	283297	995	-1.90742	5.2413	-4.72418	0.000349513	0.00532411	0.247576
728619	728619	1625	-1.90753	5.39226	-4.95184	0.000229696	0.00425679	0.658667
29942	29942	10490	-1.90776	5.51336	-5.99926	3.63836e-05	0.00251645	2.48523
286016	286016	2017	-1.90787	4.64477	-4.24391	0.000864464	0.00872742	-0.616715
347694	347694	1295	-1.9079	4.50522	-4.1771	0.000982425	0.00941793	-0.735395
57823	57823	2936	-1.908	5.63265	-4.69486	0.000369096	0.00545591	0.181871
4675	4675	2758	-1.90918	3.53509	-4.44048	0.000594893	0.00693941	-0.192417
3451	3451	980	-1.90924	4.64558	-4.67546	0.000382678	0.00557874	0.185674
151	151	3371	-1.90988	4.17122	-3.77559	0.00213635	0.0161416	-1.48227
3442	3442	700	-1.91016	4.31102	-4.66563	0.000389761	0.00561801	0.180485
83740	83740	517	-1.9113	3.54946	-3.52284	0.00350281	0.02284	-1.92421
219477	219477	1074	-1.91148	4.64199	-4.95668	0.000227672	0.004243	0.698912
57717	57717	4532	-1.9116	5.0725	-4.94071	0.000234425	0.00430476	0.651101
255426	255426	2790	-1.91347	1.25606	-3.38921	0.00455394	0.0274465	-1.98448
2053	2053	2275	-1.91583	5.99555	-4.9829	0.000217023	0.00415137	0.696337
401105	401105	2266	-1.91812	5.72556	-4.88639	0.000258984	0.00451344	0.530328
337971	337971	255	-1.91842	5.03638	-4.42825	0.000608816	0.0070254	-0.293861
26496	26496	945	-1.91957	5.35976	-4.46119	0.000572058	0.00679234	-0.241642
51196	51196	9691	-1.92048	4.9669	-4.52794	0.000504429	0.00636182	-0.103478
391194	391194	1044	-1.92113	5.47207	-5.02476	0.00020108	0.0040013	0.790286
79755	79755	3191	-1.92177	1.40374	-3.26465	0.00581776	0.0330337	-2.23543
393046	393046	936	-1.92233	4.85926	-4.8211	0.00029208	0.00481394	0.443198
100463289	100463289	1739	-1.92318	5.09493	-4.90076	0.000252241	0.00443703	0.581402
641746	641746	1142	-1.92407	4.35655	-4.83483	0.000284778	0.00475694	0.490911
100101266	100101266	1255	-1.925	4.81293	-5.1071	0.000173168	0.00375416	0.961502
282566	282566	450	-1.92553	5.67333	-5.2646	0.000130446	0.00332324	1.21221
390066	390066	1065	-1.92654	4.82351	-4.11142	0.00111452	0.0102213	-0.880496
50835	50835	1075	-1.92716	4.32504	-4.42735	0.000609856	0.00703236	-0.257326
387486	387486	2183	-1.92987	1.18267	-3.31484	0.00527094	0.0306095	-2.12449
121130	121130	942	-1.9302	4.55273	-3.47842	0.00382188	0.0243384	-2.07183
145270	145270	4121	-1.93044	1.66322	-3.3634	0.00479093	0.0285539	-2.06629
6861	6861	2475	-1.93173	1.23432	-3.52865	0.0034631	0.0226637	-1.73871
1179	1179	3123	-1.93264	8.07115	-3.62875	0.00284619	0.0197004	-1.90606
353332	353332	588	-1.93281	4.3592	-4.25292	0.000849711	0.00865566	-0.589839
390079	390079	954	-1.93288	5.14208	-4.97099	0.000221794	0.00419382	0.703446
283092	283092	1029	-1.9333	5.10895	-4.59843	0.000441915	0.0059446	0.0238886
392138	392138	933	-1.93338	4.68924	-5.03578	0.000197088	0.00396792	0.839061
143630	143630	2334	-1.93633	5.58896	-5.21633	0.000142228	0.00345602	1.12911
389812	389812	927	-1.93711	2.07463	-3.22159	0.00633185	0.0350868	-2.36842
150946	150946	6999	-1.93759	1.85478	-3.52462	0.00349057	0.0227786	-1.78489
127670	127670	2500	-1.93901	4.88376	-4.86178	0.000270981	0.00465487	0.515421
9413	9413	3143	-1.93915	0.83197	-3.2084	0.0064983	0.0356744	-2.2921
3445	3445	1039	-1.93928	4.76502	-4.35824	0.000695241	0.0076131	-0.408281
81399	81399	939	-1.93959	2.46147	-4.20678	0.000928098	0.00909219	-0.561357
56124	56124	3408	-1.941	5.39457	-5.64697	6.64934e-05	0.0027426	1.89052
138805	138805	960	-1.94134	5.00034	-4.57669	0.000460298	0.00606417	-0.0124313
646903	646903	1964	-1.94169	5.29763	-5.49338	8.69531e-05	0.00293234	1.62717
79310	79310	945	-1.94217	5.06956	-4.10265	0.00113349	0.0103305	-0.902635
768239	768239	4680	-1.94227	3.04425	-3.35441	0.00487645	0.0289136	-2.20304
353323	353323	739	-1.94366	4.96498	-4.43395	0.000602286	0.00699017	-0.279476
388963	388963	2229	-1.94372	1.58729	-3.24095	0.00609532	0.0342232	-2.28879
1582	1582	3950	-1.9438	2.62268	-3.79177	0.00207001	0.0158389	-1.34684
26211	26211	1771	-1.9448	5.5207	-4.97081	0.000221866	0.00419382	0.690947
26539	26539	1205	-1.94511	4.72366	-3.55849	0.00326626	0.0218108	-1.93116
474382	474382	517	-1.94552	3.77801	-3.89873	0.0016812	0.0136438	-1.22504
443	443	1681	-1.94584	2.5516	-4.32519	0.000740324	0.00791085	-0.346891
644672	644672	690	-1.94774	4.92241	-4.18669	0.000964519	0.00934033	-0.74309
221823	221823	1090	-1.94802	4.71927	-4.25885	0.000840137	0.00859697	-0.593019
338758	338758	2998	-1.94809	3.35027	-4.15188	0.00103113	0.00972261	-0.719932
142680	142680	4174	-1.9482	1.59056	-3.17063	0.00699931	0.0376558	-2.41845
10880	10880	1408	-1.94822	1.99798	-3.40124	0.00444758	0.0269663	-2.02933
653720	653720	7761	-1.94831	0.725663	-3.1933	0.00669416	0.0365396	-2.31731
554	554	3022	-1.94965	0.382699	-3.40792	0.00438959	0.0267364	-1.90299
79686	79686	2825	-1.95062	5.54113	-5.85419	4.65407e-05	0.0026056	2.24099
255512	255512	1000	-1.95094	3.86335	-4.29883	0.000778439	0.00817158	-0.476567
8456	8456	5483	-1.95133	1.98847	-3.39293	0.00452082	0.0272878	-2.03749
390154	390154	1023	-1.9522	4.91361	-4.6541	0.000398231	0.00567499	0.134397
1756	1756	16513	-1.95241	2.58493	-3.37548	0.0046785	0.0280292	-2.12221
206426	206426	4243	-1.9549	5.24527	-5.27542	0.000127947	0.00331438	1.24565
3725	3725	3323	-1.95619	3.50101	-3.72221	0.00237083	0.0173704	-1.54052
728118	728118	6488	-1.95657	0.0437863	-3.4778	0.00382655	0.0243585	-1.76278
84815	84815	2006	-1.95676	5.77674	-5.59014	7.34043e-05	0.00277706	1.7821
645840	645840	1134	-1.95677	1.57526	-3.55263	0.00330399	0.0219529	-1.70817
386675	386675	1578	-1.95816	4.79578	-3.72869	0.00234102	0.017245	-1.60891
219436	219436	945	-1.95845	5.03651	-3.91683	0.00162319	0.0133517	-1.26148
390261	390261	942	-1.9619	5.11124	-4.76616	0.000323319	0.00507902	0.334402
26526	26526	1429	-1.96208	0.474282	-3.18685	0.00677963	0.0368312	-2.31301
259295	259295	1914	-1.96227	5.14213	-4.54002	0.0004931	0.00626046	-0.084435
127066	127066	939	-1.96257	5.08649	-4.43258	0.000603843	0.0069931	-0.284451
2057	2057	2691	-1.96279	3.23213	-4.23715	0.000875712	0.00876658	-0.55375
400643	400643	1751	-1.96343	1.05725	-3.60383	0.00298856	0.0204483	-1.58319
9080	9080	2050	-1.96351	3.8509	-4.06084	0.00122857	0.0109088	-0.920813
3754	3754	2289	-1.96368	4.33907	-4.08198	0.00117951	0.0105997	-0.909958
105376734	105376734	2736	-1.96441	1.76777	-3.42202	0.00426959	0.026244	-1.96644
26595	26595	942	-1.96552	5.83165	-5.52826	8.17908e-05	0.00286586	1.67448
26341	26341	942	-1.96557	5.79514	-4.94308	0.000233409	0.00429834	0.631015
196872	196872	2518	-1.96559	4.49262	-4.32742	0.00073719	0.00789202	-0.456251
653427	653427	3109	-1.96608	6.00989	-5.37127	0.000107874	0.00309869	1.39239
57594	57594	3741	-1.9664	1.06018	-3.23757	0.006136	0.034386	-2.25348
647288	647288	2629	-1.96706	5.46924	-5.13969	0.000163266	0.00367191	0.996159
4081	4081	2907	-1.96756	4.16856	-4.54814	0.000485638	0.00620815	-0.028051
353133	353133	695	-1.96788	2.789	-3.42503	0.0042444	0.026126	-2.04935
3938	3938	6274	-1.96803	1.27247	-3.28683	0.00556944	0.0320193	-2.17402
81309	81309	1113	-1.9681	4.59524	-4.63563	0.000412208	0.00574591	0.116875
728224	728224	1143	-1.96812	5.51169	-4.96395	0.000224666	0.00421271	0.679491
145241	145241	2049	-1.96822	4.92576	-4.80872	0.00029884	0.00486888	0.41838
387695	387695	862	-1.96868	6.62542	-4.1037	0.00113121	0.0103156	-0.960143
401232	401232	2809	-1.96876	2.1202	-4.45541	0.000578346	0.00683558	-0.0851067
343521	343521	1535	-1.96939	2.92004	-4.14501	0.00104483	0.00981877	-0.705041
138881	138881	2854	-1.96965	3.67329	-4.5971	0.00044302	0.00595357	0.0878949
79469	79469	1657	-1.97012	4.98626	-4.85942	0.000272159	0.00465487	0.509673
729799	729799	2586	-1.9707	5.01219	-4.95866	0.000226849	0.004243	0.685342
5455	5455	1503	-1.97099	3.75122	-3.43589	0.00415485	0.0258097	-2.10265
285016	285016	1726	-1.97175	1.85926	-3.58816	0.00308172	0.0209343	-1.66439
100124538	100124538	136	-1.97202	3.37063	-4.22158	0.000902183	0.00893628	-0.59103
2864	2864	923	-1.97286	3.38842	-3.69112	0.00251931	0.0181285	-1.59277
81469	81469	930	-1.97289	3.73102	-5.42594	9.79238e-05	0.00303507	1.56586
7134	7134	696	-1.97404	3.61003	-4.19761	0.000944551	0.00921969	-0.651119
353345	353345	4879	-1.97423	4.95167	-5.18383	0.000150782	0.00353567	1.09266
729862	729862	444	-1.97465	3.04391	-4.67	0.000386592	0.00560794	0.252972
9366	9366	625	-1.97474	5.08596	-4.35275	0.000702524	0.00767306	-0.434098
402135	402135	951	-1.97477	5.09079	-4.75108	0.000332485	0.00515341	0.306036
64064	64064	1824	-1.97566	4.21364	-4.2929	0.000787293	0.00823969	-0.505641
282770	282770	906	-1.97686	3.83669	-3.49337	0.00371132	0.0238706	-1.98832
4159	4159	1084	-1.97692	3.85387	-4.24747	0.000858609	0.00869747	-0.569372
390648	390648	939	-1.97748	4.80875	-4.74444	0.000336609	0.00520644	0.305669
220429	220429	2972	-1.97802	4.07898	-3.50167	0.00365137	0.0235414	-1.98929
347148	347148	411	-1.97823	3.14654	-3.41729	0.00430943	0.0264133	-2.09267
26707	26707	1041	-1.97865	2.99856	-4.81773	0.000293907	0.00482919	0.523454
392390	392390	936	-1.97988	4.79106	-5.21339	0.00014298	0.00346382	1.15208
55766	55766	3667	-1.97997	4.84869	-4.93174	0.000238308	0.00435079	0.642881
100131902	100131902	370	-1.98048	5.54203	-4.67519	0.000382875	0.00557874	0.151855
305	305	1350	-1.98128	6.09563	-5.39987	0.000102544	0.00306719	1.44325
8785	8785	2493	-1.98135	1.72352	-3.56627	0.00321677	0.0216235	-1.69618
390181	390181	930	-1.98166	4.60749	-4.52054	0.00051151	0.00640821	-0.0970706
390058	390058	939	-1.98168	4.40402	-4.78869	0.000310111	0.0049801	0.403511
401666	401666	942	-1.98174	6.6873	-5.37222	0.000107692	0.00309869	1.38392
284648	284648	1490	-1.98331	4.40479	-4.42896	0.000607994	0.00702096	-0.257497
644694	644694	571	-1.98353	4.84751	-4.36384	0.000687875	0.0075615	-0.403468
25837	25837	3117	-1.98397	2.6845	-4.35258	0.000702745	0.00767306	-0.304804
23209	23209	4174	-1.98407	0.577442	-3.2734	0.00571847	0.0326659	-2.1601
729176	729176	2156	-1.98455	2.69635	-5.07959	0.000182017	0.00385079	1.0008
402317	402317	933	-1.98484	5.19737	-4.71072	0.000358364	0.00539256	0.22499
100130673	100130673	1598	-1.98497	4.92113	-4.44593	0.000588792	0.00689291	-0.255154
643763	643763	7041	-1.98533	4.98517	-5.19062	0.000148951	0.00350524	1.10315
219469	219469	936	-1.9854	6.09136	-5.36583	0.000108921	0.00311761	1.38452
283106	283106	1416	-1.9857	5.33948	-4.53841	0.000494595	0.00626942	-0.100315
690	690	640	-1.9862	5.15965	-5.17119	0.000154252	0.00358569	1.06414
100132304	100132304	465	-1.98638	0.667778	-3.61855	0.00290364	0.0199948	-1.53484
54661	54661	2411	-1.98648	5.03856	-4.40607	0.000634926	0.00722307	-0.334935
100129405	100129405	2231	-1.98801	4.12022	-4.59929	0.000441205	0.0059446	0.0692856
9865	9865	5056	-1.98808	4.21333	-3.92998	0.00158232	0.0131473	-1.19116
386683	386683	410	-1.98877	4.55087	-4.15329	0.00102835	0.00970776	-0.786707
63947	63947	1545	-1.98997	2.169	-3.71297	0.002414	0.0175947	-1.45613
127841	127841	1290	-1.99157	4.15643	-4.37512	0.000673308	0.0074747	-0.350281
2861	2861	3815	-1.99174	4.86573	-5.31342	0.000119559	0.00322149	1.3255
81870	81870	981	-1.99326	3.34915	-3.99985	0.00138212	0.0117945	-1.00042
390084	390084	942	-1.99394	5.88613	-4.9398	0.000234815	0.004307	0.620494
646243	646243	2476	-1.99407	6.97045	-5.71056	5.95598e-05	0.00271857	1.96599
4147	4147	4137	-1.99424	5.5875	-4.60591	0.000435771	0.0059145	0.0205444
441897	441897	608	-1.99462	4.28692	-4.49366	0.00053807	0.00656209	-0.135585
26255	26255	609	-1.99499	4.98356	-4.18637	0.000965122	0.00934033	-0.742981
388242	388242	1479	-1.99528	1.66939	-3.98421	0.00142455	0.0120798	-0.919641
119369	119369	1089	-1.9959	5.30302	-5.88406	4.423e-05	0.0026056	2.29809
248	248	3274	-1.99679	2.17657	-3.49268	0.00371634	0.0238782	-1.87347
10924	10924	2665	-1.99772	3.68215	-5.27063	0.000129046	0.00331786	1.29444
150681	150681	1823	-1.99919	5.07745	-5.2595	0.000131642	0.00332431	1.22334
145957	145957	2195	-1.99934	0.337057	-3.23119	0.00621353	0.0346811	-2.22742
219482	219482	1051	-1.9995	5.45145	-4.58222	0.000455552	0.00603631	-0.0169189
100288332	100288332	2626	-1.99955	3.2386	-4.619	0.000425224	0.00583058	0.151218
81099	81099	1155	-2.00013	6.52556	-5.60948	7.09714e-05	0.00277199	1.79865
27181	27181	2949	-2.00064	2.16592	-4.40071	0.000641406	0.00726544	-0.187513
9177	9177	2457	-2.00087	0.570377	-3.29231	0.00550974	0.0317669	-2.11359
389289	389289	1266	-2.00088	5.12028	-4.84097	0.000281569	0.00473531	0.469361
122706	122706	1894	-2.00108	3.47047	-4.21122	0.000920255	0.0090429	-0.615519
254783	254783	989	-2.00126	3.8345	-4.18129	0.000974569	0.00937054	-0.689514
114786	114786	3913	-2.00137	1.30458	-3.37332	0.00469844	0.0281277	-2.01676
54055	54055	1279	-2.00159	1.55525	-4.0196	0.00133035	0.0115139	-0.856709
219287	219287	10646	-2.00211	3.3434	-3.43589	0.00415481	0.0258097	-2.07126
11166	11166	2922	-2.00317	4.90224	-4.52266	0.000509465	0.00640408	-0.110543
128102	128102	8697	-2.0035	4.56879	-4.16445	0.00100657	0.00955257	-0.766223
339345	339345	1565	-2.00359	4.20343	-3.92014	0.0016128	0.0133249	-1.20891
84630	84630	7636	-2.00387	3.09668	-4.23068	0.000886613	0.00884194	-0.555414
286887	286887	2289	-2.00628	2.66825	-4.8045	0.000301177	0.00487398	0.514279
100240734	100240734	491	-2.00764	4.5677	-5.04205	0.000194853	0.00395664	0.854972
441294	441294	2587	-2.00764	4.91097	-5.84608	4.71897e-05	0.0026056	2.24377
137872	137872	1895	-2.0077	2.39685	-4.75099	0.00033254	0.00515341	0.433458
374659	374659	1120	-2.00852	1.82756	-4.0571	0.00123745	0.0109689	-0.794063
84290	84290	1009	-2.00951	4.36299	-5.35846	0.000110354	0.00314743	1.42359
108	108	6553	-2.00956	2.61736	-4.5882	0.000450472	0.00601851	0.129523
100499489	100499489	2505	-2.00998	4.16757	-5.24151	0.000135949	0.00335861	1.2258
26206	26206	2585	-2.01126	3.5057	-5.08366	0.000180678	0.00384135	0.97407
128368	128368	942	-2.0115	4.36608	-5.42641	9.78419e-05	0.00303507	1.54207
146713	146713	4291	-2.01243	2.08603	-4.4234	0.000614433	0.00706488	-0.142064
79923	79923	2252	-2.01296	2.18093	-4.07112	0.00120445	0.0107666	-0.794248
119679	119679	936	-2.01321	4.21022	-4.23227	0.000883917	0.00882052	-0.615633
347741	347741	2433	-2.01328	1.34417	-3.38201	0.00461891	0.0277495	-2.00797
6799	6799	1893	-2.01345	3.4491	-4.02312	0.00132134	0.011483	-0.968711
285352	285352	2540	-2.01367	0.594444	-3.16534	0.00707247	0.03791	-2.35736
145165	145165	1599	-2.01367	5.66967	-5.53964	8.01763e-05	0.00286436	1.69674
55855	55855	2508	-2.01449	5.23047	-5.14477	0.000161775	0.00366007	1.0138
219428	219428	933	-2.01562	4.77814	-5.45277	9.33947e-05	0.00298085	1.57358
168400	168400	2129	-2.01624	4.5068	-4.61721	0.000426652	0.00583599	0.0880521
79154	79154	2077	-2.01677	5.32825	-4.46616	0.000566715	0.00675559	-0.232539
58531	58531	397	-2.01696	5.3712	-3.918	0.00161953	0.0133398	-1.275
9390	9390	2560	-2.01769	1.60448	-3.95323	0.00151261	0.0126861	-0.971258
56131	56131	3874	-2.01893	4.22113	-4.43159	0.000604985	0.00700129	-0.247028
340719	340719	4627	-2.01903	5.47014	-5.08612	0.000179875	0.0038398	0.902011
337974	337974	192	-2.01912	4.55865	-4.00684	0.00136355	0.011692	-1.06519
81466	81466	939	-2.01924	0.330909	-3.63417	0.00281616	0.0195768	-1.49181
280655	280655	575	-2.01925	4.85774	-5.32325	0.000117483	0.00319767	1.3435
100463285	100463285	1231	-2.01935	5.26336	-4.4925	0.000539246	0.00657144	-0.179419
51270	51270	1680	-2.01936	4.04077	-3.91886	0.00161681	0.0133398	-1.20094
6332	6332	7872	-2.02016	2.34146	-3.19856	0.00662529	0.0362498	-2.43314
5238	5238	7221	-2.02032	1.89532	-4.01648	0.00133839	0.0115501	-0.876245
400617	400617	2442	-2.0208	5.5682	-5.71863	5.87357e-05	0.00271857	2.00904
440387	440387	890	-2.02445	2.42245	-3.43114	0.00419374	0.0259338	-2.00267
283111	283111	966	-2.02449	4.89062	-5.1967	0.000147332	0.00350524	1.11775
55801	55801	1123	-2.02464	2.08661	-3.90072	0.00167474	0.0136266	-1.10128
54577	54577	2333	-2.02503	4.21875	-5.57288	7.56491e-05	0.00279745	1.80018
391195	391195	963	-2.02608	5.90196	-5.57735	7.50602e-05	0.00279077	1.75761
26659	26659	2891	-2.02624	3.79603	-5.09987	0.000175449	0.00377815	0.993595
8989	8989	5411	-2.02667	2.45565	-3.79554	0.00205486	0.0157552	-1.32222
283174	283174	5306	-2.02715	4.66312	-5.59152	7.32272e-05	0.00277706	1.81794
728643	728643	542	-2.02721	4.32873	-4.53018	0.000502315	0.0063474	-0.0692874
750	750	994	-2.02772	3.80214	-4.64831	0.000402563	0.00571547	0.175595
8537	8537	3651	-2.02836	6.73945	-5.27153	0.00012884	0.00331786	1.19969
80235	80235	4479	-2.02906	2.02645	-3.69443	0.00250306	0.0180476	-1.48002
100131564	100131564	4033	-2.02921	4.24445	-4.58618	0.000452178	0.00602791	0.0386446
3048	3048	583	-2.02936	0.877018	-3.08628	0.00826134	0.0426002	-2.53317
388407	388407	1530	-2.02936	3.69124	-4.42076	0.00061751	0.00709012	-0.238205
1310	1310	9164	-2.02938	1.49744	-3.7029	0.00246195	0.0178392	-1.42502
23574	23574	493	-2.02954	4.83173	-4.81936	0.000293023	0.00482453	0.439177
145837	145837	1705	-2.02979	1.09095	-3.2176	0.00638174	0.0352118	-2.30293
414899	414899	862	-2.03003	4.48032	-4.96912	0.000222554	0.00419667	0.726016
122748	122748	993	-2.03006	5.58349	-5.19635	0.000147424	0.00350524	1.09478
93668	93668	982	-2.03062	5.35768	-4.66891	0.00038738	0.00560794	0.141945
645431	645431	2026	-2.03069	4.69048	-3.64414	0.00276173	0.0192808	-1.76476
23491	23491	4553	-2.0313	3.65889	-4.08497	0.00117274	0.0105567	-0.863399
219959	219959	978	-2.03192	5.73	-4.56134	0.000473749	0.0061373	-0.0644364
388531	388531	2894	-2.03265	2.94394	-3.82158	0.00195327	0.0151277	-1.30798
91464	91464	3095	-2.03268	3.872	-4.34726	0.000709888	0.0077053	-0.385716
26222	26222	927	-2.03439	3.41968	-4.15606	0.00102289	0.00966757	-0.715788
54575	54575	2385	-2.0353	6.0405	-5.40962	0.00010079	0.00305058	1.45845
50831	50831	1101	-2.03587	4.92263	-5.79868	5.11782e-05	0.0026729	2.16298
81693	81693	2266	-2.03615	4.04011	-3.83685	0.00189607	0.0148419	-1.35834
54600	54600	2376	-2.03629	3.85638	-5.57615	7.52183e-05	0.00279077	1.81856
119682	119682	948	-2.0365	5.33325	-4.63725	0.000410963	0.00574496	0.0887376
285877	285877	1270	-2.03652	2.65742	-3.88196	0.00173687	0.013914	-1.17682
128366	128366	954	-2.03668	4.84186	-6.04935	3.34409e-05	0.00246685	2.586
5028	5028	3110	-2.03843	5.23273	-5.91872	4.16978e-05	0.0026056	2.35717
390436	390436	1032	-2.03849	4.38962	-4.00428	0.00137034	0.0117343	-1.05344
1197	1197	1812	-2.03887	5.94565	-5.15673	0.000158323	0.00363306	1.01205
78998	78998	2013	-2.03922	3.88411	-3.55532	0.00328661	0.0218957	-1.88214
1380	1380	4245	-2.03924	3.70322	-4.28867	0.000793666	0.00830099	-0.485026
388951	388951	3095	-2.03957	5.36255	-4.93214	0.000238131	0.00435079	0.624594
1404	1404	4989	-2.0398	3.08	-4.24334	0.000865401	0.0087278	-0.531145
259286	259286	972	-2.03991	5.01345	-5.16952	0.000154716	0.00358816	1.06587
4993	4993	1036	-2.0402	3.88416	-3.88315	0.00173286	0.0139026	-1.25963
729020	729020	2130	-2.04116	4.14676	-5.28386	0.000126032	0.00329114	1.30161
54576	54576	2396	-2.04174	4.23653	-5.10928	0.000172489	0.00375263	0.989031
9852	9852	7439	-2.04182	5.10021	-5.86901	4.5379e-05	0.0026056	2.27784
441455	441455	1647	-2.04226	4.42549	-5.04877	0.000192488	0.00395664	0.872931
8941	8941	2528	-2.04343	4.5389	-4.54744	0.000486278	0.00620815	-0.0458082
340198	340198	342	-2.04354	3.48529	-4.64569	0.000404532	0.00572417	0.186493
5568	5568	1595	-2.04378	4.20973	-3.92573	0.00159542	0.0132288	-1.19805
390538	390538	1084	-2.04387	5.27535	-6.11028	3.01947e-05	0.0024388	2.67637
80316	80316	870	-2.04398	3.45542	-4.21949	0.000905799	0.00895677	-0.599725
337968	337968	616	-2.04407	4.93632	-5.77235	5.35446e-05	0.00270763	2.11882
400891	400891	5224	-2.04498	1.6669	-3.77816	0.00212568	0.0160911	-1.29895
4674	4674	2576	-2.04503	3.77039	-4.39113	0.000653157	0.00733731	-0.297243
9038	9038	1147	-2.04666	4.75237	-5.3482	0.000112384	0.003158	1.39091
340529	340529	2175	-2.04714	4.49516	-4.90899	0.000248458	0.00441287	0.618791
11209	11209	2636	-2.04817	4.09807	-5.04026	0.000195489	0.0039605	0.872265
56128	56128	2711	-2.04877	3.24923	-4.28608	0.000797586	0.00833115	-0.463167
157773	157773	1446	-2.04899	2.9599	-3.75591	0.00221991	0.0165782	-1.43014
390883	390883	939	-2.04957	4.40613	-4.30634	0.000767376	0.00809443	-0.489362
138882	138882	993	-2.04978	5.63564	-4.79819	0.000304709	0.004919	0.374915
7142	7142	597	-2.04987	2.06974	-3.6129	0.00293593	0.0201575	-1.63399
219865	219865	2043	-2.05015	4.90694	-5.37237	0.000107663	0.00309869	1.42923
114788	114788	15307	-2.05081	0.912185	-3.90072	0.00167473	0.0136266	-1.03289
3744	3744	1959	-2.05095	4.89323	-4.39315	0.000650663	0.0073244	-0.352379
8991	8991	2054	-2.05144	6.28493	-4.44258	0.000592533	0.0069197	-0.307406
100500773	100500773	1365	-2.05192	3.82233	-4.15248	0.00102996	0.00971723	-0.743944
390067	390067	963	-2.0522	5.57833	-5.88905	4.38554e-05	0.0026056	2.29954
26219	26219	942	-2.05388	5.20807	-5.25764	0.000132079	0.00333013	1.21509
84696	84696	1658	-2.05403	1.38945	-3.96585	0.00147609	0.0124316	-0.941743
482	482	3453	-2.05484	3.68379	-5.75373	5.52876e-05	0.00271311	2.12401
26212	26212	942	-2.05506	4.55819	-4.09638	0.00114724	0.0104098	-0.887795
649159	649159	1452	-2.05534	3.60484	-3.77599	0.00213465	0.0161363	-1.44178
92552	92552	1753	-2.05658	4.25864	-5.16522	0.000155919	0.00360362	1.08878
386681	386681	876	-2.05679	4.80326	-3.77393	0.00214325	0.0161709	-1.52143
84789	84789	2194	-2.05703	4.00345	-5.02168	0.000202208	0.0040013	0.844773
3453	3453	876	-2.05718	5.51537	-5.40974	0.000100767	0.00305058	1.47583
26333	26333	930	-2.05732	5.0321	-5.25617	0.000132427	0.00333367	1.21863
4108	4108	1906	-2.05742	1.63373	-3.23893	0.00611957	0.0343114	-2.29294
390649	390649	939	-2.05749	4.89063	-5.66784	6.41296e-05	0.0027287	1.94314
146456	146456	940	-2.05859	-0.434564	-3.3529	0.00489086	0.028967	-1.98739
387646	387646	6454	-2.05926	5.14054	-5.88365	4.42606e-05	0.0026056	2.30063
390038	390038	1124	-2.06105	4.91535	-4.86917	0.000267319	0.00460889	0.527081
85002	85002	2886	-2.06151	3.46803	-4.57904	0.000458273	0.00605236	0.0663749
5454	5454	4087	-2.06204	4.79984	-5.0394	0.000195795	0.0039617	0.841685
26692	26692	963	-2.06211	2.38152	-4.56121	0.000473861	0.0061373	0.0942713
165100	165100	1420	-2.06365	4.45699	-4.3238	0.000742286	0.0079233	-0.459216
83897	83897	694	-2.06388	3.53854	-3.76787	0.00216875	0.0163179	-1.45002
319101	319101	3930	-2.06469	1.64483	-3.75641	0.00221775	0.0165698	-1.33641
9288	9288	1078	-2.06538	5.50761	-4.09604	0.00114801	0.0104098	-0.932867
644591	644591	738	-2.06551	5.33118	-5.56966	7.60751e-05	0.00280675	1.75872
6584	6584	3376	-2.06673	4.12253	-4.12184	0.00109241	0.0100933	-0.82117
120066	120066	936	-2.06681	4.52938	-5.10326	0.000174377	0.00376876	0.966971
11211	11211	3282	-2.06786	4.41074	-3.85948	0.00181444	0.0143496	-1.33605
126823	126823	1368	-2.06838	3.26509	-4.06214	0.0012255	0.0108914	-0.879763
120065	120065	969	-2.06852	6.03822	-5.114	0.000171022	0.00373277	0.937022
100128378	100128378	3019	-2.06915	4.74381	-4.23958	0.000871656	0.00875145	-0.632453
100505622	100505622	685	-2.06982	2.3657	-3.40856	0.00438407	0.0267225	-2.04339
343930	343930	582	-2.07028	3.74955	-3.78451	0.00209951	0.0159434	-1.43815
1114	1114	2652	-2.07063	1.20026	-4.46848	0.000564238	0.00673818	-0.032534
81851	81851	903	-2.07097	4.52965	-4.78147	0.00031428	0.00501042	0.38578
161779	161779	2318	-2.07179	5.25668	-4.39874	0.000643811	0.00727724	-0.351534
3270	3270	2385	-2.07183	4.23056	-4.07482	0.0011959	0.0107111	-0.915989
284739	284739	5387	-2.07189	2.05788	-3.75798	0.00221096	0.0165344	-1.36447
390326	390326	939	-2.07229	4.48594	-4.63261	0.000414545	0.00575853	0.117235
100128023	100128023	1146	-2.07258	5.07403	-4.94863	0.000231052	0.00427159	0.667109
167826	167826	2196	-2.0729	3.5518	-3.77686	0.00213105	0.0161242	-1.43943
119695	119695	948	-2.0734	3.91791	-4.16208	0.00101114	0.00957901	-0.734269
390442	390442	975	-2.07533	5.66205	-5.408	0.000101079	0.00305058	1.47152
390429	390429	1688	-2.0759	5.11313	-5.73714	5.68904e-05	0.00271857	2.05334
197257	197257	2072	-2.07599	1.94627	-3.85435	0.00183261	0.0144649	-1.17873
83550	83550	1527	-2.07751	2.77076	-4.09064	0.00116001	0.0105008	-0.797013
158131	158131	4576	-2.07762	4.40532	-4.62088	0.000423736	0.00582582	0.0943604
2562	2562	7566	-2.07942	1.19701	-3.69879	0.00248183	0.0179432	-1.42451
51554	51554	2595	-2.07946	1.18417	-3.90838	0.00165001	0.0135005	-1.03219
285643	285643	4426	-2.07964	4.46457	-5.68209	6.25659e-05	0.00271857	1.97978
3158	3158	2659	-2.08005	7.13277	-4.54768	0.000486057	0.00620815	-0.128498
22973	22973	1543	-2.08008	4.5251	-5.2381	0.000136782	0.00336195	1.20497
23630	23630	1465	-2.08093	2.47327	-3.43981	0.00412299	0.0256964	-1.99601
127707	127707	5070	-2.08158	4.64015	-3.66751	0.0026383	0.0186959	-1.71495
85315	85315	4738	-2.08214	0.789645	-3.34907	0.00492785	0.0291217	-2.02107
730130	730130	2554	-2.08229	3.79616	-4.13798	0.00105903	0.00989293	-0.772319
140432	140432	1378	-2.08239	1.83482	-3.98786	0.00141453	0.0120138	-0.922629
3846	3846	1188	-2.08264	4.63614	-4.98626	0.000215693	0.00414992	0.752746
401010	401010	2734	-2.08292	3.26427	-3.7916	0.0020707	0.0158389	-1.39
641515	641515	2819	-2.08311	4.95627	-4.78585	0.000311743	0.00498976	0.373058
81318	81318	1071	-2.08328	5.02124	-5.0553	0.000190216	0.0039492	0.863645
196335	196335	1152	-2.08339	4.86617	-5.38266	0.000105717	0.00309255	1.44816
3248	3248	4520	-2.08345	2.77238	-5.14906	0.000160527	0.00365757	1.11898
127077	127077	951	-2.08386	5.05408	-4.59884	0.000441576	0.0059446	0.0244919
6754	6754	1258	-2.08393	4.19378	-4.36846	0.000681877	0.00751115	-0.362681
127623	127623	954	-2.08407	5.1792	-4.41451	0.000624861	0.00712944	-0.325017
728402	728402	1214	-2.08439	6.06788	-5.33156	0.000115759	0.00318853	1.32044
6476	6476	6032	-2.08442	2.76986	-5.16025	0.000157321	0.00361525	1.1369
127059	127059	939	-2.08447	5.02801	-5.13215	0.000165503	0.00369658	0.998773
122665	122665	634	-2.08497	4.22286	-4.2951	0.000783999	0.00821055	-0.502043
219981	219981	975	-2.08539	5.69764	-5.6375	6.75963e-05	0.00274729	1.86812
283160	283160	936	-2.08685	4.14508	-5.29635	0.000123254	0.00326432	1.32453
127385	127385	930	-2.08693	4.84435	-4.85876	0.000272489	0.00465487	0.511949
10747	10747	2611	-2.08763	-0.0589635	-3.25595	0.00591812	0.0333563	-2.16385
8403	8403	2043	-2.08788	4.75062	-4.98226	0.000217274	0.00415137	0.740421
389332	389332	1696	-2.08955	4.44496	-5.32978	0.000116126	0.00319316	1.36938
125	125	2814	-2.08963	5.89119	-5.57891	7.48565e-05	0.00279077	1.76156
338675	338675	951	-2.08966	5.27796	-5.50021	8.59154e-05	0.00293234	1.64134
391123	391123	1818	-2.09021	2.36468	-3.68426	0.00255332	0.0182627	-1.52259
26682	26682	918	-2.09031	7.12889	-5.86453	4.57267e-05	0.0026056	2.22645
653162	653162	1440	-2.09044	3.09896	-4.55968	0.000475225	0.00614014	0.052431
497049	497049	1463	-2.0911	4.54185	-4.83343	0.000285514	0.00475935	0.478945
128360	128360	945	-2.09216	5.10098	-5.03611	0.000196969	0.00396792	0.824153
344405	344405	2154	-2.09274	4.99156	-5.67571	6.32606e-05	0.00272241	1.95335
2147	2147	2010	-2.09311	2.06074	-3.17353	0.0069595	0.0374918	-2.45397
127068	127068	957	-2.09319	5.34492	-4.16848	0.00099881	0.00950352	-0.795443
219858	219858	933	-2.09464	5.45378	-4.85856	0.00027259	0.00465487	0.491715
653404	653404	2725	-2.09592	3.88098	-4.37893	0.00066845	0.00744131	-0.322758
151325	151325	2157	-2.0962	3.74199	-4.51195	0.00051984	0.0064473	-0.0711256
221122	221122	1239	-2.09738	2.92953	-3.86134	0.00180789	0.014326	-1.23194
386672	386672	1643	-2.09781	4.30301	-3.29801	0.00544828	0.0314803	-2.40109
139741	139741	1442	-2.09798	4.44909	-4.61862	0.000425532	0.00583058	0.0910656
389857	389857	1303	-2.0984	3.09583	-3.55032	0.00331899	0.0220071	-1.82936
440288	440288	1684	-2.09863	2.0508	-4.12152	0.00109308	0.0100935	-0.691297
158506	158506	1549	-2.09869	3.76508	-4.25135	0.000852268	0.00866598	-0.551328
222699	222699	3592	-2.09926	4.75311	-4.44609	0.000588617	0.00689291	-0.246447
84698	84698	7157	-2.09952	2.91679	-4.21206	0.000918771	0.00903936	-0.575292
8390	8390	1176	-2.09955	4.9648	-4.97684	0.000219438	0.00416578	0.723079
441054	441054	1913	-2.09972	1.78761	-3.30869	0.00533509	0.0309262	-2.18962
3238	3238	2621	-2.09984	0.537549	-3.65146	0.00272245	0.0190673	-1.4639
83895	83895	1177	-2.10001	5.43777	-4.7309	0.000345175	0.00529689	0.260553
1412	1412	989	-2.10032	0.798744	-3.34344	0.00498267	0.0293594	-2.03152
440461	440461	1643	-2.10056	3.256	-3.83387	0.00190709	0.0148992	-1.30999
26246	26246	1276	-2.10117	4.99656	-5.10273	0.000174545	0.00376876	0.948006
27443	27443	10951	-2.10167	4.66706	-4.87807	0.000262978	0.00456831	0.553918
4248	4248	8867	-2.10215	4.35147	-4.40038	0.000641812	0.00726544	-0.311942
390882	390882	1038	-2.10356	4.65338	-4.98155	0.000217556	0.00415137	0.743547
139562	139562	1689	-2.1049	3.64658	-3.88495	0.00172682	0.0138749	-1.24118
100287178	100287178	1593	-2.10584	5.22201	-4.36262	0.000689476	0.0075615	-0.423519
134860	134860	1049	-2.10589	5.03343	-5.53906	8.0258e-05	0.00286436	1.71572
668	668	2917	-2.10611	5.35661	-4.54584	0.000487736	0.0062169	-0.0862576
100132831	100132831	1980	-2.10719	3.3384	-3.39188	0.00453016	0.0273237	-2.15354
26737	26737	933	-2.10759	5.53661	-5.43988	9.55427e-05	0.00298938	1.52881
257144	257144	7200	-2.1091	2.02747	-3.65894	0.00268295	0.0188792	-1.54239
286103	286103	3236	-2.11096	5.05958	-4.90044	0.000252386	0.00443703	0.578535
100132476	100132476	938	-2.11185	4.51491	-5.84507	4.72719e-05	0.0026056	2.25558
100499194	100499194	2316	-2.11209	4.91792	-4.83284	0.000285823	0.00475958	0.460856
4992	4992	2295	-2.11303	4.6843	-4.55821	0.00047654	0.00614726	-0.0334875
400839	400839	2376	-2.11376	1.06175	-3.3242	0.0051748	0.0302368	-2.10548
390323	390323	939	-2.11433	5.63298	-5.14643	0.000161291	0.00365943	1.00784
64396	64396	2923	-2.11461	4.59601	-4.92507	0.000241239	0.0043781	0.645268
100506495	100506495	4649	-2.11524	1.24804	-3.9779	0.00144205	0.012196	-0.905414
100129534	100129534	2248	-2.11566	3.2853	-4.90848	0.00024869	0.00441287	0.673698
26102	26102	5022	-2.11612	3.95304	-4.50205	0.000529625	0.00650844	-0.100746
2532	2532	2210	-2.1162	3.98656	-3.74935	0.00224849	0.016745	-1.5198
284532	284532	1291	-2.11621	5.45293	-5.32684	0.000116735	0.00319767	1.3302
100132724	100132724	2445	-2.11683	5.9111	-6.01445	3.54639e-05	0.00251645	2.50337
5969	5969	2925	-2.11773	4.67166	-5.3416	0.000113709	0.00316259	1.38378
168741	168741	1548	-2.11781	4.95466	-4.71472	0.000355713	0.00537694	0.247167
127064	127064	963	-2.11937	5.41482	-5.62944	6.85492e-05	0.0027531	1.8612
400999	400999	514	-2.11976	2.11862	-4.01549	0.00134095	0.0115598	-0.887477
403253	403253	1065	-2.12041	5.32153	-4.77404	0.000318637	0.00505395	0.341804
343169	343169	927	-2.12215	5.70405	-5.83309	4.825e-05	0.0026056	2.20224
26689	26689	933	-2.12228	4.92849	-5.43665	9.6089e-05	0.00298973	1.54135
81697	81697	1212	-2.12354	4.3455	-4.70361	0.000363138	0.0054238	0.256064
7302	7302	864	-2.12526	4.29892	-4.55123	0.000482829	0.00618867	-0.028653
347746	347746	1797	-2.12613	4.09252	-5.34375	0.000113277	0.003158	1.40903
284402	284402	5441	-2.12703	2.1711	-4.2175	0.000909248	0.00898207	-0.519026
646658	646658	2646	-2.12707	1.01058	-3.70462	0.00245369	0.0178275	-1.39515
50700	50700	1714	-2.12801	2.97695	-4.32142	0.000745655	0.00795399	-0.376533
401993	401993	948	-2.1281	4.2393	-5.72385	5.82095e-05	0.00271857	2.05974
94033	94033	879	-2.12822	5.1795	-5.55182	7.8485e-05	0.00284523	1.73411
222008	222008	6460	-2.12823	1.00668	-3.28489	0.00559078	0.0321155	-2.15842
347169	347169	957	-2.12847	3.77317	-3.99506	0.00139497	0.011879	-1.03927
282617	282617	1301	-2.12962	0.964761	-3.18092	0.00685909	0.0371595	-2.35527
80168	80168	1584	-2.12999	4.64135	-5.82951	4.85462e-05	0.0026056	2.2232
2298	2298	2187	-2.13009	5.40469	-5.78809	5.21173e-05	0.00270763	2.132
55998	55998	2943	-2.13114	0.992231	-3.34125	0.0050042	0.0294217	-2.07377
84692	84692	1294	-2.13214	4.93643	-4.43811	0.000597567	0.00695044	-0.26484
644314	644314	376	-2.13242	4.26761	-4.36835	0.000682012	0.00751115	-0.36459
374355	374355	2420	-2.13282	0.262769	-3.26885	0.00576991	0.0328316	-2.15972
392309	392309	939	-2.13295	4.75894	-4.26779	0.000825918	0.00850162	-0.580314
319100	319100	1038	-2.13355	4.97498	-5.57557	7.52949e-05	0.00279077	1.78225
160313	160313	575	-2.13477	4.8519	-4.56248	0.000472733	0.00613256	-0.0342395
64221	64221	5357	-2.13518	5.67317	-4.24855	0.000856835	0.00869593	-0.656911
84830	84830	7687	-2.13626	4.35995	-4.2131	0.000916944	0.0090269	-0.664822
151516	151516	2177	-2.13663	3.79117	-4.40255	0.000639178	0.00724582	-0.276966
7123	7123	961	-2.13696	4.38317	-4.55141	0.000482664	0.00618867	-0.0330165
219952	219952	954	-2.13701	4.447	-4.86046	0.000271637	0.00465487	0.533952
100133612	100133612	1952	-2.13892	2.69823	-4.13164	0.00107201	0.00995059	-0.713262
162387	162387	2240	-2.14063	5.49084	-4.9039	0.000250789	0.00442832	0.569005
57830	57830	1183	-2.14146	5.0787	-4.23791	0.000874441	0.00876402	-0.651711
146852	146852	1355	-2.14191	1.27972	-3.3982	0.00447421	0.0270877	-1.98579
135458	135458	1026	-2.14207	5.60222	-5.99074	3.69109e-05	0.00251645	2.46992
441495	441495	1303	-2.14229	3.57873	-3.87838	0.001749	0.0140042	-1.24384
219960	219960	1037	-2.14264	3.60201	-4.29809	0.000779534	0.00817443	-0.460605
4621	4621	7009	-2.14279	2.7477	-4.75231	0.000331729	0.00515341	0.419292
440804	440804	5419	-2.14298	3.60473	-4.73422	0.000343053	0.00527567	0.343121
441932	441932	1342	-2.14437	4.73893	-4.39235	0.000651659	0.00733048	-0.345443
353189	353189	5556	-2.14584	3.01072	-4.84312	0.000280457	0.00473531	0.569527
100288485	100288485	1494	-2.14641	5.41727	-5.02429	0.000201249	0.0040013	0.793178
414301	414301	2615	-2.14667	5.43929	-4.83179	0.000286377	0.00476386	0.439148
89883	89883	1502	-2.14667	4.16683	-4.7131	0.000356785	0.00538018	0.276883
342	342	939	-2.14782	0.946505	-3.55998	0.00325673	0.021801	-1.6527
645752	645752	3117	-2.14822	3.03145	-2.99435	0.00989501	0.048846	-2.87562
290	290	3803	-2.14832	5.94351	-3.97401	0.00145295	0.0122812	-1.18267
23629	23629	2474	-2.14888	3.69271	-5.71407	5.91996e-05	0.00271857	2.05787
90246	90246	2761	-2.14935	3.72369	-4.79531	0.00030634	0.00493766	0.448546
26658	26658	960	-2.14953	4.18668	-4.69029	0.00037225	0.00547477	0.236017
53345	53345	1483	-2.15041	2.57421	-4.01011	0.00135498	0.0116371	-0.93091
3852	3852	2303	-2.15105	1.46855	-3.66037	0.00267544	0.0188428	-1.50246
390152	390152	939	-2.15111	5.06214	-5.29618	0.000123291	0.00326432	1.29081
441933	441933	924	-2.15251	3.01326	-5.48543	8.81766e-05	0.00295454	1.69154
257169	257169	2631	-2.15263	1.40746	-3.73941	0.00229257	0.0169558	-1.35211
390113	390113	918	-2.15264	6.13399	-4.50745	0.000524263	0.00646518	-0.18462
337967	337967	189	-2.15303	5.24516	-4.7882	0.000310392	0.0049801	0.366634
388762	388762	645	-2.1534	5.52527	-5.77882	5.29533e-05	0.00270763	2.11321
317701	317701	1311	-2.15388	5.12549	-5.59794	7.24127e-05	0.00277341	1.81517
114798	114798	5189	-2.15397	4.421	-5.41481	9.98686e-05	0.00305058	1.5211
84654	84654	1872	-2.15406	5.44202	-5.25065	0.000133741	0.00333613	1.19614
51059	51059	8699	-2.15488	0.120693	-3.35957	0.00482714	0.0287059	-1.98444
442186	442186	1075	-2.15504	5.21322	-5.74984	5.56587e-05	0.00271311	2.07379
146429	146429	3805	-2.15533	2.61532	-4.68805	0.000373811	0.00548643	0.310075
337985	337985	273	-2.15534	4.03267	-5.63469	6.79272e-05	0.00274729	1.91509
55800	55800	6066	-2.15547	5.03229	-5.74119	5.6495e-05	0.00271857	2.06335
25818	25818	1567	-2.15571	2.90799	-3.76284	0.00219012	0.0164167	-1.41506
3456	3456	840	-2.15578	3.16554	-4.48505	0.000546872	0.00661433	-0.0847275
346517	346517	942	-2.15581	4.9229	-4.36283	0.000689196	0.0075615	-0.409731
3580	3580	2136	-2.15665	5.45184	-5.49947	8.60272e-05	0.00293234	1.63351
390439	390439	1038	-2.1568	4.72668	-5.20519	0.000145102	0.00347196	1.14035
81448	81448	975	-2.15693	5.55831	-5.61179	7.0687e-05	0.00277199	1.82889
219873	219873	996	-2.1574	5.4029	-5.29942	0.00012258	0.00326432	1.2834
139628	139628	2789	-2.15741	4.10638	-4.66321	0.000391521	0.00563833	0.189572
219954	219954	945	-2.15797	4.86572	-5.3484	0.000112344	0.003158	1.38956
378884	378884	2134	-2.15898	5.16389	-5.65562	6.55025e-05	0.00273047	1.91217
55600	55600	1182	-2.1593	4.60629	-4.02912	0.0013061	0.0114003	-1.01699
100288323	100288323	253	-2.15951	3.03994	-5.20512	0.000145119	0.00347196	1.20829
54344	54344	547	-2.15961	4.21256	-4.69597	0.000368338	0.00545591	0.243859
2875	2875	2793	-2.16042	3.14438	-4.77913	0.000315645	0.00502719	0.447645
390157	390157	960	-2.16155	4.29428	-4.96387	0.000224699	0.00421271	0.729039
1368	1368	6730	-2.16217	3.29363	-5.92217	4.14543e-05	0.0026056	2.41442
163175	163175	4392	-2.16268	3.73352	-5.1391	0.00016344	0.00367191	1.06328
149086	149086	2113	-2.16273	3.8926	-4.77732	0.000316705	0.00503909	0.407255
89884	89884	2214	-2.16364	3.34917	-3.73941	0.00229254	0.0169558	-1.49314
79317	79317	972	-2.16491	4.69053	-4.84069	0.000281717	0.00473531	0.489511
338662	338662	945	-2.16616	3.64811	-4.46036	0.000572959	0.00679234	-0.159457
85291	85291	763	-2.16628	4.89312	-5.58905	7.35439e-05	0.00277706	1.80737
6658	6658	2074	-2.1663	3.33491	-4.39841	0.000644212	0.00727724	-0.258006
83551	83551	1029	-2.16638	5.50489	-5.92825	4.10286e-05	0.0026056	2.36735
23780	23780	3755	-2.16689	0.662708	-3.55523	0.00328721	0.0218957	-1.64654
645745	645745	316	-2.16711	4.97869	-3.96841	0.00146879	0.0123961	-1.15913
728318	728318	753	-2.16816	5.27481	-4.37972	0.000667459	0.00744131	-0.393693
144125	144125	998	-2.16855	4.73803	-4.95078	0.000230141	0.00426012	0.683085
254950	254950	453	-2.16908	4.35363	-5.47436	8.9911e-05	0.00295454	1.6263
158724	158724	2579	-2.16929	0.948668	-4.31915	0.000748881	0.00796562	-0.286151
26476	26476	1651	-2.17019	5.70444	-6.08362	3.15725e-05	0.00244171	2.6235
51806	51806	876	-2.17081	3.63103	-3.9517	0.00151711	0.0127171	-1.11257
386627	386627	3450	-2.1714	1.31725	-3.74039	0.00228819	0.0169558	-1.35017
125962	125962	936	-2.1718	5.25628	-5.6376	6.75844e-05	0.00274729	1.8803
80323	80323	4539	-2.17258	4.69152	-6.6211	1.30887e-05	0.00178428	3.51106
50837	50837	1096	-2.17322	4.40187	-5.47052	9.05202e-05	0.00295454	1.61925
340980	340980	1008	-2.17464	5.20151	-5.39714	0.000103039	0.00306943	1.46263
441046	441046	1989	-2.17564	5.19628	-5.1912	0.000148796	0.00350524	1.09774
343173	343173	957	-2.17642	5.34826	-4.79349	0.000307371	0.00494931	0.372405
390275	390275	1602	-2.17698	5.0234	-5.63692	6.76637e-05	0.00274729	1.88626
27022	27022	2068	-2.17721	4.8632	-4.52806	0.00050432	0.00636182	-0.0983436
145858	145858	3428	-2.17758	0.0988043	-3.84783	0.00185599	0.0145993	-1.09934
390077	390077	1269	-2.17826	4.92968	-4.88119	0.000261474	0.00454711	0.552238
84643	84643	2335	-2.17865	4.39411	-5.02279	0.000201799	0.0040013	0.828327
284098	284098	2875	-2.17874	2.59974	-4.71161	0.000357777	0.00538876	0.355165
81872	81872	776	-2.17876	4.90459	-5.68079	6.27064e-05	0.00271857	1.96478
284382	284382	1434	-2.17892	3.74594	-3.51684	0.00354428	0.0230543	-1.94637
51289	51289	2533	-2.17893	4.77071	-4.26965	0.000823	0.00848095	-0.577131
442361	442361	957	-2.17948	4.26111	-5.04705	0.000193091	0.00395664	0.877077
56903	56903	4257	-2.17954	4.93832	-6.2953	2.22145e-05	0.00221951	2.98718
125963	125963	942	-2.1806	4.77479	-5.20533	0.000145066	0.00347196	1.13869
116512	116512	966	-2.18081	5.1136	-4.62832	0.000417877	0.00577798	0.0775638
100130148	100130148	3016	-2.1816	4.90266	-4.44557	0.000589192	0.00689291	-0.247515
1818	1818	2229	-2.18167	1.70688	-3.51442	0.00356117	0.0231267	-1.78826
574443	574443	128	-2.1821	5.76714	-6.2401	2.43326e-05	0.00226251	2.8792
4762	4762	1668	-2.18319	3.54091	-4.32853	0.000735641	0.00788538	-0.398755
3493	3493	1061	-2.18356	2.38957	-3.76645	0.00217475	0.0163325	-1.36943
119687	119687	939	-2.18369	5.57934	-6.15742	2.79112e-05	0.00236305	2.74828
94026	94026	3170	-2.18428	1.97824	-3.60102	0.00300504	0.0205261	-1.65149
84931	84931	2015	-2.18502	3.58618	-4.52772	0.000504642	0.00636182	-0.0329301
29930	29930	2587	-2.18622	4.3478	-5.31103	0.000120069	0.00322442	1.343
353142	353142	270	-2.18683	3.94382	-3.67731	0.00258822	0.0184794	-1.65261
646074	646074	9547	-2.18914	2.18972	-3.37828	0.00465285	0.0278963	-2.08679
85280	85280	967	-2.18961	3.93244	-4.44671	0.000587933	0.00689291	-0.197191
26492	26492	1025	-2.19012	5.02771	-5.33986	0.000114062	0.00316345	1.36817
100192204	100192204	626	-2.19088	3.80643	-5.61828	6.98929e-05	0.0027624	1.89243
2168	2168	570	-2.19144	8.83922	-4.9105	0.000247772	0.00441287	0.520264
81871	81871	1055	-2.19171	4.11483	-4.24785	0.000857979	0.00869747	-0.583171
390245	390245	2339	-2.19186	4.13863	-4.73703	0.000341271	0.00525731	0.322649
100128124	100128124	1016	-2.19246	2.45534	-4.06073	0.00122882	0.0109088	-0.830082
255626	255626	437	-2.19325	4.75928	-5.65883	6.51388e-05	0.0027287	1.93195
100130386	100130386	2579	-2.19377	4.60448	-4.40401	0.000637413	0.00723601	-0.315797
1720	1720	967	-2.19433	4.52625	-4.758	0.000328246	0.00514134	0.346916
1132	1132	1817	-2.19445	4.81506	-4.34885	0.000707748	0.00769245	-0.430097
116448	116448	2279	-2.19525	3.76162	-4.28258	0.000802931	0.00835443	-0.495817
119678	119678	978	-2.19542	4.43729	-4.79292	0.000307696	0.00494959	0.415666
164127	164127	2098	-2.19551	3.67272	-4.83029	0.000287169	0.00477211	0.514397
391191	391191	1008	-2.1957	5.25857	-6.27082	2.31291e-05	0.00226251	2.94039
27319	27319	3397	-2.19641	4.30514	-4.68968	0.000372676	0.00547477	0.228625
401127	401127	1651	-2.19718	5.28249	-5.28995	0.000124669	0.0032738	1.27098
100505753	100505753	1554	-2.19739	4.5655	-4.48884	0.000542984	0.00659203	-0.156835
8823	8823	624	-2.19758	3.4056	-3.53724	0.00340525	0.022411	-1.88143
10050	10050	5900	-2.19768	3.02826	-5.27793	0.000127375	0.0033101	1.33473
85450	85450	7189	-2.1989	1.32622	-3.66093	0.0026725	0.0188386	-1.4925
3263	3263	1623	-2.19978	2.80082	-4.54099	0.000492208	0.00625407	0.0356889
51198	51198	616	-2.2003	3.88033	-4.65682	0.000396216	0.00567499	0.18849
554235	554235	1257	-2.20034	1.8305	-4.04733	0.00126101	0.011127	-0.812048
389874	389874	845	-2.20095	3.5911	-4.30817	0.000764706	0.00808217	-0.439483
148066	148066	1442	-2.20132	2.67564	-3.82337	0.00194646	0.0150911	-1.28896
7066	7066	2186	-2.20138	0.261408	-4.01866	0.00133277	0.0115139	-0.802314
158696	158696	2908	-2.20157	4.48282	-4.35738	0.000696373	0.00762031	-0.397074
100507634	100507634	2048	-2.20204	3.92529	-5.12687	0.000167089	0.00369658	1.03388
390191	390191	1054	-2.20255	5.19798	-5.09313	0.000177604	0.00381191	0.925668
4342	4342	1041	-2.20327	4.12751	-4.06561	0.00121732	0.0108366	-0.926486
391109	391109	942	-2.20377	5.17582	-5.9689	3.82984e-05	0.00256695	2.44383
150737	150737	2645	-2.2038	6.57432	-6.05327	3.32214e-05	0.00246685	2.55457
387856	387856	2344	-2.20391	4.35831	-4.87249	0.000265693	0.00459069	0.55795
128371	128371	1032	-2.20443	5.5564	-5.60865	7.10744e-05	0.00277199	1.82125
390264	390264	936	-2.20549	6.03433	-5.90776	4.24814e-05	0.0026056	2.3219
220382	220382	1861	-2.20567	2.05786	-4.43008	0.000606715	0.00701253	-0.126286
54474	54474	1805	-2.20632	7.09309	-4.55008	0.000483871	0.00619709	-0.129414
257240	257240	3039	-2.20647	3.57003	-4.90439	0.000250563	0.00442832	0.65407
50839	50839	924	-2.20659	4.10511	-5.93801	4.03553e-05	0.0026056	2.42322
8988	8988	784	-2.20696	4.49892	-5.01662	0.000204079	0.00401813	0.812525
140807	140807	3382	-2.20698	1.08904	-3.23519	0.00616474	0.0344685	-2.26479
145624	145624	2412	-2.20801	4.46284	-6.01277	3.55642e-05	0.00251645	2.53504
100287478	100287478	1593	-2.20873	1.63551	-3.44882	0.00405064	0.0254099	-1.90202
284749	284749	3592	-2.2091	1.68668	-4.16836	0.000999033	0.00950352	-0.582776
440051	440051	1021	-2.20944	4.25963	-5.0741	0.000183836	0.00387067	0.927665
390174	390174	918	-2.21055	4.22273	-4.80654	0.000300042	0.00486892	0.444909
100128505	100128505	1756	-2.21075	2.57923	-4.28411	0.000800597	0.00835175	-0.421177
390705	390705	435	-2.2117	2.99256	-3.68604	0.00254443	0.0182396	-1.56844
79345	79345	1055	-2.21185	4.3532	-5.28896	0.00012489	0.0032738	1.30491
101059915	101059915	2009	-2.21234	2.22722	-4.1708	0.000994366	0.00948155	-0.609595
376132	376132	2599	-2.21336	4.35898	-4.72606	0.000348292	0.00531396	0.291423
5456	5456	1507	-2.21348	3.56661	-4.53892	0.000494123	0.0062685	-0.0108574
4359	4359	1955	-2.21353	0.822212	-3.37029	0.0047265	0.028259	-1.99403
89882	89882	3497	-2.21355	4.02294	-4.81461	0.000295603	0.00484223	0.469476
337978	337978	252	-2.21425	5.56507	-5.29224	0.000124161	0.00326962	1.26587
160140	160140	2773	-2.21438	0.87873	-3.57807	0.00314326	0.0212626	-1.6292
117154	117154	6831	-2.21449	1.4947	-3.47126	0.00387596	0.0245467	-1.85866
101927764	101927764	1769	-2.21459	1.34508	-3.86023	0.00181177	0.0143494	-1.12308
378925	378925	1302	-2.21478	5.67437	-4.86408	0.000269833	0.00464229	0.497504
337960	337960	520	-2.21483	4.49392	-5.38255	0.000105738	0.00309255	1.4627
390197	390197	936	-2.21508	4.9866	-5.17873	0.000152172	0.00355466	1.08415
391190	391190	939	-2.21509	5.05831	-5.70586	6.00457e-05	0.00271857	2.00327
8856	8856	4560	-2.21517	1.94478	-4.10952	0.0011186	0.0102354	-0.706626
11223	11223	4668	-2.21556	4.24632	-4.81694	0.000294335	0.00483131	0.463199
83890	83890	3515	-2.21855	0.674187	-3.92228	0.00160611	0.0132832	-0.993575
196477	196477	2962	-2.21951	4.47187	-4.01081	0.00135315	0.0116275	-1.0502
126272	126272	1335	-2.21997	4.34497	-6.09593	3.09285e-05	0.0024388	2.6762
440023	440023	561	-2.21999	4.71384	-4.27505	0.000814552	0.00843714	-0.56066
337973	337973	330	-2.22064	5.07956	-5.49541	8.6643e-05	0.00293234	1.6384
4115	4115	2254	-2.22147	4.48245	-4.70907	0.000359466	0.00539497	0.255046
338751	338751	1094	-2.22174	4.91797	-5.38976	0.000104396	0.0030847	1.45934
654463	654463	7371	-2.22195	3.23504	-4.57471	0.000462005	0.0060716	0.0708219
161829	161829	4098	-2.22255	2.31956	-4.11325	0.00111061	0.0102204	-0.719473
26247	26247	925	-2.22447	5.36572	-5.29612	0.000123303	0.00326432	1.28133
341056	341056	2046	-2.22567	4.19443	-4.64308	0.000406516	0.00572417	0.147473
403282	403282	939	-2.2257	3.69966	-3.91857	0.00161772	0.0133398	-1.17437
1271	1271	2135	-2.22598	3.19041	-5.67111	6.37671e-05	0.00272808	2.00103
150197	150197	2206	-2.22609	3.66928	-4.84318	0.000280427	0.00473531	0.538675
2854	2854	1269	-2.22708	4.81309	-4.01994	0.00132947	0.0115139	-1.05069
27087	27087	7725	-2.22904	1.78246	-3.69945	0.00247864	0.017937	-1.45054
220963	220963	4070	-2.22958	2.82858	-4.2828	0.000802604	0.00835443	-0.439594
343563	343563	948	-2.2296	3.79803	-4.25474	0.00084676	0.00864245	-0.551886
146822	146822	567	-2.22969	5.40188	-5.37305	0.000107534	0.00309869	1.41404
119692	119692	1055	-2.22972	4.03975	-4.46883	0.000563868	0.00673818	-0.166596
343171	343171	945	-2.23032	3.75924	-5.1692	0.000154805	0.00358816	1.11618
100130849	100130849	564	-2.23069	0.472065	-3.34858	0.00493262	0.0291255	-2.02398
219429	219429	1045	-2.23184	4.37199	-3.80297	0.00202533	0.0155585	-1.4278
81797	81797	1869	-2.232	4.56452	-5.38005	0.000106206	0.00309869	1.45629
283332	283332	2341	-2.23244	0.779889	-2.98595	0.0100593	0.0493936	-2.69966
219479	219479	975	-2.23299	4.40584	-5.2754	0.000127952	0.00331438	1.27911
125111	125111	4042	-2.23361	4.29959	-4.85139	0.000276213	0.00470138	0.522344
140947	140947	3135	-2.23379	4.25332	-5.47805	8.93291e-05	0.00295454	1.63754
84616	84616	1079	-2.23407	4.56894	-4.67081	0.000386013	0.00560794	0.180457
345456	345456	530	-2.23508	2.87162	-4.04174	0.00127468	0.0112107	-0.891096
337972	337972	219	-2.23539	3.39383	-4.21979	0.000905277	0.00895677	-0.593349
2304	2304	3461	-2.23543	5.33127	-5.55618	7.78889e-05	0.00284109	1.73829
153	153	2862	-2.23554	4.18725	-5.46374	9.16066e-05	0.00295454	1.6143
100288520	100288520	1680	-2.23645	3.58528	-3.76785	0.00216883	0.0163179	-1.45643
79324	79324	966	-2.23653	5.34005	-6.01712	3.53044e-05	0.00251645	2.52102
3642	3642	2829	-2.23738	5.27761	-4.8355	0.000284423	0.00475595	0.460299
83901	83901	987	-2.2377	2.28631	-4.42518	0.000612364	0.00705622	-0.148461
84684	84684	3013	-2.23828	3.81361	-5.24822	0.000134325	0.00334481	1.25457
134864	134864	1020	-2.23882	5.59297	-5.32719	0.000116663	0.00319767	1.33174
26189	26189	932	-2.23894	5.67162	-5.93723	4.04082e-05	0.0026056	2.38096
392391	392391	963	-2.23914	4.72951	-5.10953	0.000172409	0.00375263	0.969447
85294	85294	764	-2.2394	4.16276	-4.22315	0.000899483	0.00892052	-0.624466
353164	353164	945	-2.23966	1.364	-4.06819	0.00121128	0.0108113	-0.747185
100306975	100306975	2328	-2.2398	5.33998	-4.51334	0.000518484	0.00644042	-0.136624
121456	121456	3306	-2.24015	3.37732	-5.10556	0.000173654	0.00375962	1.0213
158833	158833	1399	-2.2403	0.41805	-3.85069	0.00184572	0.014554	-1.11931
219464	219464	1080	-2.24048	5.1139	-4.24132	0.00086876	0.008739	-0.635752
94086	94086	616	-2.24097	4.22887	-3.98	0.0014362	0.0121593	-1.09541
100131454	100131454	3004	-2.24123	5.10419	-5.69939	6.07213e-05	0.00271857	1.98943
283102	283102	1828	-2.24182	5.10269	-5.4835	8.84757e-05	0.00295454	1.61811
219438	219438	1020	-2.24307	4.81755	-5.32158	0.000117834	0.00320182	1.34262
6719	6719	2155	-2.24595	2.77822	-4.84235	0.000280855	0.00473531	0.58119
100144748	100144748	4277	-2.2464	5.28241	-4.66172	0.00039261	0.00564895	0.132559
440224	440224	1613	-2.24645	4.15807	-5.08579	0.000179983	0.0038398	0.954653
10881	10881	1528	-2.24717	3.71658	-4.58515	0.000453049	0.00602791	0.0657746
7681	7681	2714	-2.24741	4.71367	-5.267	0.000129887	0.00332324	1.25009
135892	135892	2661	-2.24819	0.793038	-3.89889	0.00168071	0.0136438	-1.02765
122740	122740	933	-2.24825	5.40701	-5.41992	9.89696e-05	0.00303822	1.49611
2301	2301	1981	-2.24935	4.57984	-4.83405	0.000285184	0.00475879	0.478704
343406	343406	1008	-2.25137	4.53674	-5.759	5.47887e-05	0.00271311	2.10885
7932	7932	3635	-2.25187	4.04028	-4.90463	0.000250452	0.00442832	0.631671
728929	728929	1218	-2.2526	7.67428	-4.64173	0.000407539	0.00572417	0.0310678
3024	3024	781	-2.25273	4.70513	-6.33494	2.08136e-05	0.0021462	3.05657
55231	55231	2915	-2.25283	2.7882	-4.63001	0.000416564	0.00577659	0.197703
22983	22983	5390	-2.25297	1.35605	-3.44833	0.00405452	0.0254174	-1.88432
4142	4142	1135	-2.25584	5.027	-5.72727	5.78665e-05	0.00271857	2.0392
338	338	14177	-2.25618	3.58239	-5.34379	0.000113268	0.003158	1.42969
401285	401285	3764	-2.25689	1.36076	-4.45261	0.000581411	0.0068517	-0.0589583
282997	282997	2015	-2.25729	5.60705	-6.38598	1.91452e-05	0.00204662	3.12023
387748	387748	1091	-2.25785	5.15327	-6.45814	1.70225e-05	0.00198095	3.24453
150160	150160	2053	-2.25881	4.32847	-4.70847	0.000359866	0.00539497	0.262305
653240	653240	1174	-2.25908	4.82871	-5.8523	4.66914e-05	0.0026056	2.25838
121549	121549	2260	-2.25947	4.88022	-5.12391	0.000167985	0.00369658	0.994794
646282	646282	1181	-2.25965	0.767039	-3.52552	0.00348439	0.022766	-1.71341
8369	8369	367	-2.25973	4.18776	-4.65698	0.000396101	0.00567499	0.172971
283162	283162	930	-2.25997	5.28696	-5.59979	7.21794e-05	0.00277341	1.81424
220388	220388	2434	-2.26048	4.47386	-5.2632	0.000130773	0.00332324	1.25239
390321	390321	939	-2.26109	4.70166	-4.05057	0.00125315	0.0110699	-0.978689
26077	26077	1909	-2.26198	4.83658	-6.24122	2.42877e-05	0.00226251	2.90188
222894	222894	640	-2.26266	2.32897	-3.81414	0.00198173	0.0152746	-1.27664
285601	285601	3377	-2.26281	3.21825	-4.39773	0.000645048	0.00728157	-0.251042
728279	728279	714	-2.2631	4.09325	-5.05477	0.0001904	0.0039492	0.899648
127074	127074	1047	-2.26337	5.41231	-5.69972	6.0686e-05	0.00271857	1.98196
2520	2520	470	-2.26446	1.2121	-3.37109	0.00471908	0.0282302	-2.01894
390265	390265	936	-2.26457	6.66772	-5.90819	4.24509e-05	0.0026056	2.30983
92973	92973	5245	-2.26485	4.58573	-5.44846	9.41076e-05	0.00298938	1.57406
100126784	100126784	3739	-2.26504	4.64636	-5.30877	0.000120553	0.00323203	1.3304
10798	10798	945	-2.26521	3.87164	-4.76667	0.000323018	0.00507902	0.392421
390433	390433	915	-2.26584	4.95837	-5.76782	5.39636e-05	0.00270763	2.11279
164153	164153	1508	-2.26665	3.64771	-5.38376	0.000105511	0.00309255	1.49603
219447	219447	975	-2.26775	4.72624	-4.98897	0.000214632	0.00414402	0.757085
391192	391192	939	-2.26785	5.91536	-5.34613	0.000112798	0.003158	1.35448
641311	641311	1558	-2.26823	4.26376	-5.34699	0.000112626	0.003158	1.40894
10991	10991	2608	-2.2687	2.26832	-3.61498	0.00292396	0.0201089	-1.64298
55545	55545	2162	-2.26895	4.83345	-4.84162	0.000281235	0.00473531	0.486333
26343	26343	521	-2.27111	3.90798	-4.6918	0.000371211	0.00546822	0.255305
144486	144486	2568	-2.2712	3.56435	-5.67252	6.36113e-05	0.00272808	1.99353
646214	646214	8226	-2.27237	4.20793	-5.99217	3.68218e-05	0.00251645	2.50954
124538	124538	924	-2.2734	4.20248	-4.75191	0.000331973	0.00515341	0.347335
338376	338376	1475	-2.27342	5.13503	-5.34878	0.000112268	0.003158	1.38063
259285	259285	1017	-2.27366	5.40007	-5.29281	0.000124034	0.00326962	1.2759
474	474	1065	-2.27375	3.18791	-4.97577	0.000219865	0.00416578	0.799616
442245	442245	1136	-2.27395	4.44609	-6.0172	3.52995e-05	0.00251645	2.54435
9340	9340	4657	-2.27426	2.13826	-4.14984	0.00103518	0.0097494	-0.639932
391114	391114	948	-2.27511	5.18453	-5.66227	6.47516e-05	0.0027287	1.92392
728819	728819	1170	-2.27622	5.32833	-5.52723	8.19381e-05	0.00286586	1.68975
26493	26493	936	-2.27826	4.903	-5.69098	6.16104e-05	0.00271857	1.98319
23584	23584	1786	-2.27829	5.1853	-5.14116	0.000162833	0.00367191	1.01364
51316	51316	2059	-2.27843	6.45355	-5.65248	6.586e-05	0.00273047	1.87759
64150	64150	3454	-2.27861	4.51586	-4.80998	0.000298145	0.00486888	0.438772
112401	112401	2022	-2.2795	4.79397	-4.7747	0.000318245	0.00505359	0.363467
136259	136259	1480	-2.27979	3.74226	-4.20382	0.000933375	0.00912722	-0.642771
317705	317705	1074	-2.27979	5.02874	-5.62313	6.93058e-05	0.00276224	1.86208
390061	390061	1096	-2.27983	4.95181	-5.68788	6.19414e-05	0.00271857	1.97476
170062	170062	2122	-2.28245	3.64113	-3.70475	0.00245308	0.0178275	-1.56603
147664	147664	2490	-2.28317	4.65183	-4.80561	0.000300562	0.00486892	0.427011
645520	645520	1130	-2.28392	2.88812	-3.92443	0.00159944	0.013253	-1.10775
55891	55891	649	-2.28466	3.61564	-5.07306	0.000184183	0.0038721	0.953617
4624	4624	5941	-2.28536	3.01308	-3.82601	0.00193649	0.0150412	-1.30247
286362	286362	957	-2.28562	4.73631	-5.35672	0.000110695	0.00315158	1.41167
135924	135924	1617	-2.28606	5.85527	-5.86187	4.59345e-05	0.0026056	2.24923
137814	137814	906	-2.28747	3.31409	-3.81535	0.00197707	0.0152526	-1.34714
100132463	100132463	663	-2.28812	5.97775	-4.89153	0.000256551	0.00448574	0.531905
26338	26338	936	-2.28928	5.43012	-5.95329	3.93237e-05	0.00259473	2.413
388182	388182	3156	-2.2895	2.04767	-4.03574	0.00128951	0.0113042	-0.84226
414260	414260	1121	-2.28952	0.820171	-3.77364	0.00214446	0.0161724	-1.25609
54551	54551	4298	-2.28987	3.69692	-3.97376	0.00145365	0.0122812	-1.07156
285800	285800	2704	-2.2901	2.9577	-3.34589	0.00495873	0.0292398	-2.20396
353333	353333	1100	-2.29011	3.96802	-4.03879	0.00128196	0.0112625	-0.967832
80111	80111	1668	-2.29075	3.64424	-4.94245	0.000233676	0.00429834	0.718389
100144595	100144595	2362	-2.29162	0.81289	-3.31745	0.00524402	0.0304941	-2.09951
120793	120793	1098	-2.29186	3.94297	-5.12471	0.000167742	0.00369658	1.03091
220202	220202	1519	-2.29513	4.0283	-4.97609	0.000219736	0.00416578	0.763073
337969	337969	159	-2.29537	5.97909	-5.21375	0.000142887	0.00346382	1.11486
441089	441089	1362	-2.29734	5.52772	-6.01811	3.52457e-05	0.00251645	2.51785
2045	2045	7800	-2.29863	3.41809	-3.89468	0.00169449	0.0136942	-1.19999
133022	133022	2027	-2.29896	5.23751	-6.22193	2.50755e-05	0.00230015	2.86099
29018	29018	1262	-2.29997	3.89369	-5.73013	5.75819e-05	0.00271857	2.08177
353137	353137	598	-2.30106	4.69291	-5.70288	6.03552e-05	0.00271857	2.00961
259287	259287	924	-2.30134	4.98416	-5.11757	0.000169921	0.00372504	0.974596
2830	2830	1947	-2.30349	4.09436	-3.91663	0.00162382	0.0133517	-1.20745
492303	492303	1702	-2.30411	4.20409	-4.70574	0.000361698	0.00540732	0.261729
1816	1816	2376	-2.30477	4.728	-4.52065	0.0005114	0.00640821	-0.105168
3447	3447	705	-2.30546	6.26964	-5.8529	4.66439e-05	0.0026056	2.22322
345651	345651	2794	-2.30605	4.05608	-5.12797	0.000166759	0.00369658	1.03145
390271	390271	1161	-2.30616	4.98159	-5.13429	0.000164864	0.0036936	1.00869
143502	143502	1115	-2.3071	6.6292	-6.26244	2.34509e-05	0.00226251	2.90273
85509	85509	748	-2.30717	4.8525	-5.32357	0.000117417	0.00319767	1.34965
6261	6261	15391	-2.30767	2.51142	-4.70888	0.000359595	0.00539497	0.355366
100132994	100132994	1851	-2.30774	1.78018	-3.6544	0.00270686	0.0190059	-1.53125
653598	653598	785	-2.30807	5.65266	-6.21036	2.55607e-05	0.00231778	2.8334
344561	344561	1594	-2.3081	4.31613	-4.72652	0.000347997	0.00531396	0.294426
116349	116349	1326	-2.30823	4.16574	-5.0424	0.000194728	0.00395664	0.873205
881	881	1943	-2.30834	4.34563	-5.26335	0.000130736	0.00332324	1.25934
392188	392188	1593	-2.30847	4.30364	-5.39026	0.000104302	0.0030847	1.48259
127062	127062	939	-2.3085	5.40127	-5.60648	7.13428e-05	0.00277199	1.82447
388327	388327	1560	-2.3094	4.85429	-6.30098	2.20077e-05	0.0022126	2.99843
27439	27439	5069	-2.30969	5.83478	-4.65618	0.000396688	0.00567499	0.102558
219983	219983	945	-2.30977	5.06181	-5.7662	5.41145e-05	0.00270763	2.10603
79339	79339	933	-2.31014	4.05844	-4.06665	0.00121488	0.0108235	-0.912262
390078	390078	942	-2.31047	5.20557	-5.31723	0.00011875	0.00321248	1.32438
51471	51471	832	-2.31051	4.58561	-5.21155	0.000143453	0.00347006	1.15746
219484	219484	936	-2.31122	4.96404	-5.44023	9.5483e-05	0.00298938	1.54709
285659	285659	948	-2.31187	3.8158	-5.17851	0.000152232	0.00355466	1.13234
392392	392392	951	-2.31362	4.11388	-4.95521	0.000228284	0.004243	0.720325
26248	26248	1216	-2.31371	5.14535	-5.04383	0.000194223	0.00395664	0.83661
386674	386674	1238	-2.31372	5.40528	-4.13533	0.00106445	0.00992293	-0.858802
81061	81061	981	-2.31475	7.44394	-5.26421	0.000130537	0.00332324	1.17635
150185	150185	710	-2.31515	4.55135	-4.87669	0.000263647	0.00457042	0.560018
389090	389090	2456	-2.31633	5.18644	-5.13034	0.000166046	0.00369658	0.991842
89872	89872	1843	-2.3165	2.41959	-4.36532	0.000685951	0.00754734	-0.260935
653567	653567	6185	-2.31688	2.80129	-4.22435	0.000897405	0.00891147	-0.543158
711	711	2264	-2.31693	4.1171	-4.92427	0.000241592	0.0043781	0.663724
643664	643664	1195	-2.31735	4.9596	-4.94215	0.000233809	0.00429834	0.659584
9142	9142	2447	-2.31755	3.98999	-5.46339	9.16636e-05	0.00295454	1.62305
84084	84084	3077	-2.31763	4.34776	-4.78329	0.000313225	0.00500351	0.402309
26538	26538	1029	-2.3178	4.20875	-4.95331	0.000229078	0.00425024	0.712188
4494	4494	483	-2.31805	5.85401	-6.30522	2.18548e-05	0.00221105	2.98569
85293	85293	704	-2.31866	3.91186	-4.81523	0.000295266	0.00484165	0.477044
283189	283189	984	-2.31888	4.5751	-5.89857	4.31504e-05	0.0026056	2.344
728393	728393	1593	-2.3196	0.675086	-3.75965	0.00220378	0.016496	-1.27562
401992	401992	1379	-2.31977	6.2122	-5.22748	0.000139412	0.00340301	1.13388
127069	127069	939	-2.32004	5.14827	-5.24095	0.000136085	0.00335861	1.19196
256764	256764	8214	-2.32064	2.00934	-4.50669	0.000525021	0.00646668	0.0160834
732275	732275	2618	-2.32148	3.13567	-4.42475	0.000612857	0.00705684	-0.193493
259249	259249	1190	-2.32224	4.61585	-5.7777	5.3055e-05	0.00270763	2.14013
3351	3351	1173	-2.32235	1.97395	-4.43866	0.000596944	0.00694822	-0.107026
729627	729627	2307	-2.32243	4.29072	-3.90018	0.00167648	0.0136339	-1.23695
26529	26529	1033	-2.32327	4.6401	-5.85498	4.64782e-05	0.0026056	2.26955
219437	219437	936	-2.32351	6.32746	-5.43781	9.58921e-05	0.00298938	1.50746
114814	114814	1961	-2.3248	5.24894	-5.62296	6.93266e-05	0.00276224	1.85412
3446	3446	963	-2.325	4.69791	-6.24996	2.39391e-05	0.00226251	2.91961
5726	5726	1143	-2.32545	4.46515	-5.18991	0.000149142	0.00350524	1.12431
79799	79799	3091	-2.32654	4.65679	-5.90039	4.30174e-05	0.0026056	2.3451
8386	8386	939	-2.32671	5.60276	-6.71925	1.11924e-05	0.00169072	3.65029
27004	27004	3307	-2.32694	0.929697	-4.06281	0.0012239	0.0108892	-0.738934
337959	337959	849	-2.32756	4.14555	-5.78017	5.28301e-05	0.00270763	2.15641
728734	728734	4173	-2.32906	4.72373	-4.99329	0.000212946	0.00412652	0.763453
139420	139420	3131	-2.32992	3.92445	-4.84975	0.000277051	0.00470138	0.544826
284383	284383	1056	-2.32996	4.42367	-4.77602	0.000317468	0.00504623	0.381047
64693	64693	4315	-2.33013	4.88069	-5.25221	0.000133368	0.00333613	1.22349
2263	2263	6126	-2.33053	3.11844	-4.43471	0.000601425	0.00699017	-0.17686
340811	340811	2182	-2.3307	2.66114	-4.51912	0.000512876	0.00642033	0.00722933
149647	149647	2332	-2.33172	4.37639	-4.26409	0.000831768	0.00853294	-0.5663
50801	50801	1810	-2.33229	0.26678	-3.49137	0.00372592	0.0239071	-1.75981
138804	138804	957	-2.33253	4.39117	-4.51126	0.00052052	0.00645076	-0.0982384
390201	390201	930	-2.333	5.44729	-5.01228	0.000205699	0.00402397	0.76897
403239	403239	954	-2.33335	2.25682	-4.80834	0.000299046	0.00486888	0.540437
374875	374875	2122	-2.33338	2.5685	-4.7994	0.000304032	0.00491523	0.513874
337963	337963	208	-2.33413	4.76612	-4.6565	0.000396455	0.00567499	0.145163
650293	650293	651	-2.33466	4.77132	-4.83708	0.000283596	0.004752	0.480998
11250	11250	1725	-2.3352	4.96417	-4.82314	0.000290986	0.00481069	0.443514
391211	391211	951	-2.33619	4.37936	-4.75922	0.000327508	0.00513479	0.351294
375196	375196	1058	-2.33786	4.54366	-4.83895	0.000282618	0.00474056	0.493888
81328	81328	1035	-2.33816	4.72262	-4.56598	0.000469638	0.00611266	-0.0120594
130075	130075	1623	-2.33876	4.36272	-5.46233	9.18357e-05	0.00295454	1.60728
143496	143496	1124	-2.34072	4.22824	-4.80677	0.000299915	0.00486892	0.445852
399746	399746	1646	-2.34157	6.17828	-6.70439	1.14598e-05	0.00169097	3.6198
728299	728299	318	-2.34239	4.51554	-5.51045	8.4385e-05	0.00293234	1.68402
266743	266743	3302	-2.34352	1.25952	-4.10383	0.00113093	0.0103156	-0.674478
9729	9729	8124	-2.34441	0.706349	-3.829	0.00192525	0.0149773	-1.15676
118442	118442	2191	-2.34491	4.97238	-5.08219	0.000181162	0.00384455	0.912676
1068	1068	1678	-2.34517	4.49934	-4.4551	0.000578679	0.00683558	-0.213177
4917	4917	1986	-2.34567	2.06573	-4.05276	0.00124785	0.0110473	-0.815951
26531	26531	2229	-2.3471	4.19114	-4.72615	0.000348234	0.00531396	0.303105
50834	50834	1355	-2.34773	4.36249	-5.40314	0.000101951	0.00306421	1.50612
3448	3448	778	-2.34775	5.18511	-5.74123	5.64904e-05	0.00271857	2.06019
64922	64922	3609	-2.34955	5.19384	-5.63938	6.73758e-05	0.00274729	1.88746
101059953	101059953	2884	-2.34964	3.13443	-4.97941	0.00021841	0.00415779	0.809858
9284	9284	1731	-2.35121	4.30621	-4.76438	0.000324389	0.00509085	0.367126
105376752	105376752	1677	-2.35158	1.6565	-4.47823	0.000553952	0.00664991	-0.0196456
27288	27288	2215	-2.35175	3.88109	-3.99444	0.00139665	0.0118871	-1.0368
254439	254439	1185	-2.3527	0.974551	-3.52564	0.0034836	0.022766	-1.72442
645369	645369	7093	-2.35284	4.12977	-4.45153	0.000582601	0.00686071	-0.201965
5444	5444	1752	-2.35285	0.35869	-3.22221	0.00632422	0.0350868	-2.23812
23591	23591	780	-2.35286	4.63809	-4.91009	0.000247956	0.00441287	0.615588
392197	392197	1593	-2.35375	4.54213	-5.19335	0.000148222	0.00350524	1.12707
256148	256148	930	-2.3568	5.08118	-5.48377	8.84346e-05	0.00295454	1.62102
494141	494141	2778	-2.35681	0.125066	-3.50001	0.00366329	0.0235994	-1.73037
728269	728269	1906	-2.35812	1.17516	-3.13047	0.00757426	0.0399867	-2.46514
1014	1014	2977	-2.35815	3.11941	-4.14613	0.00104258	0.00981332	-0.708505
100128164	100128164	7012	-2.35871	0.831034	-3.66429	0.00265501	0.0187724	-1.45418
100289511	100289511	1431	-2.35971	4.32821	-5.851	4.67952e-05	0.0026056	2.27228
200350	200350	2067	-2.36042	3.51615	-5.30517	0.00012133	0.00324205	1.36405
441177	441177	2065	-2.36053	4.36577	-5.23615	0.000137261	0.00336195	1.21206
23519	23519	396	-2.36174	5.46915	-6.80007	9.84851e-06	0.00162435	3.77884
56656	56656	1047	-2.36319	4.24355	-5.12776	0.000166821	0.00369658	1.02326
283267	283267	3305	-2.36345	0.478447	-3.90326	0.00166651	0.0135803	-1.01243
139760	139760	1193	-2.36834	4.49	-4.76647	0.000323135	0.00507902	0.360104
154288	154288	1551	-2.36855	0.0902603	-3.26846	0.00577433	0.0328334	-2.15587
390199	390199	945	-2.36857	5.25463	-4.92036	0.00024333	0.0043939	0.609273
140856	140856	667	-2.3689	4.67635	-5.84544	4.72421e-05	0.0026056	2.25226
79334	79334	1085	-2.36897	5.32933	-5.99179	3.68452e-05	0.00251645	2.48129
10435	10435	2023	-2.36972	2.77529	-4.24177	0.000868012	0.008739	-0.508525
387273	387273	1058	-2.37068	4.0057	-5.25054	0.000133769	0.00333613	1.25045
730755	730755	853	-2.37106	4.76197	-5.34098	0.000113834	0.00316259	1.38332
390195	390195	936	-2.37123	5.42451	-4.95654	0.000227731	0.004243	0.675454
5232	5232	1690	-2.37209	4.43121	-5.97947	3.762e-05	0.00254267	2.4835
26184	26184	985	-2.37325	4.89569	-5.01221	0.000205726	0.00402397	0.789697
400752	400752	1710	-2.37457	2.945	-4.89889	0.000253108	0.00444128	0.673592
343172	343172	6999	-2.37495	2.3437	-4.87311	0.000265386	0.00459032	0.652659
344838	344838	2106	-2.37516	4.70679	-4.26687	0.000827372	0.00850965	-0.569058
29949	29949	2964	-2.37597	1.31117	-4.61311	0.000429935	0.0058759	0.228871
7634	7634	2948	-2.37752	5.16501	-5.44214	9.51631e-05	0.00298938	1.54303
83942	83942	2478	-2.37827	5.41938	-5.03736	0.000196522	0.00396792	0.815569
79501	79501	918	-2.37895	5.25225	-5.82139	4.92252e-05	0.0026056	2.19518
285429	285429	4772	-2.38017	4.35295	-4.72987	0.00034584	0.00529689	0.300651
125958	125958	1022	-2.38193	4.96086	-6.52505	1.52747e-05	0.00194722	3.35552
83900	83900	992	-2.38222	4.97168	-5.46826	9.08813e-05	0.00295454	1.60038
3444	3444	737	-2.38233	4.08956	-5.62257	6.93736e-05	0.00276224	1.89229
388818	388818	1159	-2.38297	2.97059	-4.36359	0.000688206	0.0075615	-0.294107
162083	162083	2269	-2.38408	4.29164	-4.5628	0.000472446	0.00613256	0.000242088
200261	200261	1911	-2.38489	0.258118	-4.08585	0.00117076	0.0105506	-0.685154
10382	10382	2722	-2.38731	1.54992	-4.03383	0.0012943	0.0113339	-0.817937
23547	23547	1963	-2.3877	1.23703	-4.13186	0.00107156	0.00995059	-0.625509
283687	283687	2084	-2.38806	3.1836	-5.57608	7.52271e-05	0.00279077	1.84226
83650	83650	1201	-2.38843	4.65921	-5.14543	0.000161582	0.00366007	1.03772
119694	119694	1029	-2.38848	4.61724	-5.68844	6.18818e-05	0.00271857	1.98714
83896	83896	594	-2.3886	4.18971	-4.6841	0.000376566	0.00552183	0.223784
441308	441308	939	-2.38897	5.31453	-6.15165	2.81808e-05	0.00237338	2.74697
11148	11148	3693	-2.39158	4.55233	-6.20024	2.59937e-05	0.00232146	2.84228
26525	26525	2802	-2.39189	1.16964	-3.82933	0.00192402	0.0149773	-1.17818
219874	219874	1447	-2.39218	4.72799	-5.69553	6.11274e-05	0.00271857	1.99606
441669	441669	942	-2.39247	4.94098	-4.62804	0.0004181	0.00577798	0.0949677
10351	10351	6608	-2.39265	3.76667	-6.68596	1.18009e-05	0.00169491	3.62361
10343	10343	7660	-2.39299	5.28067	-4.96503	0.000224225	0.00421271	0.696267
645339	645339	764	-2.39396	5.31816	-6.58122	1.39534e-05	0.00184145	3.43818
644919	644919	831	-2.39435	0.72368	-3.08834	0.00822791	0.0424893	-2.50497
728622	728622	1882	-2.39467	4.55888	-5.7208	5.85165e-05	0.00271857	2.04546
341799	341799	996	-2.39542	4.87753	-5.6642	6.45347e-05	0.0027287	1.938
100287327	100287327	1593	-2.39661	10.1311	-4.59651	0.000443509	0.00595516	-0.0676709
4995	4995	1085	-2.39669	4.48153	-5.82358	4.90414e-05	0.0026056	2.22054
390063	390063	1012	-2.39703	5.16808	-6.08439	3.15318e-05	0.00244171	2.63823
347168	347168	969	-2.39725	4.60254	-4.83633	0.000283989	0.00475364	0.483361
7503	7503	19280	-2.39818	0.639414	-3.36518	0.00477423	0.028486	-1.99757
138799	138799	957	-2.3983	4.81988	-6.24799	2.40175e-05	0.00226251	2.91331
643812	643812	682	-2.39979	5.15888	-5.83552	4.80495e-05	0.0026056	2.22279
644649	644649	1060	-2.39983	4.83202	-5.82082	4.92732e-05	0.0026056	2.20482
128367	128367	981	-2.40011	4.86423	-5.80316	5.07866e-05	0.00266978	2.17454
152641	152641	2179	-2.40052	4.55251	-4.64769	0.000403031	0.00571707	0.139757
3439	3439	863	-2.40066	6.3161	-5.99798	3.64626e-05	0.00251645	2.46815
3010	3010	725	-2.40561	1.95396	-4.02579	0.00131454	0.0114425	-0.856175
140464	140464	531	-2.40706	6.19985	-6.69305	1.16684e-05	0.00169097	3.60129
729739	729739	490	-2.40767	1.65247	-4.84972	0.000277068	0.00470138	0.634592
2837	2837	1310	-2.4099	4.00458	-4.05104	0.00125202	0.0110699	-0.9454
441818	441818	2972	-2.41129	5.56575	-6.37026	1.96434e-05	0.00206526	3.09625
347411	347411	2177	-2.41172	3.73941	-4.67144	0.00038556	0.0056077	0.225297
440299	440299	4438	-2.41342	3.03194	-4.87144	0.000266206	0.00459463	0.622996
664618	664618	3135	-2.41537	3.10834	-5.4535	9.32745e-05	0.00298085	1.6366
[truncated: 471 more rows]

## Sheet: Sheet2
	GeneID	Name	Length	logFC	AveExpr	t	P.Value	adj.P.Val	B		GeneID	Name	Length	logFC	AveExpr	t	P.Value	adj.P.Val	B
	25984	keratin 23(KRT23)	2454	7.02791	2.73932	10.3112	8.12934e-08	0.000170115	7.78907		25984	keratin 23(KRT23)	2454	7.02791	2.73932	10.3112	8.12934e-08	0.000170115	7.78907
	1469	cystatin SN(CST1)	760	6.54635	0.904743	8.89463	4.77495e-07	0.000404262	6.26197		1469	cystatin SN(CST1)	760	6.54635	0.904743	8.89463	4.77495e-07	0.000404262	6.26197
	4316	matrix metallopeptidase 7(MMP7)	1119	6.52916	3.94686	7.17951	5.46548e-06	0.00137502	4.31229		4316	matrix metallopeptidase 7(MMP7)	1119	6.52916	3.94686	7.17951	5.46548e-06	0.00137502	4.31229
	1116	chitinase 3 like 1(CHI3L1)	2196	6.30593	3.41364	9.14348	3.44769e-07	0.000346623	6.72641		1116	chitinase 3 like 1(CHI3L1)	2196	6.30593	3.41364	9.14348	3.44769e-07	0.000346623	6.72641
	1300	collagen type X alpha 1 chain(COL10A1)	5043	6.29829	2.70126	12.2184	9.93434e-09	7.99019e-05	9.38411		1300	collagen type X alpha 1 chain(COL10A1)	5043	6.29829	2.70126	12.2184	9.93434e-09	7.99019e-05	9.38411
	6493	single-minded family bHLH transcription factor 2(SIM2)	6947	5.71933	1.98979	5.63783	6.75575e-05	0.00274729	1.9571		6493	single-minded family bHLH transcription factor 2(SIM2)	6947	5.71933	1.98979	5.63783	6.75575e-05	0.00274729	1.9571
	9076	claudin 1(CLDN1)	3452	5.46624	4.94935	7.64038	2.74119e-06	0.000938188	5.01212		9076	claudin 1(CLDN1)	3452	5.46624	4.94935	7.64038	2.74119e-06	0.000938188	5.01212
	4973	oxidized low density lipoprotein receptor 1(OLR1)	2695	5.43538	2.19779	10.3934	7.37942e-08	0.000170115	7.87563		4973	oxidized low density lipoprotein receptor 1(OLR1)	2695	5.43538	2.19779	10.3934	7.37942e-08	0.000170115	7.87563
	6424	secreted frizzled related protein 4(SFRP4)	2974	5.39571	4.22206	13.6994	2.3299e-09	3.74787e-05	11.1147		6424	secreted frizzled related protein 4(SFRP4)	2974	5.39571	4.22206	13.6994	2.3299e-09	3.74787e-05	11.1147
	2191	fibroblast activation protein alpha(FAP)	3912	5.18793	1.87898	9.378	2.55159e-07	0.000301221	6.81867		2191	fibroblast activation protein alpha(FAP)	3912	5.18793	1.87898	9.378	2.55159e-07	0.000301221	6.81867
	GeneID	Column1	Length	logFC	AveExpr	t	P.Value	adj.P.Val	B		GeneID	Name	Length	logFC	AveExpr	t	P.Value	adj.P.Val	B
	343	aquaporin 8(AQP8)	1359	-5.87927	3.99491	-6.78721	1.00505e-05	0.00162435	3.77501		343	aquaporin 8(AQP8)	1359	-5.87927	3.99491	-6.78721	1.00505e-05	0.00162435	3.77501
	2981	guanylate cyclase activator 2B(GUCA2B)	597	-5.40746	3.37108	-6.72099	1.11615e-05	0.00169072	3.67237		2981	guanylate cyclase activator 2B(GUCA2B)	597	-5.40746	3.37108	-6.72099	1.11615e-05	0.00169072	3.67237
	759	carbonic anhydrase 1(CA1)	1511	-4.97139	4.16174	-6.80766	9.73133e-06	0.00162435	3.8085		759	carbonic anhydrase 1(CA1)	1511	-4.97139	4.16174	-6.80766	9.73133e-06	0.00162435	3.8085
	2641	glucagon(GCG)	1294	-4.69658	2.48125	-6.98191	7.40929e-06	0.00150868	4.03632		2641	glucagon(GCG)	1294	-4.69658	2.48125	-6.98191	7.40929e-06	0.00150868	4.03632
	388364	transmembrane and immunoglobulin domain containing 1(TMIGD1)	1249	-4.65143	1.85254	-7.73135	2.39972e-06	0.000873012	5.03157		388364	transmembrane and immunoglobulin domain containing 1(TMIGD1)	1249	-4.65143	1.85254	-7.73135	2.39972e-06	0.000873012	5.03157
	760	carbonic anhydrase 2(CA2)	1666	-4.56548	6.84914	-6.32376	2.1199e-05	0.00217202	3.01379		760	carbonic anhydrase 2(CA2)	1666	-4.56548	6.84914	-6.32376	2.1199e-05	0.00217202	3.01379
	2980	guanylate cyclase activator 2A(GUCA2A)	575	-4.45763	4.70578	-5.07496	0.000183551	0.00386973	0.936255		2980	guanylate cyclase activator 2A(GUCA2A)	575	-4.45763	4.70578	-5.07496	0.000183551	0.00386973	0.936255
	1811	solute carrier family 26 member 3(SLC26A3)	2894	-4.3727	7.30693	-6.65521	1.23941e-05	0.00171871	3.54132		1811	solute carrier family 26 member 3(SLC26A3)	2894	-4.3727	7.30693	-6.65521	1.23941e-05	0.00171871	3.54132
	80157	cell wall biogenesis 43 C-terminal homolog(CWH43)	3042	-4.2054	2.36091	-6.88186	8.66049e-06	0.0015831	3.8665		80157	cell wall biogenesis 43 C-terminal homolog(CWH43)	3042	-4.2054	2.36091	-6.88186	8.66049e-06	0.0015831	3.8665
	266675	bestrophin 4(BEST4)	3289	-4.20189	2.5049	-8.44465	8.7532e-07	0.000541554	5.94861		266675	bestrophin 4(BEST4)	3289	-4.20189	2.5049	-8.44465	8.7532e-07	0.000541554	5.94861
	GeneID	Column1	Length	logFC	AveExpr	t	P.Value	adj.P.Val	B		GeneID	Column1	Length	logFC	AveExpr	t	P.Value	adj.P.Val	B
	6424	secreted frizzled related protein 4(SFRP4)	2974	5.39571	4.22206	13.6994	2.3299e-09	3.74787e-05	11.1147		6424	secreted frizzled related protein 4(SFRP4)	2974	5.39571	4.22206	13.6994	2.3299e-09	3.74787e-05	11.1147
	1300	collagen type X alpha 1 chain(COL10A1)	5043	6.29829	2.70126	12.2184	9.93434e-09	7.99019e-05	9.38411		1300	collagen type X alpha 1 chain(COL10A1)	5043	6.29829	2.70126	12.2184	9.93434e-09	7.99019e-05	9.38411
	115908	collagen triple helix repeat containing 1(CTHRC1)	1512	4.99796	3.45725	11.7057	1.69951e-08	9.11275e-05	9.36454		115908	collagen triple helix repeat containing 1(CTHRC1)	1512	4.99796	3.45725	11.7057	1.69951e-08	9.11275e-05	9.36454
	1277	collagen type I alpha 1 chain(COL1A1)	5936	3.97063	9.76031	11.2783	2.69959e-08	0.000108564	9.48591		1277	collagen type I alpha 1 chain(COL1A1)	5936	3.97063	9.76031	11.2783	2.69959e-08	0.000108564	9.48591
	7058	thrombospondin 2(THBS2)	5881	4.63769	4.07248	10.8291	4.46039e-08	0.0001435	8.73144		7058	thrombospondin 2(THBS2)	5881	4.63769	4.07248	10.8291	4.46039e-08	0.0001435	8.73144
	7070	Thy-1 cell surface antigen(THY1)	2397	3.38325	6.37419	10.1785	9.51778e-08	0.000170115	8.25541		7070	Thy-1 cell surface antigen(THY1)	2397	3.38325	6.37419	10.1785	9.51778e-08	0.000170115	8.25541
	3624	inhibin beta A subunit(INHBA)	2175	5.14472	4.14779	10.2611	8.62633e-08	0.000170115	8.12958		3624	inhibin beta A subunit(INHBA)	2175	5.14472	4.14779	10.2611	8.62633e-08	0.000170115	8.12958
	4973	oxidized low density lipoprotein receptor 1(OLR1)	2695	5.43538	2.19779	10.3934	7.37942e-08	0.000170115	7.87563		4973	oxidized low density lipoprotein receptor 1(OLR1)	2695	5.43538	2.19779	10.3934	7.37942e-08	0.000170115	7.87563
	25984	keratin 23(KRT23)	2454	7.02791	2.73932	10.3112	8.12934e-08	0.000170115	7.78907		25984	keratin 23(KRT23)	2454	7.02791	2.73932	10.3112	8.12934e-08	0.000170115	7.78907
	1303	collagen type XII alpha 1 chain(COL12A1)	11874	3.75057	5.98212	9.55956	2.02901e-07	0.000301221	7.53061		1303	collagen type XII alpha 1 chain(COL12A1)	11874	3.75057	5.98212	9.55956	2.02901e-07	0.000301221	7.53061

## Sheet: mf
Category	Term	Count	%	PValue	Genes	List Total	Pop Hits	Pop Total	Fold Enrichment	Bonferroni	Benjamini	FDR
GOTERM_MF_DIRECT	GO:0004984~olfactory receptor activity	349	1.4141e+16	7.2375e-255	390195, 390075, 390197, 219487, 390077, 390199, 392376, 390078, 390079, 219484, 219482, 392138, 127385, 390756, 56656, 120065, 143502, 120066, 121275, 119764, 119765, 283365, 390081, 390083, 390084, 390883, 26686, 390882, 26689, 402135, 219493, 390649, 124538, 390648, 26683, 26682, 81168, 283111, 392391, 392390, 81282, 390174, 4991, 390054, 4992, 4993, 256892, 26533, 26532, 390058, 390059, 442184…	1759	431	16881	7771064027362090	8.41721e-252	8.41721e-252	8.33036e-252
GOTERM_MF_DIRECT	GO:0004930~G-protein coupled receptor activity	420	1701782820097240	2.632e-221	390756, 56656, 120065, 120066, 121275, 283365, 390883, 390882, 390649, 390648, 124538, 283111, 4991, 4992, 4993, 353345, 338398, 442184, 442186, 79310, 79317, 284433, 341799, 219954, 219952, 121130, 27197, 27198, 79544, 121364, 125963, 125962, 259249, 4994, 4995, 134391, 5726, 219965, 130075, 219960, 390431, 390433, 442361, 390436, 390437, 390439, 5739, 341418, 79334, 79339, 219959, 219958, 21995…	1759	710	16881	5677057226817410	3.06102e-218	1.53051e-218	1.51472e-218
GOTERM_MF_DIRECT	GO:0005549~odorant binding	75	3038897893030790	4.36378e-42	403274, 219965, 219447, 390271, 390151, 390195, 403277, 390152, 403278, 390275, 219960, 219487, 390157, 219484, 219482, 79295, 127066, 403273, 120586, 120065, 26595, 120066, 284532, 219957, 283162, 283160, 390162, 442191, 390167, 390168, 390201, 402135, 390445, 219493, 81168, 283159, 150681, 392391, 219968, 441608, 219469, 219865, 391189, 219982, 219981, 401994, 338674, 26339, 338675, 26338, 7931…	1759	92	16881	7823584299379580	5.07508e-38	1.69169e-38	1.67424e-37
GOTERM_MF_DIRECT	GO:0004888~transmembrane signaling receptor activity	92	3727714748784440	1.55196e-18	9620, 283092, 390197, 441308, 390199, 441669, 390431, 390113, 390433, 392138, 81328, 390436, 1380, 390437, 441670, 256148, 119764, 119765, 158131, 138882, 11025, 84168, 138883, 81099, 219959, 138881, 219958, 8387, 26529, 8388, 23538, 9436, 441933, 729759, 26686, 26689, 81318, 7097, 57556, 390649, 81127, 124538, 390648, 254973, 81448, 26683, 81442, 26682, 7804, 392390, 403253, 392392, 219986, 2199…	1759	214	16881	4.12578e+16	1.80493e-16	4.51233e-18	4.46577e-17
GOTERM_MF_DIRECT	GO:0033038~bitter taste receptor activity	21	0.8508914100486222	0.629906	50837, 50836, 50839, 259292, 50838, 259290, 338398, 259287, 259286, 259296, 259285, 259295, 353164, 50840, 50831, 50833, 50832, 50835, 5726, 50834, 54429	1759	25	16881	8061421262080720	774.714	1465.16	1450.04
GOTERM_MF_DIRECT	GO:0005132~type I interferon receptor binding	15	0.6077795786061588	84.4963	3442, 3441, 3452, 338376, 3440, 3451, 3439, 3449, 3448, 3447, 3446, 3456, 3467, 3445, 3444	1759	17	16881	8467879476975550	9.82698e+06	1.63782e+07	1.62092e+07
GOTERM_MF_DIRECT	GO:0005125~cytokine activity	47	1.90438e+16	2.55488e+06	7066, 6696, 7422, 1440, 3442, 3562, 3441, 338376, 3440, 29949, 353500, 282617, 3439, 374, 282616, 651, 3557, 3456, 387695, 3553, 55801, 3976, 116173, 7076, 7472, 4283, 7474, 4982, 3452, 3451, 246778, 26525, 7292, 112616, 3449, 3624, 3569, 3448, 123920, 3447, 3567, 3446, 3467, 3445, 3444, 10220, 5008	1759	176	16881	2562816553827070	2.97132e+10	4.24475e+08	4.20095e+08
GOTERM_MF_DIRECT	GO:0036459~thiol-dependent ubiquitinyl hydrolase activity	24	0.9724473257698543	3.0971e+09	728386, 392197, 728400, 645402, 392188, 728393, 100287327, 100287404, 100287513, 391622, 728419, 100287238, 100287205, 100287478, 100287144, 100288520, 728369, 728379, 100287441, 100287178, 83844, 391627, 401447, 645836	1759	70	16881	3.29038e+16	3.60127e+11	4.5024e+10	4.45595e+11
GOTERM_MF_DIRECT	GO:0030594~neurotransmitter receptor activity	13	0.526742301458671	3.7468e+10	219874, 390154, 219464, 390442, 26532, 126541, 3352, 3351, 3350, 127385, 26539, 26538, 284433	1759	26	16881	4.79847e+16	0.0043480548129910535	4.582e+11	4.53473e+12
GOTERM_MF_DIRECT	GO:0008527~taste receptor activity	10	0.4051863857374392	3.93981e+09	50837, 50836, 50839, 50838, 50840, 50831, 50832, 50835, 50834, 54429	1759	15	16881	6.39795e+16	0.004571531496285197	4.582e+11	4.53473e+12
GOTERM_MF_DIRECT	GO:0004993~G-protein coupled serotonin receptor activity	13	0.526742301458671	9.67366e+09	219874, 390154, 219464, 390442, 26532, 126541, 3352, 3351, 3350, 127385, 26539, 26538, 284433	1759	28	16881	4455717534313320	0.011187470417452383	0.0010227696762434009	0.0010122165927395996
GOTERM_MF_DIRECT	GO:0005518~collagen binding	19	0.7698541329011345	2.42535e+10	9289, 22801, 7045, 54829, 131578, 4322, 3673, 26577, 285613, 4060, 1514, 871, 2335, 6678, 7448, 84168, 5118, 4318, 1834	1759	60	16881	3.03903e+16	0.02781308123860815	0.0023505706411529447	0.002326317117770455
GOTERM_MF_DIRECT	GO:0005201~extracellular matrix structural constituent	20	0.8103727714748784	3.50121e+10	7980, 1462, 1284, 1282, 1281, 4060, 1290, 1404, 1116, 1289, 1278, 633, 1277, 1310, 145864, 2200, 3730, 4148, 7837, 1834	1759	67	16881	2.86476e+16	0.03990189646182085	0.0031322381313999633	0.0030999192512823365
GOTERM_MF_DIRECT	GO:0005198~structural molecule activity	45	1.82334e+16	2.67409e+12	644672, 85293, 162605, 390792, 286887, 353288, 25984, 3859, 100132463, 80781, 84648, 9080, 337880, 353132, 83897, 353131, 83896, 3872, 3852, 137075, 3857, 140807, 319101, 100288814, 6641, 5630, 353133, 9073, 26249, 147183, 9076, 149461, 353137, 100129271, 26285, 254910, 199834, 192666, 353142, 144501, 3883, 3884, 4359, 10763, 643803	1759	247	16881	1.74843e+16	0.2673145721043283	0.022214088358636478	0.02198488022423954
GOTERM_MF_DIRECT	GO:0005179~hormone activity	21	0.8508914100486222	0.0014237052580681905	7066, 6781, 6013, 6750, 8862, 5741, 1908, 7038, 2980, 183, 3624, 2688, 3479, 1114, 2641, 2520, 2200, 170589, 10022, 6019, 8614	1759	94	16881	2.144e+16	0.8092800197597497	0.10751159016478205	0.10640227023186943
GOTERM_MF_DIRECT	GO:0001594~trace-amine receptor activity	5	0.2025931928687196	0.001479093243883502	134864, 319100, 9288, 134860, 83551	1759	6	16881	799744172825469	0.8211948933179785	0.10751159016478205	0.10640227023186943
GOTERM_MF_DIRECT	GO:0004935~adrenergic receptor activity	5	0.2025931928687196	0.003166435190746537	138805, 390084, 120793, 390155, 83550	1759	7	16881	6854950052789730	0.9749881799531233	0.2121249958161562	0.20993625983181066
GOTERM_MF_DIRECT	GO:0048407~platelet-derived growth factor binding	6	0.24311183144246357	0.003283103976518325	1289, 1278, 1277, 5159, 1282, 1281	1759	11	16881	5234689131221250	0.9781713408573208	0.2121249958161562	0.20993625983181066
GOTERM_MF_DIRECT	GO:0008009~chemokine activity	13	0.526742301458671	0.0037078227490361885	6373, 6361, 4283, 6374, 2921, 414062, 3576, 56477, 2919, 6348, 6369, 10344, 3627	1759	49	16881	2.54612e+16	0.9867029371461006	0.22309564606563628	0.22079371334612843
GOTERM_MF_DIRECT	GO:0005509~calcium ion binding	98	3970826580226900	0.003950989634890309	89, 9620, 4053, 1462, 56130, 56131, 9066, 85409, 84206, 56133, 2147, 6469, 4323, 5535, 54997, 51806, 7059, 7058, 8785, 23213, 85407, 27253, 10669, 1068, 26167, 7447, 4854, 5444, 2200, 813, 10753, 84290, 9378, 64066, 5332, 5333, 25975, 6261, 3270, 54660, 63928, 84698, 29930, 1001, 1009, 6273, 7123, 54829, 7125, 1776, 1014, 715, 7134, 6286, 9833, 9033, 6280, 6282, 10747, 114780, 325, 6678, 60681, 1…	1759	717	16881	1.31171e+16	0.98998931570464	0.22309564606563628	0.22079371334612843
GOTERM_MF_DIRECT	GO:0015250~water channel activity	7	0.28363047001620745	0.0040283822591387465	364, 343, 366, 653437, 89872, 10630, 375318	1759	16	16881	4198656907333710	0.9908542911647248	0.22309564606563628	0.22079371334612843
GOTERM_MF_DIRECT	GO:0008083~growth factor activity	29	1.17504e+16	0.004989359412400005	7066, 7422, 1440, 3562, 353500, 4192, 374, 651, 2688, 3479, 2147, 2069, 8823, 3976, 7076, 346389, 6320, 1890, 183, 3624, 3569, 3567, 2919, 10220, 145957, 5623, 5008, 5228, 5967	1759	162	16881	1.71797e+16	0.9970239221942806	0.2637556816646003	0.2610342128942003
GOTERM_MF_DIRECT	GO:0008201~heparin binding	28	1.13452e+16	0.007946646939735093	9289, 6373, 7123, 4053, 7422, 26577, 2331, 4192, 333, 3918, 2200, 1056, 338, 3730, 5118, 10631, 7059, 6288, 7058, 8840, 2263, 100507050, 2335, 1289, 7448, 5228, 4316, 3627	1759	160	16881	1679462762933480	0.9999066231737781	0.40182393003964845	0.39767785337543876

## Sheet: bp
Category	Term	Count	%	PValue	Genes	List Total	Pop Hits	Pop Total	Fold Enrichment	Bonferroni	Benjamini	FDR
GOTERM_BP_DIRECT	GO:0050911~detection of chemical stimulus involved in sensory perception of smell	346	1.40194e+16	2.22601e-255	390195, 390075, 390197, 219487, 390077, 390199, 392376, 390078, 390079, 219484, 219482, 392138, 127385, 56656, 120065, 143502, 120066, 121275, 119764, 119765, 283365, 390081, 390083, 390084, 390883, 26686, 390882, 26689, 402135, 219493, 390649, 124538, 390648, 26683, 26682, 81168, 283111, 392391, 392390, 81282, 390174, 4991, 390054, 4992, 4993, 256892, 26533, 26532, 390058, 390059, 442184, 26534,…	1725	425	16792	7925022335890870	8.95746e-253	8.95746e-253	8.91071e-253
GOTERM_BP_DIRECT	GO:0007186~G-protein coupled receptor signaling pathway	447	1.81118e+16	9.8843e-199	390756, 56656, 120065, 2786, 120066, 121275, 283365, 390883, 390882, 390649, 390648, 124538, 283111, 4991, 4992, 4993, 353345, 338398, 442184, 442186, 79310, 1237, 79317, 341799, 219954, 219952, 121130, 27197, 27198, 5729, 79544, 121364, 125963, 125962, 259249, 4994, 4995, 134391, 5726, 219965, 130075, 219960, 5741, 390431, 390433, 442361, 390436, 390437, 390439, 5739, 341418, 79334, 79339, 4888,…	1725	899	16792	4840176041011750	3.97744e-195	1.98872e-194	1.97834e-195
GOTERM_BP_DIRECT	GO:0007608~sensory perception of smell	109	4416531604538080	6.23013e-54	138799, 392376, 390756, 56656, 121275, 81696, 81697, 134083, 8387, 8386, 391211, 26689, 392309, 4975, 283111, 4991, 390054, 393046, 26533, 390058, 390059, 442184, 26534, 338674, 442186, 26659, 26494, 26493, 26496, 81470, 282770, 127074, 343173, 343172, 343171, 219952, 26707, 390063, 390064, 390066, 121130, 127077, 81469, 121364, 127623, 81466, 343563, 254879, 283297, 284383, 127062, 127069, 12706…	1725	159	16792	6673331510345450	2.50701e-50	8.35669e-51	8.31308e-51
GOTERM_BP_DIRECT	GO:0050907~detection of chemical stimulus involved in sensory perception	75	3038897893030790	1.15811e-38	283092, 390197, 441308, 390199, 441669, 390431, 390113, 390433, 392138, 81328, 390436, 390437, 441670, 256148, 119764, 26476, 119765, 158131, 138882, 138883, 81099, 219959, 138881, 219958, 8387, 26529, 8388, 441933, 729759, 26686, 26689, 81318, 390649, 81127, 124538, 390648, 254973, 81448, 26683, 81442, 26682, 392390, 403253, 392392, 219986, 219983, 8390, 391107, 26735, 391109, 26737, 128371, 813…	1725	95	16792	768512585812357	4.66022e-36	1.16505e-36	1.15897e-35
GOTERM_BP_DIRECT	GO:0001580~detection of chemical stimulus involved in sensory perception of bitter taste	25	1012965964343590	199.313	5284, 338398, 259287, 259286, 259285, 50831, 50833, 50832, 50835, 50834, 50837, 50836, 50839, 259292, 50838, 259290, 259296, 259295, 2779, 1469, 563, 353164, 50840, 5726, 54429	1725	40	16792	6084057971014490	80415.7	1604.07	159570
GOTERM_BP_DIRECT	GO:0033141~positive regulation of peptidyl-serine phosphorylation of STAT protein	16	0.6482982171799028	3646.19	3442, 3441, 3452, 338376, 3440, 3451, 3439, 3449, 3448, 3447, 3446, 3456, 3467, 3445, 3444, 3976	1725	19	16792	8197467581998470	1.46723e+08	2.44538e+07	2.43262e+07
GOTERM_BP_DIRECT	GO:0002323~natural killer cell activation involved in immune response	15	0.6077795786061588	9729.67	3442, 3441, 3452, 338376, 3440, 3451, 3439, 3449, 3448, 3447, 3446, 3456, 3467, 3445, 3444	1725	19	16792	768512585812357	3.91522e+08	5.59317e+07	5.56398e+07
GOTERM_BP_DIRECT	GO:0002286~T cell activation involved in immune response	15	0.6077795786061588	1.98403e+06	3442, 3441, 3452, 338376, 3440, 3451, 3439, 3449, 3448, 3447, 3446, 3456, 3467, 3445, 3444	1725	22	16792	6637154150197620	7.98372e+09	9.9797e+07	9.92761e+08
GOTERM_BP_DIRECT	GO:0030574~collagen catabolic process	25	1012965964343590	6.86943e+06	1284, 1282, 1281, 1514, 80781, 1278, 1310, 1277, 4323, 64066, 4320, 4321, 4322, 1295, 1294, 1293, 1290, 1303, 1289, 1300, 4312, 4313, 4316, 4318, 4319	1725	64	16792	3802536231884050	2.76422e+10	3.0714e+10	3.05537e+09
GOTERM_BP_DIRECT	GO:0042100~B cell proliferation	17	0.6888168557536467	1.72408e+08	6461, 3442, 3441, 3452, 338376, 3440, 3451, 1380, 3439, 3449, 3448, 3447, 3446, 3456, 3467, 3445, 3444	1725	32	16792	5171449275362310	6.93746e+09	6.9377e+09	6.90149e+09
GOTERM_BP_DIRECT	GO:0060337~type I interferon signaling pathway	24	0.9724473257698543	3.60513e+07	10581, 3442, 3441, 3452, 3440, 3451, 2537, 3439, 3449, 684, 3437, 3448, 4939, 3447, 3446, 3456, 3445, 3433, 3444, 4940, 4599, 9636, 10410, 8519	1725	64	16792	3650434782608690	1.4506e+12	1.31882e+10	1.31194e+11
GOTERM_BP_DIRECT	GO:0016579~protein deubiquitination	30	1.21556e+16	1.16692e+09	392197, 645402, 728393, 377630, 100287513, 391622, 728419, 100287238, 100287478, 100288520, 728379, 100287178, 391627, 401447, 645836, 728386, 728400, 92552, 392188, 100287327, 11274, 100287404, 100287205, 9098, 100287144, 728369, 78990, 100287441, 83844, 158880	1725	99	16792	2949846288976720	4.69458e+11	3.91307e+11	3.89265e+10
GOTERM_BP_DIRECT	GO:0030198~extracellular matrix organization	46	1.86386e+16	1.64492e+09	25903, 7087, 7045, 3681, 6696, 1462, 3386, 1284, 1282, 3383, 1281, 3381, 80781, 3918, 1278, 1310, 633, 1277, 2200, 4148, 10631, 7837, 11005, 1834, 22801, 5054, 6662, 8785, 3673, 4982, 1295, 1294, 1293, 25975, 4060, 1290, 1404, 10549, 2335, 1289, 1300, 6678, 7448, 4015, 4016, 4237	1725	196	16792	2284625850340130	6.61697e+10	5.09166e+10	5.06509e+10
GOTERM_BP_DIRECT	GO:0060338~regulation of type I interferon-mediated signaling pathway	14	0.5672609400324149	3.87434e+08	11274, 3442, 3441, 3452, 3440, 3451, 3439, 3449, 3448, 3447, 3446, 3456, 3445, 3444	1725	26	16792	524164994425864	0.0015578193222471892	1.1136e+12	1.10778e+12
GOTERM_BP_DIRECT	GO:0007192~adenylate cyclase-activating serotonin receptor signaling pathway	10	0.4051863857374392	6.04965e+08	219874, 390154, 219464, 390442, 26532, 284433, 126541, 127385, 26539, 26538	1725	13	16792	7488071348940910	0.00243141850841877	1.62292e+12	1.61445e+12
GOTERM_BP_DIRECT	GO:0043330~response to exogenous dsRNA	15	0.6077795786061588	2.62276e+10	3442, 3441, 3452, 338376, 3440, 3451, 3439, 3449, 3448, 3447, 3446, 3456, 3467, 3445, 3444	1725	34	16792	429462915601023	0.010498512721049624	6.59625e+11	6.56182e+11
GOTERM_BP_DIRECT	GO:0006959~humoral immune response	19	0.7698541329011345	9.04734e+09	3442, 3441, 3452, 338376, 3440, 3451, 3439, 54210, 3449, 684, 3569, 3448, 3447, 3446, 3456, 3467, 3445, 3444, 54209	1725	57	16792	3.24483e+16	0.035751896767129976	0.0021415578996880264	0.0021303817774481035
GOTERM_BP_DIRECT	GO:0051607~defense response to virus	36	1.45867e+16	2.35881e+11	5366, 3442, 3441, 338376, 3440, 24138, 282617, 3439, 1755, 282616, 3437, 10417, 3456, 3433, 4940, 9636, 10410, 4283, 10581, 3452, 3451, 54541, 3428, 3449, 684, 3569, 3448, 4939, 3447, 3446, 3467, 3445, 3444, 4599, 8519, 3627	1725	165	16792	2123889328063240	0.09055395429617552	0.0052732492401875355	0.0052457297983277106
GOTERM_BP_DIRECT	GO:0019221~cytokine-mediated signaling pathway	30	1.21556e+16	5.07241e+10	54829, 1440, 3442, 3562, 3441, 338376, 3440, 3439, 2069, 633, 3553, 131578, 3452, 64922, 3451, 1050, 7052, 79883, 3449, 3569, 3448, 3447, 3567, 3446, 3467, 3445, 1101, 3444, 1441, 7804	1725	131	16792	22292731496847	0.1846345556860598	0.010742825862942043	0.010686762407891898
GOTERM_BP_DIRECT	GO:0030199~collagen fibril organization	14	0.5672609400324149	8.42081e+09	4320, 6423, 2331, 2296, 1281, 4060, 1290, 871, 1303, 1289, 1278, 1277, 4015, 4017	1725	39	16792	3494433296172420	0.2874233276042084	0.0169426747169596	0.01685425618588203
GOTERM_BP_DIRECT	GO:0022617~extracellular matrix disassembly	20	0.8103727714748784	1.84859e+12	84290, 7076, 6696, 4320, 4321, 4322, 440387, 1514, 2335, 3918, 2200, 4323, 5654, 4312, 9507, 4313, 4316, 285590, 4318, 4319	1725	76	16792	2.56171e+16	0.5247623531515214	0.034544892808009126	0.03436461379484606
GOTERM_BP_DIRECT	GO:0007267~cell-cell signaling	46	1.86386e+16	1.88864e+11	9289, 6373, 6374, 6750, 390155, 5741, 3562, 3440, 151, 153, 154, 5739, 374, 651, 2623, 2069, 3553, 6469, 6348, 83550, 6369, 55801, 8823, 6361, 7472, 138805, 4283, 390084, 4680, 8840, 6863, 6423, 1908, 2263, 183, 6280, 7130, 79368, 3624, 684, 2697, 120793, 3444, 5228, 10344, 3627	1725	254	16792	1762939632545930	0.5323613599043533	0.034544892808009126	0.03436461379484606
GOTERM_BP_DIRECT	GO:0001501~skeletal system development	29	1.17504e+16	2.86135e+11	5741, 1462, 2296, 1281, 651, 3238, 3479, 1278, 1310, 1277, 145864, 2200, 4148, 10631, 1834, 6662, 6664, 4982, 1290, 165, 1404, 3207, 1303, 1300, 10220, 9507, 285590, 4318, 1009	1725	137	16792	2.06059e+16	0.6838599952488922	0.04906574074182638	0.04880968195564886
GOTERM_BP_DIRECT	GO:0016339~calcium-dependent cell-cell adhesion via plasma membrane cell adhesion molecules	11	0.44570502431118314	2.92639e+11	56126, 9378, 84962, 56133, 56122, 1014, 4200, 26167, 56130, 56131, 57717	1725	28	16792	3824265010351960	0.6920291408979329	0.04906574074182638	0.04880968195564886
GOTERM_BP_DIRECT	GO:0050909~sensory perception of taste	11	0.44570502431118314	4.05868e+12	50836, 259292, 50838, 259290, 353164, 50831, 259287, 50832, 50834, 259295, 54429	1725	29	16792	3.69239e+16	0.8047640085734917	0.06532858859231391	0.06498765907928244
GOTERM_BP_DIRECT	GO:0030183~B cell differentiation	17	0.6888168557536467	8.36348e+11	8326, 3442, 3441, 3452, 338376, 3440, 3451, 1380, 3439, 3449, 3448, 3447, 3446, 3456, 3467, 3445, 3444	1725	66	16792	2507369345630210	0.9655026850208533	0.12651896572147542	0.12585870272939018
GOTERM_BP_DIRECT	GO:0006511~ubiquitin-dependent protein catabolic process	34	1.37763e+16	8.4891e+11	392197, 728393, 11065, 377630, 100287513, 391622, 728419, 100287238, 100287478, 100288520, 728379, 100287178, 391627, 10537, 401447, 5710, 645836, 728386, 728400, 392188, 100287327, 11274, 100287404, 100287205, 9098, 100287144, 728369, 100287441, 83844, 5706, 51132, 5688, 51514, 158880	1725	182	16792	1818531613314220	0.9672044629447557	0.12651896572147542	0.12585870272939018
GOTERM_BP_DIRECT	GO:0007606~sensory perception of chemical stimulus	6	0.24311183144246357	0.0010022500107066074	8388, 9288, 653166, 26476, 9038, 4995	1725	9	16792	6489661835748790	0.9823156720598759	0.14071757501478963	0.1399832139125753
GOTERM_BP_DIRECT	GO:0035987~endodermal cell differentiation	10	0.4051863857374392	0.0010436906855818523	1303, 3624, 2335, 4323, 7448, 4313, 1284, 1295, 1294, 4318	1725	27	16792	3605367686527100	0.9850344516605877	0.14071757501478963	0.1399832139125753
GOTERM_BP_DIRECT	GO:0001503~ossification	19	0.7698541329011345	0.0010490872888776564	7123, 6781, 6696, 8326, 6662, 25884, 2296, 7291, 3381, 353500, 1290, 861, 246, 6678, 1836, 4318, 8519, 1834, 1009	1725	80	16792	2.31194e+16	0.9853562722578889	0.14071757501478963	0.1399832139125753
GOTERM_BP_DIRECT	GO:0007155~cell adhesion	69	2.79579e+16	0.0012202080791973249	2191, 7087, 7045, 3681, 5420, 1462, 56130, 56131, 10417, 57823, 56133, 3918, 1014, 22801, 7059, 7058, 9358, 388585, 7130, 482, 3490, 27253, 1303, 171169, 563, 10669, 7448, 3960, 4973, 4017, 9289, 6696, 6695, 8038, 3386, 3383, 3381, 4628, 1237, 80781, 333, 1310, 1277, 145864, 3730, 5754, 10232, 10631, 1834, 27181, 3671, 8840, 3673, 1295, 1294, 7070, 1293, 9891, 25975, 382, 1404, 2335, 1289, 2015, …	1725	459	16792	1.46336e+16	0.992650444415155	0.15839088099000115	0.1575642884202223
GOTERM_BP_DIRECT	GO:0051552~flavone metabolic process	5	0.2025931928687196	0.0014006696535894259	54600, 54577, 54576, 54575, 10891	1725	6	16792	811207729468599	0.9964480043172173	0.17350300404868169	0.17259754602556482
GOTERM_BP_DIRECT	GO:0007268~chemical synaptic transmission	41	1661264181523500	0.0014228626077550934	6572, 6750, 390154, 219464, 56130, 26532, 56131, 127385, 26539, 26538, 56133, 4544, 4885, 284433, 2906, 11245, 1816, 6327, 9378, 7433, 6861, 219874, 6863, 11251, 390442, 126541, 3352, 3351, 3350, 5370, 56126, 2832, 2831, 56122, 26167, 6754, 5369, 3786, 4359, 4975, 57717	1725	240	16792	1662975845410620	0.9967518717515095	0.17350300404868169	0.17259754602556482
GOTERM_BP_DIRECT	GO:0071880~adenylate cyclase-activating adrenergic receptor signaling pathway	8	0.3241491085899514	0.0019653514881908026	154, 138805, 390084, 120793, 390155, 83550, 151, 153	1725	19	16792	4098733790999230	0.9996352710745525	0.232605129072935	0.2313912355066995
GOTERM_BP_DIRECT	GO:0006935~chemotaxis	24	0.9724473257698543	0.0029196615747573403	6373, 6361, 4283, 6374, 4991, 11251, 1890, 8061, 112616, 1237, 123920, 2357, 3576, 56477, 2919, 6348, 6369, 51554, 3730, 5328, 10344, 5329, 116173, 3627	1725	122	16792	1.91498e+16	0.9999922351449939	0.3356776621949582	0.3339258652501038
GOTERM_BP_DIRECT	GO:0030154~cell differentiation	67	2.71475e+16	0.003543943717563908	64396, 645961, 728395, 130399, 222698, 339345, 63946, 121599, 146852, 5619, 117144, 1056, 6424, 645832, 51129, 4648, 64591, 4605, 266743, 7258, 3010, 23532, 26206, 441452, 2118, 881, 26165, 79923, 6954, 51776, 5228, 6493, 7142, 161514, 644890, 4593, 25884, 353189, 290, 728137, 4192, 126272, 83854, 387755, 79755, 55502, 10913, 58531, 1310, 389730, 83890, 1717, 343930, 6461, 155465, 137814, 163126,…	1725	462	16792	1.41171e+16	0.9999993754029844	0.39613415331881013	0.39406685281689785
GOTERM_BP_DIRECT	GO:0007596~blood coagulation	32	1.2966e+16	0.0039017166201734065	8353, 7980, 5023, 9127, 3442, 3045, 3441, 3440, 3439, 2623, 2149, 3456, 2147, 1278, 1277, 57126, 6469, 3673, 3452, 3451, 3449, 3448, 3447, 3446, 3445, 3048, 3444, 3047, 5568, 5328, 80274, 5329	1725	184	16792	1692955261499680	0.9999998527622266	0.4243380453939943	0.4221235575825445
GOTERM_BP_DIRECT	GO:0007165~signal transduction	147	5956239870340350	0.005170330365709045	5023, 390075, 9745, 390077, 390078, 390079, 29949, 3479, 143502, 238, 3872, 50831, 84168, 50832, 390081, 8388, 390083, 51806, 1909, 1908, 4982, 2562, 7292, 2676, 84433, 3488, 4975, 283111, 2837, 81282, 6373, 6374, 6013, 390054, 4992, 9127, 8390, 390058, 390059, 4192, 8392, 401667, 26011, 401666, 2564, 401665, 5159, 340980, 6369, 8823, 9912, 10630, 2209, 27181, 9378, 390061, 390063, 390064, 6662, …	1725	1161	16792	1.23253e+16	0.9999999991272578	0.5475107734635052	0.5446534856298239
GOTERM_BP_DIRECT	GO:0007506~gonadal mesoderm development	5	0.2025931928687196	0.005518040698842658	728395, 7258, 728137, 64591, 728403	1725	8	16792	6084057971014490	0.9999999997862224	0.5693486095421245	0.5663773568581323
GOTERM_BP_DIRECT	GO:0007187~G-protein coupled receptor signaling pathway, coupled to cyclic nucleotide second messenger	12	0.48622366288492713	0.005837437755567094	4161, 5739, 2832, 2831, 7433, 11251, 4544, 6754, 4159, 3352, 3351, 1812	1725	46	16792	2.53943e+16	0.9999999999413056	0.5872462382100496	0.584181583388377
GOTERM_BP_DIRECT	GO:0045071~negative regulation of viral genome replication	11	0.44570502431118314	0.006034960316178585	3428, 5629, 684, 3456, 10581, 4599, 4940, 9636, 10410, 282617, 8519	1725	40	16792	2.67699e+16	0.9999999999736158	0.5923092759098201	0.5892181986747043
GOTERM_BP_DIRECT	GO:0042060~wound healing	17	0.6888168557536467	0.006684054907331894	7076, 9620, 7474, 131566, 1281, 3569, 246, 2335, 2069, 1001, 1265, 5159, 4015, 6678, 5754, 6556, 1816	1725	80	16792	2.06858e+16	0.9999999999980957	0.6403961177881795	0.6370540903345135
GOTERM_BP_DIRECT	GO:0033280~response to vitamin D	7	0.28363047001620745	0.007262775923909354	6781, 6696, 5741, 1594, 8614, 1591, 3627	1725	18	16792	3.78564e+16	0.9999999999998175	0.6796607050653777	0.6761137679862591
GOTERM_BP_DIRECT	GO:0007416~synapse assembly	14	0.5672609400324149	0.008042748430811257	9378, 7474, 56130, 56131, 56126, 56133, 56122, 1056, 26167, 84694, 6712, 84189, 1812, 57717	1725	61	16792	2234145877880730	0.9999999999999922	0.7355459019451023	0.7317073174667605
GOTERM_BP_DIRECT	GO:0060348~bone development	11	0.44570502431118314	0.00867543891776995	124976, 6781, 1101, 6678, 4653, 5358, 2263, 23213, 285590, 55959, 3292	1725	42	16792	2549510006901310	0.9999999999999994	0.7550323773630021	0.751092099051714
GOTERM_BP_DIRECT	GO:0003094~glomerular filtration	5	0.2025931928687196	0.009130673249625786	3512, 3494, 23213, 3493, 55959	1725	9	16792	5408051529790660	0.9999999999999999	0.7550323773630021	0.751092099051714
GOTERM_BP_DIRECT	GO:0038031~non-canonical Wnt signaling pathway via JNK cascade	4	0.1620745542949757	0.009211720871840245	7474, 8324, 4653, 11211	1725	5	16792	7787594202898550	0.9999999999999999	0.7550323773630021	0.751092099051714
GOTERM_BP_DIRECT	GO:0035860~glial cell-derived neurotrophic factor receptor signaling pathway	4	0.1620745542949757	0.009211720871840245	2675, 2674, 23213, 55959	1725	5	16792	7787594202898550	0.9999999999999999	0.7550323773630021	0.751092099051714
GOTERM_BP_DIRECT	GO:0042403~thyroid hormone metabolic process	4	0.1620745542949757	0.009211720871840245	1734, 27284, 7038, 51301	1725	5	16792	7787594202898550	0.9999999999999999	0.7550323773630021	0.751092099051714
GOTERM_BP_DIRECT	GO:0006334~nucleosome assembly	22	0.8914100486223663	0.009381615026876268	373861, 8353, 266812, 23519, 6662, 728395, 4674, 474382, 7258, 3024, 3010, 8361, 728137, 728403, 388951, 83740, 4675, 128854, 85453, 646817, 255626, 64591	1725	119	16792	1.79965e+16	1.0	0.7550323773630021	0.751092099051714
GOTERM_BP_DIRECT	GO:0030324~lung development	16	0.6482982171799028	0.009586315915236971	7472, 3290, 6493, 7474, 7422, 5950, 2263, 1050, 5629, 1116, 4323, 6469, 4015, 6678, 1717, 10630	1725	76	16792	2.04937e+16	1.0	0.7563791224100701	0.7524318158567371

## Sheet: cc
Category	Term	Count	%	PValue	Genes	List Total	Pop Hits	Pop Total	Fold Enrichment	Bonferroni	Benjamini	FDR
GOTERM_CC_DIRECT	GO:0005886~plasma membrane	741	3002431118314420	4.60644e-47	92745, 9180, 9066, 390756, 79652, 56656, 120065, 114990, 2786, 120066, 121275, 283365, 3754, 131096, 10410, 57628, 3772, 4982, 2562, 390883, 390882, 9073, 1591, 390649, 390648, 124538, 2676, 2554, 2675, 2674, 344838, 4973, 283111, 4854, 140803, 4991, 4992, 4993, 353345, 338398, 145270, 442184, 442186, 257062, 4628, 79310, 1237, 57761, 2687, 9080, 79317, 2564, 284433, 10991, 341799, 10630, 2209, 6…	1929	4121	18224	1.69874e+16	2.46444e-43	2.46444e-43	2.45062e-43
GOTERM_CC_DIRECT	GO:0016021~integral component of membrane	807	3269854132901130	1.28294e-26	92745, 81849, 9180, 390756, 27087, 56656, 81855, 147664, 114990, 121275, 493869, 283365, 10410, 10896, 100506888, 2562, 55332, 124538, 2554, 344838, 4973, 283111, 140803, 4991, 730130, 4992, 4993, 2330, 338398, 353345, 145270, 79310, 79799, 2564, 79317, 284433, 341799, 10630, 79544, 55359, 29015, 259249, 1001, 79789, 4994, 4995, 134391, 1009, 114786, 116966, 114788, 123264, 144360, 1014, 79339, 6…	1929	5163	18224	1.47667e+16	6.86372e-25	3.43186e-25	3.41262e-23
GOTERM_CC_DIRECT	GO:0045095~keratin filament	56	2.26904e+16	5.04359e-13	85291, 85290, 85293, 728279, 286887, 728318, 353323, 83755, 386684, 386683, 81850, 337880, 81851, 386685, 85294, 85280, 140807, 728224, 319101, 100505753, 353332, 386680, 386682, 353333, 386681, 386677, 386676, 83901, 386679, 83900, 386678, 440051, 440050, 386672, 386675, 57830, 386674, 85289, 3846, 85285, 83899, 100132386, 83895, 81870, 81871, 83897, 81872, 83896, 3852, 387273, 84616, 653240, 10…	1929	100	18224	5290533955417310	2.69832e-09	8.99441e-11	8.94397e-11
GOTERM_CC_DIRECT	GO:0005882~intermediate filament	48	1.94489e+16	0.0098406	728299, 162605, 390792, 286887, 353288, 337959, 25984, 337879, 337978, 337878, 100288323, 83902, 100288287, 337985, 3858, 337963, 54474, 3859, 337960, 337882, 140258, 3872, 3852, 643812, 3857, 140807, 319101, 5630, 337969, 147183, 337968, 337967, 440023, 284827, 337974, 337973, 337972, 337971, 192666, 337970, 2697, 254950, 144501, 3883, 3884, 388818, 10763, 100131902	1929	113	18224	4013047248104150	5.26472	1.31618	13.088
GOTERM_CC_DIRECT	GO:0005615~extracellular space	221	8954619124797400	115431	4053, 7441, 8532, 1462, 29949, 10417, 114990, 3512, 387695, 6348, 6469, 6361, 5950, 1908, 4982, 100507050, 4060, 1469, 10549, 7448, 3883, 9507, 3884, 6373, 5284, 6374, 2331, 374, 1116, 2688, 80781, 1113, 2200, 6369, 10631, 7472, 5054, 5176, 7474, 3426, 1368, 2335, 145957, 7123, 5068, 5741, 3442, 3441, 3562, 3440, 338376, 7481, 3439, 27286, 3557, 710, 3312, 3553, 55801, 717, 718, 116173, 6947, 228…	1929	1347	18224	1.55002e+16	6.17556e+06	123511	1.22819e+06
GOTERM_CC_DIRECT	GO:0005578~proteinaceous extracellular matrix	65	2633711507293350	270605	25903, 4053, 7045, 54829, 5266, 8532, 1462, 7481, 10417, 633, 6469, 7837, 51129, 3956, 115908, 4982, 100507050, 4060, 79883, 1300, 1101, 6678, 4653, 4015, 9507, 7980, 653808, 7422, 6695, 2331, 256691, 1116, 80781, 1278, 1310, 2200, 145864, 4147, 3730, 4148, 81792, 10631, 1834, 7076, 7472, 7078, 7474, 4320, 8840, 4321, 11174, 4322, 1293, 1290, 1404, 4917, 2335, 1289, 4312, 4313, 342035, 4316, 4318…	1929	268	18224	2.29134e+16	1.44774e+08	2.4129e+08	2.39937e+08
GOTERM_CC_DIRECT	GO:0005576~extracellular region	242	9805510534846020	6.18534e+06	25903, 64399, 404203, 100463285, 1462, 29949, 27087, 3512, 387695, 55203, 6348, 6469, 5016, 100463289, 6361, 6487, 5157, 8785, 5950, 1908, 4982, 4060, 10669, 7448, 9507, 4854, 6373, 6374, 339240, 6013, 2331, 116349, 4192, 389658, 2688, 80781, 1114, 170589, 2200, 813, 9636, 7472, 5054, 5176, 7474, 3671, 126147, 3426, 142683, 2335, 145957, 6019, 100462983, 64063, 7123, 5741, 3442, 3441, 3562, 3440,…	1929	1610	18224	1.42004e+16	3.30915e+10	4.72737e+07	4.70086e+09
GOTERM_CC_DIRECT	GO:0031012~extracellular matrix	65	2633711507293350	1.82141e+07	7123, 4053, 7045, 54829, 1462, 3312, 633, 5654, 4323, 7837, 5339, 3956, 7058, 6280, 4060, 7052, 3490, 165, 1303, 29995, 325, 7448, 4653, 9507, 4016, 4017, 7980, 653808, 2331, 161198, 1284, 1282, 1281, 3381, 80781, 1278, 1277, 2200, 4147, 81792, 5118, 10631, 6208, 7472, 5054, 7078, 5176, 64066, 4320, 6423, 4322, 1295, 2263, 1294, 1293, 8361, 1290, 1404, 2335, 1289, 4312, 4313, 10763, 4316, 4319	1929	296	18224	2.07459e+16	9.74448e+09	1.21807e+10	1.21124e+09
GOTERM_CC_DIRECT	GO:0005887~integral component of plasma membrane	207	8387358184764990	7.1212e+08	9620, 64399, 5023, 92745, 127385, 238, 8647, 131096, 53827, 5030, 53828, 390084, 1909, 3772, 4982, 2562, 9076, 4061, 364, 366, 2554, 4973, 5028, 53836, 5284, 8671, 390174, 4991, 7102, 256892, 26532, 26539, 26538, 1237, 26531, 8549, 284433, 10991, 10630, 64065, 1132, 8560, 6261, 5172, 5729, 2697, 259249, 51554, 4995, 81061, 130075, 10050, 151, 153, 5739, 154, 1811, 390439, 79334, 54831, 11025, 181…	1929	1415	18224	1.38206e+16	3.80912e+12	4.23316e+11	4.20942e+10
GOTERM_CC_DIRECT	GO:0005604~basement membrane	19	0.7698541329011345	0.0012732542892992071	7076, 7045, 7078, 5176, 7058, 285613, 1294, 1282, 25975, 80781, 333, 340706, 1289, 2200, 4147, 6678, 7448, 4016, 4017	1929	79	18224	2272155179767830	0.49420563114162186	0.06811910447750757	0.06773712819071782
GOTERM_CC_DIRECT	GO:0031225~anchored component of membrane	24	0.9724473257698543	0.001527252798474534	64174, 4680, 93426, 1088, 1087, 58530, 83639, 1271, 4061, 171169, 684, 2215, 1368, 762, 2676, 55600, 2675, 2674, 248, 57126, 646627, 50863, 10232, 5329	1929	113	18224	2006523624052070	0.5585563178128798	0.07428002247126142	0.07386349898076838
GOTERM_CC_DIRECT	GO:0005581~collagen trimer	20	0.8103727714748784	0.003173305172111709	7076, 114904, 115908, 4322, 1294, 1293, 1281, 1290, 871, 1303, 80781, 1289, 1300, 1278, 1277, 1310, 4015, 4312, 342035, 5118	1929	92	18224	2.05378e+16	0.8173927611419929	0.14147652225664703	0.1406831959636191

## Sheet: Sheet6
Category	Term	Name	Count	%	PValue	Genes	List Total	Pop Hits	Pop Total	Fold Enrichment	Bonferroni	Benjamini	FDR
BIOCARTA	h_reckPathway:Inhibition of Matrix Metalloproteinases		5	0.2025931928687196	0.002583982379777943	7076, 7078, 4323, 4313, 4318	120	9	1625	7523148148148140	0.38676357486284507	0.41641404103164514	0.41641404103164514
KEGG_PATHWAY	hsa04740:Olfactory transduction		342	1385737439222040	1.82279e-248	390195, 390075, 390197, 219487, 390077, 390199, 392376, 390078, 390079, 219484, 219482, 392138, 127385, 56656, 120065, 143502, 120066, 121275, 119764, 119765, 283365, 390081, 390083, 390084, 390883, 26686, 390882, 26689, 402135, 219493, 390649, 124538, 390648, 26683, 26682, 81168, 283111, 392391, 392390, 81282, 390174, 4991, 390054, 4992, 4993, 256892, 26533, 26532, 390058, 390059, 442184, 26534,…	895	399	6879	658802873104549	4.97621e-246	4.97621e-246	4.95799e-246
KEGG_PATHWAY	hsa04742:Taste transduction		22	0.8914100486223663	3.38731e+07	50837, 50836, 50839, 259292, 50838, 259290, 338398, 259287, 259286, 259296, 259285, 259295, 353164, 50840, 5568, 50831, 50833, 50832, 50835, 5726, 50834, 54429	895	45	6879	3757616387337050	9.24732e+09	4.62368e+09	4.60674e+09
KEGG_PATHWAY	hsa04060:Cytokine-cytokine receptor interaction		53	2147487844408420	1.44151e+12	3442, 3562, 3441, 338376, 9180, 3440, 29949, 3439, 3553, 6348, 55801, 6361, 4982, 3452, 3451, 1271, 7293, 7292, 3449, 3569, 3448, 414062, 3447, 3567, 3446, 51330, 3445, 3444, 2919, 10344, 608, 7066, 6373, 6374, 1440, 282617, 2921, 282616, 1237, 2688, 3456, 10913, 3576, 56477, 6369, 3976, 4283, 3624, 3467, 2057, 1441, 5008, 3627	895	243	6879	1.67638e+16	0.038591674711635604	0.013117742445483508	0.013069692106855364
KEGG_PATHWAY	hsa05320:Autoimmune thyroid disease		15	0.6077795786061588	0.005303905078181476	7038, 3442, 3002, 3441, 3452, 3440, 3451, 3439, 3449, 3448, 3447, 3567, 3446, 3445, 3444	895	52	6879	2.21713e+16	0.7658561609550425	0.3193808151431509	0.3182109220473885
KEGG_PATHWAY	hsa04630:Jak-STAT signaling pathway		31	1.25608e+16	0.00590445660925462	7066, 1440, 3442, 3562, 3441, 338376, 9180, 3440, 29949, 282617, 3439, 595, 282616, 2688, 3456, 3976, 3452, 3451, 1271, 3449, 3569, 3448, 3447, 3567, 3446, 3467, 3445, 3444, 2057, 1441, 5008	895	145	6879	1.64322e+16	0.8014460079355856	0.3193808151431509	0.3182109220473885
KEGG_PATHWAY	hsa04622:RIG-I-like receptor signaling pathway		18	0.7293354943273906	0.007019358574574745	3442, 3441, 3452, 338376, 3440, 3451, 3439, 3449, 3448, 3447, 3446, 3456, 3467, 3445, 3444, 3576, 9636, 3627	895	70	6879	1.97641e+16	0.8538383496451194	0.3193808151431509	0.3182109220473885
KEGG_PATHWAY	hsa04620:Toll-like receptor signaling pathway		24	0.9724473257698543	0.008351579233114166	6373, 4283, 6696, 3442, 3441, 3452, 3440, 3451, 7097, 3439, 3449, 3569, 3448, 414062, 3447, 3446, 3456, 3445, 3444, 3576, 3553, 6348, 3627, 3725	895	106	6879	1.74023e+16	0.8986884843125913	0.3257115900914525	0.3245185073438647
REACTOME_PATHWAY	R-HSA-381753:R-HSA-381753	Olfactory Signaling Pathway	345	1.39789e+16	6.5388e-248	390195, 390075, 390197, 219487, 390077, 390199, 392376, 390078, 390079, 219484, 219482, 392138, 127385, 390756, 56656, 120065, 143502, 120066, 121275, 119764, 119765, 283365, 390081, 390083, 390084, 390883, 26686, 390882, 26689, 402135, 219493, 390649, 124538, 390648, 26683, 26682, 81168, 283111, 392391, 392390, 81282, 390174, 4991, 390054, 4992, 4993, 256892, 26533, 26532, 390058, 390059, 442184…	1042	426	9075	7053235922251350	4.83217e-244	4.83217e-244	4.7537e-245
REACTOME_PATHWAY	R-HSA-420499:R-HSA-420499	Class C/3 (Metabotropic glutamate/pheromone receptors)	21	0.8508914100486222	1.88772e+07	50837, 50836, 50839, 259292, 50838, 259290, 338398, 259287, 259286, 259296, 259285, 259295, 353164, 50840, 50831, 50833, 50832, 50835, 5726, 50834, 54429	1042	40	9075	4572336852207290	1.39503e+10	6.97514e+08	6.86188e+08
REACTOME_PATHWAY	R-HSA-1442490:R-HSA-1442490	Collagen degradation	24	0.9724473257698543	2.62045e+09	4320, 4321, 4322, 1284, 1295, 1294, 1282, 1293, 1281, 1290, 1514, 1303, 80781, 1289, 1300, 1278, 1277, 1310, 4323, 4312, 4313, 4316, 4318, 4319	1042	64	9075	3265954894433780	1.93633e+12	4.94913e+10	4.86876e+11
REACTOME_PATHWAY	R-HSA-418594:R-HSA-418594	G alpha (i) signalling events	57	2.30956e+16	2.67882e+09	6750, 151, 165140, 2786, 51289, 50831, 50833, 50832, 50835, 718, 50834, 50837, 5030, 50836, 50839, 50838, 6288, 8862, 6004, 2832, 2831, 2357, 50840, 10022, 2919, 6754, 6373, 6374, 338398, 259287, 259286, 339403, 259285, 2921, 1237, 3576, 56477, 4544, 4283, 346562, 259292, 259290, 11251, 1132, 3352, 3351, 3350, 183, 259296, 259295, 2779, 27198, 353164, 108, 5726, 54429, 3627	1042	246	9075	2017988390056640	1.97946e+12	4.94913e+10	4.86876e+11
REACTOME_PATHWAY	R-HSA-909733:R-HSA-909733	Interferon alpha/beta signaling	24	0.9724473257698543	6.74794e+08	10581, 3442, 3441, 3452, 3440, 3451, 2537, 3439, 3449, 684, 3437, 3448, 4939, 3447, 3446, 3456, 3445, 3433, 3444, 4940, 4599, 9636, 10410, 8519	1042	67	9075	3.11972e+16	4.98549e+11	9.97346e+10	9.81151e+10
REACTOME_PATHWAY	R-HSA-912694:R-HSA-912694	Regulation of IFNA signaling	14	0.5672609400324149	1.36985e+10	11274, 3442, 3441, 3452, 3440, 3451, 3439, 3449, 3448, 3447, 3446, 3456, 3445, 3444	1042	26	9075	4689576258674140	0.0010118057640284839	1.6872e+12	1.6598e+12
REACTOME_PATHWAY	R-HSA-3000178:R-HSA-3000178	ECM proteoglycans	24	0.9724473257698543	6.12051e+09	5054, 54829, 4593, 8785, 3673, 1462, 2331, 1284, 1282, 1293, 1281, 3381, 4060, 1290, 1404, 2335, 1289, 1278, 633, 1277, 6678, 7448, 4148, 1834	1042	75	9075	2.78695e+16	0.00451285814056801	5.69815e+11	5.60562e+11
REACTOME_PATHWAY	R-HSA-2022090:R-HSA-2022090	Assembly of collagen fibrils and other multimeric structures	18	0.7293354943273906	6.16849e+09	4322, 1284, 1295, 1294, 1282, 1293, 1281, 1290, 1514, 80781, 1289, 3918, 1300, 1278, 1277, 5339, 4316, 4318	1042	46	9075	3407952933322200	0.004548156356915745	5.69815e+11	5.60562e+11
REACTOME_PATHWAY	R-HSA-375280:R-HSA-375280	Amine ligand-binding receptors	7	0.28363047001620745	5.12765e+11	134864, 319100, 9288, 134860, 9038, 83551, 4935	1042	8	9075	7.62056e+16	0.03718531691162896	0.004210372359253913	0.0041420036605921435
REACTOME_PATHWAY	R-HSA-216083:R-HSA-216083	Integrin cell surface interactions	24	0.9724473257698543	7.02893e+10	7087, 22801, 3681, 6696, 3673, 3386, 1284, 1295, 1294, 1282, 1293, 3383, 1281, 3381, 4060, 1290, 80781, 2335, 1289, 1300, 1278, 1277, 2200, 7448	1042	86	9075	2430478060973970	0.05061950711810714	0.00519437942294028	0.005110032260456811
REACTOME_PATHWAY	R-HSA-1474244:R-HSA-1474244	Extracellular matrix organization	9	0.3646677471636953	8.94964e+10	2335, 1289, 1278, 1277, 1284, 1294, 1282, 1281, 1290	1042	15	9075	522552783109405	0.06400090625501986	0.006012528272987554	0.005914895878838907
REACTOME_PATHWAY	R-HSA-933541:R-HSA-933541	TRAF6 mediated IRF7 activation	13	0.526742301458671	1.73044e+12	3442, 3441, 3452, 3440, 3451, 3439, 3449, 3448, 3447, 3446, 3456, 3445, 3444	1042	33	9075	3430902111324370	0.12005040670885447	0.010656632318409142	0.010483588221222525
REACTOME_PATHWAY	R-HSA-418555:R-HSA-418555	G alpha (s) signalling events	31	1.25608e+16	6.98937e+11	9288, 5741, 9340, 153, 154, 5739, 2786, 554, 2641, 11245, 1816, 83551, 1812, 4161, 134864, 346562, 319100, 7433, 134860, 11250, 9038, 285601, 4160, 5729, 10846, 2854, 2850, 108, 4159, 6019, 2838	1042	143	9075	1.88801e+16	0.4035111942554267	0.039731862666476825	0.03908669033630399
REACTOME_PATHWAY	R-HSA-1650814:R-HSA-1650814	Collagen biosynthesis and modifying enzymes	18	0.7293354943273906	0.0011508103370334798	26577, 1284, 1295, 1294, 1282, 1293, 1281, 1290, 871, 283208, 1303, 80781, 1289, 1300, 1278, 1277, 1310, 5118	1042	67	9075	2339788581086880	0.572986037610798	0.06074634564769583	0.05975993678738142
REACTOME_PATHWAY	R-HSA-1474228:R-HSA-1474228	Degradation of the extracellular matrix	19	0.7698541329011345	0.0026535406864460435	84290, 6696, 4320, 4321, 11131, 4322, 1514, 2335, 3918, 2200, 4323, 5654, 4312, 9507, 4313, 4316, 4318, 10753, 4319	1042	78	9075	2121474974162110	0.8596439585245199	0.13073110448557507	0.12860827193641824
REACTOME_PATHWAY	R-HSA-1592389:R-HSA-1592389	Activation of Matrix Metalloproteinases	11	0.44570502431118314	0.0029380096027851604	7076, 80781, 4320, 4322, 4323, 4312, 4313, 4316, 440387, 4318, 4319	1042	33	9075	2.90307e+16	0.8863219381630367	0.1356993185286396	0.13349581132655072
REACTOME_PATHWAY	R-HSA-3000171:R-HSA-3000171	Non-integrin membrane-ECM interactions	12	0.48622366288492713	0.0042757528853202345	1756, 9378, 2335, 1300, 1289, 1278, 3918, 1277, 1284, 1282, 1281, 1290	1042	40	9075	2.61276e+16	0.9578514890334685	0.18586949307362666	0.1828513145663418
REACTOME_PATHWAY	R-HSA-2243919:R-HSA-2243919	Crosslinking of collagen fibrils	6	0.24311183144246357	0.005016185440894845	1278, 1277, 4015, 4016, 4017, 5118	1042	11	9075	4750479846449130	0.9756759486812373	0.20594228004562726	0.202598156418364
REACTOME_PATHWAY	R-HSA-186797:R-HSA-186797	Signaling by PDGF	10	0.4051863857374392	0.008063080341408766	7059, 6696, 7058, 1289, 5159, 1284, 1282, 1293, 1281, 1290	1042	32	9075	2.72163e+16	0.9974781655582867	0.3136113880158462	0.30851891622127225
