# Supplementary material for: Bioinformatics Analysis of RNA-seq Data Reveals Genes Related to Cancer Stem Cells in Colorectal Cancerogenesis
Source: Int J Mol Sci. 2022 Oct 31;23(21):13252. doi: 10.3390/ijms232113252 (PMC9654446; doi:10.3390/ijms232113252)
Supplement: Supplementary file 1 [file ijms-23-13252-s001.zip › ijms-1966512-supplementary-final/ijms-1966512-supplementary/Supplementary file S1/GSE104836.xlsx]

## Sheet: Sheet1
Column1	GeneID	Length	logFC	AveExpr	t	P.Value	adj.P.Val	B
4316	4316	1119	6.39722	0.384769	19.1752	5.53445e-11	1.07817e-06	13.566
57214	57214	7271	3.18367	4.88345	17.7225	1.50148e-10	1.46252e-06	14.4849
1001	1001	4893	5.26682	2.97905	16.4588	3.81226e-10	2.47556e-06	13.1928
57761	57761	2887	3.64823	3.54247	15.1234	1.09875e-09	5.3512e-06	12.5056
3624	3624	2175	5.40964	2.2297	14.4327	1.96444e-09	7.65385e-06	11.6556
1469	1469	760	6.11579	0.283023	13.9851	2.90102e-09	9.41912e-06	10.8202
1301	1301	7723	5.49812	2.96805	13.7803	3.48057e-09	9.68644e-06	11.2916
115908	115908	1512	3.83314	3.00765	13.1917	5.95383e-09	1.44983e-05	10.9098
8507	8507	5728	1.57808	6.25301	12.5408	1.10511e-08	2.39207e-05	10.462
7123	7123	961	-2.93343	3.35813	-11.9535	1.97791e-08	2.96398e-05	9.84488
4320	4320	2261	3.09579	3.92519	11.9916	1.90328e-08	2.96398e-05	9.90269
389658	389658	1171	3.84705	-1.00993	12.1526	1.6193e-08	2.96398e-05	9.23374
9075	9075	3438	4.82205	2.15812	12.0756	1.74893e-08	2.96398e-05	9.8031
57464	57464	6354	2.44859	2.16523	11.8311	2.23987e-08	3.06644e-05	9.64157
7472	7472	2907	5.34758	0.417299	11.7795	2.3611e-08	3.06644e-05	9.15851
3730	3730	6721	2.66025	2.38274	11.7024	2.55564e-08	3.11165e-05	9.53399
643911	643911	1422	4.0371	-0.41496	11.6355	2.73853e-08	3.1382e-05	8.9715
10024	10024	3255	1.86083	2.73214	11.5385	3.02864e-08	3.27783e-05	9.41587
176	176	8955	3.9169	2.22915	11.3164	3.82461e-08	3.92143e-05	9.12156
6422	6422	4467	-3.93345	2.86455	-11.1417	4.60711e-08	4.06e-05	8.99633
948	948	5912	-1.97408	4.40493	-11.0422	5.12852e-08	4.06e-05	8.94694
10990	10990	2509	-1.66265	2.91831	-11.1221	4.70508e-08	4.06e-05	9.00753
7804	7804	8014	2.27329	3.63316	11.1238	4.69667e-08	4.06e-05	9.02951
105371697	105371697	2006	2.96872	-0.00816084	11.028	5.20783e-08	4.06e-05	8.50553
2118	2118	2764	4.27311	3.0425	10.9676	5.56022e-08	4.1661e-05	8.82178
4237	4237	1798	2.68247	2.01343	10.9319	5.78059e-08	4.1708e-05	8.74275
7068	7068	8230	-2.37063	3.69036	-10.7552	7.01663e-08	4.88182e-05	8.63885
55532	55532	3985	-3.94457	1.46413	-10.6977	7.47773e-08	5.02323e-05	8.42595
92736	92736	2359	-5.39862	0.885087	-10.5385	8.9305e-08	5.6121e-05	8.1481
28231	28231	3565	3.02148	3.96175	10.5565	8.75168e-08	5.6121e-05	8.42195
7102	7102	1806	-1.98128	3.79698	-10.4371	1.00119e-07	6.00682e-05	8.28921
54972	54972	3520	2.60856	3.76218	10.4228	1.01753e-07	6.00682e-05	8.27386
766	766	1852	-4.72464	2.78387	-10.3442	1.11253e-07	6.37448e-05	8.14728
27132	27132	2847	3.65626	1.67926	10.3105	1.15603e-07	6.43445e-05	8.06129
11082	11082	2089	5.33046	-0.0117263	10.2774	1.20069e-07	6.49743e-05	7.77441
6581	6581	4708	1.93958	3.00643	10.1753	1.35026e-07	7.10928e-05	7.99323
266675	266675	3289	-4.56061	2.66972	-9.88578	1.89316e-07	9.68708e-05	7.6394
57126	57126	2222	-3.5155	5.66606	-9.76268	2.19088e-07	9.68708e-05	7.49872
7148	7148	13927	-3.03768	5.60132	-9.74497	2.23766e-07	9.68708e-05	7.46503
54498	54498	2511	2.20776	2.72321	9.86033	1.95098e-07	9.68708e-05	7.6292
54443	54443	4844	2.44386	4.76825	9.7808	2.1441e-07	9.68708e-05	7.51695
1277	1277	5936	3.27776	8.66914	9.83453	2.01151e-07	9.68708e-05	7.58327
4314	4314	1828	5.99408	3.71392	9.79845	2.09953e-07	9.68708e-05	7.54998
729359	729359	6761	-4.2108	3.1891	-9.65337	2.49726e-07	0.000103509	7.39036
7166	7166	1815	-3.20608	1.68096	-9.65705	2.48625e-07	0.000103509	7.34989
101927125	101927125	1008	3.23031	-1.34051	9.61152	2.6264e-07	0.000106593	6.92934
6584	6584	3376	-1.52992	4.58361	-9.56236	2.78723e-07	0.000108704	7.24242
146909	146909	5031	1.85572	2.877	9.5565	2.80711e-07	0.000108704	7.27787
5570	5570	2814	-2.63974	4.18008	-9.44302	3.22304e-07	0.00011416	7.12541
644844	644844	436	-2.08499	7.40881	-9.44371	3.22031e-07	0.00011416	7.08812
6947	6947	1567	5.59357	0.175189	9.47894	3.08469e-07	0.00011416	7.00583
84733	84733	5234	3.38404	1.83744	9.41949	3.31723e-07	0.000115398	7.08704
81792	81792	12232	2.65233	3.87752	9.36733	3.53667e-07	0.00011879	7.04077
57167	57167	7505	3.15287	0.867436	9.37737	3.49328e-07	0.00011879	6.95954
3589	3589	2378	5.20997	0.291076	9.2437	4.12099e-07	0.000136069	6.74386
994	994	4290	1.76343	5.10709	9.21373	4.27761e-07	0.00013661	6.79967
24147	24147	2687	2.30614	1.07514	9.2181	4.25438e-07	0.00013661	6.80778
285313	285313	9596	-3.59789	1.87221	-9.15459	4.60561e-07	0.000138383	6.77078
100127888	100127888	1423	2.95486	0.418446	9.17633	4.48201e-07	0.000138383	6.69431
23650	23650	3565	3.93613	2.83639	9.15257	4.61725e-07	0.000138383	6.7898
1116	1116	2196	4.22619	2.71091	9.17627	4.48239e-07	0.000138383	6.81501
7045	7045	2805	1.99615	7.49497	9.10124	4.92447e-07	0.000142083	6.65792
80131	80131	4571	2.39299	2.07071	9.09099	4.9884e-07	0.000142083	6.70757
9319	9319	2914	2.72599	3.02489	9.1121	4.85774e-07	0.000142083	6.73998
4312	4312	2055	6.07358	4.51225	9.08401	5.03247e-07	0.000142083	6.70579
285958	285958	803	1.6925	3.47188	9.05031	5.25095e-07	0.000146134	6.65025
2906	2906	5329	3.30811	1.71878	9.01703	5.47665e-07	0.000150268	6.60408
5328	5328	2804	2.68819	4.6727	8.98869	5.67701e-07	0.000153602	6.54192
10446	10446	3718	-2.20021	2.26564	-8.93435	6.08334e-07	0.000162342	6.51986
7516	7516	3073	1.74531	2.05669	8.91104	6.26704e-07	0.000163073	6.48928
4973	4973	2695	4.16433	0.457136	8.90966	6.27815e-07	0.000163073	6.39046
590	590	2454	-4.49812	0.81605	-8.8393	6.87049e-07	0.000165239	6.31895
1675	1675	1173	-3.02469	5.38681	-8.86906	6.61299e-07	0.000165239	6.37249
84722	84722	1827	1.70509	1.91193	8.88208	6.50354e-07	0.000165239	6.44981
4188	4188	2333	2.97167	1.97679	8.84308	6.83719e-07	0.000165239	6.39985
9068	9068	3819	-2.29726	3.58259	-8.80082	7.21934e-07	0.000171105	6.33206
9076	9076	3452	4.50293	2.86769	8.79326	7.29003e-07	0.000171105	6.34432
759	759	1511	-4.42795	5.96577	-8.75564	7.65312e-07	0.000171469	6.24948
10112	10112	3471	1.81932	3.44531	8.75519	7.6576e-07	0.000171469	6.2752
57116	57116	3756	2.50483	0.442171	8.76014	7.60868e-07	0.000171469	6.22521
633	633	2444	2.93517	4.55441	8.77953	7.42037e-07	0.000171469	6.28202
2167	2167	838	-4.13815	1.17486	-8.72764	7.93584e-07	0.000171776	6.22883
283212	283212	2341	1.86774	0.277181	8.73014	7.9102e-07	0.000171776	6.17415
221416	221416	3642	3.82728	1.54242	8.73294	7.8815e-07	0.000171776	6.24308
84281	84281	6026	-2.00796	4.85897	-8.71791	8.03675e-07	0.000172048	6.16793
11251	11251	2910	-2.28371	1.74407	-8.69353	8.29536e-07	0.000173964	6.21035
57332	57332	1546	1.69538	2.20601	8.69114	8.32129e-07	0.000173964	6.2149
84962	84962	5198	2.59802	3.34747	8.68444	8.39413e-07	0.000173964	6.19306
7146	7146	2783	-2.7209	2.27922	-8.61096	9.23941e-07	0.000174115	6.11311
23035	23035	9037	-1.60926	5.56039	-8.62305	9.09439e-07	0.000174115	6.01422
51512	51512	5835	1.51912	2.8491	8.61604	9.17813e-07	0.000174115	6.111
90381	90381	6819	1.62665	3.28409	8.59907	9.38456e-07	0.000174115	6.07579
56265	56265	2400	1.86523	2.11635	8.64516	8.83522e-07	0.000174115	6.15606
1303	1303	11874	2.65732	7.96868	8.63428	8.96174e-07	0.000174115	6.06114
8614	8614	5343	2.75994	2.20582	8.6506	8.77275e-07	0.000174115	6.16315
1294	1294	9367	2.84848	5.17711	8.65874	8.67998e-07	0.000174115	6.0987
51330	51330	1033	2.98903	4.21023	8.60199	9.34864e-07	0.000174115	6.06216
28234	28234	3014	5.11767	-1.39693	8.66019	8.6636e-07	0.000174115	5.98683
222008	222008	6460	-2.72984	1.3243	-8.5489	1.0024e-06	0.000184224	6.01781
6662	6662	3935	1.71417	5.46455	8.53927	1.01519e-06	0.000184831	5.90722
54997	54997	1061	3.58529	2.97161	8.509	1.05656e-06	0.000190582	5.97784
8671	8671	8191	-3.09674	6.28293	-8.45647	1.13266e-06	0.000200595	5.82388
144501	144501	4393	4.67078	0.960841	8.45989	1.12753e-06	0.000200595	5.87451
256691	256691	5548	-2.90435	3.43383	-8.42823	1.17597e-06	0.000204545	5.8575
114822	114822	5911	2.02161	3.51699	8.43291	1.16867e-06	0.000204545	5.85048
10590	10590	1482	-3.76643	0.772539	-8.4178	1.1924e-06	0.000204688	5.82024
11240	11240	4363	-2.48197	6.29719	-8.39388	1.23103e-06	0.000207021	5.7221
9509	9509	7070	2.62694	4.42528	8.39285	1.23271e-06	0.000207021	5.76732
79000	79000	2408	2.40354	1.15693	8.38362	1.248e-06	0.000207378	5.80285
101669762	101669762	2616	3.89673	-0.562918	8.37547	1.26165e-06	0.000207378	5.64839
2694	2694	1554	2.50133	-0.783064	8.35902	1.28971e-06	0.000207644	5.62737
25975	25975	2432	4.82297	-0.165514	8.35936	1.28911e-06	0.000207644	5.66191
4306	4306	6371	-1.77576	6.25608	-8.33762	1.32721e-06	0.000208511	5.62767
572558	572558	763	-4.2175	-1.23847	-8.28478	1.42484e-06	0.000216	5.52366
54575	54575	2385	-2.63468	2.90091	-8.28551	1.42343e-06	0.000216	5.68097
120406	120406	4705	-2.10465	4.91503	-8.24822	1.49684e-06	0.000216	5.53807
5125	5125	12421	-1.9151	5.88481	-8.25125	1.49073e-06	0.000216	5.50997
2305	2305	3710	1.54987	3.79751	8.29603	1.40343e-06	0.000216	5.64781
5347	5347	2227	1.7265	3.7653	8.2511	1.49104e-06	0.000216	5.59137
284403	284403	4969	1.78836	2.62265	8.25559	1.48202e-06	0.000216	5.64317
3627	3627	1216	2.59087	2.79129	8.25782	1.47756e-06	0.000216	5.6466
10630	10630	3055	2.72744	3.56493	8.28053	1.43301e-06	0.000216	5.65323
94234	94234	2319	4.55811	1.69276	8.2529	1.4874e-06	0.000216	5.6427
2675	2675	3575	-2.09831	1.47835	-8.18534	1.62988e-06	0.00022846	5.55633
56938	56938	7746	1.93918	4.12024	8.19919	1.59953e-06	0.00022846	5.50427
128239	128239	6362	2.10117	5.33817	8.17996	1.64182e-06	0.00022846	5.42868
7004	7004	2161	2.10554	2.77045	8.1919	1.61543e-06	0.00022846	5.55663
79762	79762	2972	-1.63526	5.04792	-8.17032	1.66349e-06	0.000229094	5.41083
8140	8140	4602	2.57919	4.77213	8.16749	1.6699e-06	0.000229094	5.44398
9340	9340	4657	-3.04644	2.16243	-8.15147	1.7067e-06	0.000232505	5.51504
6689	6689	3531	-3.34432	3.42725	-8.13797	1.73837e-06	0.000235175	5.4735
477	477	5464	-4.22416	2.20935	-8.11808	1.7862e-06	0.000238335	5.47121
10231	10231	4371	-1.50357	3.71572	-8.08721	1.86321e-06	0.000246919	5.36497
8038	8038	8937	3.01846	3.44977	8.06203	1.92863e-06	0.000253863	5.36307
284723	284723	4420	-2.47281	1.91505	-8.05155	1.9566e-06	0.000255815	5.38258
387914	387914	4560	3.17106	1.06661	8.04379	1.97756e-06	0.000256833	5.35775
100048912	100048912	4211	-2.12096	3.16026	-8.02679	2.02433e-06	0.000260241	5.31588
60681	60681	3388	1.94792	5.03115	8.02457	2.03053e-06	0.000260241	5.22066
6586	6586	9734	-2.22553	4.37502	-8.01068	2.06976e-06	0.000261824	5.23436
4323	4323	3595	1.63479	7.29326	8.01225	2.06527e-06	0.000261824	5.1903
5166	5166	3700	-2.75856	5.13886	-8.00283	2.09227e-06	0.000262964	5.20608
5333	5333	3200	-1.59756	4.72175	-7.99279	2.12147e-06	0.000264925	5.17685
343	343	1359	-4.53938	4.06271	-7.95378	2.23904e-06	0.000267422	5.20708
10417	10417	2478	1.67078	4.81418	7.95493	2.23546e-06	0.000267422	5.11959
84069	84069	2560	1.927	0.650039	7.95056	2.24903e-06	0.000267422	5.22612
442038	442038	2106	2.48604	0.82846	7.94545	2.26501e-06	0.000267422	5.22867
131578	131578	5940	2.58716	1.61696	7.95485	2.23571e-06	0.000267422	5.25302
23657	23657	11845	2.84947	4.05942	7.9731	2.17996e-06	0.000267422	5.21288
8862	8862	3224	3.91425	1.4732	7.94698	2.26023e-06	0.000267422	5.23906
1836	1836	8075	-3.19749	8.76692	-7.92671	2.32467e-06	0.000272812	5.11565
957	957	6479	-1.83392	6.44014	-7.90589	2.39289e-06	0.000277476	5.0281
2191	2191	3912	3.86041	2.18555	7.90831	2.38486e-06	0.000277476	5.18926
124222	124222	2793	1.79049	3.50055	7.87973	2.48163e-06	0.000286063	5.09401
11156	11156	3726	2.56281	4.27706	7.87094	2.51225e-06	0.000287889	5.05306
147111	147111	2297	4.24791	-0.478768	7.84973	2.58775e-06	0.000293093	5.03514
3576	3576	1705	5.28266	4.80456	7.83994	2.62343e-06	0.000295416	5.05251
8857	8857	12832	-2.11612	11.3204	-7.83311	2.64859e-06	0.000296536	5.03082
221476	221476	2470	-3.73651	1.1386	-7.79678	2.78697e-06	0.000308483	5.03203
23594	23594	1833	1.64003	2.6469	7.78232	2.84412e-06	0.000309095	4.9975
6659	6659	4879	1.71858	6.19026	7.77606	2.86928e-06	0.000309095	4.83735
7070	7070	2397	2.09537	5.17559	7.77618	2.86881e-06	0.000309095	4.86208
85409	85409	2362	2.6119	2.18856	7.7801	2.85303e-06	0.000309095	5.00932
286467	286467	2928	3.15468	0.479505	7.77543	2.87184e-06	0.000309095	4.99188
6373	6373	1606	3.14832	1.14351	7.76524	2.91327e-06	0.000310128	4.98967
23336	23336	7355	-3.76263	5.89942	-7.76111	2.93027e-06	0.000310242	4.87857
1805	1805	1728	-3.81755	3.74973	-7.74804	2.98474e-06	0.000314301	4.92664
79785	79785	1147	-4.64505	-0.727589	-7.73569	3.03719e-06	0.000316296	4.86816
730	730	4315	-4.29225	4.34062	-7.73069	3.0587e-06	0.000316296	4.8948
1113	1113	2467	-3.76775	4.9608	-7.72839	3.06863e-06	0.000316296	4.85662
145741	145741	3445	3.34647	1.74242	7.72086	3.10145e-06	0.000317997	4.93514
4884	4884	5437	-4.26153	0.846613	-7.68761	3.25088e-06	0.000319669	4.88482
1356	1356	5527	-2.39423	2.74189	-7.68596	3.25846e-06	0.000319669	4.86304
6387	6387	5290	-2.21785	4.94549	-7.67043	3.33104e-06	0.000319669	4.7232
79154	79154	2077	-1.98211	4.76721	-7.66456	3.35889e-06	0.000319669	4.71547
283316	283316	6371	-1.87311	5.23908	-7.68101	3.2814e-06	0.000319669	4.71764
3248	3248	4520	-1.66311	5.47028	-7.66546	3.3546e-06	0.000319669	4.68275
2491	2491	3950	1.58396	3.00293	7.69453	3.21915e-06	0.000319669	4.85554
284992	284992	4578	1.71732	1.97486	7.66689	3.34781e-06	0.000319669	4.85526
9928	9928	7457	1.8548	3.49211	7.69875	3.19999e-06	0.000319669	4.83832
899	899	4287	1.86486	3.78954	7.68922	3.24344e-06	0.000319669	4.80685
55165	55165	2671	2.05152	3.66193	7.69054	3.23737e-06	0.000319669	4.81979
8840	8840	5558	2.48408	2.97762	7.66779	3.34356e-06	0.000319669	4.8274
2273	2273	4306	-2.67022	5.77116	-7.64681	3.44469e-06	0.000320021	4.67888
2899	2899	11434	-2.57408	1.96912	-7.64888	3.43456e-06	0.000320021	4.83201
2878	2878	1761	-1.9095	4.05879	-7.64578	3.44974e-06	0.000320021	4.72757
643382	643382	1878	-1.77248	1.45208	-7.65554	3.4022e-06	0.000320021	4.84579
283208	283208	2322	2.40913	0.412254	7.65617	3.39917e-06	0.000320021	4.82826
139411	139411	5399	-3.22373	0.54076	-7.61242	3.6176e-06	0.000321858	4.77278
51059	51059	8699	-2.69987	1.14129	-7.60797	3.64063e-06	0.000321858	4.77899
23302	23302	9447	-2.03746	3.64066	-7.60849	3.63794e-06	0.000321858	4.70301
9493	9493	4198	1.62302	3.99976	7.59969	3.68391e-06	0.000321858	4.66033
57520	57520	7758	1.6855	2.91271	7.60387	3.66204e-06	0.000321858	4.73294
1282	1282	15600	1.9625	8.45463	7.60333	3.66486e-06	0.000321858	4.63657
1894	1894	5538	2.02253	5.52163	7.60609	3.65043e-06	0.000321858	4.60527
55083	55083	14435	2.06559	3.06442	7.63834	3.48647e-06	0.000321858	4.77836
9088	9088	2546	2.08836	2.5598	7.62601	3.5482e-06	0.000321858	4.78085
1846	1846	9073	2.58464	3.60162	7.61108	3.62456e-06	0.000321858	4.71619
64063	64063	2005	3.77976	2.1673	7.61438	3.60749e-06	0.000321858	4.78463
3833	3833	3084	1.71648	4.10443	7.57748	3.80277e-06	0.000326839	4.62354
5968	5968	806	7.13595	1.45916	7.58544	3.75971e-06	0.000326839	4.74901
286133	286133	4151	-2.79719	4.48512	-7.56336	3.88038e-06	0.000330103	4.61001
4499	4499	440	-3.39567	2.9756	-7.51873	4.13708e-06	0.00033945	4.62241
643236	643236	6035	-2.84151	2.31431	-7.53197	4.05911e-06	0.00033945	4.65819
10974	10974	672	-1.9374	4.60551	-7.52828	4.08066e-06	0.00033945	4.52417
101926915	101926915	3811	-1.88436	0.341394	-7.51705	4.14707e-06	0.00033945	4.63895
596	596	7758	-1.70354	4.83848	-7.52496	4.1002e-06	0.00033945	4.49922
541471	541471	1117	1.92954	2.71135	7.52071	4.12531e-06	0.00033945	4.62612
1295	1295	3091	2.75644	3.89973	7.52953	4.07336e-06	0.00033945	4.58826
2069	2069	4628	3.79172	3.60974	7.52175	4.11916e-06	0.00033945	4.60515
1278	1278	5411	2.19492	9.56057	7.51234	4.17529e-06	0.00034033	4.53436
3838	3838	2535	1.66781	5.44048	7.4867	4.33231e-06	0.000347836	4.42347
11004	11004	3518	1.84792	4.1636	7.48607	4.33629e-06	0.000347836	4.48918
4982	4982	2346	2.51076	2.6461	7.44374	4.60971e-06	0.000366538	4.5202
57282	57282	6062	-2.16848	1.08706	-7.42739	4.72015e-06	0.000372201	4.52859
6943	6943	3655	-1.60828	3.44218	-7.40345	4.88702e-06	0.000380816	4.41059
22974	22974	3750	2.20336	5.31449	7.39138	4.97346e-06	0.000386008	4.30027
123264	123264	1128	-2.55229	2.84088	-7.37077	5.12493e-06	0.000393066	4.40859
25984	25984	2454	4.67885	1.15311	7.37175	5.1176e-06	0.000393066	4.45009
85455	85455	7201	-2.01104	3.30096	-7.36233	5.18827e-06	0.000393243	4.36591
55722	55722	2670	1.67108	2.71675	7.3647	5.17044e-06	0.000393243	4.3982
9156	9156	3968	1.9313	3.01684	7.36064	5.20108e-06	0.000393243	4.37719
55771	55771	6473	1.60788	3.67089	7.3536	5.25481e-06	0.000395247	4.32264
4760	4760	3002	-3.31127	-1.22505	-7.34482	5.32255e-06	0.000397274	4.32361
9429	9429	5093	-3.01347	2.98583	-7.3371	5.38287e-06	0.000398721	4.35634
79686	79686	2825	-1.5807	1.83747	-7.33889	5.3688e-06	0.000398721	4.39552
130497	130497	3020	-2.86047	0.878348	-7.32684	5.46417e-06	0.000399113	4.38591
699	699	3636	1.73303	4.09908	7.32636	5.46802e-06	0.000399113	4.2562
11065	11065	1259	2.66479	4.06147	7.32849	5.45105e-06	0.000399113	4.27991
145864	145864	3312	1.72702	3.06184	7.32256	5.49852e-06	0.000399689	4.31774
59353	59353	2071	-3.72985	0.420856	-7.31786	5.53642e-06	0.000400948	4.36812
9569	9569	3990	1.74179	4.21101	7.29957	5.68669e-06	0.000408791	4.20546
26586	26586	4325	1.52085	4.53509	7.29599	5.71662e-06	0.000409432	4.17669
8839	8839	1574	-3.84824	0.198828	-7.27071	5.9327e-06	0.000411368	4.2933
6568	6568	3958	-2.37564	1.92194	-7.27823	5.86757e-06	0.000411368	4.3065
162514	162514	7205	-1.93149	2.2307	-7.28052	5.84785e-06	0.000411368	4.29932
27338	27338	1601	1.86689	3.82435	7.27178	5.92341e-06	0.000411368	4.19314
6712	6712	13206	1.99627	4.11767	7.28107	5.84313e-06	0.000411368	4.19096
100128338	100128338	2737	2.19183	2.51936	7.27704	5.87784e-06	0.000411368	4.28235
100507351	100507351	4232	-2.19003	0.365889	-7.25378	6.08222e-06	0.000420169	4.28105
150468	150468	4791	1.92499	2.90341	7.25097	6.10746e-06	0.000420422	4.22168
4640	4640	3803	-1.73649	6.36872	-7.23645	6.23944e-06	0.000426493	4.0399
54576	54576	2396	-2.99137	0.951002	-7.23044	6.29496e-06	0.000428163	4.25056
23072	23072	8438	1.72222	1.20854	7.22435	6.35179e-06	0.000428163	4.24107
5346	5346	2998	-4.40795	1.01897	-7.21851	6.40677e-06	0.00043038	4.23336
3822	3822	1221	-2.08456	0.703155	-7.21234	6.46537e-06	0.000432825	4.22387
4319	4319	1759	4.49646	0.455836	7.2028	6.55713e-06	0.000435971	4.20451
57556	57556	7048	-1.56367	5.33372	-7.19798	6.60406e-06	0.000437598	3.98733
55273	55273	2388	-2.59763	1.27224	-7.18962	6.68616e-06	0.000441536	4.19145
7474	7474	12703	2.20791	4.81356	7.17366	6.8461e-06	0.000449053	3.99091
5697	5697	1747	-3.60429	1.57011	-7.14312	7.16344e-06	0.000459049	4.12236
10050	10050	5900	-2.5141	3.93862	-7.14501	7.14336e-06	0.000459049	4.01236
64922	64922	3609	-2.154	5.11596	-7.15022	7.08832e-06	0.000459049	3.94762
646962	646962	950	-1.72038	2.01746	-7.1478	7.11385e-06	0.000459049	4.10964
29128	29128	5198	1.67007	3.84154	7.14708	7.12136e-06	0.000459049	4.00287
55355	55355	3189	2.0244	3.53881	7.14611	7.13168e-06	0.000459049	4.02766
1290	1290	7097	2.04989	7.50493	7.13222	7.28041e-06	0.000460486	3.90757
114786	114786	3913	-3.36614	0.323156	-7.12983	7.30632e-06	0.000460629	4.09807
248	248	3274	-2.7823	1.87433	-7.12061	7.4073e-06	0.000461337	4.07787
2690	2690	6143	-1.79663	2.45236	-7.12365	7.37379e-06	0.000461337	4.05416
55646	55646	2002	1.74991	3.75161	7.12016	7.41228e-06	0.000461337	3.96888
57460	57460	6459	1.5263	4.3673	7.11721	7.44489e-06	0.000461892	3.91462
5764	5764	1859	-2.09021	2.36392	-7.11381	7.48267e-06	0.000462762	4.04678
221150	221150	2946	1.85588	2.42293	7.10391	7.59382e-06	0.000468149	4.02966
553103	553103	1802	-1.6793	1.842	-7.09237	7.72565e-06	0.000473281	4.03825
9099	9099	4306	-1.94182	1.96672	-7.08651	7.7936e-06	0.00047446	4.02308
32	32	10998	-1.65756	5.4634	-7.08701	7.78778e-06	0.00047446	3.82032
84306	84306	1158	1.65424	2.49471	7.07858	7.88644e-06	0.000478616	3.9879
25907	25907	1859	2.13599	1.73026	7.06909	7.99912e-06	0.000480959	4.00674
101805488	101805488	1752	2.44764	-1.07939	7.0711	7.97507e-06	0.000480959	3.9718
1063	1063	10377	1.72484	6.40127	7.06673	8.02734e-06	0.000481171	3.785
5354	5354	3200	-4.39883	1.73753	-7.05594	8.15795e-06	0.000484527	3.99679
10351	10351	6608	-3.51669	4.28802	-7.05303	8.19357e-06	0.000485164	3.88593
81624	81624	9048	1.90411	3.6073	7.04817	8.25347e-06	0.000486121	3.87257
405753	405753	1441	3.6935	1.50028	7.04612	8.27888e-06	0.000486121	3.98038
1830	1830	5551	4.89151	0.557049	7.04566	8.28459e-06	0.000486121	3.98376
3977	3977	11298	-2.72464	4.62901	-7.04026	8.35193e-06	0.000488601	3.81563
111	111	7510	-2.20841	3.33408	-7.02382	8.56039e-06	0.000490485	3.85884
79819	79819	4167	-1.55955	2.67338	-7.02756	8.5125e-06	0.000490485	3.90034
1164	1164	616	2.02473	3.92415	7.0333	8.43948e-06	0.000490485	3.83023
92312	92312	6124	2.94585	1.9928	6.99469	8.94357e-06	0.000503554	3.88909
257194	257194	6041	-2.06364	3.5354	-6.99089	8.99489e-06	0.00050376	3.79122
5959	5959	1342	-1.61574	1.4502	-6.98731	9.04356e-06	0.000504236	3.89357
5105	5105	2689	-2.33617	6.46057	-6.98304	9.10185e-06	0.000505166	3.67075
2209	2209	3598	2.25635	1.41898	6.96649	9.33182e-06	0.000516458	3.86333
79908	79908	3938	-1.89727	4.33102	-6.96112	9.4077e-06	0.000519182	3.68849
80328	80328	1411	3.29459	-1.27313	6.9298	9.86382e-06	0.000538255	3.76833
4017	4017	3810	1.92345	4.65225	6.92209	9.97962e-06	0.000539043	3.60781
101927884	101927884	1185	2.50126	-1.3846	6.92304	9.96524e-06	0.000539043	3.73838
253152	253152	1443	3.07613	-0.496967	6.92686	9.9078e-06	0.000539043	3.78674
9073	9073	2146	-3.60136	2.02454	-6.91192	1.01347e-05	0.000540913	3.75726
29107	29107	1207	1.5035	3.4076	6.91304	1.01175e-05	0.000540913	3.67713
259266	259266	10888	1.51573	5.51577	6.88078	1.06251e-05	0.000559427	3.50074
2903	2903	16203	-2.31291	0.734064	-6.87344	1.07443e-05	0.000561256	3.73544
120071	120071	3512	3.32199	1.75457	6.87156	1.07751e-05	0.000561256	3.71195
283480	283480	2130	-2.36312	-1.73728	-6.86639	1.08603e-05	0.000561533	3.64872
79801	79801	5702	1.60895	2.77896	6.86599	1.08669e-05	0.000561533	3.65025
4321	4321	1877	2.76292	4.57769	6.8677	1.08386e-05	0.000561533	3.55385
8406	8406	1903	-2.29961	2.47865	-6.85558	1.10405e-05	0.000565998	3.65612
23213	23213	6159	2.4905	6.76629	6.84977	1.11386e-05	0.000568386	3.46263
5366	5366	1936	1.68724	2.3907	6.84292	1.12556e-05	0.000569535	3.63924
253559	253559	9881	-3.75604	-0.0277732	-6.83731	1.13524e-05	0.000571255	3.67533
3777	3777	4052	-2.69025	0.278272	-6.83285	1.14299e-05	0.000571255	3.67453
401585	401585	375	2.57134	-0.503756	6.83723	1.13537e-05	0.000571255	3.66427
9762	9762	5817	1.97604	3.82814	6.83063	1.14687e-05	0.000571411	3.52271
375759	375759	2527	1.68003	0.800717	6.82891	1.14989e-05	0.000571455	3.66907
84706	84706	4211	1.81239	4.59097	6.82217	1.16179e-05	0.000573997	3.45304
4751	4751	3276	2.01579	3.29342	6.81637	1.17213e-05	0.000575168	3.54228
9837	9837	3695	2.04444	3.86119	6.81645	1.17198e-05	0.000575168	3.50225
85477	85477	3297	-2.13264	4.43115	-6.80926	1.18493e-05	0.000577091	3.45532
11072	11072	2018	1.63498	2.4086	6.8068	1.1894e-05	0.000577822	3.58212
3976	3976	4612	1.9597	4.37492	6.80222	1.19777e-05	0.000579002	3.43821
340533	340533	11757	-2.79786	1.26008	-6.78539	1.22906e-05	0.000588699	3.59991
101927746	101927746	740	2.76614	0.156265	6.78354	1.23254e-05	0.000588699	3.60081
6819	6819	3550	2.29624	2.34247	6.78056	1.23818e-05	0.000589756	3.54857
991	991	1675	1.59333	4.29826	6.77541	1.24801e-05	0.000591544	3.39518
114041	114041	2201	-3.12439	1.08807	-6.77213	1.25429e-05	0.000593079	3.57191
5348	5348	1061	-2.73814	1.19275	-6.76927	1.25982e-05	0.000594249	3.57652
5239	5239	3887	-3.3066	4.18115	-6.76648	1.26522e-05	0.000594721	3.43954
66002	66002	5681	-1.54472	4.71395	-6.7656	1.26692e-05	0.000594721	3.34929
6855	6855	2433	-1.92768	1.54554	-6.75299	1.29172e-05	0.000596303	3.54141
10410	10410	668	1.53802	6.18438	6.76	1.27788e-05	0.000596303	3.30201
84848	84848	786	1.79206	-0.942812	6.75338	1.29094e-05	0.000596303	3.52634
83540	83540	1990	1.93172	2.89293	6.75629	1.28518e-05	0.000596303	3.4754
2307	2307	1318	1.90713	-0.606035	6.74534	1.30699e-05	0.00060049	3.5326
10309	10309	2066	2.9562	-0.0265635	6.74627	1.30513e-05	0.00060049	3.54591
93035	93035	15769	-2.81669	2.37691	-6.73963	1.31853e-05	0.000600579	3.49024
27253	27253	9940	1.64294	3.46001	6.74155	1.31464e-05	0.000600579	3.40689
10849	10849	3292	1.98101	1.05481	6.73711	1.32365e-05	0.000601075	3.53005
145270	145270	4121	-3.32543	0.781068	-6.73046	1.33728e-05	0.000601653	3.52492
5145	5145	6533	-2.19534	1.14283	-6.73297	1.33211e-05	0.000601653	3.52199
25903	25903	5655	1.68938	3.42448	6.734	1.33001e-05	0.000601653	3.40023
11254	11254	4563	4.1774	2.12798	6.73192	1.33427e-05	0.000601653	3.49016
22822	22822	5913	2.17463	5.66352	6.72444	1.34974e-05	0.000605858	3.25759
116135	116135	2844	-2.47188	-1.67684	-6.71253	1.37474e-05	0.00060817	3.44126
100507420	100507420	2177	1.80697	0.301971	6.71092	1.37816e-05	0.00060817	3.49612
6374	6374	2488	5.67935	2.57599	6.71012	1.37986e-05	0.00060817	3.46532
1462	1462	12416	1.77508	7.29411	6.70771	1.385e-05	0.000609058	3.2406
2980	2980	575	-3.39613	5.08807	-6.70171	1.3979e-05	0.000611965	3.29358
83461	83461	4440	1.6558	2.77959	6.70222	1.3968e-05	0.000611965	3.39786
103504728	103504728	61	1.52363	4.72636	6.6933	1.41617e-05	0.000617189	3.23719
113130	113130	3865	1.96256	3.53992	6.69355	1.41562e-05	0.000617189	3.33235
1811	1811	2894	-3.74592	7.99353	-6.68765	1.4286e-05	0.000617391	3.25819
2168	2168	570	-3.31605	7.14604	-6.67959	1.4465e-05	0.000617391	3.22062
5502	5502	1938	-2.98199	-0.671155	-6.67956	1.44656e-05	0.000617391	3.43745
29953	29953	6475	-2.38886	1.48621	-6.67878	1.44832e-05	0.000617391	3.43244
6817	6817	2236	-1.51422	4.52463	-6.68418	1.43626e-05	0.000617391	3.23249
84264	84264	1994	1.5246	2.37898	6.68164	1.44192e-05	0.000617391	3.39019
5754	5754	4446	1.91962	5.42486	6.68821	1.42735e-05	0.000617391	3.20606
5228	5228	1911	2.03774	2.28589	6.68517	1.43408e-05	0.000617391	3.40452
4495	4495	405	-2.77988	4.95029	-6.67105	1.46576e-05	0.00062252	3.22948
119385	119385	3155	-1.77558	0.868823	-6.65543	1.50164e-05	0.000628417	3.41013
2824	2824	4229	-1.58457	3.15857	-6.65965	1.49186e-05	0.000628417	3.30073
8767	8767	2697	1.638	3.41452	6.65387	1.50529e-05	0.000628417	3.27379
6286	6286	510	3.77995	4.35454	6.65542	1.50166e-05	0.000628417	3.26708
2949	2949	1643	-2.20056	0.577381	-6.65067	1.51276e-05	0.000629702	3.40661
1051	1051	2108	1.63653	4.41233	6.636	1.54761e-05	0.000640105	3.16432
4496	4496	397	-2.97694	2.59606	-6.63156	1.55831e-05	0.000642766	3.3123
7036	7036	4089	2.40856	0.947269	6.6306	1.56064e-05	0.000642766	3.37073
3131	3131	5696	-2.17	2.15125	-6.62121	1.58359e-05	0.000650039	3.30797
25840	25840	3744	-1.88156	6.03312	-6.6055	1.62278e-05	0.000661366	3.06236
257019	257019	6109	-1.51369	3.94053	-6.60776	1.61706e-05	0.000661366	3.15436
138065	138065	3544	1.97862	0.217468	6.60667	1.61981e-05	0.000661366	3.34133
80031	80031	7355	-1.97804	4.49532	-6.5959	1.6472e-05	0.000664372	3.10676
7422	7422	3779	1.51683	6.597	6.5966	1.64541e-05	0.000664372	3.04355
9055	9055	3190	1.54527	4.98844	6.59917	1.63883e-05	0.000664372	3.07037
6678	6678	3590	1.84763	8.37034	6.59182	1.65772e-05	0.000667234	3.09086
6282	6282	594	1.79978	5.08663	6.5887	1.6658e-05	0.000667725	3.05906
332	332	2700	2.02836	4.20298	6.58464	1.67638e-05	0.000670586	3.11041
4359	4359	1955	-1.87693	1.34704	-6.57997	1.68864e-05	0.000674108	3.28449
9201	9201	13943	-2.24726	2.73994	-6.57387	1.7048e-05	0.000679165	3.20661
6750	6750	632	-4.08564	-0.497682	-6.56779	1.72106e-05	0.000684243	3.27511
10953	10953	2335	1.6884	4.431	6.56473	1.7293e-05	0.000686119	3.0531
22989	22989	7199	-1.85144	2.14471	-6.55849	1.74626e-05	0.000690038	3.21699
220042	220042	3664	1.7425	2.09876	6.54254	1.79036e-05	0.000701771	3.19307
6799	6799	1893	-2.58025	2.089	-6.53724	1.80528e-05	0.000704784	3.18985
89958	89958	3926	2.00967	4.81492	6.53176	1.82085e-05	0.000706408	2.9842
25788	25788	8477	1.56347	2.57459	6.52795	1.83175e-05	0.000706785	3.13784
6372	6372	1659	3.80093	0.708038	6.5278	1.83218e-05	0.000706785	3.22217
54600	54600	2376	-3.14385	-0.663764	-6.52405	1.84298e-05	0.000709549	3.2055
8110	8110	11410	-1.64181	2.63238	-6.51807	1.86036e-05	0.000714486	3.1229
25902	25902	5609	1.71395	4.28815	6.51586	1.86681e-05	0.000714486	2.98712
7704	7704	2720	-2.73366	2.36416	-6.50826	1.88923e-05	0.000714641	3.12973
4494	4494	483	-2.07988	3.19489	-6.50856	1.88832e-05	0.000714641	3.06728
23491	23491	4553	-1.96453	5.38385	-6.51064	1.88218e-05	0.000714641	2.93193
1058	1058	1431	2.05357	1.96989	6.51334	1.8742e-05	0.000714641	3.1548
4605	4605	2777	2.27423	4.46401	6.51299	1.87526e-05	0.000714641	2.99011
7291	7291	1807	1.97647	0.607034	6.5037	1.90279e-05	0.000714698	3.18457
29923	29923	1412	2.0495	2.75265	6.50476	1.89964e-05	0.000714698	3.09434
64220	64220	5832	2.75082	0.583926	6.50206	1.90772e-05	0.000714698	3.18363
23601	23601	3535	4.11605	0.279662	6.48838	1.94918e-05	0.000726041	3.16411
1734	1734	6716	2.09168	2.84403	6.48022	1.97437e-05	0.000731231	3.04663
92949	92949	9233	-1.6551	3.80916	-6.47856	1.97952e-05	0.000731747	2.96321
10178	10178	13968	-2.23357	1.65352	-6.4662	2.01845e-05	0.000741913	3.09819
2775	2775	8295	-1.94751	2.36511	-6.4643	2.02448e-05	0.000742728	3.05377
284076	284076	3575	-2.03535	2.00393	-6.46216	2.03134e-05	0.000743843	3.07177
127534	127534	3174	2.28435	0.178708	6.45125	2.06658e-05	0.000752507	3.10801
1946	1946	6842	-1.63915	2.72679	-6.44745	2.079e-05	0.000754299	3.00224
92815	92815	496	1.84344	3.02397	6.44003	2.10352e-05	0.000760272	2.97065
92659	92659	1895	2.14289	0.335761	6.44014	2.10317e-05	0.000760272	3.09078
6258	6258	2703	-2.38429	-0.438433	-6.4384	2.10896e-05	0.000760826	3.08388
389791	389791	2106	1.64702	-0.178772	6.43301	2.12697e-05	0.000760829	3.07941
7058	7058	5881	2.66199	6.03253	6.43553	2.11853e-05	0.000760829	2.81356
2921	2921	1159	3.38091	3.50855	6.43304	2.12688e-05	0.000760829	2.95189
3651	3651	2573	3.42046	-0.297748	6.43089	2.13413e-05	0.000760829	3.0739
80157	80157	3042	-3.20772	2.41701	-6.42431	2.15645e-05	0.000762429	2.98619
1869	1869	2700	1.59489	3.25356	6.42062	2.16906e-05	0.000762733	2.91813
55089	55089	4079	-1.89156	2.39514	-6.41904	2.17447e-05	0.000763155	2.98255
891	891	2169	1.53098	4.72634	6.41459	2.18985e-05	0.000763155	2.78801
5837	5837	3616	-2.61876	1.32867	-6.40675	2.21723e-05	0.000766945	3.01608
3291	3291	1884	-1.86853	5.54576	-6.40584	2.2204e-05	0.000766945	2.75165
1756	1756	16513	-2.35894	5.82358	-6.40375	2.22779e-05	0.000768134	2.7602
84830	84830	7687	-2.3265	5.06685	-6.40229	2.23292e-05	0.000768386	2.78203
2651	2651	10550	-1.99456	3.2984	-6.3963	2.25425e-05	0.000770439	2.88383
5008	5008	3058	4.10551	2.31115	6.39142	2.27174e-05	0.000772785	2.95201
94274	94274	777	-1.79434	1.67777	-6.38651	2.28951e-05	0.000774338	2.96559
23635	23635	4465	-1.7784	3.56904	-6.37893	2.31722e-05	0.00078	2.82756
8654	8654	7217	-1.5883	6.1357	-6.38014	2.31278e-05	0.00078	2.69188
5126	5126	5052	-3.16278	-0.0108903	-6.37361	2.33689e-05	0.000781104	2.99016
11155	11155	6765	-2.679	1.56538	-6.36604	2.36517e-05	0.000784937	2.94434
285758	285758	2751	-1.62317	1.43798	-6.36161	2.38188e-05	0.000787994	2.94308
340706	340706	6556	2.00793	3.61462	6.35693	2.39969e-05	0.000792345	2.79166
5593	5593	6813	-2.72584	1.62122	-6.35242	2.41695e-05	0.000793823	2.92469
3590	3590	1825	-1.53684	2.74844	-6.35422	2.41004e-05	0.000793823	2.85335
6533	6533	7244	1.75675	5.52095	6.35151	2.42047e-05	0.000793823	2.65264
641364	641364	4654	2.14167	0.548354	6.34892	2.43046e-05	0.000795761	2.9494
9603	9603	3711	1.53101	5.7276	6.34475	2.44667e-05	0.000799723	2.63137
9723	9723	6904	-3.3294	0.836789	-6.33691	2.47742e-05	0.00079999	2.92793
6623	6623	878	-1.74252	1.69906	-6.33663	2.4785e-05	0.00079999	2.88643
389792	389792	2710	1.72705	3.6116	6.33934	2.46782e-05	0.00079999	2.75795
871	871	2532	1.77253	6.78361	6.34331	2.45226e-05	0.00079999	2.64094
80320	80320	4094	1.9045	1.98028	6.34106	2.46106e-05	0.00079999	2.88266
345557	345557	7739	-2.8299	-0.51864	-6.33451	2.48691e-05	0.000800785	2.92815
55388	55388	4569	1.77538	3.07638	6.33163	2.49833e-05	0.000803134	2.79038
364	364	2025	-1.74415	1.26241	-6.32386	2.52948e-05	0.000810474	2.89063
80178	80178	1631	1.75452	1.67266	6.32397	2.52906e-05	0.000810474	2.8726
4593	4593	8584	-2.45151	2.24294	-6.31978	2.54602e-05	0.000813097	2.83909
126393	126393	1460	-2.21601	1.12358	-6.32059	2.54274e-05	0.000813097	2.88675
54577	54577	2333	-3.42346	-1.34067	-6.301	2.62354e-05	0.000826055	2.86134
762	762	1366	-2.81779	4.39365	-6.2997	2.62899e-05	0.000826055	2.6661
23584	23584	1786	-2.32104	4.98348	-6.28817	2.67792e-05	0.000831997	2.59473
4009	4009	3947	-1.9057	-0.790827	-6.28996	2.67029e-05	0.000831997	2.85605
79981	79981	6157	-1.80456	3.57321	-6.28533	2.69015e-05	0.000831997	2.67458
26829	26829	119	1.69918	5.00998	6.28896	2.67454e-05	0.000831997	2.57884
727677	727677	1932	2.59138	-0.779185	6.28709	2.68257e-05	0.000831997	2.85185
2214	2214	2403	2.33564	4.08014	6.28241	2.70273e-05	0.000833099	2.64159
8843	8843	2137	4.44987	0.721347	6.2833	2.69889e-05	0.000833099	2.84367
79883	79883	3616	1.50318	1.1749	6.27585	2.73126e-05	0.000840142	2.81831
154661	154661	4590	-1.777	1.65156	-6.26479	2.78013e-05	0.000846244	2.78175
56169	56169	4808	2.28727	-0.733731	6.26674	2.77146e-05	0.000846244	2.82175
2919	2919	1192	3.51936	4.27046	6.26574	2.77588e-05	0.000846244	2.63739
4488	4488	2208	2.93988	-0.0931384	6.26244	2.79063e-05	0.000848115	2.82112
148	148	29271	-2.56142	1.59444	-6.25967	2.80303e-05	0.000850559	2.77923
56159	56159	3958	-1.88858	0.384413	-6.25555	2.82166e-05	0.000853261	2.80481
27284	27284	2386	-1.86427	5.55628	-6.25479	2.82508e-05	0.000853261	2.50436
84141	84141	2102	2.78399	1.10973	6.25235	2.83618e-05	0.000855287	2.78756
389058	389058	3097	2.216	1.12731	6.24347	2.87689e-05	0.000862226	2.77043
1289	1289	8509	1.56146	7.07876	6.24208	2.88332e-05	0.000862827	2.4797
29028	29028	5565	1.78121	5.62486	6.23124	2.934e-05	0.000866277	2.45951
5831	5831	2304	1.85997	5.22301	6.2323	2.92904e-05	0.000866277	2.47238
5021	5021	4939	2.03469	0.666785	6.22958	2.94186e-05	0.000866277	2.76195
29968	29968	2256	2.37046	2.95261	6.23174	2.93166e-05	0.000866277	2.64588
100170841	100170841	3232	2.71657	1.26454	6.23538	2.91455e-05	0.000866277	2.75459
4070	4070	2072	4.16929	1.8477	6.23486	2.917e-05	0.000866277	2.72967
651	651	6077	-3.16641	3.50691	-6.22595	2.9591e-05	0.000868167	2.62057
29119	29119	12782	-2.99213	0.602008	-6.22611	2.95835e-05	0.000868167	2.75789
3158	3158	2659	-2.66339	7.10174	-6.22323	2.97205e-05	0.000869383	2.48115
8436	8436	3251	-2.21781	4.34937	-6.21207	3.02594e-05	0.000877207	2.50242
9787	9787	3192	1.69483	3.84172	6.21247	3.02399e-05	0.000877207	2.53272
11126	11126	2507	-1.66564	1.30648	-6.20985	3.03679e-05	0.000879044	2.70988
54798	54798	13142	-2.48201	1.77367	-6.20009	3.08493e-05	0.000889016	2.67108
1033	1033	1007	1.77985	2.5723	6.19141	3.12846e-05	0.000896259	2.60248
432	432	1907	1.51139	-0.456047	6.19047	3.13321e-05	0.0008963	2.70993
11148	11148	3693	-2.25126	4.8856	-6.18701	3.15072e-05	0.000898232	2.4318
388585	388585	1402	-1.91067	-0.44181	-6.18586	3.15661e-05	0.000898232	2.70324
6790	6790	2547	1.91398	4.19013	6.17956	3.18887e-05	0.000902941	2.45186
344887	344887	2167	-1.64466	0.736313	-6.17797	3.19708e-05	0.000903953	2.67842
80164	80164	4518	2.17795	-0.491408	6.1759	3.20779e-05	0.000904445	2.68662
2981	2981	597	-3.92427	2.20789	-6.16606	3.25923e-05	0.000912257	2.61369
9211	9211	2366	-4.02592	-1.57621	-6.16489	3.2654e-05	0.000912672	2.65609
643763	643763	7041	-2.67829	-0.51709	-6.16166	3.28249e-05	0.000913434	2.66483
53841	53841	3489	-1.89439	6.13167	-6.16337	3.27345e-05	0.000913434	2.34043
57758	57758	5087	-1.8036	2.75156	-6.16225	3.27936e-05	0.000913434	2.54266
140738	140738	2223	-1.65327	3.86417	-6.16083	3.28688e-05	0.000913434	2.44287
3782	3782	13237	-1.86881	3.5443	-6.15639	3.3106e-05	0.000914804	2.46711
1909	1909	4150	1.63226	3.25132	6.15184	3.33508e-05	0.000917851	2.48046
23109	23109	3824	2.6182	-0.141077	6.15171	3.33576e-05	0.000917851	2.65103
9465	9465	4267	-1.6435	3.37826	-6.14937	3.34846e-05	0.000918752	2.46644
55018	55018	825	-1.5102	2.90508	-6.15009	3.34456e-05	0.000918752	2.50972
116966	116966	7642	-2.21586	0.919881	-6.14494	3.37255e-05	0.000922761	2.62264
57863	57863	3698	-3.04607	1.21839	-6.14299	3.38323e-05	0.000923371	2.61207
5138	5138	4847	-1.62583	2.75706	-6.14114	3.39337e-05	0.000924562	2.50553
10529	10529	10313	1.58039	5.16174	6.13553	3.42441e-05	0.000931717	2.31433
9452	9452	1834	-1.76723	3.51087	-6.1256	3.47998e-05	0.000942492	2.42082
3778	3778	18275	-2.38104	4.87075	-6.12063	3.50815e-05	0.000945419	2.32837
79412	79412	2057	1.53925	0.360225	6.12053	3.50874e-05	0.000945419	2.59501
185	185	2571	-2.94634	-0.114763	-6.11805	3.52289e-05	0.00094792	2.59706
1674	1674	2248	-3.78558	7.10854	-6.11363	3.54826e-05	0.000950653	2.3263
57569	57569	7314	-1.55977	2.14009	-6.11261	3.55415e-05	0.000950653	2.50825
990	990	3420	1.65918	3.81967	6.11298	3.55206e-05	0.000950653	2.36789
114299	114299	9558	1.97308	1.3307	6.11478	3.54169e-05	0.000950653	2.557
338442	338442	2065	4.22281	1.05126	6.11204	3.55745e-05	0.000950653	2.5607
92291	92291	8744	-2.27107	3.3418	-6.11069	3.56528e-05	0.00095144	2.41512
6335	6335	9887	-1.90157	4.04934	-6.10331	3.60829e-05	0.000957671	2.33327
5729	5729	3490	-1.82326	2.88719	-6.09865	3.63576e-05	0.00096234	2.42701
79007	79007	2843	2.23483	1.06419	6.09913	3.63292e-05	0.00096234	2.54106
171024	171024	15366	-2.98003	7.15833	-6.09127	3.67964e-05	0.000971316	2.26247
102724153	102724153	2146	-2.63073	-1.3547	-6.08906	3.69293e-05	0.000972296	2.54021
183	183	2584	1.92582	2.8723	6.08899	3.69334e-05	0.000972296	2.41374
79075	79075	2269	2.01035	2.63953	6.08056	3.7444e-05	0.000979123	2.41903
9833	9833	3042	1.80312	3.89887	6.07624	3.77085e-05	0.000984717	2.30306
2563	2563	2334	1.95314	-1.27879	6.07485	3.77941e-05	0.000985631	2.52017
83888	83888	1171	-1.94358	-1.22771	-6.07343	3.78815e-05	0.000986441	2.52318
6691	6691	1336	-2.86118	-0.701351	-6.06182	3.86057e-05	0.0010001	2.51097
57670	57670	12427	1.60721	3.48667	6.05861	3.88082e-05	0.00100401	2.30763
4653	4653	2045	-4.32057	-0.735536	-6.05214	3.92207e-05	0.00100827	2.49632
4118	4118	1137	-2.80362	-0.135747	-6.05262	3.91899e-05	0.00100827	2.49742
26777	26777	138	2.02914	4.61911	6.05197	3.92314e-05	0.00100827	2.21509
10894	10894	2500	-2.72266	3.38393	-6.04755	3.95158e-05	0.0010129	2.32112
128272	128272	3351	1.50182	2.96804	6.04482	3.96921e-05	0.00101475	2.32934
7076	7076	1963	2.32766	5.73655	6.04301	3.98101e-05	0.00101643	2.15756
9966	9966	6765	1.67111	3.668	6.03136	4.05751e-05	0.00102789	2.2461
100507308	100507308	2984	-2.15615	-0.308483	-6.02806	4.0795e-05	0.00103211	2.4595
5745	5745	2309	-1.98031	0.240779	-6.02111	4.12616e-05	0.00103585	2.44246
150572	150572	4430	-3.31452	-0.04515	-6.02009	4.13311e-05	0.00103626	2.4415
2523	2523	4343	2.40165	1.28374	6.01806	4.14682e-05	0.00103703	2.40156
4629	4629	6949	-3.23715	8.90701	-6.01607	4.16039e-05	0.00103908	2.1736
7732	7732	3660	-1.59884	1.30724	-6.01168	4.1904e-05	0.00104524	2.39117
7272	7272	3022	1.73495	3.63636	5.98608	4.37016e-05	0.00107366	2.17448
388364	388364	1249	-4.054	2.78264	-5.98152	4.40301e-05	0.00107893	2.2908
7153	7153	5875	1.67531	6.64401	5.97797	4.42876e-05	0.0010832	2.03137
56899	56899	9362	-2.46784	1.03945	-5.97364	4.46035e-05	0.00108751	2.34474
4501	4501	404	-1.64612	4.69369	-5.96811	4.50109e-05	0.0010947	2.0502
79974	79974	6085	-1.61129	4.86695	-5.96099	4.55415e-05	0.0011021	2.03077
163175	163175	4392	-2.15935	2.56458	-5.96003	4.56138e-05	0.00110248	2.22963
79935	79935	2222	3.29822	-0.621899	5.95622	4.59001e-05	0.00110615	2.34721
1412	1412	989	-2.38057	-0.990597	-5.95051	4.63343e-05	0.00111437	2.33602
10350	10350	6775	-2.71495	2.30175	-5.94704	4.65996e-05	0.00111799	2.2305
151507	151507	1997	1.66502	1.52043	5.93995	4.71471e-05	0.00112835	2.2614
79799	79799	3091	-3.41586	4.45824	-5.93124	4.78294e-05	0.00113167	2.08456
6263	6263	15853	-2.10018	2.81982	-5.93309	4.76836e-05	0.00113167	2.15981
4147	4147	4137	-1.5782	5.8293	-5.93091	4.78559e-05	0.00113167	1.94389
3854	3854	2282	4.71549	-0.232397	5.93481	4.75487e-05	0.00113167	2.31333
101927260	101927260	3926	1.51918	0.604614	5.92101	4.86438e-05	0.00114189	2.27289
3598	3598	1373	2.38396	-0.904636	5.91502	4.91275e-05	0.0011503	2.28281
577	577	6722	-2.61914	1.64802	-5.91425	4.91903e-05	0.00115039	2.2193
100507056	100507056	2795	3.8336	1.55963	5.9097	4.95612e-05	0.00115629	2.21822
58494	58494	4670	-1.64516	2.92636	-5.9069	4.97914e-05	0.00115942	2.10527
79628	79628	26580	1.64566	2.74725	5.90553	4.99044e-05	0.00116013	2.11826
55353	55353	2238	1.77523	6.04338	5.90227	5.01743e-05	0.00116501	1.90024
443	443	1681	-3.1407	0.220262	-5.88612	5.15335e-05	0.00118667	2.2327
24137	24137	4686	1.6273	3.95884	5.88614	5.15316e-05	0.00118667	1.975
6615	6615	1709	2.20143	0.299962	5.87807	5.22246e-05	0.00119568	2.21285
25802	25802	3967	-2.63169	5.44443	-5.87415	5.25657e-05	0.00119642	1.89797
56901	56901	1347	1.79026	2.19455	5.87421	5.25605e-05	0.00119642	2.11193
339778	339778	1198	2.25821	-0.319927	5.87409	5.25708e-05	0.00119642	2.2178
4085	4085	1438	1.80752	3.85305	5.86918	5.30006e-05	0.00120059	1.95922
3872	3872	1574	3.84919	1.23884	5.86946	5.29757e-05	0.00120059	2.16851
6369	6369	1028	1.68675	3.50624	5.86177	5.36559e-05	0.0012088	1.97655
4061	4061	1176	1.65906	5.05976	5.85616	5.41581e-05	0.0012141	1.85172
2788	2788	4246	-1.78765	1.46407	-5.8538	5.43702e-05	0.00121488	2.12729
25890	25890	6631	-2.43464	4.07055	-5.85156	5.45732e-05	0.0012178	1.93207
8736	8736	5847	-2.2056	2.60268	-5.84939	5.47704e-05	0.00121962	2.03841
1073	1073	3555	-1.58851	4.1456	-5.84829	5.48709e-05	0.00122025	1.88975
100500865	100500865	110	-1.58502	-0.132503	-5.84747	5.49456e-05	0.00122052	2.17315
125	125	2814	-4.09524	4.81151	-5.8454	5.51347e-05	0.00122332	1.94602
6696	6696	1814	4.13871	3.93264	5.84469	5.51998e-05	0.00122338	1.96675
27299	27299	2438	-2.57419	6.62637	-5.84172	5.54732e-05	0.00122549	1.81497
225689	225689	3068	1.89921	1.0194	5.8416	5.54837e-05	0.00122549	2.1301
54716	54716	5698	3.688	1.87695	5.84168	5.5477e-05	0.00122549	2.08924
1271	1271	2135	-2.80907	-0.0739639	-5.83592	5.60105e-05	0.00122862	2.1541
64399	64399	6226	-1.64462	3.56284	-5.83531	5.6067e-05	0.00122862	1.92585
287	287	15371	-2.67613	4.65816	-5.83212	5.63658e-05	0.00123216	1.87009
9912	9912	4308	-1.61138	4.51163	-5.82767	5.67844e-05	0.00123738	1.82897
4128	4128	5438	-1.51666	7.35203	-5.82664	5.68818e-05	0.00123812	1.79026
124976	124976	4349	1.61422	4.16012	5.82426	5.71073e-05	0.00124018	1.84935
9401	9401	3891	1.7863	4.31706	5.82356	5.71745e-05	0.00124018	1.84175
2674	2674	9752	-2.6648	3.46516	-5.81972	5.75408e-05	0.00124136	1.93204
101927233	101927233	967	-1.55763	0.929115	-5.81941	5.75705e-05	0.00124136	2.09605
401093	401093	6656	-1.82597	3.23514	-5.81829	5.7678e-05	0.00124158	1.92916
6401	6401	3875	3.288	1.91047	5.81239	5.82476e-05	0.00124969	2.03395
768	768	1663	3.9048	1.04287	5.80912	5.85662e-05	0.00125262	2.07353
8877	8877	3114	1.96343	2.86107	5.80446	5.90226e-05	0.00125801	1.94028
140803	140803	10223	-2.76134	5.23595	-5.79244	6.02186e-05	0.00127791	1.77561
164832	164832	13912	-2.83228	1.62931	-5.78711	6.07566e-05	0.00128512	2.00863
63928	63928	2382	-2.8177	5.57892	-5.78457	6.10153e-05	0.0012892	1.74683
117	117	6779	-2.75731	1.03987	-5.78311	6.11639e-05	0.00129094	2.03311
100507098	100507098	2228	-2.28964	1.32983	-5.78006	6.14764e-05	0.00129473	2.01361
1311	1311	2452	2.91567	-0.571709	5.76349	6.32042e-05	0.00132538	2.04219
6004	6004	2432	2.35896	3.31693	5.76098	6.34696e-05	0.00132809	1.83301
147700	147700	2100	1.56216	0.63189	5.75853	6.37302e-05	0.00132926	2.00932
4487	4487	1940	2.61988	0.230112	5.75543	6.40624e-05	0.00133333	2.01652
5101	5101	12544	-2.266	2.07777	-5.74992	6.46564e-05	0.00134426	1.91534
6332	6332	7872	-4.17053	3.381	-5.74641	6.5037e-05	0.00134929	1.86126
80168	80168	1584	-1.80585	4.3707	-5.74314	6.53944e-05	0.00135382	1.70083
26577	26577	2030	-3.25682	0.7185	-5.73804	6.59567e-05	0.00136166	1.97705
26040	26040	10972	-1.76249	4.83494	-5.73723	6.60464e-05	0.00136166	1.65522
11178	11178	7253	1.51962	1.58444	5.73122	6.67148e-05	0.00137096	1.91418
3002	3002	946	2.06183	1.40031	5.72651	6.72443e-05	0.00137895	1.91863
54659	54659	2345	-2.27057	-0.976558	-5.71885	6.81149e-05	0.00138947	1.97307
2641	2641	1294	-4.47607	2.15391	-5.70483	6.97383e-05	0.00141371	1.87291
25894	25894	5264	1.59761	4.22917	5.70321	6.99295e-05	0.00141611	1.63592
246213	246213	3983	-3.33412	-1.24387	-5.69554	7.08373e-05	0.00143003	1.93607
9378	9378	12813	-3.43957	2.36442	-5.68711	7.18495e-05	0.00143655	1.80886
9058	9058	3124	-2.3377	1.62337	-5.68675	7.18929e-05	0.00143655	1.83637
5567	5567	6629	-1.62832	6.35081	-5.68834	7.17006e-05	0.00143655	1.53261
346389	346389	9159	1.80204	5.94522	5.6849	7.21173e-05	0.00143655	1.534
50507	50507	5503	2.08693	0.748939	5.68427	7.21937e-05	0.00143655	1.87889
29841	29841	3792	2.2208	1.85505	5.69031	7.14633e-05	0.00143655	1.83042
8549	8549	5053	2.41477	3.97844	5.68097	7.25969e-05	0.00144165	1.64133
4857	4857	4393	-2.66464	0.826248	-5.67815	7.29426e-05	0.0014441	1.871
11170	11170	4430	-2.0949	2.10237	-5.67931	7.28e-05	0.0014441	1.79689
3714	3714	5835	1.78782	3.80633	5.67586	7.32242e-05	0.0014482	1.63396
642477	642477	5222	3.07438	0.800259	5.67204	7.36971e-05	0.00145114	1.85914
729468	729468	1095	-2.4974	-0.109517	-5.6692	7.40508e-05	0.00145405	1.88519
653808	653808	1930	-3.82161	6.3143	-5.66658	7.43787e-05	0.00145625	1.60331
54657	54657	2374	-2.8137	-1.16939	-5.6637	7.47405e-05	0.0014604	1.8854
653567	653567	6185	-2.16557	4.42767	-5.66301	7.48286e-05	0.00146066	1.57456
6241	6241	3434	1.66486	5.25887	5.6615	7.50195e-05	0.00146292	1.50502
64388	64388	4507	-2.77306	2.64773	-5.65995	7.52159e-05	0.00146528	1.7284
3284	3284	1870	-3.33347	0.15831	-5.65503	7.58433e-05	0.00147213	1.83943
2840	2840	2599	-1.97991	0.360043	-5.64739	7.68277e-05	0.00148628	1.8343
283392	283392	6030	-2.86227	-1.59036	-5.64502	7.7136e-05	0.00148928	1.85312
101954277	101954277	167	-1.74348	1.85061	-5.63979	7.78206e-05	0.00149657	1.74145
8519	8519	717	1.58504	6.54118	5.63809	7.80446e-05	0.0014994	1.44633
4493	4493	848	-2.03854	6.12008	-5.63343	7.86617e-05	0.00150828	1.44377
4224	4224	3462	-2.24163	6.44881	-5.63209	7.88402e-05	0.00151021	1.44788
54827	54827	3505	-2.30795	5.54049	-5.63068	7.90295e-05	0.00151235	1.48464
120400	120400	9360	-2.25357	6.29266	-5.62624	7.96254e-05	0.00151538	1.46511
102724156	102724156	412	-2.03502	-0.601209	-5.62602	7.96543e-05	0.00151538	1.82401
100996702	100996702	1824	1.85849	-0.26258	5.61983	8.04938e-05	0.00152836	1.80816
29089	29089	908	1.71498	2.92164	5.61561	8.10713e-05	0.00153591	1.61453
153	153	2862	-1.81812	0.559988	-5.61339	8.1376e-05	0.00153762	1.77293
7038	7038	9456	2.59019	1.96461	5.6099	8.18586e-05	0.00154219	1.68385
6781	6781	3877	2.91521	2.37163	5.60936	8.19346e-05	0.00154219	1.66209
23397	23397	6072	1.52104	3.76473	5.60859	8.2041e-05	0.0015427	1.51719
10290	10290	12743	-2.08225	3.46179	-5.60364	8.2732e-05	0.00155133	1.54593
137872	137872	1895	-1.9626	1.13505	-5.60335	8.27725e-05	0.00155133	1.73226
6319	6319	5468	1.91418	6.86178	5.60303	8.28182e-05	0.00155133	1.39461
4747	4747	3841	-2.85097	-0.10422	-5.60099	8.31055e-05	0.00155372	1.77427
57595	57595	4191	-2.08515	1.61368	-5.60112	8.30866e-05	0.00155372	1.69328
55859	55859	862	-2.30941	-0.982859	-5.59914	8.33656e-05	0.00155515	1.78258
56977	56977	13088	-1.66944	2.68494	-5.59818	8.35014e-05	0.00155515	1.60806
4058	4058	3212	-1.50007	2.59856	-5.59944	8.33242e-05	0.00155515	1.61704
1804	1804	6927	-3.35422	0.351089	-5.59327	8.42011e-05	0.00155648	1.75064
440145	440145	2412	1.5209	3.49734	5.59493	8.39636e-05	0.00155648	1.51874
3249	3249	2670	2.49915	-0.124248	5.59128	8.44855e-05	0.00156006	1.76022
57452	57452	5510	-1.75172	1.30367	-5.59016	8.46463e-05	0.00156155	1.69631
54857	54857	2439	-2.1346	1.23174	-5.58582	8.52718e-05	0.00156715	1.69734
677839	677839	138	2.30511	2.41645	5.58713	8.50824e-05	0.00156715	1.61507
8483	8483	4468	-2.77616	2.96075	-5.58224	8.57915e-05	0.00157393	1.57191
1908	1908	2722	-2.16195	3.16897	-5.58194	8.58357e-05	0.00157393	1.53954
130399	130399	9077	-1.73639	3.33346	-5.58162	8.5883e-05	0.00157393	1.51691
9271	9271	3980	3.51752	-0.10985	5.5771	8.65447e-05	0.00158308	1.72583
3553	3553	1764	3.99599	3.86885	5.56831	8.78479e-05	0.00159345	1.50242
6280	6280	577	2.90599	4.01633	5.56694	8.80517e-05	0.00159566	1.45592
11075	11075	2314	-2.61004	2.16914	-5.56447	8.84232e-05	0.00159793	1.59442
728464	728464	1101	-2.61675	0.369302	-5.55922	8.92164e-05	0.00160408	1.69259
101927969	101927969	1949	-2.39409	-0.479736	-5.55887	8.92696e-05	0.00160408	1.7142
563	563	1265	2.20836	3.0383	5.56156	8.88611e-05	0.00160408	1.51211
100127983	100127983	1053	-2.29329	0.292264	-5.54701	9.1091e-05	0.00162802	1.67186
10381	10381	2006	2.0116	3.27717	5.5371	9.26416e-05	0.00164968	1.45178
51676	51676	3669	-2.39832	3.49855	-5.52926	9.38883e-05	0.00166426	1.42933
23212	23212	1706	1.5221	3.82112	5.52814	9.40675e-05	0.00166426	1.37217
57016	57016	2621	-2.21708	4.62424	-5.52463	9.46338e-05	0.00166838	1.32357
22871	22871	9704	-3.24374	0.367381	-5.52009	9.53688e-05	0.00166925	1.6305
9145	9145	5357	-1.9787	1.90112	-5.52061	9.52851e-05	0.00166925	1.54232
983	983	3416	1.91956	4.35982	5.5204	9.53193e-05	0.00166925	1.32248
83959	83959	6287	2.51608	0.834093	5.52105	9.52137e-05	0.00166925	1.60915
255738	255738	4423	2.88474	3.99615	5.51858	9.56164e-05	0.00167208	1.38283
60495	60495	5023	-1.89202	1.29121	-5.5141	9.63497e-05	0.001681	1.56995
4225	4225	2312	-3.62494	0.925103	-5.51213	9.66752e-05	0.00168455	1.58502
643680	643680	5095	-1.57052	1.8208	-5.51041	9.69586e-05	0.00168798	1.53026
283481	283481	1128	-1.75595	-0.937868	-5.50626	9.76487e-05	0.00169545	1.63312
8708	8708	2832	-2.27381	2.34199	-5.50092	9.85444e-05	0.00169889	1.45166
26112	26112	3399	-1.86545	4.9889	-5.50279	9.82296e-05	0.00169889	1.24193
101928927	101928927	517	1.57236	0.169907	5.50281	9.82273e-05	0.00169889	1.60381
29951	29951	4094	-3.36885	1.63737	-5.49236	9.99983e-05	0.00171423	1.51263
5010	5010	2859	-2.12958	0.587093	-5.49256	9.99641e-05	0.00171423	1.57015
11248	11248	5553	-1.73017	1.24433	-5.4918	0.000100093	0.00171423	1.52381
10808	10808	6448	1.51322	6.39416	5.49154	0.000100138	0.00171423	1.19077
57484	57484	10631	-2.29302	3.67626	-5.48051	0.000102046	0.00173616	1.31778
270	270	2407	-2.53997	0.701377	-5.4775	0.000102575	0.00174054	1.54146
26353	26353	2002	-2.48795	3.31685	-5.47393	0.000103204	0.00174406	1.33964
6285	6285	1135	-1.84886	1.71621	-5.47382	0.000103223	0.00174406	1.47337
105376779	105376779	3662	1.66306	-1.34379	5.47021	0.000103864	0.00174632	1.57572
63910	63910	3642	1.64404	4.34173	5.46336	0.000105091	0.0017528	1.2089
100132417	100132417	1335	2.16706	-0.403517	5.46013	0.000105675	0.00175953	1.55045
9212	9212	1509	1.50938	3.27142	5.45915	0.000105852	0.00176098	1.30619
430	430	1849	2.7116	3.78353	5.45588	0.000106449	0.00176705	1.27427
4969	4969	3067	-2.48225	3.38333	-5.45159	0.000107235	0.00177338	1.30361
10917	10917	2440	-2.15749	4.3747	-5.44903	0.000107707	0.00177667	1.20824
2920	2920	1205	3.03432	3.61665	5.44723	0.00010804	0.00178065	1.28858
1281	1281	5490	1.85782	10.3229	5.43709	0.000109939	0.00179826	1.22709
10874	10874	1322	2.66354	0.0909002	5.43755	0.000109853	0.00179826	1.49684
2676	2676	1931	-2.40499	-0.335173	-5.43453	0.000110424	0.00180316	1.508
6556	6556	5090	2.89725	2.49564	5.42926	0.000111429	0.00181198	1.33718
5268	5268	2707	2.94477	3.32723	5.42982	0.000111321	0.00181198	1.28692
103689912	103689912	979	-1.82085	-1.74375	-5.42369	0.000112502	0.00182031	1.49901
993	993	4053	1.63496	3.45118	5.42058	0.000113105	0.0018243	1.22188
126961	126961	507	1.6954	6.48287	5.42055	0.000113112	0.0018243	1.07493
6469	6469	2435	1.83218	2.57573	5.42049	0.000113123	0.0018243	1.31304
23359	23359	4935	-2.2601	1.53413	-5.41332	0.000114527	0.0018363	1.38331
100188953	100188953	1721	-2.07942	-1.0724	-5.40801	0.00011558	0.00184862	1.47436
54831	54831	2126	-2.39197	2.36551	-5.40609	0.000115963	0.0018517	1.29805
10752	10752	12709	-1.57794	4.28448	-5.4023	0.000116722	0.00185903	1.10856
10202	10202	2844	3.47268	-0.93037	5.40175	0.000116834	0.00185903	1.46308
387103	387103	3998	1.83979	2.75002	5.39949	0.00011729	0.00186266	1.26032
10022	10022	718	-3.8275	-1.41349	-5.39629	0.000117938	0.00187098	1.44061
4322	4322	2719	3.26474	0.148783	5.39316	0.000118578	0.00187958	1.42592
1191	1191	3523	-1.89405	5.5749	-5.38573	0.000120106	0.0018915	1.01842
646892	646892	4012	-2.74607	0.0442172	-5.38224	0.000120831	0.00190138	1.41309
9745	9745	9339	-1.99268	2.16741	-5.38145	0.000120997	0.00190246	1.28013
642475	642475	3802	2.27838	2.51765	5.37831	0.000121655	0.00190623	1.24039
9314	9314	3035	-1.59335	6.79199	-5.37585	0.000122174	0.00190868	0.990232
1594	1594	2487	1.51092	0.777228	5.37381	0.000122604	0.00191228	1.36315
1825	1825	7699	4.19729	1.28077	5.36989	0.000123438	0.00192193	1.32443
722	722	2369	2.6045	0.930123	5.36853	0.000123728	0.00192366	1.34121
55885	55885	5898	-2.61742	2.62202	-5.36797	0.000123847	0.00192398	1.21272
6713	6713	3122	2.31514	5.51989	5.36365	0.000124776	0.00192876	0.987439
6424	6424	2974	3.04791	2.56954	5.36145	0.00012525	0.00193344	1.21513
55502	55502	1454	1.96551	4.48218	5.35857	0.000125877	0.00193851	1.02494
219348	219348	673	-1.66044	2.12523	-5.3477	0.000128267	0.00196754	1.22272
5602	5602	12179	-1.55332	2.81772	-5.34791	0.000128219	0.00196754	1.15962
441501	441501	1064	-2.29908	-0.887425	-5.34465	0.000128946	0.00197484	1.36947
388595	388595	1265	-1.73276	0.81915	-5.34244	0.00012944	0.00197774	1.30544
151176	151176	2901	1.93998	0.107134	5.33899	0.000130216	0.00198348	1.33298
2128	2128	3195	2.83653	-0.658382	5.33698	0.00013067	0.00198593	1.35306
100506115	100506115	2013	2.66176	0.141093	5.33429	0.00013128	0.00199025	1.32846
7477	7477	4128	2.28737	-1.53598	5.3321	0.000131779	0.00199315	1.35216
114905	114905	5006	-1.78104	2.15661	-5.33043	0.000132161	0.00199685	1.18966
285220	285220	7406	-3.44768	-0.184633	-5.32443	0.000133543	0.00200583	1.31811
3557	3557	3333	3.92975	2.29065	5.3216	0.0001342	0.00201413	1.17952
79861	79861	1798	-2.49677	2.21336	-5.31846	0.000134933	0.00202174	1.17367
333932	333932	507	1.683	6.62328	5.31262	0.000136307	0.00203948	0.885167
29106	29106	3310	-2.36415	-0.369254	-5.31213	0.000136422	0.00203964	1.30659
282996	282996	7260	-2.09449	0.546725	-5.30992	0.000136947	0.00204121	1.26566
6663	6663	2862	-2.21699	0.683138	-5.30861	0.00013726	0.0020427	1.25825
9480	9480	16122	3.16269	0.912932	5.30818	0.000137362	0.0020427	1.25038
10462	10462	1912	-1.58193	2.88156	-5.30772	0.000137471	0.00204278	1.08514
2823	2823	4709	-4.52058	0.502684	-5.30459	0.000138221	0.00204968	1.26577
1951	1951	11962	1.87962	3.30998	5.30387	0.000138393	0.00204968	1.0352
400706	400706	3226	3.05658	-1.56776	5.30321	0.000138554	0.00204968	1.30496
340419	340419	3533	-2.70395	1.24886	-5.30062	0.000139178	0.00205153	1.21758
85352	85352	6954	-2.00203	2.36574	-5.29847	0.0001397	0.00205506	1.11226
692057	692057	90	1.53948	0.613019	5.29816	0.000139775	0.00205506	1.242
5013	5013	3067	2.40579	-1.52379	5.29845	0.000139702	0.00205506	1.29721
146556	146556	2152	-2.66805	0.985324	-5.29587	0.000140331	0.00206167	1.22227
6624	6624	2796	1.74809	4.44371	5.29208	0.000141259	0.00207063	0.906374
1163	1163	924	1.5629	3.45872	5.29097	0.000141533	0.00207202	0.993968
192668	192668	2719	-1.55012	1.71671	-5.29034	0.000141687	0.00207222	1.15192
283487	283487	6322	2.22114	1.30184	5.28855	0.000142128	0.00207712	1.18586
2946	2946	2018	-1.74146	2.94873	-5.28754	0.00014238	0.00207825	1.04665
4283	4283	2708	1.85314	3.28436	5.28715	0.000142476	0.00207825	1.01106
57188	57188	7478	-2.32487	3.26847	-5.28224	0.000143698	0.00208598	1.00814
4684	4684	8527	-1.70731	3.68098	-5.28233	0.000143675	0.00208598	0.95702
150000	150000	2953	-2.64781	0.520688	-5.28077	0.000144067	0.00208666	1.21912
3494	3494	1019	-3.73872	9.64592	-5.27845	0.000144649	0.00209354	0.927181
201501	201501	6508	-1.69076	4.2563	-5.27515	0.000145481	0.00210013	0.88489
124	124	1500	-2.25752	-1.18427	-5.27413	0.000145739	0.00210025	1.25544
253982	253982	1478	1.76577	0.385227	5.27405	0.000145759	0.00210025	1.2117
100996348	100996348	1438	-2.28257	0.153114	-5.26019	0.000149322	0.00213869	1.20183
51308	51308	2266	-1.77265	0.68515	-5.25388	0.000150975	0.00215592	1.15856
222553	222553	5147	-1.9539	0.691605	-5.24873	0.000152337	0.00216935	1.1521
80274	80274	4330	-1.61945	2.06059	-5.24801	0.000152527	0.00217048	1.05564
9464	9464	2368	-3.31239	1.94105	-5.24483	0.000153375	0.0021762	1.06508
22865	22865	5112	-2.95865	-0.868692	-5.24374	0.000153668	0.00217717	1.20022
203859	203859	7041	-2.06273	3.18543	-5.24384	0.000153641	0.00217717	0.947434
101060264	101060264	815	1.55126	0.921994	5.23643	0.000155643	0.00220088	1.11852
1717	1717	2799	1.59132	4.64247	5.23597	0.000155768	0.00220088	0.78328
28513	28513	6615	-3.50475	1.65874	-5.23433	0.000156213	0.00220362	1.07991
366	366	3021	3.86558	1.80152	5.23391	0.000156328	0.00220363	1.06494
9472	9472	11831	-1.94261	3.23909	-5.22654	0.000158353	0.00222094	0.905265
6865	6865	2416	-3.36965	1.54437	-5.2212	0.000159841	0.00223536	1.05025
3493	3493	1061	-3.03051	9.88295	-5.21677	0.000161084	0.00225112	0.819817
2162	2162	4044	-1.75859	4.94623	-5.21476	0.000161649	0.00225418	0.736658
79937	79937	8572	-1.73842	1.85717	-5.19901	0.000166169	0.00229485	0.984507
54478	54478	2072	1.67383	2.17497	5.19835	0.000166359	0.00229521	0.960967
3957	3957	528	-2.02176	3.20575	-5.19259	0.000168046	0.00230782	0.853898
54511	54511	5638	-1.9646	-0.705558	-5.19233	0.000168123	0.00230782	1.11373
7275	7275	7955	-1.71789	2.51556	-5.18436	0.000170489	0.00232422	0.90394
80726	80726	4447	-1.86299	1.11821	-5.18373	0.000170677	0.00232515	1.0172
353514	353514	1612	2.1689	1.27791	5.18325	0.000170821	0.00232548	0.999161
133121	133121	3936	-1.9195	0.320786	-5.17657	0.000172834	0.00234167	1.0514
54579	54579	2345	-2.47373	-0.936429	-5.17318	0.000173865	0.002348	1.08687
51804	51804	6341	1.68582	0.306432	5.1728	0.000173981	0.002348	1.04077
159296	159296	2345	-1.71278	3.3518	-5.17164	0.000174335	0.00234806	0.7968
254896	254896	1242	2.32537	-1.64253	5.16916	0.000175097	0.00235408	1.08474
646627	646627	2366	-2.17234	4.60481	-5.16574	0.000176149	0.00236171	0.686835
6517	6517	3149	-1.84661	2.49121	-5.16526	0.000176299	0.00236199	0.858007
389332	389332	1696	-1.66772	2.31615	-5.16311	0.000176966	0.00236777	0.8779
25805	25805	1724	1.58338	2.53812	5.159	0.000178247	0.00237532	0.851155
101927854	101927854	643	-1.80464	-0.87435	-5.15621	0.000179122	0.00238352	1.05489
223117	223117	7252	-2.23177	2.15189	-5.14959	0.00018122	0.00240323	0.880864
27115	27115	7439	-1.50323	3.01365	-5.14822	0.000181658	0.00240576	0.788368
3855	3855	2593	2.36578	0.548342	5.14528	0.000182599	0.00241659	0.989256
27290	27290	368	3.24487	5.05606	5.14391	0.000183038	0.00242075	0.664726
146713	146713	4291	-1.83454	0.607526	-5.14352	0.000183163	0.00242076	0.975165
5803	5803	8159	-2.64727	0.843381	-5.13841	0.000184818	0.00243932	0.956008
3745	3745	12096	-2.602	0.745118	-5.13748	0.00018512	0.00244165	0.95979
3823	3823	1145	-2.06753	0.304719	-5.13025	0.000187493	0.0024646	0.971492
6820	6820	1515	1.82712	0.66848	5.12847	0.000188081	0.00246844	0.942181
100287482	100287482	1035	2.58106	-2.10662	5.12292	0.000189928	0.00247656	1.01036
5655	5655	3450	3.62696	0.794884	5.11984	0.000190963	0.00248618	0.928449
80352	80352	2170	1.52351	1.20815	5.11599	0.000192262	0.00249825	0.892453
54738	54738	1879	-2.50677	-1.4641	-5.10661	0.000195467	0.00253184	0.981141
5596	5596	7006	-2.79243	-0.104661	-5.10191	0.000197096	0.00254377	0.938772
2053	2053	2275	-1.76953	4.861	-5.10265	0.000196836	0.00254377	0.540171
43849	43849	2126	2.30289	-0.825282	5.09819	0.000198393	0.00255591	0.951029
51196	51196	9691	-1.80133	6.22462	-5.0959	0.000199198	0.00255806	0.487214
348093	348093	1996	-2.16608	0.103128	-5.0928	0.000200288	0.00256287	0.912376
26830	26830	100	1.68041	3.16652	5.0926	0.000200362	0.00256287	0.667831
388514	388514	2470	-1.8422	0.164783	-5.08957	0.000201433	0.00257151	0.908944
57453	57453	9576	-1.92557	0.854999	-5.08816	0.000201939	0.00257408	0.865731
124930	124930	3335	1.58068	2.10046	5.08842	0.000201843	0.00257408	0.771888
6976	6976	354	-1.67466	-0.183131	-5.08584	0.000202766	0.00257721	0.916547
29995	29995	3229	1.56421	3.77293	5.08681	0.000202418	0.00257721	0.595453
845	845	2702	-4.41325	0.797767	-5.07913	0.000205186	0.00259898	0.854288
3512	3512	1523	-3.46664	9.50121	-5.07787	0.000205644	0.00260308	0.56418
221946	221946	1826	-1.74279	0.519857	-5.07602	0.000206316	0.00260336	0.858075
3352	3352	2835	2.60826	-0.651448	5.07625	0.000206231	0.00260336	0.909388
100507244	100507244	1560	-2.36087	-0.954339	-5.06907	0.000208866	0.00262341	0.907688
5967	5967	808	6.13299	4.64052	5.06611	0.000209963	0.00263379	0.663602
4660	4660	17228	-1.51089	7.06045	-5.06333	0.000211001	0.00264253	0.4446
4916	4916	9556	-1.96397	0.74292	-5.05439	0.000214366	0.00267183	0.814636
55679	55679	3690	-1.70533	3.27088	-5.05335	0.000214761	0.00267371	0.589135
8356	8356	478	1.58474	4.94517	5.04951	0.000216225	0.00268984	0.43874
4842	4842	12685	-2.45979	0.478024	-5.04399	0.000218352	0.00269711	0.809762
10586	10586	2769	-1.86459	4.62399	-5.04296	0.000218748	0.00269711	0.454266
56704	56704	4550	1.53351	3.76396	5.04358	0.000218509	0.00269711	0.519949
2571	2571	3884	2.45077	-0.496142	5.04313	0.000218683	0.00269711	0.853166
441282	441282	5308	-1.7764	0.507707	-5.04145	0.000219334	0.00269799	0.805412
81544	81544	6923	1.73826	3.08792	5.04077	0.000219601	0.00269799	0.591697
79148	79148	3637	-2.07999	3.88797	-5.03733	0.000220943	0.00270874	0.510313
25859	25859	9499	-1.64331	0.460592	-5.03161	0.000223196	0.00272949	0.790811
50506	50506	6351	2.3267	5.09871	5.02171	0.000227151	0.0027709	0.410109
9499	9499	2272	-2.57574	0.424793	-5.02001	0.000227839	0.00277755	0.780481
388335	388335	3092	-1.85744	2.02012	-5.01942	0.000228079	0.00277874	0.659997
6338	6338	2638	-2.27564	3.07143	-5.0182	0.000228572	0.00277953	0.543221
7018	7018	3980	-1.63686	0.259619	-5.01613	0.000229414	0.00278283	0.775694
80332	80332	3945	-1.61241	3.61377	-5.01529	0.000229756	0.00278523	0.489124
5028	5028	3110	-2.20437	3.61739	-5.01406	0.000230257	0.00278761	0.501912
6273	6273	963	2.89158	-0.203261	5.01339	0.000230531	0.0027877	0.797705
101929328	101929328	804	-1.7346	-1.33936	-5.00545	0.000233807	0.00281334	0.810485
257000	257000	3733	-1.87274	0.506106	-4.99152	0.000239673	0.00286446	0.72082
677831	677831	132	1.60318	-0.417818	4.9918	0.000239553	0.00286446	0.764974
608	608	994	-2.00709	2.08978	-4.9878	0.000241261	0.00287814	0.592598
5067	5067	5195	-2.17825	2.43186	-4.98275	0.000243442	0.00290046	0.551182
9717	9717	6456	-1.72871	0.612666	-4.98047	0.000244433	0.00290643	0.693555
63924	63924	1384	-2.70662	0.395357	-4.97055	0.000248788	0.00294464	0.691421
5178	5178	9030	-1.93218	2.22976	-4.97109	0.000248548	0.00294464	0.548455
142827	142827	2076	-1.80095	0.546715	-4.96884	0.000249548	0.00294464	0.679736
147381	147381	4403	-1.55576	0.327778	-4.97106	0.000248563	0.00294464	0.691156
8348	8348	467	1.68559	5.10437	4.97132	0.00024845	0.00294464	0.29222
83998	83998	2262	3.27461	6.31052	4.96935	0.000249321	0.00294464	0.297454
503637	503637	2107	3.12521	-0.410674	4.96658	0.000250555	0.00295107	0.720672
93986	93986	7355	-2.17271	3.83085	-4.96618	0.000250734	0.00295139	0.388881
23563	23563	3250	-1.66824	4.55922	-4.96562	0.000250985	0.00295256	0.301844
503639	503639	2398	3.20735	0.164677	4.96477	0.000251366	0.00295526	0.693193
440925	440925	2129	1.65481	-0.2659	4.96199	0.000252614	0.00296635	0.70618
26762	26762	3255	-2.07535	2.2135	-4.96036	0.000253349	0.00296937	0.53055
8787	8787	2749	-1.69731	1.09045	-4.95671	0.000255002	0.0029836	0.622399
4609	4609	2366	1.57018	6.20201	4.95511	0.000255733	0.00299036	0.224499
11174	11174	8753	1.53403	2.55058	4.95462	0.000255958	0.00299119	0.487795
379	379	1620	-1.77697	1.09771	-4.94917	0.000258458	0.00301008	0.599013
100996492	100996492	6943	-1.77419	-0.262771	-4.94797	0.000259011	0.00301421	0.684258
245972	245972	2433	-1.80025	0.877715	-4.94402	0.000260845	0.00302934	0.611311
169693	169693	4668	-2.76166	1.48712	-4.94066	0.000262415	0.00304283	0.568683
27344	27344	1057	-2.32672	0.98828	-4.94034	0.000262563	0.00304283	0.593586
728577	728577	9038	-1.79617	1.7506	-4.93462	0.00026526	0.0030686	0.517814
8659	8659	3581	1.59285	3.44801	4.93252	0.000266258	0.00307468	0.35405
53834	53834	3938	1.56994	4.21795	4.93115	0.00026691	0.00307855	0.269199
101928607	101928607	875	1.56732	-0.839451	4.91489	0.000274787	0.00314704	0.645471
84417	84417	986	-3.55846	-1.00204	-4.90721	0.00027859	0.00317342	0.634283
139728	139728	3178	-2.69124	0.89013	-4.90662	0.000278882	0.00317342	0.527825
163255	163255	3532	-1.53095	1.3323	-4.90698	0.000278703	0.00317342	0.515941
7032	7032	708	3.72494	-0.53698	4.9006	0.000281905	0.00320221	0.613376
53826	53826	2417	-1.96017	3.0824	-4.89912	0.000282652	0.00320883	0.334933
92293	92293	4995	-1.89793	-0.0440802	-4.89852	0.000282956	0.0032104	0.58591
725	725	2578	2.86467	1.57881	4.89595	0.000284261	0.00322146	0.479506
100873976	100873976	426	-3.13124	-1.57442	-4.88531	0.000289736	0.00327209	0.608849
5241	5241	17432	-1.81506	2.25634	-4.88184	0.000291543	0.00328868	0.387421
23284	23284	12461	-1.84203	4.05494	-4.87934	0.000292854	0.00329774	0.204334
10317	10317	3007	-1.70621	4.98275	-4.8757	0.000294773	0.0033136	0.118637
2045	2045	7800	-2.49934	3.21056	-4.86889	0.000298399	0.00334165	0.278445
57502	57502	7603	-1.66663	1.87083	-4.86876	0.000298469	0.00334165	0.402249
28526	28526	1510	-1.59188	0.890855	-4.86786	0.000298948	0.0033451	0.476611
2210	2210	2871	1.59864	0.0405937	4.8644	0.000300811	0.00335823	0.520064
140578	140578	3441	-2.08486	0.34209	-4.86118	0.000302559	0.00337001	0.504819
79849	79849	2908	-1.60828	3.82067	-4.86165	0.000302301	0.00337001	0.186696
9518	9518	1200	2.87789	4.83543	4.86124	0.000302525	0.00337001	0.140771
54210	54210	3938	3.52207	1.43153	4.86014	0.000303126	0.00337247	0.421728
23460	23460	6384	-2.32389	3.30263	-4.85298	0.000307046	0.0034054	0.244363
81610	81610	2523	1.51144	4.33376	4.85333	0.000306856	0.0034054	0.125156
3772	3772	6842	2.84492	1.06997	4.85085	0.000308226	0.00341434	0.432849
5054	5054	3190	3.40603	3.6231	4.85	0.000308696	0.00341434	0.232133
1944	1944	1782	2.05574	2.61522	4.84047	0.000314035	0.00345439	0.279138
1179	1179	3123	-2.94595	8.76537	-4.83587	0.000316641	0.00347313	0.0905827
124872	124872	2264	-2.10206	2.90485	-4.83558	0.000316808	0.00347313	0.228398
28826	28826	347	-1.90858	1.99957	-4.83609	0.000316517	0.00347313	0.318516
2867	2867	2053	2.54916	1.3246	4.8343	0.000317537	0.00347739	0.372721
8647	8647	5198	-1.70949	0.864807	-4.83257	0.000318528	0.00347919	0.4174
374877	374877	2215	1.53978	-0.964801	4.82699	0.000321744	0.00349677	0.49973
7130	7130	1694	2.63173	1.40197	4.8196	0.000326056	0.00352258	0.355873
5662	5662	4789	-2.76291	2.85562	-4.81862	0.000326633	0.00352528	0.221111
644139	644139	3466	-2.72767	0.077075	-4.81611	0.00032811	0.00353782	0.442091
1672	1672	463	-2.27824	0.599376	-4.80701	0.000333539	0.00357999	0.380767
51085	51085	4061	1.66899	2.66746	4.80731	0.000333361	0.00357999	0.200732
1129	1129	6427	-4.10643	0.73768	-4.80572	0.000334315	0.00358618	0.375838
2330	2330	6254	-1.58486	4.99038	-4.80498	0.000334761	0.00358718	-0.0147321
1440	1440	1768	3.36186	0.391612	4.80184	0.000336662	0.00359963	0.390944
100131825	100131825	3294	-1.93362	-1.24896	-4.80048	0.000337491	0.00360313	0.461329
1268	1268	6696	-3.33433	1.88161	-4.79848	0.000338708	0.00361158	0.293708
134829	134829	11478	-1.6142	-1.02792	-4.7961	0.000340167	0.0036213	0.444335
57709	57709	11781	-2.44203	0.114494	-4.79432	0.000341263	0.00363088	0.397088
342510	342510	3525	2.67801	1.40301	4.79154	0.000342979	0.00364256	0.290525
6974	6974	354	-1.80284	-0.119219	-4.78635	0.000346208	0.00366416	0.396236
100996758	100996758	8231	-1.51295	3.21748	-4.783	0.000348306	0.00367459	0.102937
9421	9421	1738	-4.30034	-1.23414	-4.78248	0.000348634	0.00367518	0.409167
81578	81578	4726	-2.05697	1.69739	-4.77685	0.000352197	0.0037009	0.249003
140462	140462	2062	1.86004	1.35115	4.76995	0.000356617	0.00372507	0.26933
5540	5540	7513	-1.54128	3.32113	-4.76464	0.00036006	0.003757	0.059092
3579	3579	2940	2.93259	0.982324	4.75704	0.000365047	0.00379481	0.269965
284100	284100	2455	-1.50356	-1.83289	-4.7531	0.000367656	0.003815	0.390465
286753	286753	3596	-3.01998	-1.14109	-4.7525	0.000368057	0.00381592	0.367414
10349	10349	6331	-2.1427	2.99274	-4.7431	0.00037437	0.00386902	0.0678472
2875	2875	2793	-1.56747	4.50978	-4.74273	0.000374626	0.00386961	-0.093034
728378	728378	4440	2.66918	-0.553417	4.73956	0.000376782	0.0038857	0.32791
9635	9635	4248	-1.58311	-0.178865	-4.7384	0.000377572	0.00389179	0.309706
3662	3662	5461	-1.52631	4.84264	-4.7353	0.000379701	0.00390753	-0.136251
284948	284948	6294	-1.98447	1.23278	-4.73492	0.000379961	0.00390799	0.219236
6344	6344	6656	-1.65182	1.08299	-4.73459	0.000380192	0.00390799	0.228523
80258	80258	4914	-1.51465	-0.192137	-4.733	0.000381288	0.00391353	0.305383
64699	64699	3489	1.85197	1.65143	4.73268	0.000381507	0.00391371	0.173321
6999	6999	1703	1.95904	2.06367	4.72947	0.000383735	0.0039345	0.132613
64168	64168	5140	-2.16952	0.686744	-4.72879	0.000384205	0.00393724	0.242156
114815	114815	9391	-2.37575	1.86784	-4.72655	0.000385769	0.00394596	0.151468
1588	1588	4588	1.70138	-0.104808	4.72089	0.000389751	0.00397943	0.278098
50859	50859	3668	-2.2661	-1.74294	-4.71771	0.000392005	0.0039933	0.327958
338094	338094	2057	-1.92802	1.09212	-4.71686	0.000392613	0.0039933	0.193727
5284	5284	4317	-2.96813	12.0928	-4.70708	0.000399644	0.0040443	-0.034277
27328	27328	10277	-2.06636	-0.833805	-4.70681	0.000399842	0.0040443	0.287361
5820	5820	1699	1.80853	3.26696	4.70522	0.000401	0.0040518	-0.0376717
221662	221662	5165	-1.73923	0.99736	-4.70391	0.000401948	0.00405718	0.167428
100289279	100289279	3499	-1.62607	0.0348161	-4.70056	0.000404403	0.00407351	0.231582
113157	113157	3525	1.57309	0.550632	4.69437	0.000408977	0.0041003	0.192215
27294	27294	1081	1.67508	-1.05638	4.68716	0.000414374	0.00413443	0.255468
6362	6362	781	2.15176	2.30384	4.68687	0.000414596	0.00413443	0.0260714
57733	57733	2226	-3.04821	1.13502	-4.68485	0.000416117	0.00413522	0.132726
114131	114131	710	-2.68773	-1.64986	-4.68472	0.000416218	0.00413522	0.267095
152330	152330	6667	-1.6183	3.06013	-4.68119	0.000418894	0.0041508	-0.0574929
11247	11247	1804	2.34155	-1.39937	4.68047	0.000419446	0.00415205	0.250707
6755	6755	2741	2.95207	-0.832132	4.67576	0.000423057	0.00418354	0.229083
126	126	1878	-2.9749	6.1653	-4.67359	0.000424731	0.00418947	-0.215353
3360	3360	4207	-2.33889	1.79078	-4.67379	0.000424575	0.00418947	0.0613157
27306	27306	1615	-2.16733	0.624459	-4.66604	0.000430606	0.00423241	0.141851
1580	1580	2162	-1.89044	-0.95282	-4.66625	0.000430446	0.00423241	0.221562
643650	643650	2872	-2.49825	-0.775796	-4.66182	0.000433929	0.00425434	0.202047
645784	645784	1731	-1.58171	4.2371	-4.66204	0.000433752	0.00425434	-0.214697
2204	2204	2885	3.29336	-0.272651	4.65836	0.000436672	0.00427387	0.171103
6348	6348	797	1.98196	2.53359	4.65575	0.000438754	0.00428655	-0.0678802
8302	8302	928	-1.90782	-0.184424	-4.65419	0.000440005	0.00429661	0.167951
64506	64506	3998	-1.99731	0.297597	-4.65029	0.000443139	0.00431855	0.13154
57822	57822	3552	2.27377	0.545952	4.64685	0.000445933	0.00433494	0.109957
29974	29974	9529	-1.64079	4.91462	-4.64456	0.000447794	0.00434436	-0.297352
1261	1261	4649	-2.64047	0.103183	-4.64314	0.000448958	0.00435348	0.130041
1029	1029	5679	2.04279	1.75595	4.64139	0.000450391	0.00436087	-0.0156994
8061	8061	1753	2.52799	0.873525	4.64079	0.000450882	0.00436346	0.0795887
283652	283652	1638	-2.15831	-1.44721	-4.63325	0.000457132	0.00441216	0.178539
93649	93649	8609	-1.59935	3.83149	-4.63329	0.000457094	0.00441216	-0.240888
54860	54860	1316	-2.99807	4.37924	-4.63055	0.000459392	0.00442524	-0.238471
441376	441376	1899	-1.72203	-1.32647	-4.62865	0.000460988	0.00443263	0.163643
347741	347741	2433	-2.16375	-1.1621	-4.62578	0.000463401	0.0044457	0.157005
4638	4638	8183	-1.76083	7.66227	-4.62541	0.000463717	0.0044457	-0.339254
5071	5071	5115	-1.50942	1.29965	-4.62563	0.000463535	0.0044457	0.0154135
1237	1237	1487	2.19038	-1.2324	4.62005	0.000468276	0.00448003	0.150961
116496	116496	7850	-1.51059	5.86931	-4.61936	0.000468874	0.00448127	-0.386287
5743	5743	4493	2.1888	4.5045	4.61521	0.000472435	0.0045049	-0.298517
23495	23495	1358	-2.55546	0.775363	-4.61106	0.000476035	0.00453035	0.0338012
140597	140597	1101	-3.38953	-0.879038	-4.60835	0.000478399	0.00453686	0.109631
644990	644990	885	-1.75623	-1.00917	-4.60862	0.000478163	0.00453686	0.119632
285195	285195	5968	-1.50048	3.62123	-4.60927	0.000477594	0.00453686	-0.25583
3310	3310	2358	2.03497	2.84473	4.60843	0.000478329	0.00453686	-0.174839
2358	2358	2493	3.85968	0.734337	4.60947	0.000477417	0.00453686	0.0321963
80816	80816	12117	-1.53413	2.36029	-4.60446	0.000481809	0.00455662	-0.131147
285423	285423	2997	-2.12802	1.27561	-4.60341	0.00048274	0.00456011	-0.0252717
643201	643201	4292	-1.8839	0.3012	-4.60322	0.000482907	0.00456011	0.0475874
6476	6476	6032	-1.99261	5.27335	-4.59709	0.000488351	0.00459207	-0.392821
3679	3679	5375	-1.71845	4.34369	-4.59676	0.000488649	0.00459207	-0.345548
660	660	2685	-1.74582	1.4936	-4.59642	0.000488947	0.00459266	-0.0537733
80310	80310	3993	-1.50629	3.38599	-4.59378	0.000491313	0.00460378	-0.261351
8639	8639	4215	-1.53204	4.61852	-4.59321	0.000491825	0.00460637	-0.381437
157638	157638	5481	1.617	5.835	4.59239	0.000492567	0.00460889	-0.43942
1066	1066	2214	-1.50392	2.54967	-4.58964	0.000495056	0.00462457	-0.186338
114780	114780	8231	-1.64616	0.548655	-4.58773	0.000496789	0.00462838	0.000951557
104266957	104266957	781	-1.62092	-0.466037	-4.58709	0.000497364	0.00463153	0.0617853
54474	54474	1805	-1.79804	8.50975	-4.5816	0.000502391	0.00466496	-0.390275
152404	152404	4435	-2.36658	-0.559806	-4.58034	0.000503557	0.00467133	0.0571608
284260	284260	8005	-1.88684	-1.4763	-4.5778	0.000505905	0.00467974	0.0827974
116842	116842	707	-1.53506	0.401427	-4.57536	0.000508169	0.00469177	-0.00932659
8870	8870	1240	2.169	6.23773	4.57063	0.000512595	0.00472145	-0.476567
4489	4489	396	-2.03807	-0.993227	-4.56789	0.000515168	0.00473843	0.0427347
3552	3552	2928	3.51697	0.660447	4.56707	0.00051595	0.00474114	-0.0433469
100216479	100216479	2858	-1.78512	-0.293708	-4.56489	0.000518008	0.00475305	0.0139683
1272	1272	7722	-2.71484	1.65464	-4.56416	0.000518708	0.00475527	-0.119644
51716	51716	2259	-1.93772	-1.7716	-4.55897	0.000523669	0.00477827	0.0487335
8715	8715	6319	-2.45356	-0.671003	-4.5554	0.000527106	0.00480512	0.0183409
3779	3779	1562	-2.09398	2.08123	-4.54915	0.000533182	0.00484013	-0.205675
79804	79804	766	-3.32739	-0.561237	-4.54638	0.000535905	0.00486032	-0.0114964
253868	253868	3610	-2.32032	-0.0392931	-4.54168	0.000540539	0.00488869	-0.0443209
375704	375704	1078	-1.9149	-0.229564	-4.54169	0.000540536	0.00488869	-0.0285017
50632	50632	3063	-1.78742	-1.05733	-4.53984	0.000542376	0.00489622	0.00284398
92737	92737	3272	-1.90783	-0.448085	-4.53221	0.000550024	0.00495497	-0.0369837
23382	23382	5946	-1.54374	6.94814	-4.53037	0.000551888	0.00496597	-0.547611
5350	5350	1714	-2.52442	3.68625	-4.52729	0.00055502	0.00498265	-0.391186
3805	3805	1579	-1.65328	-0.890612	-4.52557	0.000556778	0.00499302	-0.0276008
51209	51209	3799	-1.67972	1.09471	-4.52033	0.000562171	0.00502784	-0.167137
6425	6425	1883	-2.86775	-0.468423	-4.51745	0.00056515	0.00504336	-0.0578547
199675	199675	1308	2.93924	-1.50867	4.51619	0.000566459	0.00504581	-0.0312558
1036	1036	1936	-1.52726	-0.68833	-4.51527	0.000567427	0.00504981	-0.0645499
4137	4137	7128	-1.61734	1.09856	-4.50817	0.00057488	0.00510216	-0.186136
10382	10382	2722	-1.50924	-1.26088	-4.49651	0.000587348	0.00518682	-0.0639072
147372	147372	6384	-2.4388	1.49705	-4.49562	0.00058832	0.00519305	-0.245153
284825	284825	2420	-2.15782	-1.32565	-4.49475	0.000589256	0.00519895	-0.0682796
6279	6279	584	3.01759	2.06538	4.49107	0.000593265	0.00521821	-0.309696
10863	10863	9841	-1.74731	5.11704	-4.48836	0.000596232	0.00523443	-0.61319
9560	9560	1258	2.05167	2.10087	4.48386	0.000601193	0.00525902	-0.343737
2838	2838	1252	-2.63785	3.00928	-4.47977	0.000605749	0.00528734	-0.398152
5521	5521	3603	-1.92674	0.509467	-4.47973	0.000605787	0.00528734	-0.187285
4241	4241	6722	1.60794	4.08834	4.47445	0.000611721	0.00532482	-0.562399
26253	26253	2175	2.06645	0.325827	4.47263	0.000613768	0.00533786	-0.188499
1607	1607	9176	-2.75714	-0.131889	-4.47032	0.000616396	0.00535594	-0.162553
340784	340784	1074	-2.40863	-2.50054	-4.46946	0.000617374	0.00535966	-0.0909364
127	127	2140	-1.68234	-0.710744	-4.4668	0.00062041	0.00537643	-0.139112
55117	55117	8937	-1.6945	-1.35552	-4.46484	0.000622655	0.0053863	-0.115504
2215	2215	2741	2.62098	2.32757	4.46335	0.000624373	0.00539158	-0.389844
1501	1501	6168	-1.77491	0.0954749	-4.46265	0.000625173	0.00539371	-0.190588
5329	5329	2735	2.28685	4.8247	4.45321	0.000636162	0.00545951	-0.638572
4674	4674	2576	-2.62974	0.294356	-4.45133	0.000638374	0.00546885	-0.215489
6327	6327	4922	-1.84651	0.103291	-4.45086	0.000638936	0.00547064	-0.213949
100131315	100131315	585	2.02516	0.553102	4.45068	0.000639144	0.00547064	-0.247359
2205	2205	1172	-1.99011	-0.25881	-4.45041	0.000639457	0.00547091	-0.190137
9153	9153	2670	-2.54585	2.71808	-4.45011	0.000639815	0.00547157	-0.466161
414149	414149	3370	1.75913	-0.515964	4.44914	0.000640958	0.00547654	-0.183138
9415	9415	3892	1.63422	3.82368	4.44684	0.000643694	0.00548788	-0.584395
53353	53353	17304	-1.57114	0.648207	-4.44627	0.00064437	0.00549099	-0.263581
10669	10669	2698	2.34159	1.71843	4.44427	0.000646754	0.00549952	-0.347255
158399	158399	13233	-1.80044	3.09216	-4.44368	0.000647459	0.00550312	-0.500948
8744	8744	1688	2.13992	1.01684	4.44007	0.000651794	0.00551648	-0.307662
10225	10225	6685	-1.66919	3.37593	-4.43782	0.000654514	0.00553411	-0.540847
102724661	102724661	677	-2.11428	-1.70215	-4.42924	0.000664971	0.00560549	-0.172963
4318	4318	2336	2.06608	4.5285	4.42452	0.000670802	0.00564488	-0.674368
342979	342979	2436	1.60321	-0.33151	4.42188	0.000674088	0.00566031	-0.241877
200931	200931	1455	-2.24893	1.95355	-4.41457	0.000683264	0.00571274	-0.443993
642776	642776	2101	-1.60928	2.06046	-4.41419	0.000683741	0.00571427	-0.450816
1288	1288	7592	-1.68135	2.08046	-4.40684	0.000693116	0.00575068	-0.465747
130	130	3484	-1.63542	2.39737	-4.40774	0.000691958	0.00575068	-0.489015
3541	3541	309	-1.60356	0.395968	-4.40874	0.000690682	0.00575068	-0.318096
154	154	2042	-1.52649	1.72272	-4.40834	0.000691184	0.00575068	-0.4186
652995	652995	2314	2.34003	-0.273634	4.4072	0.000692652	0.00575068	-0.276788
4129	4129	2773	-2.35998	2.03955	-4.40575	0.000694513	0.00575737	-0.451441
1264	1264	2254	-2.7381	5.85992	-4.39884	0.000703456	0.00578962	-0.744681
2357	2357	1371	2.74098	2.36836	4.39591	0.000707281	0.00581864	-0.508513
84059	84059	19490	-2.04671	2.45657	-4.39498	0.000708502	0.00582377	-0.518026
100128054	100128054	1408	-1.51923	0.179928	-4.3809	0.000727247	0.00592783	-0.345733
260429	260429	1815	2.96171	-0.715037	4.38112	0.000726939	0.00592783	-0.289959
11341	11341	1021	-2.10809	-0.253091	-4.37959	0.000729003	0.00593717	-0.322816
57158	57158	6996	-1.96417	3.71707	-4.37716	0.000732305	0.00595025	-0.690601
1996	1996	5354	-1.87263	-0.125161	-4.37715	0.000732323	0.00595025	-0.331064
5648	5648	10121	-1.88726	2.68276	-4.37585	0.000734083	0.00595365	-0.594159
197257	197257	2072	-2.0163	3.75685	-4.3702	0.000741822	0.00599441	-0.711941
202374	202374	5663	-1.95765	0.0881167	-4.36849	0.000744177	0.0060067	-0.360779
9118	9118	3231	-2.29836	-0.679978	-4.3664	0.00074707	0.0060189	-0.321668
441389	441389	2347	-1.77551	-1.44745	-4.36618	0.000747381	0.0060189	-0.290287
2893	2893	7906	-2.21263	0.780105	-4.3642	0.000750131	0.00602459	-0.413191
60675	60675	1613	3.20028	-0.273546	4.36481	0.000749283	0.00602459	-0.358598
1496	1496	5123	-1.66822	-0.179421	-4.36319	0.000751538	0.00603243	-0.360422
100133319	100133319	2038	-2.20728	0.0806917	-4.36121	0.000754302	0.00603969	-0.367162
101929705	101929705	2297	2.45036	-1.8733	4.3614	0.000754031	0.00603969	-0.28624
81551	81551	3044	-2.55369	-1.86866	-4.35453	0.00076372	0.00610005	-0.301082
4892	4892	5535	-1.61025	0.140367	-4.34818	0.000772779	0.00614437	-0.40232
4148	4148	2583	1.53793	-1.21344	4.34836	0.000772517	0.00614437	-0.328362
729582	729582	3906	-1.51391	0.272506	-4.34764	0.000773552	0.00614583	-0.412456
253012	253012	2529	-1.71407	5.03852	-4.34562	0.000776458	0.00615887	-0.875395
6493	6493	6947	2.31473	1.2292	4.34323	0.000779921	0.00616875	-0.50531
374	374	1276	2.59057	4.3097	4.34211	0.000781543	0.00617907	-0.791051
91608	91608	3194	1.81993	0.180723	4.33534	0.00079144	0.00623707	-0.429263
391267	391267	1095	-1.60412	-1.56552	-4.33353	0.000794119	0.0062506	-0.345181
1604	1604	3465	1.63982	6.17419	4.33302	0.000794866	0.00625395	-0.927176
161502	161502	1967	1.84534	-1.80018	4.32393	0.000808428	0.00632998	-0.352262
25834	25834	6690	-2.55067	-1.35268	-4.3218	0.00081163	0.00634828	-0.373039
7111	7111	3426	-1.88037	0.828687	-4.32071	0.000813277	0.00635109	-0.503625
5549	5549	5820	-2.4498	2.59406	-4.31447	0.00082279	0.00639871	-0.677809
731220	731220	3274	1.95109	-1.55414	4.31454	0.000822672	0.00639871	-0.377313
57631	57631	5057	-1.5238	1.86359	-4.31347	0.000824318	0.00639945	-0.615308
5266	5266	554	2.4959	4.01887	4.31333	0.000824528	0.00639945	-0.826061
222256	222256	10506	-1.60547	2.13628	-4.31115	0.000827879	0.00641736	-0.649846
340074	340074	2042	-1.62975	-1.39895	-4.30934	0.000830676	0.00642924	-0.388645
29114	29114	1576	-2.6786	-1.33727	-4.30752	0.000833508	0.00644092	-0.405965
1515	1515	4564	1.8881	1.72515	4.30716	0.000834057	0.00644261	-0.615127
4828	4828	1030	1.56973	1.18281	4.30194	0.000842216	0.00647224	-0.567288
2212	2212	3559	1.74004	4.96762	4.30242	0.000841458	0.00647224	-0.947194
388125	388125	1576	2.34603	1.68924	4.30212	0.000841933	0.00647224	-0.623017
414236	414236	2513	1.6338	-1.04697	4.30025	0.000844866	0.00648241	-0.418781
101927049	101927049	2383	-1.69703	1.02126	-4.29925	0.000846448	0.00648688	-0.558344
9758	9758	8557	-2.31835	-0.772397	-4.29639	0.000850967	0.00650871	-0.445849
760	760	1666	-3.06118	7.00397	-4.2891	0.000862616	0.00655662	-0.952771
105369445	105369445	679	1.64814	-1.70198	4.28825	0.000863975	0.0065605	-0.415769
79191	79191	2894	2.50334	-0.967135	4.28709	0.000865853	0.00656585	-0.453309
23127	23127	7095	-1.63507	0.88525	-4.28548	0.000868446	0.00657784	-0.570525
102723344	102723344	1204	-1.86986	0.442783	-4.28252	0.000873251	0.00660187	-0.550541
84951	84951	4151	2.0005	3.57065	4.27687	0.000882512	0.00664048	-0.86647
101928738	101928738	1540	1.91545	-1.47327	4.27508	0.000885469	0.00664989	-0.449381
27330	27330	8700	-1.77867	2.86282	-4.27171	0.000891058	0.00667427	-0.800896
6967	6967	569	-1.72463	1.09284	-4.27101	0.000892215	0.00667995	-0.613251
140801	140801	813	-2.45352	-0.369398	-4.26955	0.000894645	0.00669044	-0.51545
5317	5317	5447	2.04904	0.758125	4.26746	0.000898146	0.00670375	-0.596175
80339	80339	2805	1.77158	-0.134786	4.26692	0.00089906	0.006708	-0.539833
84985	84985	6588	1.84365	-0.584881	4.26638	0.000899954	0.00670953	-0.501712
1310	1310	9164	-2.51293	1.44394	-4.26483	0.000902574	0.00672649	-0.649464
340024	340024	5174	-3.40177	2.04757	-4.25508	0.000919153	0.00681239	-0.739694
28412	28412	350	-1.59469	3.62202	-4.25497	0.000919346	0.00681239	-0.914451
3577	3577	2486	2.96947	0.536754	4.25339	0.000922065	0.00682475	-0.608615
101929839	101929839	2247	2.61741	-0.962392	4.25274	0.000923187	0.00682787	-0.510689
100505994	100505994	1009	3.06873	-0.0730349	4.25083	0.000926488	0.00684189	-0.572045
2827	2827	2115	2.05462	-1.04339	4.24788	0.000931604	0.00685887	-0.517132
10110	10110	2457	-1.60779	4.68325	-4.24675	0.000933569	0.00686796	-1.03207
64091	64091	2025	-2.19984	1.8758	-4.23534	0.000953706	0.00698106	-0.767339
9358	9358	5926	2.24324	1.56891	4.23174	0.000960145	0.00701914	-0.748677
65078	65078	1919	1.55345	1.01037	4.23087	0.000961708	0.00702476	-0.69112
152756	152756	2174	-1.64375	-0.784142	-4.22958	0.000964032	0.00703214	-0.559388
101928766	101928766	5271	2.07621	-0.198877	4.22984	0.000963569	0.00703214	-0.591989
101929423	101929423	3189	-2.20366	-0.307215	-4.22813	0.000966646	0.00704682	-0.582331
10232	10232	2581	2.63798	2.28391	4.22779	0.00096726	0.00704682	-0.814811
222546	222546	3507	-2.32763	-0.803818	-4.22634	0.000969902	0.00705361	-0.563619
744	744	8675	-1.68162	-0.0426067	-4.22658	0.000969456	0.00705361	-0.618997
122773	122773	3393	-1.52793	1.82871	-4.22686	0.000968952	0.00705361	-0.764129
100750225	100750225	1992	1.5253	-0.45798	4.22039	0.000980758	0.00710002	-0.598245
654790	654790	1424	-2.45423	-0.48024	-4.21984	0.000981771	0.00710455	-0.602839
4888	4888	2988	-2.16845	1.15952	-4.21925	0.000982848	0.00710455	-0.716935
51083	51083	778	2.39674	1.2273	4.21806	0.000985031	0.00710455	-0.725567
1410	1410	1837	-1.6736	2.52611	-4.21733	0.000986389	0.00710472	-0.870109
5507	5507	2573	-1.77385	2.03221	-4.21483	0.000991014	0.00712134	-0.824021
72	72	1331	-2.54118	6.63127	-4.21104	0.000998079	0.00716217	-1.10671
6997	6997	2193	1.93589	1.0874	4.21025	0.000999544	0.00716677	-0.74151
1114	1114	2652	-2.28167	1.46264	-4.20488	0.00100966	0.00720995	-0.770961
83539	83539	10600	-2.12224	-1.09523	-4.2047	0.00101	0.00720995	-0.586889
100302743	100302743	136	1.59524	1.1569	4.19308	0.00103223	0.00732816	-0.768879
414301	414301	2615	-1.64615	-1.20225	-4.18498	0.00104802	0.00740531	-0.617908
11012	11012	1795	1.88578	-0.269017	4.18521	0.00104756	0.00740531	-0.673317
79656	79656	2104	-1.8069	0.239432	-4.18164	0.00105461	0.00743798	-0.710587
22914	22914	1589	-2.48121	-2.38134	-4.17466	0.00106852	0.00747738	-0.60919
6096	6096	3604	-2.0319	-0.792539	-4.1754	0.00106702	0.00747738	-0.65291
167410	167410	3967	-2.02527	-1.557	-4.17523	0.00106737	0.00747738	-0.623102
28931	28931	351	-1.51637	0.0883492	-4.17525	0.00106732	0.00747738	-0.728799
283310	283310	8963	-1.61861	0.205634	-4.1723	0.00107326	0.00749731	-0.729358
101927973	101927973	4486	-1.82149	-1.53233	-4.17105	0.00107577	0.00750883	-0.628753
23544	23544	6573	-1.94197	-0.92936	-4.17041	0.00107707	0.00751251	-0.662085
3294	3294	1434	-1.85645	4.35712	-4.16533	0.00108738	0.00756543	-1.15033
442319	442319	3155	-2.03332	0.146211	-4.15725	0.00110401	0.00765937	-0.756037
158471	158471	12907	-1.56267	6.62477	-4.15481	0.00110909	0.00768358	-1.24838
91851	91851	4159	-2.87318	3.52918	-4.15295	0.00111296	0.00769956	-1.05121
28726	28726	60	-2.02614	-1.76217	-4.14212	0.00113584	0.00781534	-0.674332
1907	1907	1253	-1.90579	-0.29743	-4.14131	0.00113758	0.0078225	-0.75347
206338	206338	8982	-1.93556	0.0781088	-4.14016	0.00114004	0.00782835	-0.775126
256380	256380	11965	-1.63804	2.79082	-4.13456	0.00115211	0.00789176	-1.04321
8076	8076	3003	-1.64473	3.03722	-4.12916	0.00116386	0.00794612	-1.09209
26032	26032	5083	-1.62732	0.0786935	-4.12838	0.00116558	0.00794612	-0.802585
256764	256764	8214	2.33686	1.13124	4.12625	0.00117026	0.00796011	-0.893333
116173	116173	1401	-2.2463	-1.78718	-4.12525	0.00117246	0.00796508	-0.704592
1610	1610	1838	-2.01065	-1.01675	-4.12518	0.00117262	0.00796508	-0.744761
23671	23671	2863	-2.58832	-1.57369	-4.12419	0.0011748	0.00797712	-0.717837
1441	1441	3584	2.00933	3.48582	4.1189	0.00118654	0.00803719	-1.15931
100128006	100128006	3727	-1.55915	-0.629245	-4.11514	0.00119497	0.00808672	-0.772534
10	10	1418	-1.69403	1.75844	-4.1137	0.00119823	0.00809948	-0.975815
90161	90161	5089	2.60121	1.06722	4.11349	0.00119869	0.00809981	-0.923412
27145	27145	7174	-1.57606	3.15032	-4.11182	0.00120246	0.00811679	-1.14211
4837	4837	1578	1.60192	4.36967	4.11061	0.00120522	0.00812445	-1.27514
28834	28834	320	-1.79296	2.5396	-4.10915	0.00120852	0.0081352	-1.08902
53831	53831	4088	2.45314	-0.415756	4.10016	0.00122916	0.00823147	-0.820063
387129	387129	1970	3.32348	-0.936767	4.09991	0.00122975	0.00823258	-0.797146
5630	5630	1949	-2.90203	-1.47825	-4.09048	0.00125179	0.00835427	-0.787747
9507	9507	4332	2.15738	3.94546	4.08809	0.00125745	0.00838053	-1.24955
199964	199964	2157	-1.54591	0.956743	-4.08577	0.00126294	0.00840565	-0.950235
225	225	8145	-1.56849	1.96772	-4.0819	0.0012722	0.00844308	-1.04775
3738	3738	9031	-1.64862	4.20646	-4.07397	0.00129136	0.00853752	-1.31866
1969	1969	3964	1.57424	5.62396	4.07391	0.00129152	0.00853752	-1.41949
6274	6274	738	1.85336	-1.21309	4.06261	0.00131934	0.00864519	-0.838142
646588	646588	1346	-1.58353	-0.845823	-4.06093	0.00132352	0.00865801	-0.864511
374977	374977	4406	-2.11404	-1.8366	-4.06004	0.00132575	0.00866387	-0.822954
10537	10537	990	2.34527	4.7646	4.05118	0.00134813	0.00875724	-1.38023
388228	388228	5792	1.69176	0.555422	4.05004	0.00135103	0.00876144	-0.982348
2660	2660	2877	-2.24413	-1.77166	-4.049	0.00135367	0.00877274	-0.841018
101928674	101928674	1330	1.81083	-1.00364	4.0405	0.00137559	0.00886756	-0.889882
2892	2892	5729	-1.68896	0.554525	-4.03297	0.00139531	0.00897097	-1.00952
340745	340745	3187	-1.98397	-0.885766	-4.03173	0.00139859	0.00898315	-0.91503
196913	196913	975	-1.61591	-1.31842	-4.03062	0.00140152	0.00899306	-0.894756
9963	9963	3007	-1.87569	1.23913	-4.03012	0.00140284	0.00899857	-1.07348
150084	150084	3542	-1.53266	-0.670989	-4.02327	0.00142113	0.00906519	-0.941924
283120	283120	2308	2.3057	4.13281	4.02129	0.00142646	0.00907873	-1.38099
2904	2904	30824	1.69842	2.60433	4.01775	0.00143603	0.00911546	-1.25067
105369834	105369834	1358	2.38451	-0.696999	4.01447	0.00144496	0.00915402	-0.955275
5396	5396	4287	1.80123	3.47663	4.01364	0.00144726	0.00916283	-1.35576
28965	28965	2971	-2.37444	-0.881732	-4.01103	0.00145442	0.00918148	-0.945283
2898	2898	5102	-1.79836	0.00867671	-4.00877	0.00146064	0.00919672	-1.00932
100528032	100528032	1947	-1.55936	-1.84143	-4.00911	0.00145969	0.00919672	-0.905134
4886	4886	3956	-1.68148	1.47272	-4.00732	0.00146465	0.009219	-1.15615
79608	79608	6598	-2.45818	1.08756	-4.00598	0.00146837	0.00922755	-1.09637
28813	28813	354	-2.04799	5.85399	-4.00505	0.00147095	0.0092378	-1.49973
290	290	3803	-1.54454	5.89856	-4.00324	0.00147602	0.0092666	-1.53962
101928200	101928200	1567	-2.18181	-1.59875	-4.00246	0.0014782	0.00927734	-0.93968
127294	127294	5800	1.75488	2.45348	3.99799	0.00149074	0.009332	-1.26516
22915	22915	4994	-1.86708	3.51921	-3.99707	0.00149336	0.00933785	-1.38374
2709	2709	1356	2.26342	-0.688656	3.99495	0.00149936	0.00936186	-0.998897
101927849	101927849	2520	-1.81179	-1.17611	-3.99323	0.00150426	0.00937725	-0.966359
645367	645367	2484	-1.81623	-0.555742	-3.98891	0.00151661	0.00942429	-1.00881
339751	339751	2538	1.71774	0.747705	3.98703	0.001522	0.00944573	-1.11606
1776	1776	1076	-2.11923	2.97895	-3.98392	0.001531	0.00949246	-1.34208
4081	4081	2907	-2.09633	-0.667146	-3.98174	0.00153733	0.00951356	-1.01617
643827	643827	5085	-1.58923	1.07259	-3.98126	0.00153873	0.00951618	-1.16046
81607	81607	3572	1.71961	2.81807	3.97799	0.00154831	0.00954817	-1.34745
440279	440279	9121	-2.29729	-0.899984	-3.97712	0.00155086	0.00956084	-1.01378
7020	7020	4584	2.03665	0.202356	3.97636	0.00155308	0.00956548	-1.09026
10135	10135	6280	1.51678	6.83811	3.97544	0.00155581	0.00957328	-1.60096
100422943	100422943	73	1.67555	-0.686893	3.96965	0.00157296	0.00965737	-1.03344
26033	26033	9306	-2.57621	1.62742	-3.96556	0.00158521	0.00971432	-1.23497
100820709	100820709	2063	-1.50471	-1.12314	-3.96373	0.00159073	0.00972665	-1.019
55350	55350	1763	2.16264	-0.618436	3.95954	0.00160342	0.00978554	-1.06573
100506542	100506542	441	-1.84321	0.908728	-3.95463	0.00161842	0.00984959	-1.18438
145581	145581	3732	-1.89619	-0.0304065	-3.95371	0.00162125	0.0098553	-1.11102
4887	4887	3689	-2.11112	-1.08883	-3.94858	0.00163711	0.00991063	-1.0501
340596	340596	7242	-1.64438	-1.19889	-3.94685	0.00164248	0.0099339	-1.04574
254439	254439	1185	-2.26783	1.6765	-3.94379	0.00165205	0.00996625	-1.2763
10699	10699	5320	1.68896	0.375064	3.94166	0.00165873	0.00999321	-1.16474
9542	9542	8407	-1.75221	0.0905384	-3.9377	0.00167127	0.0100365	-1.14819
814	814	2242	-1.5093	1.99913	-3.93558	0.00167799	0.0100674	-1.32613
28772	28772	353	-2.66394	1.51487	-3.93239	0.00168819	0.0101007	-1.33217
729	729	4493	-2.08924	-0.687792	-3.92832	0.00170129	0.0101528	-1.1056
79645	79645	4037	-1.58205	-1.37587	-3.92822	0.00170159	0.0101528	-1.07441
255275	255275	2452	2.48663	-0.997634	3.9248	0.00171271	0.0101972	-1.11029
375057	375057	8257	-2.14037	2.24608	-3.92214	0.00172138	0.010227	-1.38776
219874	219874	1447	-2.80126	-2.09664	-3.91925	0.00173085	0.0102676	-1.07739
4246	4246	521	-1.60319	-0.726951	-3.91421	0.00174751	0.0103318	-1.14944
28785	28785	364	-2.08733	0.0870209	-3.91227	0.00175397	0.0103612	-1.21675
4135	4135	7212	-1.50057	1.28666	-3.91072	0.00175913	0.0103879	-1.31368
579	579	2241	-1.72882	0.764855	-3.90851	0.00176654	0.0104222	-1.27042
5009	5009	1647	-1.69801	0.642895	-3.90798	0.00176831	0.0104263	-1.27291
54988	54988	2461	-1.80581	-0.328935	-3.9023	0.00178753	0.0105173	-1.18641
64805	64805	2398	-2.11928	-0.567388	-3.90167	0.00178965	0.0105262	-1.16561
26077	26077	1909	-2.03079	-2.01822	-3.89786	0.00180267	0.0105809	-1.10959
220382	220382	1861	-2.33772	-1.04572	-3.89666	0.00180679	0.0105923	-1.1508
205147	205147	6474	-1.79432	-1.14789	-3.89258	0.00182087	0.0106652	-1.14917
1215	1215	1369	-1.75283	-0.10056	-3.89048	0.00182814	0.0106868	-1.21781
125113	125113	1735	-2.49358	-1.66158	-3.88918	0.0018327	0.0107055	-1.14034
137970	137970	9282	-2.11043	0.380703	-3.88497	0.00184742	0.0107528	-1.26927
84666	84666	573	-1.74803	1.68195	-3.88431	0.00184976	0.0107632	-1.41058
7425	7425	3186	1.75697	-0.214983	3.88288	0.00185478	0.0107827	-1.22766
3899	3899	10751	-2.37585	2.80819	-3.87713	0.00187518	0.0108624	-1.52083
2169	2169	2249	-2.22899	3.8494	-3.87642	0.00187774	0.0108735	-1.6399
28410	28410	359	-2.1024	3.3344	-3.87064	0.0018985	0.0109649	-1.59377
401491	401491	887	-1.56505	-2.12331	-3.86995	0.00190098	0.010976	-1.15639
126014	126014	2063	1.50588	0.618993	3.86844	0.00190646	0.0109978	-1.32388
1300	1300	5043	1.60794	3.90555	3.86726	0.00191076	0.0110161	-1.68906
100132741	100132741	1064	-1.60762	-0.874083	-3.85425	0.00195868	0.011216	-1.23797
27129	27129	2913	-1.74681	1.7036	-3.84811	0.00198176	0.0112965	-1.48567
4883	4883	10018	-1.86132	1.89876	-3.84635	0.00198841	0.0113198	-1.49593
4680	4680	2703	2.04279	8.00059	3.84455	0.00199522	0.011329	-1.8059
1837	1837	11079	-1.62216	2.82052	-3.84361	0.00199882	0.011341	-1.60225
4586	4586	17448	2.71901	2.5261	3.83953	0.00201443	0.0114178	-1.58162
147093	147093	2141	-1.76386	-1.89728	-3.83739	0.00202264	0.0114477	-1.21463
4256	4256	1473	-1.88124	5.29105	-3.83512	0.00203143	0.0114808	-1.83504
286234	286234	4447	-1.92915	-1.20095	-3.83163	0.002045	0.0115286	-1.2575
63951	63951	2302	-2.20759	-0.431635	-3.83028	0.00205027	0.0115419	-1.31128
196051	196051	2134	2.22578	-0.203104	3.824	0.00207494	0.0116289	-1.33409
3741	3741	2870	-1.50803	-0.24848	-3.81689	0.0021033	0.0117574	-1.34661
1576	1576	2885	-2.96008	-0.144146	-3.81374	0.00211596	0.0118112	-1.38352
389643	389643	5581	-1.91804	2.5195	-3.81267	0.00212031	0.0118151	-1.61728
8999	8999	4950	-1.50947	0.280598	-3.81017	0.00213042	0.0118565	-1.40859
28449	28449	350	-1.65303	1.92907	-3.806	0.00214748	0.0119222	-1.58802
114900	114900	1656	-1.6039	-1.50042	-3.80507	0.00215127	0.0119365	-1.30613
22866	22866	7159	-1.85496	0.403209	-3.80225	0.00216289	0.0119831	-1.42088
7447	7447	2005	1.68587	2.23282	3.80213	0.00216338	0.0119831	-1.60784
54209	54209	1067	1.95476	1.16195	3.80164	0.00216542	0.0119894	-1.49907
5225	5225	1813	2.85315	-1.00093	3.79921	0.00217549	0.0120195	-1.34696
10643	10643	4551	2.21715	1.31052	3.79869	0.00217764	0.0120279	-1.53899
28408	28408	353	-1.94413	4.43595	-3.7957	0.00219009	0.012083	-1.84313
2327	2327	5304	-1.64688	1.00575	-3.7955	0.00219094	0.0120842	-1.51623
28481	28481	55	-2.09181	-0.562612	-3.79361	0.00219887	0.0121066	-1.37718
11280	11280	6573	-1.57506	-0.0278926	-3.79067	0.00221124	0.012155	-1.41236
171019	171019	5434	-1.57304	-0.478925	-3.79046	0.00221213	0.0121564	-1.37718
9080	9080	2050	1.80102	-1.79997	3.78998	0.00221416	0.0121607	-1.30322
401492	401492	2328	1.99314	-0.832805	3.77744	0.00226785	0.0123719	-1.38809
51617	51617	2452	-2.06139	-0.16909	-3.76804	0.00230893	0.0125211	-1.43999
22854	22854	7542	-1.78468	-0.735399	-3.76339	0.00232958	0.0126098	-1.41293
115019	115019	4840	2.18588	-0.88188	3.76249	0.00233358	0.0126244	-1.40622
140730	140730	5210	-1.74059	-0.445295	-3.75794	0.00235396	0.0127064	-1.43937
643036	643036	751	2.12862	-0.940923	3.75543	0.00236531	0.0127571	-1.41192
3670	3670	3327	-1.65106	-0.708967	-3.75078	0.00238641	0.0128513	-1.45172
54658	54658	2357	-2.01728	-1.08924	-3.74357	0.00241958	0.0129534	-1.4242
6998	6998	2710	1.86427	-0.586473	3.74053	0.00243367	0.0129896	-1.47058
101929286	101929286	1234	-1.59934	-0.196902	-3.73935	0.00243918	0.0130078	-1.49638
5375	5375	3569	-1.88991	-1.25864	-3.7369	0.00245066	0.0130619	-1.42774
100873940	100873940	500	-1.55072	-1.57916	-3.73374	0.0024655	0.013112	-1.41147
285973	285973	5641	1.56073	0.0422883	3.7297	0.00248465	0.0131782	-1.53378
11141	11141	3331	-2.03322	-0.659934	-3.71868	0.00253761	0.0133753	-1.4939
5174	5174	2940	-1.78816	2.01118	-3.71593	0.00255099	0.0134277	-1.74969
9227	9227	5325	-1.77573	-1.09888	-3.71279	0.00256639	0.013476	-1.47286
164045	164045	5277	-1.76885	-0.562701	-3.70782	0.00259093	0.0135573	-1.52622
78986	78986	1759	-1.82457	-0.186274	-3.70707	0.00259468	0.013566	-1.55364
6442	6442	1463	-2.06689	0.539052	-3.70411	0.00260943	0.0136066	-1.63135
22802	22802	3240	-2.77497	6.04748	-3.70343	0.00261281	0.0136206	-2.07763
6860	6860	4096	-2.17846	-1.00145	-3.69979	0.00263112	0.013694	-1.50862
144571	144571	2187	-1.51794	0.487444	-3.69914	0.00263441	0.0137039	-1.62193
9413	9413	3143	-1.5103	0.593155	-3.69402	0.00266038	0.0137935	-1.64729
101954273	101954273	164	1.55362	-1.07575	3.68963	0.00268286	0.0138764	-1.52137
1767	1767	15850	1.58488	0.97961	3.67639	0.0027518	0.0140907	-1.71039
28475	28475	65	-1.75679	2.48242	-3.66657	0.0028041	0.0143039	-1.90424
55713	55713	5624	-1.53506	0.628569	-3.66627	0.00280572	0.0143084	-1.6961
285154	285154	1757	-1.70216	-1.10129	-3.66493	0.00281293	0.0143377	-1.56837
105372014	105372014	785	-1.9038	-1.57007	-3.6646	0.00281472	0.0143393	-1.54592
100506495	100506495	4649	-1.93161	-1.17535	-3.66404	0.00281775	0.014351	-1.56272
26154	26154	9982	1.9472	0.667443	3.66165	0.00283071	0.0143866	-1.72421
347731	347731	6181	-2.21396	-1.65515	-3.65343	0.00287573	0.0145474	-1.56278
28716	28716	63	-1.74346	-1.95215	-3.65154	0.00288615	0.0145812	-1.55028
11281	11281	6313	2.16781	-0.895257	3.64998	0.00289477	0.0146127	-1.62242
9021	9021	2737	1.94143	6.04779	3.64326	0.00293236	0.0147534	-2.22327
597	597	943	2.31461	2.32914	3.64231	0.00293772	0.0147728	-1.93769
28500	28500	31	-2.0639	-2.30649	-3.63824	0.00296079	0.0148565	-1.57136
387695	387695	862	-1.90962	5.43484	-3.63563	0.00297566	0.0149059	-2.20462
11223	11223	4668	-1.69389	2.28695	-3.62891	0.00301428	0.0150144	-1.94755
54055	54055	1279	-1.66782	-1.06485	-3.6247	0.00303874	0.0151014	-1.65559
8929	8929	3030	-2.33482	-1.47385	-3.62315	0.0030478	0.0151349	-1.63074
677840	677840	138	1.58712	3.03065	3.61885	0.00307308	0.0152139	-2.06276
1103	1103	2728	-1.82695	-1.25945	-3.61754	0.00308082	0.0152329	-1.65018
255426	255426	2790	-2.10497	-1.40311	-3.61465	0.00309799	0.0152905	-1.64816
653	653	4280	-2.46818	2.61967	-3.61273	0.00310946	0.0153316	-1.99521
338661	338661	1121	-2.05515	-2.20574	-3.61106	0.00311943	0.015373	-1.62347
100133036	100133036	1543	-1.53654	-0.836363	-3.60862	0.0031341	0.0154258	-1.69072
58157	58157	1876	-2.293	-1.5518	-3.60722	0.00314253	0.0154586	-1.65036
388610	388610	2004	1.65958	1.71169	3.60712	0.00314315	0.0154586	-1.93825
64849	64849	4235	1.91375	0.133343	3.60433	0.00315999	0.0155258	-1.78314
1800	1800	2411	3.49976	3.40891	3.60335	0.00316598	0.0155395	-2.07474
58530	58530	402	3.45341	-0.685238	3.60105	0.00317999	0.0155847	-1.7704
121952	121952	2312	-1.68627	-1.35476	-3.59782	0.00319977	0.015662	-1.67251
105370945	105370945	3185	-1.80486	-1.91775	-3.59497	0.00321739	0.0157286	-1.65218
101927843	101927843	897	-2.3383	-0.994823	-3.58629	0.00327154	0.0159492	-1.74795
100507073	100507073	765	-1.99274	-0.958805	-3.58606	0.00327298	0.0159522	-1.73178
84658	84658	2423	1.69605	0.827459	3.58547	0.00327664	0.0159661	-1.87552
28784	28784	359	-1.87139	2.12075	-3.58291	0.00329286	0.016013	-2.04924
641384	641384	2165	1.87332	1.26273	3.58044	0.0033085	0.016065	-1.92276
102723854	102723854	2156	3.01666	-0.786919	3.57971	0.00331318	0.0160757	-1.78011
90485	90485	2829	-1.54488	0.102212	-3.57916	0.00331667	0.0160865	-1.81461
222487	222487	2864	1.93501	1.72196	3.57416	0.00334869	0.0161916	-1.98608
152078	152078	2982	-1.63661	-1.92729	-3.56186	0.00342885	0.0164857	-1.71338
151126	151126	6316	-2.34579	-0.941032	-3.56038	0.00343869	0.0165214	-1.76763
84570	84570	10311	-1.65246	-0.356642	-3.55879	0.00344917	0.0165541	-1.81296
9834	9834	9612	-1.86022	3.64255	-3.55772	0.00345627	0.0165719	-2.23218
28518	28518	347	-2.08801	-1.65084	-3.55758	0.00345723	0.0165724	-1.73848
4498	4498	408	-2.05231	-1.2865	-3.55576	0.00346934	0.0166008	-1.76821
2700	2700	5326	1.54382	-1.60116	3.55551	0.00347101	0.0166008	-1.74002
340146	340146	2403	2.20727	-1.34882	3.55547	0.00347132	0.0166008	-1.76003
163223	163223	3822	-2.10349	-0.698467	-3.55522	0.00347293	0.0166027	-1.7909
728747	728747	3517	-1.55348	0.704755	-3.5473	0.00352631	0.0167592	-1.93156
28923	28923	360	-1.9924	2.53367	-3.5457	0.00353716	0.0167985	-2.14304
7054	7054	2242	1.73713	-1.23467	3.53841	0.00358717	0.0169246	-1.78598
101927167	101927167	2358	1.51698	0.747102	3.536	0.00360384	0.0169786	-1.96502
5408	5408	1482	-2.15298	-0.372383	-3.5357	0.00360589	0.0169841	-1.88554
352909	352909	2381	1.65775	-0.942217	3.5336	0.00362052	0.0170448	-1.82341
1755	1755	8073	2.0315	8.23058	3.53149	0.00363522	0.0170998	-2.3953
728095	728095	869	-1.97431	-1.75417	-3.52527	0.00367908	0.0172504	-1.79049
338707	338707	3545	1.84535	1.70488	3.52215	0.00370118	0.0173157	-2.09626
28930	28930	351	-1.5919	5.37296	-3.5212	0.00370802	0.0173394	-2.42888
100506621	100506621	5176	-1.68442	3.5986	-3.51949	0.00372021	0.0173756	-2.3095
3736	3736	7983	-1.94638	-1.02158	-3.51788	0.00373174	0.0174127	-1.84178
346689	346689	2459	2.13669	-0.577398	3.5086	0.00379911	0.0176413	-1.90033
5322	5322	2958	-1.58175	0.0564003	-3.50608	0.00381758	0.0176946	-1.96024
400866	400866	1103	1.52435	-0.920237	3.49838	0.00387462	0.0178909	-1.8972
414062	414062	774	1.91723	1.54024	3.48845	0.00394944	0.0181503	-2.16722
56479	56479	7635	-2.02164	0.208228	-3.48589	0.00396897	0.0182143	-1.98932
3507	3507	1486	-2.00885	7.72145	-3.48556	0.0039715	0.0182173	-2.5064
28477	28477	50	-1.76613	1.03986	-3.48287	0.00399213	0.0182861	-2.10084
4033	4033	3450	-1.68299	3.50846	-3.4742	0.00405943	0.0185203	-2.38857
1152	1152	1458	-2.1142	7.50991	-3.47393	0.00406154	0.0185256	-2.52476
28935	28935	351	-1.72136	3.41652	-3.47201	0.0040766	0.0185552	-2.38503
85407	85407	9499	1.69232	3.70849	3.47095	0.00408495	0.0185845	-2.42065
158062	158062	711	-1.58732	-1.00494	-3.46748	0.00411236	0.0186743	-1.93256
28434	28434	353	-1.78058	5.63045	-3.46394	0.0041405	0.0187518	-2.52617
101930023	101930023	1099	-1.54142	-1.77231	-3.45911	0.00417924	0.0188768	-1.89893
7262	7262	920	1.71047	2.27489	3.45823	0.00418636	0.0188915	-2.26228
10117	10117	6150	-2.06333	-0.0896962	-3.456	0.00420436	0.0189507	-2.02417
8876	8876	3844	1.89045	2.14829	3.44819	0.00426815	0.0191673	-2.29361
92211	92211	8054	-1.63057	5.04736	-3.44783	0.00427113	0.0191719	-2.56515
10418	10418	5138	-1.5178	5.86688	-3.44573	0.0042885	0.0192277	-2.62679
50486	50486	963	2.12541	4.13601	3.44543	0.00429094	0.0192298	-2.48026
3502	3502	1348	2.1357	6.56109	3.44337	0.00430808	0.0192932	-2.60912
28893	28893	351	-1.56116	5.29301	-3.43544	0.00437442	0.0195365	-2.59
79949	79949	4750	1.53716	2.7858	3.43484	0.00437955	0.0195499	-2.37621
54346	54346	3682	1.6118	-0.848157	3.42985	0.00442191	0.0196944	-2.01346
100885796	100885796	518	-1.67628	-1.34099	-3.41744	0.00452906	0.0200886	-2.00083
28734	28734	55	-1.64521	-2.05202	-3.41661	0.00453633	0.0200983	-1.9702
3569	3569	3969	3.04736	1.53416	3.41469	0.00455317	0.0201369	-2.2662
7138	7138	1411	2.17494	-0.774286	3.4002	0.00468228	0.0205255	-2.0823
101928483	101928483	546	-1.52807	0.54212	-3.39986	0.00468536	0.020529	-2.1923
28423	28423	359	-1.50445	3.36382	-3.3928	0.00474959	0.0207198	-2.5285
939	939	1965	-1.53016	1.9223	-3.38945	0.00478046	0.0207968	-2.35713
28878	28878	363	-1.89745	0.907929	-3.3884	0.00479013	0.0208156	-2.26244
3539	3539	320	-1.60768	7.96907	-3.3885	0.00478922	0.0208156	-2.67449
5288	5288	7307	-2.16518	-1.31758	-3.37875	0.00488017	0.02108	-2.09005
28814	28814	354	-1.73952	2.75736	-3.3652	0.00500958	0.0214676	-2.51071
3195	3195	2690	2.49228	-1.27227	3.36237	0.00503703	0.0215615	-2.11347
51046	51046	10546	-1.85013	-1.44474	-3.36014	0.00505878	0.0216403	-2.10138
96597	96597	4256	-2.05156	0.51185	-3.35931	0.00506683	0.0216665	-2.26299
4063	4063	3807	-1.66862	2.12945	-3.35626	0.00509677	0.0217269	-2.4397
27022	27022	2068	-2.215	-1.64708	-3.35209	0.00513799	0.0218401	-2.11938
2707	2707	2352	1.71581	3.02385	3.35102	0.00514866	0.0218664	-2.57054
28919	28919	360	-2.27469	4.09	-3.34792	0.00517955	0.0219593	-2.65241
4622	4622	6016	1.58249	-1.16042	3.34427	0.00521626	0.0220879	-2.14336
2819	2819	3083	-1.64557	1.71801	-3.34285	0.00523057	0.0221398	-2.4277
7780	7780	2499	2.03159	-0.898893	3.34048	0.00525451	0.0222029	-2.17807
160365	160365	3139	-1.94418	0.427629	-3.3322	0.00533927	0.022412	-2.2994
10398	10398	1197	-1.50602	6.53604	-3.33126	0.00534895	0.022443	-2.82436
2596	2596	2104	-2.09706	-0.182637	-3.33027	0.00535926	0.0224814	-2.25442
64344	64344	6397	-1.51273	1.30051	-3.32906	0.00537178	0.0225151	-2.40447
6977	6977	354	-1.50797	-0.978784	-3.3228	0.00543717	0.0227128	-2.22901
11009	11009	2324	2.25556	0.684141	3.31282	0.005543	0.0230684	-2.3763
100506834	100506834	4388	-1.57403	-1.25795	-3.31219	0.00554975	0.0230818	-2.20685
101929294	101929294	887	-1.68722	0.555356	-3.31134	0.00555885	0.0231097	-2.3512
28903	28903	351	-1.52383	2.67189	-3.31015	0.00557161	0.0231454	-2.61505
28452	28452	353	-1.85128	5.40803	-3.30684	0.00560745	0.0232472	-2.83462
5740	5740	5603	-1.54875	3.69575	-3.30657	0.00561032	0.0232491	-2.73894
8794	8794	1494	1.71953	0.92446	3.30608	0.00561565	0.0232577	-2.41234
101926964	101926964	2344	1.53676	-1.37152	3.2883	0.0058119	0.0238512	-2.2425
54769	54769	4386	-1.92646	-1.51525	-3.28138	0.00589015	0.0240608	-2.24375
105374378	105374378	5409	1.50263	-1.05467	3.27549	0.00595759	0.0242498	-2.27942
117245	117245	3281	-1.7031	-0.593755	-3.26698	0.00605648	0.0245192	-2.34163
28815	28815	354	-1.72781	6.06107	-3.25449	0.00620448	0.024935	-2.94689
28439	28439	353	-1.68969	5.27468	-3.25452	0.00620404	0.024935	-2.92024
28421	28421	353	-1.63165	-1.29996	-3.25412	0.00620893	0.024935	-2.32643
5462	5462	1599	1.83459	0.509734	3.25408	0.00620931	0.024935	-2.47497
28881	28881	360	-2.22011	3.26094	-3.24622	0.00630435	0.0251963	-2.76832
389320	389320	459	-1.50024	-0.879401	-3.23749	0.00641173	0.0255016	-2.38193
388523	388523	2809	-2.2067	-1.58506	-3.2356	0.00643518	0.0255844	-2.33566
3514	3514	323	-1.9289	10.8304	-3.2336	0.00646013	0.0256432	-2.86108
2259	2259	4309	-1.62564	-0.660527	-3.23298	0.00646781	0.025667	-2.39199
51301	51301	3436	-1.74567	1.17416	-3.23205	0.00647948	0.0257028	-2.56316
6543	6543	5116	-1.599	-0.0864428	-3.2252	0.00656593	0.0259347	-2.46581
338339	338339	1994	2.24124	-1.6875	3.22158	0.00661193	0.0260269	-2.34984
90853	90853	4110	1.6624	0.372059	3.21189	0.00673707	0.0263756	-2.52404
342035	342035	5105	-2.04002	2.06525	-3.20931	0.00677074	0.0264612	-2.73669
6345	6345	4214	-1.7391	-0.336056	-3.20645	0.00680826	0.0265742	-2.46978
389602	389602	2536	2.09687	2.86655	3.19007	0.00702733	0.0271896	-2.83887
26579	26579	2494	2.02009	1.53246	3.18911	0.00704033	0.0272289	-2.68604
2828	2828	3048	1.78727	0.0690721	3.16795	0.00733432	0.0280418	-2.57354
1555	1555	3417	1.55906	1.84017	3.16525	0.00737271	0.0281568	-2.78457
28914	28914	345	-1.70049	5.42562	-3.163	0.00740484	0.0282227	-3.10838
100189168	100189168	73	-1.73431	-1.0341	-3.15955	0.00745439	0.0283742	-2.51093
646960	646960	2158	3.01432	-1.48866	3.15133	0.00757381	0.0287165	-2.50171
8512	8512	1424	-1.56386	-0.88517	-3.14846	0.00761598	0.0288427	-2.52907
8991	8991	2054	-1.69603	7.93855	-3.13688	0.00778841	0.029336	-3.16668
202559	202559	3626	-2.22284	-0.430213	-3.1332	0.00784401	0.02946	-2.59007
9547	9547	1975	-1.92894	5.99268	-3.12806	0.00792235	0.02964	-3.20359
25830	25830	3415	-1.87546	-1.82571	-3.12486	0.00797153	0.029744	-2.52023
547	547	9699	-1.56694	1.22524	-3.12379	0.00798797	0.0297882	-2.78754
28939	28939	351	-1.55401	2.21905	-3.12308	0.00799906	0.0298181	-2.92932
1511	1511	966	-1.89766	1.06947	-3.12273	0.00800434	0.0298207	-2.76406
28947	28947	38	-1.90771	0.224831	-3.11972	0.00805104	0.0299432	-2.6948
22986	22986	6146	-1.86193	-1.51683	-3.11864	0.00806797	0.0299947	-2.54503
101927324	101927324	766	-1.51258	-1.05518	-3.11641	0.00810287	0.0300842	-2.57503
28776	28776	351	-2.01844	2.89716	-3.11631	0.00810443	0.0300843	-2.98493
145624	145624	2412	-1.65483	-1.94662	-3.11599	0.00810937	0.0300916	-2.51738
28751	28751	63	-1.79811	-1.9744	-3.11375	0.00814461	0.0302036	-2.52398
28940	28940	351	-1.57149	4.17973	-3.10419	0.00829639	0.0306152	-3.16279
28922	28922	363	-1.90488	0.350077	-3.10179	0.0083351	0.0306949	-2.73185
100423062	100423062	1059	-1.66479	2.80123	-3.10077	0.00835148	0.0307267	-3.01846
341359	341359	3478	-1.53567	-0.165615	-3.09981	0.00836704	0.0307482	-2.68223
127254	127254	9420	-1.70003	-1.36105	-3.09834	0.00839086	0.0308129	-2.58337
460	460	7705	-1.51177	-0.378279	-3.09227	0.00848977	0.031059	-2.67138
1404	1404	4989	-1.57333	2.24076	-3.08939	0.00853719	0.0311798	-2.96707
81569	81569	3318	3.27294	-0.663885	3.08679	0.00858023	0.0312869	-2.69549
28775	28775	351	-2.18738	3.08666	-3.07816	0.00872445	0.0316501	-3.0684
28946	28946	38	-1.80525	1.01372	-3.07785	0.00872981	0.0316602	-2.84576
9699	9699	9376	-1.67196	-0.194943	-3.0756	0.00876772	0.0317337	-2.75705
2555	2555	9277	-1.71264	1.14672	-3.06219	0.00899798	0.032252	-2.8823
3538	3538	320	-1.83471	9.2983	-3.0602	0.00903265	0.0323227	-3.2557
7031	7031	492	2.15524	4.48001	3.05908	0.0090522	0.0323528	-3.26757
28916	28916	315	-1.57353	0.539313	-3.05837	0.00906464	0.0323741	-2.84041
139378	139378	10155	-1.86614	-1.47408	-3.05756	0.00907884	0.0324068	-2.65556
28733	28733	63	-1.62612	-1.81052	-3.05227	0.00917209	0.0326478	-2.65322
7380	7380	1337	1.53666	-1.17335	3.04748	0.00925738	0.0328534	-2.69342
200315	200315	1444	1.56632	-0.0742482	3.03887	0.00941258	0.033239	-2.82822
339479	339479	5416	-2.00822	1.89976	-3.03793	0.00942976	0.0332852	-3.01814
1132	1132	1817	-1.77	-1.43752	-3.03756	0.00943641	0.0332966	-2.69468
28892	28892	351	-1.70125	-0.919142	-3.02236	0.00971768	0.0340119	-2.7955
3814	3814	1112	1.56952	-2.02788	3.01591	0.00983945	0.0343332	-2.69076
5649	5649	11571	-1.50588	2.82695	-3.00659	0.0100181	0.0348008	-3.1924
340273	340273	8917	-1.76082	-0.327106	-3.00438	0.010061	0.0349146	-2.83692
92235	92235	4900	2.71074	-0.726606	2.99742	0.0101971	0.0352028	-2.84867
10017	10017	1580	-1.73824	-1.14564	-2.99522	0.0102404	0.0353335	-2.79618
91937	91937	2566	-1.87917	-0.435294	-2.99361	0.0102723	0.0353801	-2.84448
101928017	101928017	510	-1.61946	-0.834474	-2.99225	0.0102994	0.0354368	-2.82227
28901	28901	351	-1.64949	2.77014	-2.9896	0.0103521	0.0355552	-3.23045
400958	400958	3029	-1.72215	-1.09737	-2.98664	0.0104114	0.035696	-2.81001
63982	63982	11851	-1.60654	-0.671099	-2.97491	0.0106498	0.0362523	-2.86466
28948	28948	38	-1.72151	-0.536671	-2.97454	0.0106576	0.0362655	-2.8824
170685	170685	2075	-1.95216	-0.990113	-2.96704	0.0108129	0.0366468	-2.85178
204962	204962	6334	1.5483	-0.187236	2.96483	0.0108591	0.0367524	-2.98008
338	338	14177	-4.40249	0.586691	-2.95557	0.0110548	0.0372206	-3.07047
266977	266977	6222	1.651	0.593519	2.95436	0.0110807	0.0372693	-3.03012
6351	6351	667	1.5237	2.57768	2.94961	0.0111826	0.0375367	-3.28551
27123	27123	3637	1.93243	0.736401	2.94847	0.0112073	0.0375933	-3.04955
2938	2938	1464	-2.52419	1.3428	-2.92444	0.0117388	0.0388191	-3.16563
101928882	101928882	2874	-1.88545	-1.5405	-2.92283	0.0117753	0.0388938	-2.90232
130576	130576	2479	1.50121	0.847022	2.91596	0.0119323	0.0392328	-3.128
84740	84740	6795	1.82957	1.96684	2.91388	0.0119801	0.03937	-3.2773
28870	28870	342	-1.69758	0.451377	-2.91279	0.0120054	0.0394264	-3.12439
2003	2003	792	1.61433	0.546808	2.90013	0.012302	0.0401115	-3.13077
7980	7980	2444	1.67147	1.71324	2.89493	0.0124259	0.0404257	-3.27369
57057	57057	1828	2.3681	-1.49619	2.88924	0.0125628	0.0407691	-2.95514
28894	28894	351	-1.8377	0.0634459	-2.887	0.012617	0.0408904	-3.12497
100189130	100189130	83	-1.50704	-1.30333	-2.87258	0.0129724	0.0417228	-2.99695
102466889	102466889	65	-1.70841	-1.58922	-2.86567	0.0131461	0.0420387	-3.00597
28763	28763	350	-1.90075	0.304175	-2.86323	0.013208	0.0421951	-3.17697
26228	26228	1950	-1.81473	0.977678	-2.86118	0.0132602	0.0423096	-3.23528
7512	7512	3333	-2.12213	1.49215	-2.85983	0.0132946	0.0423745	-3.30648
54905	54905	2347	2.1348	1.83532	2.85838	0.0133319	0.0424653	-3.37769
362	362	1905	2.37334	-1.22956	2.8394	0.0138277	0.0436168	-3.06522
7060	7060	3719	-2.05197	2.50896	-2.83445	0.01396	0.0439487	-3.47679
100996541	100996541	961	1.51135	-1.37547	2.82781	0.0141394	0.0443129	-3.07629
101929395	101929395	499	-1.54195	0.134817	-2.82596	0.0141899	0.0444212	-3.2183
25758	25758	12307	1.74007	0.952653	2.81381	0.0145252	0.0451229	-3.33292
3543	3543	1068	-1.81644	-1.8439	-2.81355	0.0145325	0.0451311	-3.06747
389206	389206	8850	-1.95901	0.727964	-2.80313	0.0148265	0.0457524	-3.30635
165530	165530	3769	-1.55288	-0.206772	-2.80299	0.0148303	0.045757	-3.21434
28885	28885	360	-1.65055	0.88148	-2.80028	0.0149079	0.0459163	-3.36573
28884	28884	362	-1.72741	-0.957638	-2.78397	0.0153821	0.0469391	-3.19646
2153	2153	9179	1.80663	1.64059	2.77748	0.0155749	0.047379	-3.47916
28938	28938	351	-1.5622	3.68572	-2.77363	0.0156906	0.047649	-3.73516
28774	28774	353	-1.5745	2.84687	-2.76746	0.0158774	0.0480964	-3.70447
23627	23627	4038	1.8881	-1.04917	2.75885	0.0161419	0.0486403	-3.22125
3	3	1201	-1.54495	-1.44688	-2.75821	0.0161618	0.0486927	-3.19252
100996567	100996567	1165	-1.59784	-0.877434	-2.75606	0.0162286	0.0488564	-3.23896
28891	28891	351	-1.5248	-0.338249	-2.74694	0.0165148	0.0494712	-3.35142
6003	6003	1563	-1.6941	0.336542	-2.74654	0.0165274	0.0494881	-3.37661
3934	3934	822	1.65843	5.74851	2.74385	0.0166128	0.0496991	-3.93529
9892	9892	5499	-2.03612	-1.05786	-2.74131	0.016694	0.0498797	-3.25724

## Sheet: Sheet2
+	GeneID	Length	logFC	AveExpr	t	P.Value	adj.P.Val	B
REG1B	5968	806	7.13595	1.45916	7.58544	3.75971e-06	0.000326839	4.74901
MMP7	4316	1119	6.39722	0.384769	19.1752	5.53445e-11	1.07817e-06	13.566
REG1A	5967	808	6.13299	4.64052	5.06611	0.000209963	0.00263379	0.663602
CST1	1469	760	6.11579	0.283023	13.9851	2.90102e-09	9.41912e-06	10.8202
MMP1	4312	2055	6.07358	4.51225	9.08401	5.03247e-07	0.000142083	6.70579
MMP3	4314	1828	5.99408	3.71392	9.79845	2.09953e-07	9.68708e-05	7.54998
CXCL5	6374	2488	5.67935	2.57599	6.71012	1.37986e-05	0.00060817	3.46532
TCN1	6947	1567	5.59357	0.175189	9.47894	3.08469e-07	0.00011416	7.00583
COL11A1	1301	7723	5.49812	2.96805	13.7803	3.48057e-09	9.68644e-06	11.2916
INHBA	3624	2175	5.40964	2.2297	14.4327	1.96444e-09	7.65385e-06	11.6556
-	GeneID	Length	logFC	AveExpr	t	P.Value	adj.P.Val	B
OTOP2	92736	2359	-5.39862	0.885087	-10.5385	8.9305e-08	5.6121e-05	8.1481
CA7	766	1852	-4.72464	2.78387	-10.3442	1.11253e-07	6.37448e-05	8.14728
RERGL	79785	1147	-4.64505	-0.727589	-7.73569	3.03719e-06	0.000316296	4.86816
BEST4	266675	3289	-4.56061	2.66972	-9.88578	1.89316e-07	9.68708e-05	7.6394
AQP8	343	1359	-4.53938	4.06271	-7.95378	2.23904e-06	0.000267422	5.20708
GPM6A	2823	4709	-4.52058	0.502684	-5.30459	0.000138221	0.00204968	1.26577
BCHE	590	2454	-4.49812	0.81605	-8.8393	6.87049e-07	0.000165239	6.31895
GCG	2641	1294	-4.47607	2.15391	-5.70483	6.97383e-05	0.00141371	1.87291
CA1	759	1511	-4.42795	5.96577	-8.75564	7.65312e-07	0.000171469	6.24948
CASQ2	845	2702	-4.41325	0.797767	-5.07913	0.000205186	0.00259898	0.854288
adj.p	GeneID	Length	logFC	AveExpr	t	P.Value	adj.P.Val	B
MMP7	4316	1119	6.39722	0.384769	19.1752	5.53445e-11	1.07817e-06	13.566
CEMIP	57214	7271	3.18367	4.88345	17.7225	1.50148e-10	1.46252e-06	14.4849
CDH3	1001	4893	5.26682	2.97905	16.4588	3.81226e-10	2.47556e-06	13.1928
TRIB3	57761	2887	3.64823	3.54247	15.1234	1.09875e-09	5.3512e-06	12.5056
INHBA	3624	2175	5.40964	2.2297	14.4327	1.96444e-09	7.65385e-06	11.6556
CST1	1469	760	6.11579	0.283023	13.9851	2.90102e-09	9.41912e-06	10.8202
COL11A1	1301	7723	5.49812	2.96805	13.7803	3.48057e-09	9.68644e-06	11.2916
CTHRC1	115908	1512	3.83314	3.00765	13.1917	5.95383e-09	1.44983e-05	10.9098
ENC1	8507	5728	1.57808	6.25301	12.5408	1.10511e-08	2.39207e-05	10.462
CLEC3B	7123	961	-2.93343	3.35813	-11.9535	1.97791e-08	2.96398e-05	9.84488

## Sheet: GO
Category	Term	Count	%	PValue	Genes	List Total	Pop Hits	Pop Total	Fold Enrichment	Bonferroni	Benjamini	FDR
GOTERM_BP_DIRECT	GO:0006955~immune response	72	46875	5492.39	6351, 28938, 93035, 9547, 28930, 28776, 28815, 28813, 28452, 3514, 1215, 3557, 3512, 28893, 3553, 6348, 10178, 10410, 6362, 643036, 8744, 8862, 4982, 3494, 3493, 28903, 3569, 366, 27299, 2919, 6556, 10225, 8794, 6373, 6372, 28919, 28916, 6374, 1440, 2210, 9560, 28439, 11009, 2921, 1237, 2920, 2204, 1511, 730, 28434, 3576, 1672, 6369, 3976, 6967, 2209, 939, 4283, 6387, 11251, 3552, 28449, 1051, 28…	1191	421	16792	2.41124e+16	2.203e+08	2.203e+07	2.164e+07				Name	Biological process/cellular component/molecular function	Gene count	Percent
GOTERM_BP_DIRECT	GO:0007155~cell adhesion	75	48828125	18240.1	2191, 6351, 7045, 5067, 22915, 1462, 81607, 22871, 57502, 26032, 10417, 10418, 1496, 8406, 79937, 152330, 10894, 3679, 7058, 9635, 6401, 9358, 29119, 388585, 1272, 7130, 27253, 1303, 563, 1501, 10669, 2358, 4973, 10024, 4017, 1825, 10225, 6696, 8038, 7148, 7060, 728577, 176, 1237, 1311, 53841, 1310, 1277, 145864, 3730, 5754, 5239, 10232, 10752, 5317, 6387, 8840, 4684, 1295, 1294, 7070, 25975, 140…	1191	459	16792	2.30377e+16	7.31609e+07	2.59715e+08	2.55118e+08				GO:0006955~immune response	immune response	72	6.04534
GOTERM_BP_DIRECT	GO:0006958~complement activation, classical pathway	30	1953125	23161.8	28919, 28938, 28916, 28834, 28930, 28776, 28815, 28813, 28439, 3538, 28452, 3514, 730, 28434, 28893, 100423062, 3539, 28449, 28526, 3494, 3493, 28903, 1191, 3502, 3543, 722, 725, 1604, 729, 3507	1191	99	16792	4272447395873080	9.2902e+07	2.59715e+08	2.55118e+08				GO:0007155~cell adhesion	cell adhesion	75	6.29723
GOTERM_BP_DIRECT	GO:0030574~collagen catabolic process	24	15625	259003	4320, 4321, 4322, 1295, 1294, 1282, 1281, 1290, 1303, 1301, 1289, 1300, 1278, 1288, 1277, 1310, 4323, 4312, 4314, 4316, 4318, 9509, 84570, 4319	1191	64	16792	5287153652392940	1.03886e+09	2.59715e+08	2.55118e+08				GO:0006958~complement activation, classical pathway	complement activation, classical pathway	30	2.51889
GOTERM_BP_DIRECT	GO:0006508~proteolysis	74	4817708333333330	2.42345e+06	2191, 28938, 28930, 28776, 2153, 57188, 28815, 28813, 28452, 3514, 10537, 1179, 171019, 28893, 4323, 5655, 11223, 22802, 9635, 164832, 43849, 29953, 92291, 28903, 206338, 3249, 27299, 5225, 9507, 4973, 414301, 7804, 10863, 28919, 28916, 8038, 28834, 290, 64699, 28439, 176, 3538, 1511, 1675, 28434, 4224, 4225, 3539, 646960, 4320, 7512, 4321, 6422, 11174, 4322, 28449, 260429, 1800, 80332, 79148, 35…	1191	500	16792	2.08666e+16	9.72041e+09	1.94409e+10	1.90968e+09				GO:0030574~collagen catabolic process	collagen catabolic process	24	2.01511
GOTERM_BP_DIRECT	GO:0006898~receptor-mediated endocytosis	38	2473958333333330	8.24723e+06	28919, 28938, 28916, 2210, 10808, 28834, 64699, 28930, 28776, 28815, 28813, 28439, 3538, 154, 1755, 28452, 3514, 432, 3512, 28434, 28893, 338, 2209, 3539, 286133, 7036, 28449, 3494, 3493, 28903, 53353, 283316, 6678, 4973, 4017, 7804, 5648, 948	1191	186	16792	2.88046e+16	3.30791e+11	5.51327e+09	5.41568e+09				GO:0006508~proteolysis	proteolysis	74	6.21327
GOTERM_BP_DIRECT	GO:0070098~chemokine-mediated signaling pathway	21	13671875	6.01373e+07	6373, 6351, 6362, 6372, 7032, 4283, 6374, 6387, 9560, 2921, 2920, 1237, 414062, 3579, 2840, 3577, 3576, 2919, 6348, 6369, 3627	1191	71	16792	4170149359633870	2.41182e+12	3.44587e+10	3.38487e+11				GO:0006898~receptor-mediated endocytosis	receptor-mediated endocytosis	38	3.1906
GOTERM_BP_DIRECT	GO:0006956~complement activation	23	1.4974e+16	1.11608e+09	28919, 28938, 28916, 28449, 28834, 28930, 28776, 28903, 28815, 28813, 28439, 1191, 3538, 28452, 3514, 3502, 1675, 730, 28434, 28893, 5648, 729, 3539	1191	87	16792	3.72734e+16	4.4756e+12	5.59575e+11	5.4967e+11				GO:0070098~chemokine-mediated signaling pathway	chemokine-mediated signaling pathway	21	1.76322
GOTERM_BP_DIRECT	GO:0006910~phagocytosis, recognition	13	0.8463541666666666	1.59173e+09	7275, 28834, 28526, 3494, 3493, 3538, 3514, 3502, 3543, 100423062, 948, 3507, 3539	1191	28	16792	6545999760105550	6.38238e+11	7.0938e+10	6.96823e+10				GO:0006956~complement activation	complement activation	23	1.93115
GOTERM_BP_DIRECT	GO:0030199~collagen fibril organization	15	0.9765625	2.09759e+09	4320, 7146, 7148, 1281, 1290, 176, 871, 1303, 1301, 1289, 1278, 1277, 4017, 1805, 9509	1191	39	16792	5422721694761990	8.4099e+11	7.86856e+10	7.72928e+09				GO:0006910~phagocytosis, recognition	phagocytosis, recognition	13	1.09152
GOTERM_BP_DIRECT	GO:0007267~cell-cell signaling	43	2799479166666660	2.15792e+09	6351, 6373, 6372, 5241, 6374, 9547, 6750, 5125, 153, 154, 374, 651, 2700, 4828, 2069, 3553, 6469, 6348, 6369, 9518, 10135, 6362, 7472, 4283, 4680, 8744, 8840, 5697, 1908, 24147, 29953, 183, 6280, 7130, 206338, 3624, 2259, 3589, 148, 5228, 8839, 1944, 3627	1191	254	16792	2386851517615710	8.65168e+10	7.86856e+10	7.72928e+09				GO:0030199~collagen fibril organization	collagen fibril organization	15	1.25945
GOTERM_BP_DIRECT	GO:0052697~xenobiotic glucuronidation	8	0.5208333333333333	2.79911e+08	54600, 54577, 54576, 54575, 54659, 54658, 54657, 54579	1191	9	16792	1.25325e+16	0.0011220913006908528	9.0808e+10	8.92005e+10				GO:0005615~extracellular space	extracellular space	218	17.2196
GOTERM_BP_DIRECT	GO:0001501~skeletal system development	29	1.88802e+16	2.94317e+09	7004, 1462, 1281, 176, 651, 653, 1311, 1278, 1310, 1277, 579, 145864, 4148, 3714, 6662, 4883, 4982, 1290, 1404, 1303, 1300, 53834, 9507, 5745, 1969, 6659, 7704, 5549, 4318	1191	137	16792	2984476027628130	0.0011798072089648226	9.0808e+10	8.92005e+10				GO:0005576~extracellular region	extracellular region	232	18.3254
GOTERM_BP_DIRECT	GO:0006935~chemotaxis	27	17578125	3.28551e+08	6373, 6372, 6374, 9547, 5288, 1237, 2920, 3579, 60675, 3577, 3576, 1672, 6348, 3730, 6369, 116173, 6362, 4283, 6387, 11251, 8061, 2358, 2357, 2919, 5328, 5329, 3627	1191	122	16792	3120287401412230	0.001316950938287209	9.41299e+10	9.24637e+10				GO:0005578~proteinaceous extracellular matrix	proteinaceous extracellular matrix	72	5.6872
GOTERM_BP_DIRECT	GO:0050871~positive regulation of B cell activation	12	0.78125	6.19266e+08	3538, 3569, 3514, 3502, 3543, 28834, 100423062, 28526, 3494, 3493, 3507, 3539	1191	26	16792	6507266033714390	0.0024807928868578744	1.65592e+12	1.6266e+12				GO:0005887~integral component of plasma membrane	integral component of plasma membrane	175	13.8231
GOTERM_BP_DIRECT	GO:0008284~positive regulation of cell proliferation	62	4036458333333330	2.30494e+10	9340, 51085, 2305, 991, 80320, 596, 4609, 994, 60675, 2069, 6469, 10135, 6285, 8862, 3651, 1908, 388585, 8061, 1271, 80310, 3569, 6997, 1907, 5228, 5745, 10586, 11082, 25805, 6374, 7422, 1440, 29923, 11009, 374, 332, 4828, 3579, 2168, 60495, 93649, 3976, 3977, 7076, 7472, 4680, 3670, 6662, 6422, 9055, 4081, 7272, 4916, 63928, 3589, 57332, 2651, 5764, 5008, 9928, 6659, 5967, 3627	1191	466	16792	1.87584e+16	0.009202511323845197	5.77819e+11	5.67591e+11				GO:0005886~plasma membrane	plasma membrane	391	30.8847
GOTERM_BP_DIRECT	GO:0050776~regulation of immune response	32	2083333333333330	2.69769e+08	28919, 28938, 28916, 22914, 28834, 126014, 28930, 28776, 28815, 1281, 28813, 28439, 3538, 54210, 28452, 3514, 28434, 1278, 28893, 1277, 11126, 2209, 3539, 28449, 28903, 100528032, 3805, 2214, 342510, 54209, 8519, 10225	1191	178	16792	25346654213719	0.010762102128303419	6.10884e+10	6.00071e+11				GO:0031225~anchored component of membrane	anchored component of membrane	31	2.44866
GOTERM_BP_DIRECT	GO:0006911~phagocytosis, engulfment	13	0.8463541666666666	2.74144e+10	28834, 28526, 3494, 3493, 3538, 3514, 3502, 3543, 100423062, 2209, 3507, 54209, 3539	1191	35	16792	5236799808084440	0.010935701007411591	6.10884e+10	6.00071e+11				GO:0031012~extracellular matrix	extracellular matrix	50	3.94945
GOTERM_BP_DIRECT	GO:2001030~negative regulation of cellular glucuronidation	7	0.4557291666666667	3.09456e+09	54600, 54577, 54576, 54575, 54659, 54658, 54657	1191	8	16792	1.23367e+16	0.012335570152600783	6.20613e+11	6.09628e+11				GO:0016324~apical plasma membrane	apical plasma membrane	46	3.63349
GOTERM_BP_DIRECT	GO:1904224~negative regulation of glucuronosyltransferase activity	7	0.4557291666666667	3.09456e+09	54600, 54577, 54576, 54575, 54659, 54658, 54657	1191	8	16792	1.23367e+16	0.012335570152600783	6.20613e+11	6.09628e+11				GO:0005788~endoplasmic reticulum lumen	endoplasmic reticulum lumen	35	2.76461
GOTERM_BP_DIRECT	GO:0006954~inflammatory response	53	3.45052e+16	3.27745e+09	50507, 6351, 6279, 51083, 60675, 3553, 6348, 8767, 6362, 5354, 6401, 4982, 6280, 7130, 3569, 2358, 414062, 2357, 2919, 6556, 4973, 5743, 80274, 8794, 6373, 6372, 6374, 6696, 8876, 6335, 2053, 9560, 11009, 2921, 1116, 2920, 3579, 1036, 3577, 3576, 4225, 6369, 814, 939, 4283, 6387, 3552, 1051, 5729, 8877, 1969, 8639, 3627	1191	379	16792	1971638653135100	0.013059837005984898	6.25993e+10	6.14912e+11				GO:0005581~collagen trimer	collagen trimer	22	1.73776
GOTERM_BP_DIRECT	GO:0030198~extracellular matrix organization	33	21484375	7.68344e+09	25903, 7045, 6696, 5268, 1462, 58494, 1282, 1281, 8076, 176, 1311, 1278, 1310, 633, 1277, 60495, 4148, 3679, 5054, 6662, 4982, 1295, 1294, 25975, 1290, 1404, 1301, 1289, 1300, 25890, 1288, 6678, 4237	1191	196	16792	2.37382e+16	0.030348352774055565	0.0014008309164325497	0.0013760343582010087				GO:0005201~extracellular matrix structural constituent	extracellular matrix structural constituent	24	2.07612
GOTERM_BP_DIRECT	GO:0045922~negative regulation of fatty acid metabolic process	7	0.4557291666666667	8.72385e+07	54600, 54577, 54576, 54575, 54659, 54658, 54657	1191	9	16792	1.09659e+16	0.03438638300173957	0.0015213632416109114	0.001494433101956368				GO:0004252~serine-type endopeptidase activity	serine-type endopeptidase activity	49	4.23875
GOTERM_BP_DIRECT	GO:0007166~cell surface receptor signaling pathway	41	2669270833333330	1.00058e+11	5021, 266977, 5540, 6750, 7102, 100996758, 9340, 4070, 154, 3579, 577, 23284, 3577, 117, 6865, 10990, 4886, 4887, 139378, 4888, 11126, 3977, 939, 6344, 1908, 1132, 222487, 183, 4061, 57556, 84658, 3624, 84059, 2674, 23495, 1907, 5028, 5745, 948, 8519, 3627	1191	274	16792	2109715812633680	0.039338913608935044	0.0016722249614764889	0.0016426243700367405				GO:0003823~antigen binding	antigen binding	28	2.42215
GOTERM_BP_DIRECT	GO:0071456~cellular response to hypoxia	21	13671875	1.05098e+11	6285, 6781, 7422, 5740, 5366, 6422, 7291, 64506, 891, 596, 114131, 1179, 2168, 5764, 5743, 5105, 8614, 3777, 6517, 1869, 3779	1191	96	16792	3084172963895880	0.04127887269619268	0.0016861928068169177	0.0016563449660580043				GO:0005509~calcium ion binding	calcium ion binding	90	7.78547
GOTERM_BP_DIRECT	GO:0007586~digestion	16	1.04167e+16	2.51644e+11	7032, 5540, 6344, 6750, 5697, 100996758, 7031, 114131, 2169, 57016, 4224, 5225, 4225, 54658, 5408, 10874	1191	63	16792	3580717817493630	0.09600880874826201	0.003882092031935719	0.003813373873305094				GO:0008201~heparin binding	heparin binding	33	2.85467
GOTERM_BP_DIRECT	GO:0071347~cellular response to interleukin-1	17	1.10677e+16	2.84666e+11	6351, 6362, 6662, 5740, 6422, 9560, 1051, 3569, 1116, 4609, 414062, 3576, 6348, 6369, 5105, 81792, 3934	1191	71	16792	3.37584e+16	0.10790357128719263	0.00422886752323473	0.004154010980190685				GO:0034987~immunoglobulin receptor binding	immunoglobulin receptor binding	13	1.12457
GOTERM_BP_DIRECT	GO:0030593~neutrophil chemotaxis	16	1.04167e+16	4.52326e+10	6351, 6362, 6279, 1908, 9560, 6280, 54210, 2921, 414062, 3579, 3576, 1441, 3553, 6348, 1907, 6369	1191	66	16792	3.41796e+16	0.16592509412188594	0.006479570075070995	0.0063648731228570735				GO:0008009~chemokine activity	chemokine activity	17	1.47059
GOTERM_BP_DIRECT	GO:0050731~positive regulation of peptidyl-tyrosine phosphorylation	18	1171875	5.06873e+10	7422, 1440, 7060, 1272, 2690, 183, 3569, 2205, 3589, 6997, 8767, 5008, 7804, 3976, 948, 1946, 5649, 54209	1191	82	16792	3094919211156840	0.18397645572257204	0.007010583394333944	0.006886486804705993				GO:0008083~growth factor activity	growth factor activity	31	2.68166
GOTERM_BP_DIRECT	GO:0045987~positive regulation of smooth muscle contraction	9	0.5859375	5.48854e+10	60675, 148, 6865, 1907, 5743, 93649, 8877, 4887, 10874	1191	21	16792	6042461317020510	0.1976026053314094	0.007338174922149499	0.007208279529610828				GO:0004222~metalloendopeptidase activity	metalloendopeptidase activity	25	2.16263
GOTERM_BP_DIRECT	GO:0052695~cellular glucuronidation	8	0.5208333333333333	5.71021e+11	79799, 54600, 54577, 54576, 54575, 54659, 54658, 54657	1191	16	16792	7049538203190590	0.20470558639999592	0.007388269736723307	0.007257487599773081				GO:0005125~cytokine activity	cytokine activity	30	2.59516
GOTERM_BP_DIRECT	GO:0017144~drug metabolic process	10	0.6510416666666667	6.37067e+10	66002, 2327, 1555, 124, 1576, 54577, 54576, 54658, 2330, 2053	1191	27	16792	5221880150511550	0.22549837518656202	0.007985230671804493	0.007843881537499302
GOTERM_BP_DIRECT	GO:0030324~lung development	17	1.10677e+16	6.88363e+10	7472, 6493, 7474, 64220, 7477, 7422, 9963, 441376, 147372, 1116, 4323, 5764, 6469, 6678, 1717, 10630, 9509	1191	76	16792	3.15374e+16	0.2412718933437754	0.008366736004595766	0.008218633721791902
GOTERM_BP_DIRECT	GO:0052696~flavonoid glucuronidation	9	0.5859375	8.09082e+10	79799, 54600, 54577, 54576, 54575, 54659, 54658, 54657, 54579	1191	22	16792	576780398442867	0.27713720560816346	0.009544785837589565	0.009375830516106428
GOTERM_BP_DIRECT	GO:0008285~negative regulation of cell proliferation	50	3.25521e+16	9.53537e+10	50507, 10290, 6750, 590, 990, 8929, 2069, 3553, 4488, 6425, 6424, 10178, 54997, 3651, 9314, 1033, 1594, 8061, 6282, 1029, 563, 3569, 10669, 414062, 6755, 2919, 53834, 5743, 5745, 7020, 11009, 3814, 653, 3576, 85477, 93649, 3976, 6586, 4487, 6422, 3552, 7031, 3624, 148, 1805, 5008, 10202, 6659, 7704, 8519	1191	396	16792	1.78019e+16	0.3178337433538234	0.010927532484463992	0.010734100720216437
GOTERM_BP_DIRECT	GO:0007417~central nervous system development	22	1.43229e+16	9.84616e+09	6285, 9201, 11281, 8876, 3651, 1462, 5071, 55350, 176, 1404, 27330, 57822, 57453, 29114, 145864, 92737, 6469, 4884, 4118, 7704, 5803, 5649	1191	120	16792	2584830674503210	0.3262854754516422	0.01097026021991735	0.010776072118293283
GOTERM_BP_DIRECT	GO:0042493~response to drug	41	2669270833333330	1.10305e+11	5021, 11280, 6750, 2571, 1063, 590, 51083, 891, 596, 4609, 1277, 117, 54658, 3777, 4129, 2903, 3934, 32, 3291, 4760, 3651, 6422, 4982, 8061, 3352, 4837, 3624, 3569, 10309, 983, 2775, 148, 1001, 5764, 9429, 768, 5743, 5228, 5009, 7804, 27290	1191	304	16792	1.90152e+16	0.35754345317721414	0.011957613323975715	0.011745947767754754
GOTERM_BP_DIRECT	GO:0001503~ossification	17	1.10677e+16	1.31048e+12	7123, 6781, 6696, 6662, 285313, 91851, 4256, 7291, 1290, 596, 653, 1301, 6678, 1836, 4318, 8519, 2824	1191	80	16792	2.99605e+16	0.40883876034734	0.013832421821859302	0.01358756967791714
GOTERM_BP_DIRECT	GO:0002690~positive regulation of leukocyte chemotaxis	8	0.5208333333333333	1400417529288	6373, 6372, 4283, 3569, 6374, 1908, 1907, 3627	1191	18	16792	6266256180613860	0.42978785655833973	0.014402755666600433	0.014147807859986462
GOTERM_BP_DIRECT	GO:0043434~response to peptide hormone	12	0.78125	1.88098e+12	374, 7076, 7054, 5021, 6387, 2069, 1277, 6678, 8614, 1604, 7031, 4747	1191	44	16792	384520265628578	0.5297692698060577	0.018861520606755205	0.01852764676903902
GOTERM_BP_DIRECT	GO:0007263~nitric oxide mediated signal transduction	8	0.5208333333333333	2.08217e+12	2357, 4760, 3651, 4501, 4842, 4887, 183, 948	1191	19	16792	5936453223739440	0.5662317817951865	0.019884713997698675	0.019532728284949584
GOTERM_BP_DIRECT	GO:0071294~cellular response to zinc ion	8	0.5208333333333333	2.08217e+12	4493, 4494, 4495, 4496, 4499, 4489, 4501, 3777	1191	19	16792	5936453223739440	0.5662317817951865	0.019884713997698675	0.019532728284949584
GOTERM_BP_DIRECT	GO:0038096~Fc-gamma receptor signaling pathway involved in phagocytosis	22	1.43229e+16	2.24664e+12	28919, 28938, 28916, 196051, 28449, 28834, 28930, 28776, 28903, 28815, 28813, 28439, 3538, 28452, 3514, 3502, 2214, 28434, 2212, 28893, 2209, 3539	1191	127	16792	2.44236e+16	0.5939290283878345	0.02050389868695777	0.02014095258703905
GOTERM_BP_DIRECT	GO:0032496~response to lipopolysaccharide	26	1.69271e+16	2.24924e+11	8794, 6373, 6372, 6374, 6279, 2921, 2920, 1511, 338, 54658, 4129, 939, 7054, 4283, 6401, 4982, 1594, 342979, 1268, 6678, 2919, 6556, 5743, 5105, 3627, 10225	1191	164	16792	2.23522e+16	0.5943534307593084	0.02050389868695777	0.02014095258703905
GOTERM_BP_DIRECT	GO:0007218~neuropeptide signaling pathway	19	1.23698e+16	2.38922e+12	114815, 5540, 5697, 11251, 100996758, 51083, 22986, 387129, 4828, 27344, 60675, 10178, 53831, 4886, 4887, 11247, 4888, 11248, 10874	1191	101	16792	2652301502190520	0.6165059948856304	0.021295928678553896	0.020918962601222224
GOTERM_BP_DIRECT	GO:0022617~extracellular matrix disassembly	16	1.04167e+16	2.45512e+12	7076, 6696, 4320, 4321, 4322, 176, 1215, 1511, 4323, 4312, 9507, 4314, 4316, 4318, 1515, 4319	1191	76	16792	2.96823e+16	0.6265117159700734	0.02140755955624664	0.021028617464874534
GOTERM_BP_DIRECT	GO:0007399~nervous system development	38	2473958333333330	2.95557e+11	9201, 6493, 8110, 5067, 7422, 91851, 22871, 57282, 51083, 55502, 338, 11341, 10178, 6327, 152330, 8507, 2824, 9452, 9211, 8787, 1271, 8140, 57556, 1129, 3624, 2259, 2676, 84059, 2675, 2674, 744, 5764, 5126, 2919, 340533, 1946, 10586, 55859	1191	287	16792	1.86678e+16	0.6944539246077219	0.02513809412558005	0.02469311664292829
GOTERM_BP_DIRECT	GO:0046697~decidualization	8	0.5208333333333333	3.0083e+11	6781, 6696, 5740, 1594, 5743, 8614, 3976, 1515	1191	20	16792	5639630562552470	0.7008499671610393	0.02513809412558005	0.02469311664292829
GOTERM_BP_DIRECT	GO:0051552~flavone metabolic process	5	0.32552083333333337	3.35247e+12	54600, 54577, 54576, 54575, 54658	1191	6	16792	1.17492e+16	0.7394345739488576	0.027202769206948148	0.02672124424716422
GOTERM_BP_DIRECT	GO:0071300~cellular response to retinoic acid	15	0.9765625	3.39102e+12	7472, 7474, 7477, 6662, 130497, 9314, 4058, 339479, 6096, 4916, 4609, 1277, 5105, 5754, 54997	1191	70	16792	3.02123e+16	0.7434339455720471	0.027202769206948148	0.02672124424716422
GOTERM_BP_DIRECT	GO:0007215~glutamate receptor signaling pathway	7	0.4557291666666667	3.58554e+12	2899, 2898, 2893, 2892, 2904, 3745, 2903	1191	15	16792	6579568989644550	0.7626975246893579	0.028199250846403196	0.02770008684488372
GOTERM_BP_DIRECT	GO:0007268~chemical synaptic transmission	33	21484375	4.07986e+11	6750, 2892, 2571, 440279, 3360, 56479, 2563, 6865, 4884, 6623, 2906, 4887, 6327, 3777, 2904, 1837, 2903, 341359, 3779, 3736, 9378, 9892, 219874, 5354, 11251, 3352, 27115, 145581, 2898, 2893, 6755, 4359, 4857	1191	240	16792	1.93862e+16	0.8053915905761153	0.03146984586052169	0.03091278800559847
GOTERM_BP_DIRECT	GO:0006814~sodium ion transport	16	1.04167e+16	5.04536e+11	9058, 6584, 8671, 11280, 10050, 6332, 6335, 9963, 246213, 57282, 64849, 83959, 55089, 55117, 477, 6338	1191	81	16792	2.785e+16	0.8679011562086847	0.03818290820576894	0.03750702027692087
GOTERM_BP_DIRECT	GO:0051384~response to glucocorticoid	14	0.9114583333333334	5.46897e+11	6285, 3291, 7477, 3651, 2690, 590, 374, 3569, 596, 3557, 1036, 6678, 5743, 1515	1191	65	16792	3.03672e+16	0.888552826663441	0.03988371864091631	0.03917772411997265
GOTERM_BP_DIRECT	GO:0060326~cell chemotaxis	14	0.9114583333333334	5.46897e+11	6372, 4283, 6374, 9547, 6387, 9560, 185, 2920, 2358, 2357, 2919, 6348, 1969, 3627	1191	65	16792	3.03672e+16	0.888552826663441	0.03988371864091631	0.03917772411997265
GOTERM_BP_DIRECT	GO:0007566~embryo implantation	11	0.7161458333333333	5.58897e+11	6781, 6696, 5740, 3553, 5125, 5743, 8614, 3976, 340784, 3590, 4318	1191	42	16792	3.69262e+16	0.8937927180169893	0.040030998583560615	0.0393223970130214
GOTERM_BP_DIRECT	GO:0006865~amino acid transport	10	0.6510416666666667	5.73342e+11	55089, 4609, 55117, 6533, 11254, 340024, 10630, 54716, 23657, 8140	1191	35	16792	4028307544680340	0.8997747835230749	0.040345192240431496	0.039631029027000775
GOTERM_BP_DIRECT	GO:0071356~cellular response to tumor necrosis factor	19	1.23698e+16	6.97695e+11	6351, 6362, 6422, 9560, 3569, 1116, 414062, 3576, 1277, 2167, 6348, 338, 6997, 6369, 2819, 5105, 81792, 6517, 3934	1191	110	16792	2.4353e+16	0.9391552707824148	0.04824919646931285	0.047395121936946547
GOTERM_BP_DIRECT	GO:0015701~bicarbonate transport	11	0.7161458333333333	8.28065e+11	1811, 760, 8671, 762, 766, 768, 759, 115019, 1836, 57282, 83959	1191	44	16792	3.52477e+16	0.9639462873029412	0.0562943986142977	0.05529791337330663
GOTERM_BP_DIRECT	GO:0009636~response to toxic substance	16	1.04167e+16	8.54075e+11	6351, 6335, 9963, 1066, 3352, 2053, 23657, 596, 983, 6348, 11254, 79849, 4129, 10202, 140803, 4747	1191	85	16792	2653943794142340	0.9675209052459236	0.05709491502075549	0.05608425958159478
GOTERM_BP_DIRECT	GO:0019221~cytokine-mediated signaling pathway	21	13671875	8.99734e+10	50506, 347731, 65078, 64388, 131578, 1440, 3552, 64922, 2690, 9021, 3590, 79883, 3569, 3598, 2069, 633, 1441, 3553, 1907, 7804, 3977	1191	131	16792	2.26016e+16	0.9729605084833528	0.05863632145310642	0.05759838108333066
GOTERM_BP_DIRECT	GO:0010628~positive regulation of gene expression	34	2213541666666660	9.20718e+11	4593, 9464, 7422, 130497, 2053, 115019, 7020, 4609, 3553, 6348, 338, 6424, 72, 54997, 54738, 3934, 5354, 9314, 9699, 3552, 7291, 1272, 5071, 26228, 287, 3624, 3569, 4916, 3249, 983, 1001, 6556, 128239, 1869	1191	262	16792	1.82965e+16	0.97514513950683	0.05863632145310642	0.05759838108333066
GOTERM_BP_DIRECT	GO:0060707~trophoblast giant cell differentiation	6	0.390625	9.20989e+11	9421, 4188, 2709, 9021, 6615, 3976	1191	12	16792	7049538203190590	0.9751721781218807	0.05863632145310642	0.05759838108333066
GOTERM_BP_DIRECT	GO:0008015~blood circulation	11	0.7161458333333333	9.9803e+10	5350, 57057, 5540, 6387, 1908, 100996758, 4973, 4886, 2153, 4888, 3627	1191	45	16792	3446440899337620	0.9817775003953811	0.06254842608194215	0.06144123629091301
GOTERM_BP_DIRECT	GO:0007631~feeding behavior	10	0.6510416666666667	0.0010921265853502731	64220, 5540, 2641, 5697, 100996758, 4886, 4887, 4888, 257194, 51083	1191	38	16792	3.71028e+16	0.9875110811258309	0.06664774071857567	0.06546798764178213
GOTERM_BP_DIRECT	GO:0001764~neuron migration	18	1171875	0.0010966718742024418	9201, 6387, 7291, 259266, 460, 2823, 57556, 8929, 4916, 1951, 57057, 2676, 23284, 92737, 4147, 4137, 10752, 5649	1191	105	16792	2416984526808200	0.9877369505224838	0.06664774071857567	0.06546798764178213
GOTERM_BP_DIRECT	GO:0007204~positive regulation of cytosolic calcium ion concentration	21	13671875	0.0011988481383736348	5021, 1909, 183, 185, 5729, 111, 1237, 4828, 2358, 3579, 51196, 2357, 60675, 148, 1907, 5028, 5745, 4887, 948, 79608, 1604	1191	134	16792	2209556750253760	0.9918640646570571	0.07176984900024849	0.07049942783868837
GOTERM_BP_DIRECT	GO:0050853~B cell receptor signaling pathway	12	0.78125	0.0012227862962187524	3538, 596, 3514, 3502, 3543, 28834, 100423062, 28526, 3494, 3493, 3507, 3539	1191	54	16792	3133128090306930	0.9926097736637689	0.07212640932549141	0.0708496765750277
GOTERM_BP_DIRECT	GO:0060708~spongiotrophoblast differentiation	4	0.26041666666666663	0.001344973463927087	430, 2709, 9021, 3976	1191	4	16792	1.40991e+16	0.9954758233604278	0.07605435565202337	0.07470809306132437
GOTERM_BP_DIRECT	GO:0008283~cell proliferation	43	2799479166666660	0.0013572681222293818	7045, 4058, 9787, 1164, 1163, 29128, 1063, 4070, 22974, 81610, 55388, 374, 596, 4609, 993, 60675, 2641, 699, 84985, 84666, 6624, 957, 11126, 10630, 11004, 6285, 9212, 5174, 9211, 8744, 9833, 1909, 5697, 3552, 1132, 51196, 983, 57057, 2919, 5347, 5008, 5968, 608	1191	366	16792	1.65645e+16	0.9956938035990777	0.07605435565202337	0.07470809306132437
GOTERM_BP_DIRECT	GO:0006936~muscle contraction	18	1171875	0.001358787288741665	9499, 5021, 7111, 6442, 6332, 25802, 4629, 57057, 2775, 1410, 1674, 8736, 6865, 5348, 4622, 10398, 72, 4638	1191	107	16792	2371807245933280	0.9957199985611067	0.07605435565202337	0.07470809306132437
GOTERM_BP_DIRECT	GO:0042060~wound healing	15	0.9765625	0.001365224035638415	7076, 7032, 7474, 6279, 1281, 128272, 7031, 11009, 3569, 57822, 2069, 1001, 6678, 5754, 6556	1191	80	16792	2643576826196470	0.9958292313721823	0.07605435565202337	0.07470809306132437
GOTERM_BP_DIRECT	GO:0051781~positive regulation of cell division	11	0.7161458333333333	0.0014237398490132328	80310, 346389, 7422, 2069, 3553, 3552, 5764, 6469, 7060, 5008, 5228	1191	47	16792	3.29978e+16	0.9967028262473989	0.07822767855331612	0.07684294527550874
GOTERM_BP_DIRECT	GO:0045926~negative regulation of growth	7	0.4557291666666667	0.0015202075750895638	4493, 4494, 4495, 4496, 4499, 4489, 4501	1191	19	16792	5194396570772010	0.9977620433943513	0.08239935923897622	0.08094078170071461
GOTERM_BP_DIRECT	GO:0001895~retina homeostasis	10	0.6510416666666667	0.0016120083697131024	5284, 728378, 563, 3514, 3502, 3512, 1001, 7018, 3494, 3493	1191	40	16792	3524769101595290	0.9984522958078099	0.08621020761225671	0.08468417302226164
GOTERM_BP_DIRECT	GO:0050729~positive regulation of inflammatory response	14	0.9114583333333334	0.0016971704707089722	6351, 6362, 5054, 7474, 6279, 183, 9560, 6280, 185, 414062, 2167, 6348, 6369, 5138	1191	73	16792	2703932461497760	0.9989007574415921	0.08957040471070642	0.08798489019201777
GOTERM_BP_DIRECT	GO:0007612~learning	12	0.78125	0.0019397296873308312	9378, 57502, 7054, 1996, 64220, 6543, 5764, 8061, 5743, 590, 5071, 22986	1191	57	16792	2.96823e+16	0.9995852403426951	0.10104228280368785	0.09925370088420098
GOTERM_BP_DIRECT	GO:0009813~flavonoid biosynthetic process	7	0.4557291666666667	0.002042798029753225	79799, 54577, 54575, 54659, 54658, 54657, 54579	1191	20	16792	4.93468e+16	0.9997259070598581	0.10229119830256232	0.10048050892847059
GOTERM_BP_DIRECT	GO:0019229~regulation of vasoconstriction	7	0.4557291666666667	0.002042798029753225	477, 148, 1908, 1907, 3741, 183, 185	1191	20	16792	4.93468e+16	0.9997259070598581	0.10229119830256232	0.10048050892847059
GOTERM_BP_DIRECT	GO:0006833~water transport	7	0.4557291666666667	0.002042798029753225	364, 343, 366, 79849, 7380, 10630, 362	1191	20	16792	4.93468e+16	0.9997259070598581	0.10229119830256232	0.10048050892847059
GOTERM_BP_DIRECT	GO:0042573~retinoic acid metabolic process	6	0.390625	0.0020657160464990147	54600, 9227, 54577, 54576, 54659, 54658	1191	14	16792	6042461317020510	0.9997500267638525	0.10229119830256232	0.10048050892847059
GOTERM_BP_DIRECT	GO:0035987~endodermal cell differentiation	8	0.5208333333333333	0.0022248344569478842	1303, 3624, 1301, 4323, 1295, 1294, 3679, 4318	1191	27	16792	4.1775e+16	0.99986813775206	0.10882696349778004	0.10690058244359346
GOTERM_BP_DIRECT	GO:0008202~steroid metabolic process	10	0.6510416666666667	0.0027453560859805504	6817, 1555, 27284, 1576, 54576, 57016, 6799, 54658, 6820, 25830	1191	43	16792	3.27885e+16	0.9999837394136925	0.1315407610079956	0.12921231572463296
GOTERM_BP_DIRECT	GO:0043388~positive regulation of DNA binding	8	0.5208333333333333	0.0027875753392370053	4609, 3670, 3651, 3662, 93649, 5329, 5071, 4318	1191	28	16792	4028307544680340	0.999986278925164	0.1315407610079956	0.12921231572463296
GOTERM_BP_DIRECT	GO:0035116~embryonic hindlimb morphogenesis	8	0.5208333333333333	0.0027875753392370053	130497, 340419, 4487, 6469, 4488, 7291, 7704, 3899	1191	28	16792	4028307544680340	0.999986278925164	0.1315407610079956	0.12921231572463296
GOTERM_BP_DIRECT	GO:0045471~response to ethanol	17	1.10677e+16	0.002875043301261466	7054, 6279, 1440, 2660, 130, 4916, 4609, 1268, 983, 1036, 117, 6678, 4129, 6517, 2904, 2903, 939	1191	105	16792	2282707608652190	0.9999903486015284	0.13409068234139232	0.13171710008104856
GOTERM_BP_DIRECT	GO:0050427~3'-phosphoadenosine 5'-phosphosulfate metabolic process	6	0.390625	0.0029192968579768368	6817, 6819, 27284, 6799, 6820, 25830	1191	15	16792	5639630562552470	0.9999919224705605	0.13415767657195718	0.1317829084252085
GOTERM_BP_DIRECT	GO:0042127~regulation of cell proliferation	25	1.6276e+16	0.002943374604420901	8794, 6373, 6372, 2305, 2921, 2920, 6469, 8549, 10110, 1717, 3714, 939, 4283, 4241, 6662, 5333, 4982, 183, 185, 6282, 660, 388610, 159296, 5328, 3627	1191	185	16792	1905280595456910	0.9999926681615671	0.13415767657195718	0.1317829084252085
GOTERM_BP_DIRECT	GO:0042403~thyroid hormone metabolic process	4	0.26041666666666663	0.003184795196046491	1734, 27284, 7038, 51301	1191	5	16792	1.12793e+16	0.9999972242746318	0.14353048911620758	0.14098980980250758
GOTERM_BP_DIRECT	GO:0000281~mitotic cytokinesis	8	0.5208333333333333	0.003453249183714494	55165, 1058, 26586, 54443, 5347, 10112, 24137, 9493	1191	29	16792	3889400387967220	0.9999990577103477	0.15389980528754263	0.15117557537594561
GOTERM_BP_DIRECT	GO:0043117~positive regulation of vascular permeability	5	0.32552083333333337	0.0037268145488223593	3579, 7422, 6865, 5138, 11156	1191	10	16792	7049538203190590	0.9999996867227449	0.16102945042215405	0.15817901637080206
GOTERM_BP_DIRECT	GO:0046888~negative regulation of hormone secretion	5	0.32552083333333337	0.0037268145488223593	3569, 4828, 3589, 5008, 3976	1191	10	16792	7049538203190590	0.9999996867227449	0.16102945042215405	0.15817901637080206
GOTERM_BP_DIRECT	GO:0007188~adenylate cyclase-modulating G-protein coupled receptor signaling pathway	9	0.5859375	0.003773814096156191	1129, 154, 1268, 2357, 2775, 2641, 5567, 5745, 9340	1191	37	16792	3.42951e+16	0.999999740731615	0.16102945042215405	0.15817901637080206
GOTERM_BP_DIRECT	GO:0007588~excretion	9	0.5859375	0.003773814096156191	1811, 364, 366, 6344, 54577, 2981, 6865, 6338, 362	1191	37	16792	3.42951e+16	0.999999740731615	0.16102945042215405	0.15817901637080206
GOTERM_BP_DIRECT	GO:0007517~muscle organ development	15	0.9765625	0.003819272077344069	10290, 7004, 6442, 4487, 2660, 7291, 2273, 1063, 9099, 1756, 1410, 140578, 3679, 56704, 3627	1191	89	16792	2.37625e+16	0.9999997840953384	0.1612536873918638	0.15839928404984874
GOTERM_BP_DIRECT	GO:0006940~regulation of smooth muscle contraction	6	0.390625	0.004001056410625516	1129, 154, 51196, 477, 1264, 10874	1191	16	16792	5287153652392940	0.9999998961614043	0.16544574497957673	0.16251713667901577
GOTERM_BP_DIRECT	GO:0007051~spindle organization	6	0.390625	0.004001056410625516	9212, 6790, 55722, 259266, 7272, 79000	1191	16	16792	5287153652392940	0.9999998961614043	0.16544574497957673	0.16251713667901577
GOTERM_BP_DIRECT	GO:0007165~signal transduction	107	6966145833333330	0.0041143980226901675	6351, 22914, 9745, 5145, 5662, 8654, 4058, 23601, 3872, 5138, 8767, 10894, 10135, 6362, 1909, 1908, 4982, 196051, 29953, 206338, 1501, 3805, 2676, 6998, 8794, 6373, 6372, 6374, 2563, 9518, 6369, 814, 9912, 10752, 5317, 10630, 2209, 10874, 50859, 9378, 6662, 6387, 8840, 1132, 27115, 100528032, 660, 148, 51676, 5567, 5602, 8839, 5328, 5329, 3822, 3823, 9542, 9547, 11141, 1261, 114822, 3553, 6425, 2…	1191	1161	16792	1.2994e+16	0.9999999342162853	0.16839643335724758	0.16541559397346184
GOTERM_BP_DIRECT	GO:0007411~axon guidance	22	1.43229e+16	0.004211470907223688	9378, 7474, 9211, 10381, 6586, 6387, 4684, 55083, 57556, 10417, 2676, 6469, 4147, 3730, 137970, 6712, 10752, 152330, 4009, 1946, 5649, 1944	1191	159	16792	1.95082e+16	0.9999999555046221	0.17062838190782031	0.16760803408546798
GOTERM_BP_DIRECT	GO:0019933~cAMP-mediated signaling	9	0.5859375	0.004488930765673262	111, 6662, 4883, 9699, 117, 1672, 5138, 9472, 51083	1191	38	16792	3.33925e+16	0.9999999854494126	0.1782683297140144	0.17511274472032332
GOTERM_BP_DIRECT	GO:0042517~positive regulation of tyrosine phosphorylation of Stat3 protein	9	0.5859375	0.004488930765673262	11009, 3569, 3670, 7422, 388585, 5008, 2690, 9021, 3976	1191	38	16792	3.33925e+16	0.9999999854494126	0.1782683297140144	0.17511274472032332
GOTERM_BP_DIRECT	GO:0035725~sodium ion transmembrane transport	13	0.8463541666666666	0.004974018493218456	8671, 11280, 10050, 6332, 6335, 9963, 6543, 83959, 6568, 283652, 6338, 8647, 6327	1191	73	16792	2510794428533630	0.9999999979400233	0.1955959625127375	0.19213365552235995
GOTERM_BP_DIRECT	GO:0008016~regulation of heart contraction	8	0.5208333333333333	0.005139642148151598	1129, 5350, 7054, 7068, 2775, 1674, 27129, 5348	1191	31	16792	3638471330679010	0.9999999989434575	0.2001466471479229	0.1966037870263815
GOTERM_BP_DIRECT	GO:0071276~cellular response to cadmium ion	6	0.390625	0.005341520024193915	4493, 4494, 4495, 4496, 4489, 4501	1191	17	16792	497614461401689	0.9999999995318639	0.20600804631770955	0.20236143168580795
GOTERM_BP_DIRECT	GO:0035235~ionotropic glutamate receptor signaling pathway	7	0.4557291666666667	0.0055588323892079945	2899, 2898, 2893, 2892, 2906, 2904, 2903	1191	24	16792	4112230618527840	0.9999999998051281	0.212229465825754	0.20847272384778628
GOTERM_BP_DIRECT	GO:0008217~regulation of blood pressure	12	0.78125	0.005608657037529275	206338, 477, 1113, 1278, 1909, 4883, 5743, 4886, 29953, 2053, 183, 10699	1191	65	16792	2.60291e+16	0.9999999998406068	0.212229465825754	0.20847272384778628
GOTERM_BP_DIRECT	GO:0060536~cartilage morphogenesis	4	0.26041666666666663	0.006034343360266883	9421, 9464, 4487, 6615	1191	6	16792	9399384270920790	0.9999999999713846	0.22205276346816946	0.21812213614175707
GOTERM_BP_DIRECT	GO:0023041~neuronal signal transduction	4	0.26041666666666663	0.006034343360266883	9378, 65078, 22871, 3736	1191	6	16792	9399384270920790	0.9999999999713846	0.22205276346816946	0.21812213614175707
GOTERM_BP_DIRECT	GO:0030816~positive regulation of cAMP metabolic process	4	0.26041666666666663	0.006034343360266883	6373, 4283, 1113, 3627	1191	6	16792	9399384270920790	0.9999999999713846	0.22205276346816946	0.21812213614175707
GOTERM_BP_DIRECT	GO:0007200~phospholipase C-activating G-protein coupled receptor signaling pathway	12	0.78125	0.0063102588321573595	2358, 3579, 51196, 2357, 148, 4883, 5028, 53831, 3352, 5745, 183, 185	1191	66	16792	2563468437523850	0.9999999999906031	0.23009498341621062	0.22602199817
GOTERM_BP_DIRECT	GO:0051412~response to corticosterone	6	0.390625	0.006970606675734565	7054, 4916, 114131, 8061, 4129, 4747	1191	18	16792	4699692135460390	0.9999999999993469	0.24963485157474413	0.24521598484280527
GOTERM_BP_DIRECT	GO:0033280~response to vitamin D	6	0.390625	0.006970606675734565	6781, 6696, 1594, 5743, 8614, 3627	1191	18	16792	4699692135460390	0.9999999999993469	0.24963485157474413	0.24521598484280527
GOTERM_BP_DIRECT	GO:0045766~positive regulation of angiogenesis	17	1.10677e+16	0.007098814739372481	5054, 7474, 3670, 7422, 5740, 3552, 7291, 147372, 1116, 1215, 3579, 3576, 3553, 6369, 8877, 5228, 729	1191	115	16792	2.08421e+16	0.9999999999996109	0.2519765125630356	0.24751619533741215
GOTERM_BP_DIRECT	GO:0006069~ethanol oxidation	5	0.32552083333333337	0.007835191730761954	124, 125, 126, 127, 130	1191	12	16792	5874615169325490	0.9999999999999801	0.2709220175179845	0.26612633982070777
GOTERM_BP_DIRECT	GO:0032230~positive regulation of synaptic transmission, GABAergic	5	0.32552083333333337	0.007835191730761954	760, 5021, 148, 766, 22871	1191	12	16792	5874615169325490	0.9999999999999801	0.2709220175179845	0.26612633982070777
GOTERM_BP_DIRECT	GO:0030728~ovulation	5	0.32552083333333337	0.007835191730761954	4609, 3248, 2069, 5743, 7130	1191	12	16792	5874615169325490	0.9999999999999801	0.2709220175179845	0.26612633982070777
GOTERM_BP_DIRECT	GO:0051216~cartilage development	11	0.7161458333333333	0.007998058614161644	7076, 651, 1116, 7474, 5396, 653, 1300, 6662, 388585, 23213, 7704	1191	59	16792	2628641363901570	0.9999999999999897	0.2741898555675415	0.2693363328187767
GOTERM_BP_DIRECT	GO:0002053~positive regulation of mesenchymal cell proliferation	7	0.4557291666666667	0.008422324719966047	7472, 4609, 7474, 5396, 7422, 6662, 93986	1191	26	16792	3.79591e+16	0.9999999999999981	0.2815162037648651	0.27653299497221856
GOTERM_BP_DIRECT	GO:0006836~neurotransmitter transport	7	0.4557291666666667	0.008422324719966047	2555, 55117, 6533, 246213, 11254, 340024, 54716	1191	26	16792	3.79591e+16	0.9999999999999981	0.2815162037648651	0.27653299497221856
GOTERM_BP_DIRECT	GO:0031018~endocrine pancreas development	7	0.4557291666666667	0.008422324719966047	3569, 6662, 4760, 9480, 731220, 6659, 222546	1191	26	16792	3.79591e+16	0.9999999999999981	0.2815162037648651	0.27653299497221856
GOTERM_BP_DIRECT	GO:0006805~xenobiotic metabolic process	13	0.8463541666666666	0.00849684951329768	1066, 2053, 1800, 6817, 2327, 1555, 27284, 54600, 1576, 6799, 54905, 8639, 10	1191	78	16792	2.34985e+16	0.9999999999999987	0.2816600280812975	0.2766742734082054
GOTERM_BP_DIRECT	GO:0030282~bone mineralization	8	0.5208333333333333	0.008736137453671761	50506, 7123, 4322, 340419, 5764, 1594, 5743, 5745	1191	34	16792	3.31743e+16	0.9999999999999994	0.28488331159900354	0.27984050054851006
GOTERM_BP_DIRECT	GO:0048286~lung alveolus development	8	0.5208333333333333	0.008736137453671761	64220, 26154, 93986, 1907, 93649, 6943, 10630, 3976	1191	34	16792	3.31743e+16	0.9999999999999994	0.28488331159900354	0.27984050054851006
GOTERM_BP_DIRECT	GO:0010881~regulation of cardiac muscle contraction by regulation of the release of sequestered calcium ion	6	0.390625	0.008917177783079135	1756, 5350, 287, 477, 845, 2946	1191	19	16792	4452339917804580	0.9999999999999998	0.28844193619298714	0.2833361327849338
GOTERM_BP_DIRECT	GO:0033138~positive regulation of peptidyl-serine phosphorylation	12	0.78125	0.009828540338983463	3569, 596, 4916, 7474, 3589, 7422, 2641, 1440, 10178, 8767, 5008, 3976	1191	70	16792	2.41698e+16	1.0	0.31537820239730135	0.30979559148475877
GOTERM_CC_DIRECT	GO:0005615~extracellular space	218	1.41927e+16	8.3952e-19	6351, 93035, 9068, 5268, 1462, 22871, 51083, 4969, 57502, 10417, 3514, 3512, 10418, 387695, 6348, 6469, 6362, 1908, 4982, 24147, 1469, 1907, 9507, 6373, 5284, 6372, 6374, 2694, 29923, 2690, 4070, 374, 3538, 1116, 1356, 1113, 6369, 9518, 3539, 7472, 5054, 7474, 7477, 6387, 3552, 55350, 1800, 1805, 948, 84570, 9542, 7123, 9547, 5740, 6279, 3557, 3553, 116173, 6947, 6285, 1152, 6280, 7130, 6282, 374…	1266	1347	18224	2329694095239430	4.10525e-16	4.10525e-16	3.91216e-15
GOTERM_CC_DIRECT	GO:0005576~extracellular region	232	1.51042e+16	2.2204e-12	6351, 25903, 64399, 285313, 1462, 590, 51083, 4969, 1215, 3514, 3512, 387695, 6348, 6469, 152330, 9635, 1908, 4982, 126961, 10669, 1907, 9507, 57758, 9509, 6373, 6372, 6374, 333932, 2694, 28834, 2690, 3538, 389658, 2204, 1114, 1356, 9518, 10874, 939, 3539, 7472, 5054, 7474, 7477, 6387, 3552, 339479, 64063, 84570, 9542, 28938, 7123, 9547, 6279, 116842, 28930, 29106, 28815, 28813, 3553, 10178, 6947…	1266	1610	18224	207430259142602	1.08578e-09	5.42888e-11	5.17354e-11
GOTERM_CC_DIRECT	GO:0005578~proteinaceous extracellular matrix	72	46875	1.29215e-07	25903, 7045, 5266, 4256, 1462, 57188, 4969, 81578, 10417, 10418, 171019, 633, 6469, 115908, 4982, 79883, 1301, 1300, 6678, 4653, 9507, 5549, 9509, 7980, 653808, 7422, 7146, 7148, 256691, 147372, 176, 10117, 1116, 1311, 1278, 1310, 145864, 4147, 3730, 4148, 60495, 81792, 10752, 50859, 7076, 7472, 7474, 7477, 6586, 4320, 8840, 4321, 6422, 11174, 4322, 8483, 1290, 1404, 79148, 1289, 1288, 4312, 3420…	1266	268	18224	3867298578199050	6.31864e-07	2.10621e-07	2.00715e-05
GOTERM_CC_DIRECT	GO:0005887~integral component of plasma membrane	175	1.13932e+16	24.9237	5021, 22914, 64399, 5540, 4058, 81607, 22871, 3360, 23601, 57502, 1179, 23284, 57863, 117, 6865, 4323, 2828, 8647, 2827, 253559, 10894, 286133, 22802, 92211, 9635, 1909, 4982, 3772, 196051, 2045, 29953, 9076, 64849, 362, 8140, 4061, 364, 3805, 366, 3249, 6755, 4973, 5028, 53831, 2838, 6517, 8794, 5284, 8671, 4593, 7102, 6533, 115019, 2690, 4070, 2205, 1237, 2204, 2840, 2563, 8549, 4224, 4225, 546…	1266	1415	18224	1.78029e+16	121609	3046.92	2903.61
GOTERM_CC_DIRECT	GO:0005886~plasma membrane	391	2.54557e+16	15701.9	81607, 22871, 23601, 57502, 3514, 79412, 202374, 2788, 57863, 92737, 10410, 10894, 3772, 4982, 9073, 729359, 9075, 2555, 2676, 2675, 2674, 4973, 140803, 3782, 2210, 2571, 145270, 2690, 3538, 2205, 1237, 2204, 57761, 9080, 2563, 10752, 3777, 10630, 3778, 2209, 3779, 3539, 939, 22866, 285220, 4883, 1132, 55350, 257194, 22986, 1129, 5729, 2215, 2214, 55117, 2212, 1001, 342510, 5602, 948, 123264, 355…	1266	4121	18224	1365790677196480	767822	153564	1.46341e+06
GOTERM_CC_DIRECT	GO:0031225~anchored component of membrane	31	2018229166666660	96804.8	8794, 23627, 5067, 130576, 8876, 58530, 57126, 646627, 10232, 152330, 4680, 65078, 4684, 7512, 1272, 1271, 55350, 257194, 4061, 1800, 2215, 762, 2676, 2675, 2674, 248, 6997, 133121, 5329, 1604, 1944	1266	113	18224	3949055627787330	4.73375e+06	7.88959e+06	7.51851e+06
GOTERM_CC_DIRECT	GO:0031012~extracellular matrix	50	3.25521e+16	1.09744e+08	7123, 7045, 22915, 4256, 1462, 4969, 81578, 1215, 10418, 633, 4323, 7058, 6280, 1191, 1303, 29995, 4653, 9507, 4017, 5549, 7980, 653808, 7148, 7060, 1282, 1281, 176, 1511, 1311, 1278, 1277, 4147, 81792, 50859, 7472, 5054, 4320, 6422, 4322, 1295, 1294, 8483, 1290, 1404, 1289, 25890, 4312, 1805, 4316, 4319	1266	296	18224	2.43158e+16	5.36649e+09	7.66643e+08	7.30584e+08
GOTERM_CC_DIRECT	GO:0016324~apical plasma membrane	46	2994791666666660	3.3182e+08	50507, 9465, 50506, 5021, 6476, 10050, 9963, 2694, 245972, 115019, 7380, 1811, 154, 3814, 53841, 7018, 3778, 54716, 3736, 66002, 5174, 22802, 5593, 6584, 6781, 4640, 7070, 9076, 1271, 8140, 362, 1800, 287, 3249, 762, 6997, 5028, 6338, 11178, 5745, 6712, 4118, 948, 140803, 1604, 150084	1266	291	18224	2.27549e+16	1.62247e+12	2.02825e+11	1.93285e+11
GOTERM_CC_DIRECT	GO:0005788~endoplasmic reticulum lumen	35	2278645833333330	3.81412e+08	1066, 2153, 1282, 590, 1281, 23127, 5959, 81578, 283208, 871, 10418, 1278, 2641, 1310, 1277, 6469, 338, 7474, 7477, 1295, 1294, 1290, 80310, 1303, 23491, 1301, 1289, 1300, 1288, 5743, 60681, 54905, 5329, 92949, 84570	1266	192	18224	2.62408e+16	1.86493e+12	2.07234e+11	1.97486e+11
GOTERM_CC_DIRECT	GO:0005581~collagen trimer	22	1.43229e+16	9.73121e+07	7076, 114905, 115908, 4322, 1294, 1281, 147372, 1290, 81578, 871, 1303, 1301, 1289, 1300, 1278, 1288, 1277, 1310, 4312, 342035, 948, 84570	1266	92	18224	3.44227e+16	4.75743e+11	4.75856e+11	4.53475e+09
GOTERM_CC_DIRECT	GO:0009897~external side of plasma membrane	35	2278645833333330	4.34637e+09	22914, 28834, 290, 22871, 3538, 2205, 3514, 100423062, 10630, 3539, 939, 1515, 4283, 6387, 7036, 4684, 28526, 7070, 3494, 3493, 100528032, 460, 64805, 3569, 3502, 2214, 2676, 3543, 23495, 6338, 80274, 6517, 948, 3507, 3627	1266	213	18224	2.36537e+16	0.0021231244196824317	1.93216e+10	1.84128e+10
GOTERM_CC_DIRECT	GO:0009986~cell surface	66	4296875	1.0755e+10	2191, 22914, 64399, 11141, 22871, 23601, 57502, 1410, 633, 117, 6469, 8406, 6424, 2904, 255738, 2903, 3679, 10699, 286133, 4063, 23213, 64805, 1191, 145581, 23657, 3249, 762, 51330, 6678, 6997, 5028, 80274, 150084, 7422, 29923, 115019, 2690, 1756, 374, 2205, 1511, 3579, 7018, 137970, 10232, 3736, 9378, 4241, 7474, 65078, 4684, 6422, 80328, 100528032, 57453, 84059, 340419, 5764, 1969, 5328, 4316, …	1266	542	18224	1752889945961070	0.005245439936213292	4.38268e+12	4.17654e+12
GOTERM_CC_DIRECT	GO:0072562~blood microparticle	27	17578125	1.64292e+11	28919, 728378, 28916, 28834, 28930, 590, 3538, 3514, 1356, 3512, 100423062, 7018, 72, 3539, 3310, 28449, 28526, 3494, 3493, 28903, 2162, 183, 1191, 3502, 3543, 722, 3507	1266	152	18224	2556996757296080	0.008001755789188492	6.1799e+11	5.88923e+11
GOTERM_CC_DIRECT	GO:0016021~integral component of membrane	419	2.72786e+16	8.21278e+10	25907, 81607, 1580, 23601, 120071, 57502, 79412, 1576, 92737, 92736, 10410, 10894, 3772, 9073, 9076, 169693, 9075, 79762, 1588, 2555, 340596, 4973, 140803, 3782, 2210, 2330, 145270, 2690, 2327, 2205, 2204, 79799, 9080, 2563, 10990, 158471, 10752, 3777, 10630, 3778, 2209, 66002, 285220, 4883, 22865, 22986, 5729, 6817, 55353, 2215, 2214, 55117, 2212, 124872, 1001, 342510, 948, 5740, 388595, 114786,…	1266	5163	18224	1.16821e+16	0.039366317594369926	0.0028686055147479055	0.0027336813289826666
GOTERM_CC_DIRECT	GO:0042571~immunoglobulin complex, circulating	8	0.5208333333333333	1.83138e+12	3538, 3514, 3502, 3543, 28834, 100423062, 28526, 3539	1266	19	18224	6061029350627750	0.08566904515886009	0.0059702984427779555	0.00568948685957981
GOTERM_CC_DIRECT	GO:0005604~basement membrane	15	0.9765625	9.87809e+11	7076, 7045, 7058, 7060, 1294, 1282, 25975, 176, 340706, 1289, 5764, 4147, 6678, 4017, 1946	1266	79	18224	273321734957106	0.38324135960898864	0.030189923860885884	0.02876994789196896
GOTERM_CC_DIRECT	GO:0030018~Z disc	19	1.23698e+16	0.0012769726619321319	6263, 9499, 4660, 1073, 1756, 287, 10529, 1410, 1674, 148, 57158, 11155, 845, 3741, 4842, 10398, 5239, 171024, 56704	1266	118	18224	2317830080059970	0.4646522095014831	0.03673174304028309	0.03500407414472785
GOTERM_CC_DIRECT	GO:0005901~caveola	13	0.8463541666666666	0.0015417500043963036	8436, 6401, 5740, 9472, 64805, 477, 117, 5743, 3741, 4842, 7804, 3778, 1946	1266	65	18224	2878988941548180	0.5297531573411475	0.04188420845276625	0.03991419455825986
GOTERM_CC_DIRECT	GO:0070062~extracellular exosome	233	1.51693e+16	0.0020223757572241647	9068, 6476, 5266, 5268, 81607, 4969, 10417, 2788, 116496, 3514, 29028, 3512, 3872, 8647, 10894, 10410, 126961, 29953, 64849, 362, 9075, 2674, 4973, 5284, 8671, 11280, 333932, 115019, 4070, 130, 3538, 4629, 1116, 1356, 53841, 9518, 814, 10752, 3778, 51308, 5837, 939, 22866, 5174, 5054, 7474, 7477, 6387, 4883, 3310, 257194, 1800, 6819, 2215, 2214, 10529, 2212, 3543, 342510, 1805, 1804, 54827, 5967,…	1266	2811	18224	1.19318e+16	0.6284021662182184	0.050045133448335805	0.04769127236589875
GOTERM_CC_DIRECT	GO:0042383~sarcolemma	15	0.9765625	0.002046835723858315	6263, 9499, 6442, 28965, 23336, 1756, 287, 1674, 633, 5348, 4842, 5239, 64091, 1837, 3745	1266	85	18224	2.54028e+16	0.6328292978375358	0.050045133448335805	0.04769127236589875
GOTERM_CC_DIRECT	GO:0043204~perikaryon	17	1.10677e+16	0.00258637240238991	23109, 7054, 6543, 246213, 1261, 55273, 460, 2899, 2898, 1501, 1410, 58157, 146713, 5126, 3745, 1515, 3736	1266	106	18224	2.30862e+16	0.718148366716904	0.0602255287985079	0.057392835214938
GOTERM_CC_DIRECT	GO:0043005~neuron projection	29	1.88802e+16	0.004077660363795725	6691, 7166, 10590, 2823, 3814, 4828, 81551, 23382, 117, 147700, 10178, 2904, 2903, 939, 1515, 22866, 7054, 11170, 65078, 11075, 11251, 8061, 64506, 5071, 287, 6755, 5743, 6855, 79608	1266	237	18224	1.76141e+16	0.8644008784275667	0.0906352689952777	0.08637226043312764
GOTERM_CC_DIRECT	GO:0045211~postsynaptic membrane	26	1.69271e+16	0.006176348209283804	9762, 4593, 11141, 2892, 22871, 1756, 57502, 56899, 2563, 2906, 2904, 2903, 22866, 347731, 1132, 2045, 64506, 1129, 2899, 287, 2898, 2555, 2893, 5028, 11178, 3745	1266	211	18224	1.77378e+16	0.9516650253229471	0.13131453366694695	0.12513818545766314
GOTERM_CC_DIRECT	GO:0031526~brush border membrane	10	0.6510416666666667	0.007831322788490198	1811, 5174, 6584, 762, 53841, 11254, 340024, 5745, 948, 140803	1266	51	18224	2822538177988410	0.9786048428754548	0.14979421645246507	0.1427486807093021
GOTERM_CC_DIRECT	GO:0030496~midbody	18	1171875	0.007925139119485211	9212, 6790, 4751, 259266, 1063, 24137, 9055, 9493, 332, 55165, 983, 253012, 1894, 84722, 79801, 5347, 10112, 9928	1266	129	18224	2.0086e+16	0.9795716403419457	0.14979421645246507	0.1427486807093021
GOTERM_CC_DIRECT	GO:0031528~microvillus membrane	6	0.390625	0.008183673467636224	1800, 5174, 6286, 53841, 768, 10630	1266	19	18224	4545772012970810	0.982016147263559	0.14979421645246507	0.1427486807093021
GOTERM_CC_DIRECT	GO:0000922~spindle pole	16	1.04167e+16	0.008270846307191323	4085, 4033, 4751, 1063, 9055, 22974, 79000, 891, 990, 991, 994, 150468, 84722, 284403, 26586, 5347	1266	109	18224	2.11302e+16	0.9827727376465771	0.14979421645246507	0.1427486807093021
GOTERM_CC_DIRECT	GO:0005819~spindle	17	1.10677e+16	0.0095020839906657	9212, 6790, 1063, 440145, 9055, 22974, 7272, 9493, 991, 332, 253012, 84722, 79801, 6623, 5347, 10112, 3833	1266	121	18224	2022430248195000	0.9906158738726154	0.16429967066267656	0.15657187429203942
GOTERM_CC_DIRECT	GO:0005876~spindle microtubule	9	0.5859375	0.009934049049985664	9212, 6790, 332, 221150, 983, 84722, 5347, 24137, 9055	1266	44	18224	2944420508401550	0.9924184646349721	0.16429967066267656	0.15657187429203942
GOTERM_MF_DIRECT	GO:0005201~extracellular matrix structural constituent	24	15625	37657.6	7980, 4256, 4586, 7148, 1462, 1282, 1281, 8076, 1290, 176, 1404, 1116, 1301, 1289, 1278, 1311, 1288, 633, 1277, 1310, 145864, 3730, 4148, 5549	1156	67	16881	5230904302019310	4.17622e+07	4.17622e+07	4.09714e+07
GOTERM_MF_DIRECT	GO:0004252~serine-type endopeptidase activity	49	3.1901e+16	1.13272e+06	2191, 28938, 3002, 28930, 28776, 2153, 28815, 28813, 28452, 3514, 1215, 28893, 4323, 5655, 11223, 255738, 10699, 43849, 28903, 3249, 28919, 28916, 5125, 28834, 64699, 28439, 3538, 1511, 1675, 28434, 3539, 1515, 646960, 4320, 4321, 4322, 28449, 260429, 3502, 11012, 5126, 4312, 4314, 5328, 4316, 5648, 64063, 4318, 4319	1156	255	16881	2806055363321790	1.25619e+09	6.28093e+07	6.162e+07
GOTERM_MF_DIRECT	GO:0003823~antigen binding	28	1.82292e+16	814679	28919, 28938, 28916, 28834, 28930, 28776, 28815, 28813, 28439, 3538, 28452, 10417, 3514, 3512, 28434, 28893, 100423062, 3539, 28449, 28526, 80328, 3494, 3493, 28903, 563, 3502, 3543, 3507	1156	103	16881	396973158195317	9.03478e+08	3.0116e+09	2.95457e+08
GOTERM_MF_DIRECT	GO:0005509~calcium ion binding	90	5859375	2.62907e+07	6274, 6273, 50506, 7123, 22915, 5101, 6279, 4256, 1462, 222256, 85409, 27328, 83998, 1776, 54798, 23284, 92737, 6469, 4323, 54997, 3714, 6285, 6286, 92211, 64168, 7058, 6442, 9833, 92291, 23213, 6280, 6282, 85407, 53353, 27253, 10669, 114780, 79645, 6678, 7447, 845, 60681, 80274, 57758, 7804, 1825, 10590, 5322, 11240, 7060, 28513, 27306, 147372, 176, 145741, 1951, 1830, 340706, 1311, 53841, 38812…	1156	717	16881	1.83301e+16	2.91559e+11	7.1451e+10	7.00981e+09
GOTERM_MF_DIRECT	GO:0008201~heparin binding	33	21484375	3.22142e+06	6373, 6372, 7123, 7422, 5322, 7148, 26577, 7060, 83998, 4969, 1511, 1311, 338, 3730, 10178, 64388, 6586, 7058, 8840, 6422, 2660, 2259, 1289, 25890, 340419, 5764, 53834, 5228, 8839, 4316, 5549, 84570, 3627	1156	160	16881	3.01186e+16	3.57249e+10	7.1451e+10	7.00981e+09
GOTERM_MF_DIRECT	GO:0034987~immunoglobulin receptor binding	13	0.8463541666666666	3.9095e+08	28834, 28526, 3494, 3493, 3538, 338339, 3514, 3502, 3512, 3543, 100423062, 3507, 3539	1156	26	16881	7301470588235290	4.33554e+10	7.22606e+08	7.08923e+10
GOTERM_MF_DIRECT	GO:0008009~chemokine activity	17	1.10677e+16	8.07925e+07	6373, 6351, 6362, 6372, 4283, 6374, 9547, 6387, 9560, 2921, 2920, 414062, 3576, 2919, 6348, 6369, 3627	1156	49	16881	5066326530612240	8.95948e+10	1.27998e+11	1.25575e+11
GOTERM_MF_DIRECT	GO:0008083~growth factor activity	31	2018229166666660	4.99539e+08	9542, 7422, 1440, 7060, 4969, 374, 651, 653, 2069, 9518, 3976, 3714, 7076, 346389, 6387, 2660, 183, 7031, 80310, 3624, 3569, 2259, 3589, 5764, 6997, 2919, 7425, 5008, 6998, 5228, 5967	1156	162	16881	2.79439e+16	5.53835e+11	6.47129e+10	6.34875e+09
GOTERM_MF_DIRECT	GO:0004222~metalloendopeptidase activity	25	1.6276e+16	5.25173e+08	2191, 8038, 1179, 171019, 4224, 4323, 4225, 81792, 22802, 4320, 9635, 4321, 4322, 11174, 80332, 79148, 27299, 4312, 9507, 4314, 4316, 4318, 4319, 9509, 10863	1156	113	16881	3.23074e+16	5.82247e+11	6.47129e+10	6.34875e+09
GOTERM_MF_DIRECT	GO:0005125~cytokine activity	30	1953125	8.70452e+09	6351, 6696, 7422, 1440, 114900, 11009, 374, 651, 3557, 653, 387695, 3553, 9518, 3976, 10135, 116173, 7076, 7472, 4283, 7474, 64388, 8744, 4982, 3552, 2660, 3624, 3569, 3589, 9966, 5008	1156	176	16881	2.48914e+16	0.009606909261711705	9.65331e+11	9.47052e+11
GOTERM_MF_DIRECT	GO:0005215~transporter activity	31	2018229166666660	4.80647e+09	10350, 123264, 28231, 1811, 23460, 26154, 2169, 2168, 28234, 2167, 10351, 10112, 8647, 9717, 3934, 9058, 6581, 5174, 5375, 200931, 134829, 63910, 64849, 10349, 364, 27132, 343, 366, 9429, 6556, 6855	1156	202	16881	2241045428072210	0.051909257944055875	0.004845798252978742	0.004754038322128829
GOTERM_MF_DIRECT	GO:0005179~hormone activity	19	1.23698e+16	5.88273e+10	6781, 6750, 8862, 5697, 1908, 7038, 2980, 183, 3624, 4828, 114131, 1114, 2641, 84666, 10022, 1907, 7425, 8614, 151176	1156	94	16881	2.95166e+16	0.06315871085152058	0.005436622833017755	0.005333675060706328
GOTERM_MF_DIRECT	GO:0005540~hyaluronic acid binding	9	0.5859375	9.08649e+10	176, 1404, 26032, 145864, 57214, 1462, 140578, 10894, 7130	1156	23	16881	5714194373401530	0.095862389227243	0.006878403854297506	0.006748154547768878
GOTERM_MF_DIRECT	GO:0015020~glucuronosyltransferase activity	10	0.6510416666666667	9.12489e+10	79799, 54600, 54577, 54576, 54575, 54659, 54658, 54657, 54579, 120071	1156	29	16881	5035496957403650	0.09624744575714295	0.006878403854297506	0.006748154547768878
GOTERM_MF_DIRECT	GO:0042803~protein homodimerization activity	78	5078125	9.30352e+10	2191, 9421, 25902, 9464, 22914, 81607, 1063, 348093, 51085, 154, 57502, 596, 1412, 432, 597, 3512, 1410, 1894, 57863, 5138, 8767, 10178, 54997, 4129, 253559, 10135, 2946, 10017, 6285, 127294, 5593, 5596, 93986, 63951, 7291, 6282, 3248, 54600, 8736, 9429, 6556, 845, 5743, 8614, 5228, 151176, 7422, 2053, 2690, 27306, 7020, 126393, 146556, 332, 54577, 54576, 54575, 54659, 54658, 54657, 3777, 341359,…	1156	730	16881	1560314262691370	0.09803616829880124	0.006878403854297506	0.006748154547768878
GOTERM_MF_DIRECT	GO:0045236~CXCR chemokine receptor binding	6	0.390625	1.48418e+11	6372, 2921, 2920, 6374, 6387, 2919	1156	9	16881	9735294117647050	0.15177335045023543	0.010287199241513762	0.01009240105930295
GOTERM_MF_DIRECT	GO:0004024~alcohol dehydrogenase activity, zinc-dependent	5	0.32552083333333337	2.92449e+11	124, 125, 126, 127, 130	1156	6	16881	1.21691e+16	0.27701968035129887	0.01907799082226261	0.0187167304009213
GOTERM_MF_DIRECT	GO:0008237~metallopeptidase activity	16	1.04167e+16	3.47917e+10	11174, 8038, 290, 29953, 57188, 206338, 1800, 80332, 56265, 171019, 9507, 4314, 4318, 9509, 10863, 92949	1156	81	16881	2.88453e+16	0.3201666063599794	0.021435576906819697	0.02102967328640201
GOTERM_MF_DIRECT	GO:0030246~carbohydrate binding	28	1.82292e+16	3.93043e+12	7123, 22914, 6476, 653808, 1462, 160365, 165530, 23601, 176, 3957, 1116, 432, 26253, 26033, 23284, 140578, 346689, 57452, 1272, 100528032, 338339, 114780, 10462, 4973, 5967, 3822, 5968, 3823	1156	196	16881	2.08613e+16	0.3533629716023384	0.02264267720903886	0.022213915963421347
GOTERM_MF_DIRECT	GO:0004872~receptor activity	30	1953125	4.08344e+11	93035, 22914, 81607, 290, 22871, 440279, 4070, 54210, 57502, 26253, 57863, 117, 4887, 253559, 11126, 10894, 9378, 64220, 65078, 4982, 124222, 100528032, 2675, 23495, 1441, 5028, 5329, 10446, 608, 54209	1156	217	16881	2.01884e+16	0.36424755534746556	0.02264267720903886	0.022213915963421347
GOTERM_MF_DIRECT	GO:0046982~protein heterodimerization activity	52	3.38542e+16	5.74413e+11	9421, 9464, 123264, 153, 51085, 111, 596, 597, 1058, 4246, 92815, 10178, 10017, 8348, 5596, 93986, 3651, 126961, 7291, 54600, 5028, 5228, 80274, 6493, 7422, 8356, 333932, 58494, 2571, 332, 54577, 54576, 54575, 54659, 54658, 54657, 3777, 341359, 4747, 7153, 6662, 4760, 200931, 202559, 1051, 185, 3624, 387103, 148, 6659, 3745, 8639	1156	465	16881	1.63302e+16	0.4712329480788011	0.03033448914133837	0.029760075911430248
GOTERM_MF_DIRECT	GO:0001972~retinoic acid binding	8	0.5208333333333333	6.38559e+11	54600, 9227, 54577, 54576, 54575, 54659, 54658, 54657	1156	23	16881	5079283887468030	0.5075627920757345	0.032189187504027626	0.031579653746061365
GOTERM_MF_DIRECT	GO:0004062~aryl sulfotransferase activity	6	0.390625	7.84046e+11	6817, 442038, 6819, 27284, 6799, 25830	1156	12	16881	7.30147e+16	0.580984960163992	0.037804670424609825	0.03708880200358475
GOTERM_MF_DIRECT	GO:0005234~extracellular-glutamate-gated ion channel activity	7	0.4557291666666667	9.19205e+11	2899, 2898, 2893, 2892, 2906, 2904, 2903	1156	18	16881	5678921568627450	0.6393571626939327	0.04247493230746454	0.04167062790849542
GOTERM_MF_DIRECT	GO:0005102~receptor binding	40	2604166666666660	0.002137029282622537	9542, 5241, 9068, 11141, 81607, 29923, 2053, 651, 1610, 27344, 26154, 2641, 57863, 8767, 11247, 253559, 11126, 3976, 2946, 11248, 10874, 9378, 5054, 9211, 8744, 6387, 8862, 1908, 2660, 1271, 660, 2676, 2674, 340419, 6997, 2919, 3741, 9966, 5329, 3627	1156	353	16881	1.65472e+16	0.9067528170739986	0.09479861897713573	0.09300351437973281
GOTERM_MF_DIRECT	GO:0042626~ATPase activity, coupled to transmembrane movement of substances	10	0.6510416666666667	0.0025542623725067423	10349, 225, 340273, 23460, 26154, 10350, 9429, 10351, 150000, 8647	1156	44	16881	3.31885e+16	0.9413578081132562	0.10894911427346066	0.10688605620335906
GOTERM_MF_DIRECT	GO:0016758~transferase activity, transferring hexosyl groups	8	0.5208333333333333	0.003481622123691799	79799, 54600, 54577, 54576, 54659, 54658, 54657, 25834	1156	30	16881	3894117647058820	0.9790968634201007	0.14300440500645206	0.14029647668802508
GOTERM_MF_DIRECT	GO:0050786~RAGE receptor binding	5	0.32552083333333337	0.00487360676871559	6285, 6286, 2357, 6279, 6280	1156	11	16881	6637700534759350	0.9955641825543342	0.18016099688351966	0.17674947214541872
GOTERM_MF_DIRECT	GO:0048407~platelet-derived growth factor binding	5	0.32552083333333337	0.00487360676871559	1289, 1278, 1277, 1282, 1281	1156	11	16881	6637700534759350	0.9955641825543342	0.18016099688351966	0.17674947214541872
GOTERM_MF_DIRECT	GO:0019864~IgG binding	5	0.32552083333333337	0.00487360676871559	2215, 2214, 2212, 2210, 2209	1156	11	16881	6637700534759350	0.9955641825543342	0.18016099688351966	0.17674947214541872
GOTERM_MF_DIRECT	GO:0001602~pancreatic polypeptide receptor activity	4	0.26041666666666663	0.005461561381627584	5540, 100996758, 4886, 4888	1156	6	16881	9735294117647050	0.9976968373392524	0.19538295394274163	0.19168318655518746
GOTERM_MF_DIRECT	GO:0050840~extracellular matrix binding	7	0.4557291666666667	0.0071203368454200045	25903, 7045, 1301, 6696, 7422, 633, 6678	1156	26	16881	3.93156e+16	0.9996383018127875	0.24676417379908702	0.24209145274428015
GOTERM_MF_DIRECT	GO:0005200~structural constituent of cytoskeleton	16	1.04167e+16	0.00789978616435593	10381, 9118, 10382, 23336, 79861, 1756, 54474, 287, 257019, 1674, 1496, 3872, 4137, 6712, 3854, 4747	1156	110	16881	2.12406e+16	0.9998486099077198	0.2654806926142645	0.26045355596421976
GOTERM_MF_DIRECT	GO:0004022~alcohol dehydrogenase (NAD) activity	4	0.26041666666666663	0.00907373717521806	124, 126, 127, 130	1156	7	16881	8344537815126050	0.9999592765339916	0.2959639566857891	0.29035958960697794

## Sheet: path
Category	Term	Additional name	Count	%	PValue	Genes	List Total	Pop Hits	Pop Total	Fold Enrichment	Bonferroni	Benjamini	FDR
BBID	109.Chemokine_families		10	0.6510416666666667	9.43708e+11	6373, 6351, 6372, 4283, 6387, 3576, 6348, 6369, 9560, 3627	43	27	388	3341946597760550	0.04701092943490126	0.04812911962493682	0.04812911962493682
KEGG_PATHWAY	hsa00982:Drug metabolism - cytochrome P450	Drug metabolism - cytochrome P450	23	1.4974e+16	2.27993e+06	2330, 130, 2327, 1555, 124, 54600, 1576, 79799, 125, 54577, 126, 54576, 127, 54575, 54659, 54658, 54657, 4128, 2949, 54579, 2938, 4129, 2946	524	68	6879	4440306466097880	5.97343e+08	5.97343e+08	5.60864e+08
KEGG_PATHWAY	hsa05204:Chemical carcinogenesis	Chemical carcinogenesis	22	1.43229e+16	3.07328e+09	130, 6817, 124, 54600, 1576, 79799, 125, 54577, 126, 54576, 127, 54575, 54659, 6799, 54658, 5743, 54657, 2949, 54579, 2938, 2946, 10	524	80	6879	3.61016e+16	8.05166e+10	4.02599e+11	3.78013e+10
KEGG_PATHWAY	hsa04060:Cytokine-cytokine receptor interaction	Cytokine-cytokine receptor interaction	42	2734375	7.80051e+08	6351, 8794, 6373, 6372, 6374, 9547, 1440, 2690, 9560, 11009, 2921, 1237, 2920, 3579, 3577, 3576, 3553, 6348, 6369, 3976, 3977, 939, 6362, 4283, 8744, 6387, 4982, 3552, 1271, 3590, 3624, 3569, 414062, 3589, 51330, 23495, 1441, 2919, 9966, 5008, 608, 3627	524	243	6879	2.26901e+16	2.04353e+11	6.81244e+10	6.39642e+10
KEGG_PATHWAY	hsa00980:Metabolism of xenobiotics by cytochrome P450	Metabolism of xenobiotics by cytochrome P450	20	1.30208e+16	1.62904e+10	130, 27294, 1555, 124, 54600, 1576, 79799, 125, 54577, 126, 54576, 127, 54575, 54659, 54658, 54657, 2949, 54579, 2938, 2946	524	74	6879	3.54807e+16	4.26718e+11	1.06702e+12	1.00186e+12
KEGG_PATHWAY	hsa00830:Retinol metabolism	Retinol metabolism	18	1171875	3.48043e+10	9227, 130, 5959, 1555, 124, 54600, 1576, 79799, 125, 54577, 126, 54576, 127, 54575, 54659, 54658, 54657, 54579	524	64	6879	3.69221e+16	9.11458e+11	1.82374e+12	1.71237e+12
KEGG_PATHWAY	hsa04978:Mineral absorption	Mineral absorption	13	0.8463541666666666	7.26705e+10	4493, 4494, 4495, 4496, 115019, 1811, 477, 4499, 4489, 7018, 340024, 4501, 140803	524	44	6879	3.87869e+16	0.01886024270939346	0.0030171759708992997	0.0028329209497756783
KEGG_PATHWAY	hsa00140:Steroid hormone biosynthesis	Steroid hormone biosynthesis	15	0.9765625	8.06116e+10	3291, 3284, 3294, 1588, 54600, 1576, 79799, 54577, 54576, 54575, 54659, 54658, 6820, 54657, 54579	524	58	6879	3.39514e+16	0.020899595129794335	0.0030171759708992997	0.0028329209497756783
KEGG_PATHWAY	hsa00040:Pentose and glucuronate interconversions	Pentose and glucuronate interconversions	11	0.7161458333333333	1.10491e+12	27294, 79799, 54600, 54577, 54576, 57016, 54575, 54659, 54658, 54657, 54579	524	33	6879	4375954198473280	0.02853507927903398	0.0036185649746956297	0.003397583907538645
KEGG_PATHWAY	hsa04974:Protein digestion and absorption	Protein digestion and absorption	18	1171875	2.7818e+12	7512, 6543, 1294, 1282, 1281, 1290, 81578, 1303, 1301, 477, 1289, 1300, 1278, 1288, 1277, 4224, 4225, 340024	524	88	6879	2.68524e+16	0.07029993652731403	0.008098124228963255	0.007603582291316644
KEGG_PATHWAY	hsa04024:cAMP signaling pathway	cAMP signaling pathway	30	1953125	4.31816e+10	5021, 64399, 2892, 1261, 3360, 153, 154, 2867, 111, 477, 117, 4886, 2906, 10398, 814, 2904, 2903, 5350, 6662, 8843, 1909, 338442, 3352, 1129, 51196, 2893, 6755, 5567, 5348, 5602	524	198	6879	1.98907e+16	0.10699231882384963	0.011313566270062025	0.01062266145967656
KEGG_PATHWAY	hsa00983:Drug metabolism - other enzymes	Drug metabolism - other enzymes	12	0.78125	5.08014e+11	79799, 54600, 1576, 54577, 54576, 54575, 54659, 1066, 54658, 54657, 54579, 10	524	46	6879	342465980750083	0.12465169495266448	0.012099962659778245	0.011361033642387207
KEGG_PATHWAY	hsa00053:Ascorbate and aldarate metabolism	Ascorbate and aldarate metabolism	9	0.5859375	6.42734e+11	79799, 54600, 54577, 54576, 54575, 54659, 54658, 54657, 54579	524	27	6879	4375954198473280	0.1550269520390587	0.014033033979804469	0.013176054805465265
KEGG_PATHWAY	hsa04080:Neuroactive ligand-receptor interaction	Neuroactive ligand-receptor interaction	37	2408854166666660	9.51036e+11	7068, 5021, 5540, 2892, 100996758, 2690, 9340, 3360, 153, 154, 1511, 2563, 117, 6865, 4886, 2906, 4887, 2904, 2903, 6344, 1909, 1132, 3352, 185, 1129, 2899, 5729, 2898, 2358, 1268, 2357, 2555, 148, 2893, 6755, 5028, 5745	524	277	6879	1.75354e+16	0.22064596591860897	0.019167023330230452	0.017996518088689663
KEGG_PATHWAY	hsa04512:ECM-receptor interaction	ECM-receptor interaction	16	1.04167e+16	0.002107313123592348	6696, 7058, 7148, 7060, 1282, 1281, 1290, 1301, 1289, 1278, 1311, 1288, 1277, 948, 3679, 5649	524	87	6879	2.41432e+16	0.42460504610369243	0.03943685988437109	0.03702850202883698
KEGG_PATHWAY	hsa04924:Renin secretion	Renin secretion	13	0.8463541666666666	0.0027953114181191356	22802, 5593, 9635, 1909, 183, 185, 153, 154, 111, 1179, 117, 5567, 3778	524	64	6879	2.6666e+16	0.5197253284841961	0.04882477276981423	0.04584310725715382
KEGG_PATHWAY	hsa05144:Malaria	Malaria	11	0.7161458333333333	0.0032519024688049884	3569, 22914, 7058, 1311, 6401, 3576, 3553, 1440, 7060, 948, 100528032	524	49	6879	294707119489017	0.5740301736367635	0.053249902926681685	0.049998000457876696
KEGG_PATHWAY	hsa00860:Porphyrin and chlorophyll metabolism	Porphyrin and chlorophyll metabolism	10	0.6510416666666667	0.003652654980958059	79799, 54600, 1356, 54577, 54576, 54575, 54659, 54658, 54657, 54579	524	42	6879	3125681570338050	0.6166273016161106	0.05629385911829479	0.05285606619504015
KEGG_PATHWAY	hsa00350:Tyrosine metabolism	Tyrosine metabolism	9	0.5859375	0.00397010090427412	7054, 124, 125, 126, 127, 4128, 4129, 130, 8639	524	35	6879	3375736095965100	0.647335007014358	0.05714816882813994	0.05365820431955124
KEGG_PATHWAY	hsa03320:PPAR signaling pathway	PPAR signaling pathway	13	0.8463541666666666	0.0041443328539490796	9415, 6258, 28965, 364, 2169, 2168, 2167, 5346, 4312, 4973, 5105, 6319, 948	524	67	6879	2547197220006830	0.6631344647383469	0.05714816882813994	0.05365820431955124
KEGG_PATHWAY	hsa04976:Bile secretion	Bile secretion	13	0.8463541666666666	0.0053031234016684605	8671, 6344, 200931, 123264, 111, 760, 343, 366, 477, 28234, 9429, 5567, 8647	524	69	6879	2473365416528370	0.7516994910225083	0.06947091656185683	0.06522841784052207
REACTOME_PATHWAY	R-HSA-1442490	Collagen degradation	23	1.4974e+16	656953	4320, 4321, 4322, 1295, 1294, 1282, 1281, 1290, 1303, 1301, 1289, 1300, 1278, 1288, 1277, 1310, 4323, 4312, 4314, 4316, 4318, 84570, 4319	691	64	9075	4719722322720690	4.39502e+08	4.39502e+09	4.22421e+09
REACTOME_PATHWAY	R-HSA-2029481	FCGR activation	21	13671875	1.36261e+09	28919, 28938, 28916, 28449, 28834, 28930, 28776, 28903, 28815, 28813, 28439, 3538, 28452, 3514, 3502, 2214, 28434, 2212, 28893, 2209, 3539	691	70	9075	3.93994e+16	9.11542e+10	4.55792e+10	4.38078e+10
REACTOME_PATHWAY	R-HSA-1650814	Collagen biosynthesis and modifying enzymes	20	1.30208e+16	3.19165e+08	26577, 1295, 1294, 1282, 1281, 23127, 1290, 81578, 871, 283208, 1303, 1301, 1289, 1300, 1278, 1288, 1277, 1310, 9509, 84570	691	67	9075	3920340410825750	2.13499e+12	7.11738e+10	6.84077e+09
REACTOME_PATHWAY	R-HSA-2168880	Scavenging of heme from plasma	20	1.30208e+16	5.28685e+07	28919, 28938, 28916, 28449, 28834, 28930, 28776, 3494, 3493, 28903, 28815, 28813, 28439, 3538, 28452, 3514, 3512, 28434, 28893, 3539	691	69	9075	3.80671e+16	3.53628e+12	8.49501e+10	8.16486e+10
REACTOME_PATHWAY	R-HSA-2029485	Role of phospholipids in phagocytosis	22	1.43229e+16	6.34904e+08	28919, 28938, 28916, 196051, 28449, 28834, 28930, 28776, 28903, 28815, 28813, 28439, 3538, 28452, 3514, 3502, 2214, 28434, 2212, 28893, 2209, 3539	691	83	9075	3481073352745270	4.2466e+11	8.49501e+10	8.16486e+10
REACTOME_PATHWAY	R-HSA-2022090	Assembly of collagen fibrils and other multimeric structures	16	1.04167e+16	7.78087e+08	4322, 1295, 1294, 1282, 1281, 1290, 1301, 1289, 1300, 1278, 1288, 1277, 4314, 4316, 4318, 1515	691	46	9075	4568048826527400	5.20405e+11	8.67567e+10	8.3385e+10
REACTOME_PATHWAY	R-HSA-5690714	CD22 mediated BCR regulation	18	1171875	1.74462e+10	28919, 28938, 28916, 28449, 28834, 28930, 28776, 28903, 28815, 28813, 28439, 3538, 28452, 3514, 28434, 28893, 3507, 3539	691	61	9075	3.87535e+16	0.001166472620247494	1.45894e+12	1.40224e+12
REACTOME_PATHWAY	R-HSA-2454202	Fc epsilon receptor (FCERI) signaling	18	1171875	1.74462e+10	28919, 28938, 28916, 28449, 28834, 28930, 28776, 28903, 28815, 28813, 28439, 3538, 28452, 3514, 2205, 28434, 28893, 3539	691	61	9075	3.87535e+16	0.001166472620247494	1.45894e+12	1.40224e+12
REACTOME_PATHWAY	R-HSA-1592389	Activation of Matrix Metalloproteinases	13	0.8463541666666666	2.71214e+10	50859, 7076, 4320, 4322, 1215, 1511, 4323, 4312, 4314, 4316, 4318, 1515, 4319	691	33	9075	5173661360347320	0.0018127792649482721	2.01267e+12	1.93445e+11
REACTOME_PATHWAY	R-HSA-418594	G alpha (i) signalling events	41	2669270833333330	3.17602e+09	6373, 6372, 6374, 5540, 6750, 100996758, 51083, 2921, 111, 1237, 2788, 2920, 3579, 2840, 3577, 3576, 4886, 4887, 10874, 4283, 8787, 6003, 8843, 6387, 8862, 5697, 11251, 6004, 1132, 338442, 3352, 183, 64805, 1129, 2358, 1268, 2357, 6755, 10022, 2919, 3627	691	246	9075	2.18886e+16	0.002122504283169513	2.01267e+12	1.93445e+11
REACTOME_PATHWAY	R-HSA-198933	Immunoregulatory interactions between a Lymphoid and a non-Lymphoid cell	34	2213541666666660	3.43692e+09	28919, 28938, 28916, 22914, 28834, 126014, 28930, 28776, 28815, 1281, 28813, 28439, 3538, 54210, 28452, 3514, 28434, 1278, 28893, 1277, 10990, 11126, 2209, 3539, 28449, 28903, 100528032, 353514, 3805, 2214, 342510, 54209, 8519, 10225	691	186	9075	2.40068e+16	0.0022966628426683844	2.01267e+12	1.93445e+11
REACTOME_PATHWAY	R-HSA-173623	Classical antibody-mediated complement activation	18	1171875	3.61017e+09	28919, 28938, 28916, 28449, 28834, 28930, 28776, 28903, 28815, 28813, 28439, 3538, 28452, 3514, 3502, 28434, 28893, 3539	691	64	9075	3693695730824890	0.002412293457418002	2.01267e+12	1.93445e+11
REACTOME_PATHWAY	R-HSA-166663	Initial triggering of complement	19	1.23698e+16	8.94853e+09	28919, 28938, 28916, 28449, 28834, 28930, 28776, 28903, 28815, 28813, 28439, 3538, 28452, 3514, 3502, 28434, 28893, 5648, 3539	691	75	9075	3.32706e+16	0.005968708047740967	4.27612e+11	4.10993e+11
REACTOME_PATHWAY	R-HSA-3000178	ECM proteoglycans	19	1.23698e+16	8.94853e+09	5054, 4593, 4684, 7148, 1462, 1282, 1281, 1290, 176, 1404, 1289, 1278, 1311, 1288, 633, 1277, 6678, 4148, 3679	691	75	9075	3.32706e+16	0.005968708047740967	4.27612e+11	4.10993e+11
REACTOME_PATHWAY	R-HSA-2730905	Role of LAT2/NTAL/LAB on calcium mobilization	18	1171875	1.63689e+11	28919, 28938, 28916, 28449, 28834, 28930, 28776, 28903, 28815, 28813, 28439, 3538, 28452, 3514, 2205, 28434, 28893, 3539	691	71	9075	3.32953e+16	0.01089114140531866	7.30053e+11	7.0168e+11
REACTOME_PATHWAY	R-HSA-380108	Chemokine receptors bind chemokines	16	1.04167e+16	2.38727e+09	6373, 6351, 6372, 4283, 6374, 6387, 2921, 2920, 1237, 414062, 3579, 3577, 3576, 2919, 6348, 3627	691	59	9075	3.56153e+16	0.015844175230610436	9.98178e+11	9.59385e+10
REACTOME_PATHWAY	R-HSA-1474244	Extracellular matrix organization	8	0.5208333333333333	5.33756e+10	1289, 1278, 1288, 1277, 1294, 1282, 1281, 1290	691	15	9075	7004341534008680	0.03507914637679377	0.0021004849982301696	0.0020188517994947667
REACTOME_PATHWAY	R-HSA-5661231	Metallothioneins bind metals	7	0.4557291666666667	6.26895e+10	4493, 4494, 4495, 4496, 4499, 4489, 4501	691	11	9075	8357452966714900	0.04107324604227547	0.002329959439197595	0.0022394079512766123
REACTOME_PATHWAY	R-HSA-2871796	FCERI mediated MAPK activation	19	1.23698e+16	7.57855e+10	28919, 28938, 28916, 28449, 28834, 28930, 28776, 28903, 28815, 28813, 28439, 3538, 28452, 3514, 2205, 28434, 28893, 5602, 3539	691	87	9075	2.86816e+16	0.04943847842841176	0.0026684459152034766	0.0025647394969743435
REACTOME_PATHWAY	R-HSA-2871809	FCERI mediated Ca+2 mobilization	18	1171875	2.85736e+12	28919, 28938, 28916, 28449, 28834, 28930, 28776, 28903, 28815, 28813, 28439, 3538, 28452, 3514, 2205, 28434, 28893, 3539	691	88	9075	2686324167872640	0.17401976578020795	0.009557855993118106	0.009186399706390047
REACTOME_PATHWAY	R-HSA-375276	Peptide ligand-binding receptors	20	1.30208e+16	3.1104e+11	5540, 6750, 1909, 8862, 5697, 1908, 100996758, 183, 51083, 185, 3814, 387129, 4828, 60675, 3576, 6755, 1907, 4886, 4887, 10874	691	105	9075	2501550547860240	0.18788894899204311	0.00990884845805259	0.009523751208561757
REACTOME_PATHWAY	R-HSA-2029482	Regulation of actin dynamics for phagocytic cup formation	21	13671875	5.32502e+11	28919, 28938, 28916, 28449, 28834, 28930, 28776, 28903, 28815, 28813, 28439, 3538, 28452, 3514, 3502, 2214, 28434, 2212, 28893, 2209, 3539	691	118	9075	2.33725e+16	0.2997645646818905	0.01619289910843064	0.01556357866475471
REACTOME_PATHWAY	R-HSA-983695	Antigen activates B Cell Receptor (BCR) leading to generation of second messengers	18	1171875	5.61944e+10	28919, 28938, 28916, 28449, 28834, 28930, 28776, 28903, 28815, 28813, 28439, 3538, 28452, 3514, 28434, 28893, 3507, 3539	691	93	9075	2.5419e+16	0.31342954720572624	0.016345250630122505	0.015710009200551225
REACTOME_PATHWAY	R-HSA-3000171	Non-integrin membrane-ECM interactions	11	0.7161458333333333	6.30456e+11	1756, 9378, 1301, 1300, 1289, 1278, 1288, 1277, 1282, 1281, 1290	691	40	9075	3611613603473220	0.3442057657755775	0.01757396647008093	0.016890972257491834
REACTOME_PATHWAY	R-HSA-156711	Polo-like kinase mediated events	7	0.4557291666666667	7.80602e+11	891, 2305, 993, 5347, 1063, 9088, 4605	691	16	9075	5745748914616490	0.40692053609722567	0.020888918215765943	0.0200770917978139
REACTOME_PATHWAY	R-HSA-156588	Glucuronidation	7	0.4557291666666667	0.0015864776581700998	54600, 54577, 54576, 54659, 54658, 54657, 54579	691	18	9075	5107332368547990	0.6543042934346727	0.04082129051214603	0.039234812853975926
REACTOME_PATHWAY	R-HSA-1474228	Degradation of the extracellular matrix	15	0.9765625	0.002016749075514546	6696, 4320, 4321, 4322, 92291, 176, 1511, 4323, 4312, 9507, 4314, 4316, 4318, 1515, 4319	691	78	9075	2525603918512740	0.7409068080672765	0.049970560426638194	0.04802850576132789
REACTOME_PATHWAY	R-HSA-5173214	O-glycosylation of TSR domain-containing proteins	10	0.6510416666666667	0.002147679668647281	10417, 10418, 7058, 171019, 11174, 9507, 81792, 57188, 92949, 9509	691	39	9075	3.36747e+16	0.7626792794929986	0.05009227055629796	0.048145485751419415
REACTOME_PATHWAY	R-HSA-3000480	Scavenging by Class A Receptors	7	0.4557291666666667	0.00217141382082607	286133, 1278, 1277, 338, 1282, 5648, 1281	691	19	9075	4838525401782310	0.7664257611962264	0.05009227055629796	0.048145485751419415
REACTOME_PATHWAY	R-HSA-156584	Cytosolic sulfonation of small molecules	6	0.390625	0.0028089917140807427	6817, 6819, 27284, 6799, 6820, 25830	691	14	9075	5628488732685540	0.8476934115129416	0.06264051522400056	0.060206055738463916
REACTOME_PATHWAY	R-HSA-69273	Cyclin A/B1/B2 associated events during G2/M transition	7	0.4557291666666667	0.004907478911910114	891, 2305, 993, 994, 983, 5347, 9088	691	22	9075	4178726483357450	0.9627902972771661	0.1059065610344473	0.10179061097929688
REACTOME_PATHWAY	R-HSA-438066	Unblocking of NMDA receptors, glutamate binding and activation	6	0.390625	0.0071721198906488015	2893, 2892, 2906, 2904, 2903, 4747	691	17	9075	4.63523e+16	0.9918963230039065	0.14287749829769378	0.1373247106209523
REACTOME_PATHWAY	R-HSA-983189	Kinesins	12	0.78125	0.007303999515829018	79861, 10381, 147700, 10382, 547, 55083, 10112, 24137, 146909, 3833, 11004, 9493	691	63	9075	2.50155e+16	0.9925854284837129	0.14287749829769378	0.1373247106209523
REACTOME_PATHWAY	R-HSA-176417	Phosphorylation of Emi1	4	0.26041666666666663	0.007352200391629143	891, 991, 983, 5347	691	6	9075	8755426917510850	0.9928224165988843	0.14287749829769378	0.1373247106209523
REACTOME_PATHWAY	R-HSA-352230	Amino acid transport across the plasma membrane	8	0.5208333333333333	0.007474906487921199	55089, 55117, 6533, 11254, 340024, 54716, 23657, 8140	691	31	9075	3.3892e+16	0.9933921439791764	0.14287749829769378	0.1373247106209523
REACTOME_PATHWAY	R-HSA-2172127	DAP12 interactions	7	0.4557291666666667	0.007771616827970054	54210, 22914, 342510, 100528032, 3822, 23601, 54209	691	24	9075	3830499276410990	0.994590075199405	0.14442254605311017	0.138809711677354
REACTOME_PATHWAY	R-HSA-186797	Signaling by PDGF	8	0.5208333333333333	0.008955456230138697	80310, 6696, 7058, 1289, 7060, 1282, 1281, 1290	691	32	9075	328328509406657	0.997565924904778	0.1619243302152105	0.15563130691835628

## Sheet: STRING
#term ID	term description	observed gene count	background gene count	strength	false discovery rate	matching proteins in your network (IDs)	matching proteins in your network (labels)
CL:731	Collagen formation, and Molecules associated with elastic fibres	40	128	0.68	1.48e-10	9606.ENSP00000037502,9606.ENSP00000188790,9606.ENSP00000218388,9606.ENSP00000223095,9606.ENSP00000225964,9606.ENSP00000244728,9606.ENSP00000250160,9606.ENSP00000251582,9606.ENSP00000260227,9606.ENSP00000260302,9606.ENSP00000261037,9606.ENSP00000279441,9606.ENSP00000295992,9606.ENSP00000297268,9606.ENSP00000297350,9606.ENSP00000299855,9606.ENSP00000304408,9606.ENSP00000308208,9606.ENSP00000322788,…	MYOC,FAP,TIMP1,SERPINE1,COL1A1,COL21A1,WISP1,ADAMTS2,MMP7,MMP13,COL8A1,MMP10,PCOLCE2,COL1A2,TNFRSF11B,MMP3,COL3A1,MMP14,MMP1,COL12A1,COL10A1,PLAUR,SPOCK3,MFAP5,COLGALT2,COL11A1,COL5A1,MMP9,PLAU,COL5A2,MFAP2,COL4A1,LOXL2,COL4A6,SPP1,COL25A1,P4HA3,SERPINH1,MMP12,COL19A1
CL:12167	mixed, incl. Amplification of signal from unattached kinetochores via a MAD2 inhibitory signal, and chromosome condensation	38	123	0.67	4.17e-10	9606.ENSP00000240423,9606.ENSP00000247191,9606.ENSP00000250056,9606.ENSP00000256442,9606.ENSP00000257909,9606.ENSP00000260363,9606.ENSP00000262300,9606.ENSP00000265748,9606.ENSP00000271452,9606.ENSP00000275517,9606.ENSP00000296509,9606.ENSP00000298048,9606.ENSP00000300093,9606.ENSP00000301633,9606.ENSP00000302530,9606.ENSP00000305204,9606.ENSP00000306473,9606.ENSP00000313950,9606.ENSP00000319417,…	NCAPH,DLGAP5,FAM64A,CCNB1,TROAP,KIF23,PKMYT1,ANLN,NUF2,CDCA5,MAD2L1,MELK,PLK1,BIRC5,BUB1,CKAP2L,SHCBP1,AURKB,SKA3,CDKN3,CENPA,CENPF,KIF14,ASPM,CENPW,TTK,CEP55,CDC20,CENPI,CKS2,CKAP2,ECT2,PRC1,KIF20A,CDK1,HJURP,CDCA3,FAM83D
CL:12170	mixed, incl. Amplification of signal from unattached kinetochores via a MAD2 inhibitory signal, and chromosome condensation	36	116	0.68	1.03e-09	9606.ENSP00000240423,9606.ENSP00000247191,9606.ENSP00000250056,9606.ENSP00000256442,9606.ENSP00000260363,9606.ENSP00000262300,9606.ENSP00000265748,9606.ENSP00000271452,9606.ENSP00000275517,9606.ENSP00000296509,9606.ENSP00000300093,9606.ENSP00000301633,9606.ENSP00000302530,9606.ENSP00000305204,9606.ENSP00000306473,9606.ENSP00000313950,9606.ENSP00000319417,9606.ENSP00000335357,9606.ENSP00000336868,…	NCAPH,DLGAP5,FAM64A,CCNB1,KIF23,PKMYT1,ANLN,NUF2,CDCA5,MAD2L1,PLK1,BIRC5,BUB1,CKAP2L,SHCBP1,AURKB,SKA3,CDKN3,CENPA,CENPF,KIF14,ASPM,CENPW,TTK,CEP55,CDC20,CENPI,CKS2,CKAP2,ECT2,PRC1,KIF20A,CDK1,HJURP,CDCA3,FAM83D
CL:12173	Amplification of signal from unattached kinetochores via a MAD2 inhibitory signal, and chromosome condensation	35	110	0.69	1.03e-09	9606.ENSP00000240423,9606.ENSP00000247191,9606.ENSP00000250056,9606.ENSP00000256442,9606.ENSP00000260363,9606.ENSP00000262300,9606.ENSP00000265748,9606.ENSP00000271452,9606.ENSP00000275517,9606.ENSP00000296509,9606.ENSP00000300093,9606.ENSP00000301633,9606.ENSP00000302530,9606.ENSP00000305204,9606.ENSP00000306473,9606.ENSP00000313950,9606.ENSP00000319417,9606.ENSP00000335357,9606.ENSP00000336868,…	NCAPH,DLGAP5,FAM64A,CCNB1,KIF23,PKMYT1,ANLN,NUF2,CDCA5,MAD2L1,PLK1,BIRC5,BUB1,CKAP2L,SHCBP1,AURKB,SKA3,CDKN3,CENPA,CENPF,KIF14,ASPM,CENPW,TTK,CDC20,CENPI,CKS2,CKAP2,ECT2,PRC1,KIF20A,CDK1,HJURP,CDCA3,FAM83D
CL:12300	mixed, incl. chromosome condensation, and mitotic cytokinesis	22	44	0.88	1.05e-08	9606.ENSP00000240423,9606.ENSP00000247191,9606.ENSP00000250056,9606.ENSP00000256442,9606.ENSP00000260363,9606.ENSP00000262300,9606.ENSP00000265748,9606.ENSP00000300093,9606.ENSP00000301633,9606.ENSP00000305204,9606.ENSP00000306473,9606.ENSP00000313950,9606.ENSP00000335357,9606.ENSP00000356379,9606.ENSP00000361540,9606.ENSP00000364976,9606.ENSP00000367276,9606.ENSP00000376457,9606.ENSP00000377793,…	NCAPH,DLGAP5,FAM64A,CCNB1,KIF23,PKMYT1,ANLN,PLK1,BIRC5,CKAP2L,SHCBP1,AURKB,CDKN3,ASPM,CDC20,CKS2,CKAP2,ECT2,PRC1,KIF20A,CDK1,CDCA3
CL:12302	mixed, incl. mitotic cytokinesis, and G2/M DNA replication checkpoint	20	35	0.94	1.14e-08	9606.ENSP00000247191,9606.ENSP00000256442,9606.ENSP00000260363,9606.ENSP00000262300,9606.ENSP00000265748,9606.ENSP00000300093,9606.ENSP00000301633,9606.ENSP00000305204,9606.ENSP00000306473,9606.ENSP00000313950,9606.ENSP00000335357,9606.ENSP00000356379,9606.ENSP00000361540,9606.ENSP00000364976,9606.ENSP00000367276,9606.ENSP00000376457,9606.ENSP00000377793,9606.ENSP00000378356,9606.ENSP00000378699,…	DLGAP5,CCNB1,KIF23,PKMYT1,ANLN,PLK1,BIRC5,CKAP2L,SHCBP1,AURKB,CDKN3,ASPM,CDC20,CKS2,CKAP2,ECT2,PRC1,KIF20A,CDK1,CDCA3
CL:12305	mixed, incl. mitotic cytokinesis, and G2/M DNA replication checkpoint	17	30	0.94	2.84e-07	9606.ENSP00000247191,9606.ENSP00000256442,9606.ENSP00000260363,9606.ENSP00000262300,9606.ENSP00000265748,9606.ENSP00000300093,9606.ENSP00000301633,9606.ENSP00000313950,9606.ENSP00000356379,9606.ENSP00000361540,9606.ENSP00000364976,9606.ENSP00000367276,9606.ENSP00000376457,9606.ENSP00000377793,9606.ENSP00000378356,9606.ENSP00000378699,9606.ENSP00000442068	DLGAP5,CCNB1,KIF23,PKMYT1,ANLN,PLK1,BIRC5,AURKB,ASPM,CDC20,CKS2,CKAP2,ECT2,PRC1,KIF20A,CDK1,CDCA3
CL:7134	G alpha (i) signalling events	40	196	0.49	1.03e-06	9606.ENSP00000226317,9606.ENSP00000265643,9606.ENSP00000287641,9606.ENSP00000293897,9606.ENSP00000295683,9606.ENSP00000296026,9606.ENSP00000296027,9606.ENSP00000302724,9606.ENSP00000305651,9606.ENSP00000306512,9606.ENSP00000306884,9606.ENSP00000307259,9606.ENSP00000319635,9606.ENSP00000326432,9606.ENSP00000332591,9606.ENSP00000332812,9606.ENSP00000337065,9606.ENSP00000353198,9606.ENSP00000354652,…	CXCL6,GAL,SST,SSTR5,CXCR1,CXCL3,CXCL5,INSL5,CXCL10,CXCL8,CXCL11,P2RY12,CXCR2,CCR8,NPY2R,PTGDR2,CXCL14,PYY,NPY1R,CXCL9,CNR1,NPY4R,HTR1D,HCAR2,CXCL1,CXCL12,APLN,CHRM2,CCL24,CHRM4,ADCY5,CXCL2,HCAR3,GPR17,FPR2,FPR1,CCL3,CCL3L3,CCL4,CCL4L1
CL:732	Collagen biosynthesis and modifying enzymes, and Elastic fibre formation	26	88	0.66	1.03e-06	9606.ENSP00000037502,9606.ENSP00000188790,9606.ENSP00000225964,9606.ENSP00000244728,9606.ENSP00000250160,9606.ENSP00000251582,9606.ENSP00000261037,9606.ENSP00000295992,9606.ENSP00000297268,9606.ENSP00000304408,9606.ENSP00000325146,9606.ENSP00000327368,9606.ENSP00000352455,9606.ENSP00000354960,9606.ENSP00000359114,9606.ENSP00000360882,9606.ENSP00000364000,9606.ENSP00000364685,9606.ENSP00000364979,…	MYOC,FAP,COL1A1,COL21A1,WISP1,ADAMTS2,COL8A1,PCOLCE2,COL1A2,COL3A1,COL12A1,COL10A1,MFAP5,COLGALT2,COL11A1,COL5A1,COL5A2,MFAP2,COL4A1,LOXL2,COL4A6,COL25A1,P4HA3,SERPINH1,MMP12,COL19A1
CL:7139	G alpha (i) signalling events	35	164	0.51	3.01e-06	9606.ENSP00000226317,9606.ENSP00000265643,9606.ENSP00000287641,9606.ENSP00000293897,9606.ENSP00000295683,9606.ENSP00000296026,9606.ENSP00000296027,9606.ENSP00000302724,9606.ENSP00000305651,9606.ENSP00000306512,9606.ENSP00000306884,9606.ENSP00000307259,9606.ENSP00000319635,9606.ENSP00000326432,9606.ENSP00000332591,9606.ENSP00000332812,9606.ENSP00000353198,9606.ENSP00000354652,9606.ENSP00000354901,…	CXCL6,GAL,SST,SSTR5,CXCR1,CXCL3,CXCL5,INSL5,CXCL10,CXCL8,CXCL11,P2RY12,CXCR2,CCR8,NPY2R,PTGDR2,PYY,NPY1R,CXCL9,CNR1,NPY4R,HTR1D,HCAR2,CXCL1,CXCL12,APLN,CHRM2,CHRM4,ADCY5,CXCL2,HCAR3,GPR17,FPR2,FPR1,CCL4L1
CL:23745	Metabolism of xenobiotics by cytochrome P450, and Metabolism of steroid hormones	28	115	0.57	6.54e-06	9606.ENSP00000199936,9606.ENSP00000209668,9606.ENSP00000209929,9606.ENSP00000241337,9606.ENSP00000251566,9606.ENSP00000256593,9606.ENSP00000265512,9606.ENSP00000286479,9606.ENSP00000304845,9606.ENSP00000306606,9606.ENSP00000312326,9606.ENSP00000316786,9606.ENSP00000324648,9606.ENSP00000335620,9606.ENSP00000337915,9606.ENSP00000343838,9606.ENSP00000346768,9606.ENSP00000353720,9606.ENSP00000362508,…	HSD17B2,ADH1A,FMO2,GSTM2,UGT2A3,GSTM5,ADH4,NAT2,UGT1A8,ADH1B,AOC3,HSD11B2,CYP2B6,GSTA1,CYP3A4,UGT1A10,UGT1A9,CES1,UGT1A4,UGT1A5,UGT1A7,ADH6,CYP19A1,UGT1A3,ADH1C,HSD3B2,SMOX,DHRS11
CL:23742	Metabolism of xenobiotics by cytochrome P450, and cellular hormone metabolic process	34	166	0.5	9.01e-06	9606.ENSP00000199936,9606.ENSP00000209668,9606.ENSP00000209929,9606.ENSP00000241337,9606.ENSP00000251566,9606.ENSP00000256593,9606.ENSP00000257895,9606.ENSP00000265512,9606.ENSP00000286479,9606.ENSP00000302578,9606.ENSP00000304782,9606.ENSP00000304845,9606.ENSP00000305675,9606.ENSP00000306606,9606.ENSP00000312326,9606.ENSP00000316786,9606.ENSP00000324648,9606.ENSP00000335620,9606.ENSP00000337224,…	HSD17B2,ADH1A,FMO2,GSTM2,UGT2A3,GSTM5,RDH5,ADH4,NAT2,FAM84B,CES3,UGT1A8,SDPR,ADH1B,AOC3,HSD11B2,CYP2B6,GSTA1,LRAT,CYP3A4,UGT1A10,UGT1A9,CES1,UGT1A4,UGT1A5,UGT1A7,ADH6,CYP19A1,UGT1A3,ADH1C,HSD3B2,STRA6,SMOX,DHRS11
CL:23743	mixed, incl. Metabolism of xenobiotics by cytochrome P450, and Metabolism of steroid hormones	29	129	0.54	1.35e-05	9606.ENSP00000199936,9606.ENSP00000209668,9606.ENSP00000209929,9606.ENSP00000241337,9606.ENSP00000251566,9606.ENSP00000256593,9606.ENSP00000265512,9606.ENSP00000286479,9606.ENSP00000304782,9606.ENSP00000304845,9606.ENSP00000306606,9606.ENSP00000312326,9606.ENSP00000316786,9606.ENSP00000324648,9606.ENSP00000335620,9606.ENSP00000337915,9606.ENSP00000343838,9606.ENSP00000346768,9606.ENSP00000353720,…	HSD17B2,ADH1A,FMO2,GSTM2,UGT2A3,GSTM5,ADH4,NAT2,CES3,UGT1A8,ADH1B,AOC3,HSD11B2,CYP2B6,GSTA1,CYP3A4,UGT1A10,UGT1A9,CES1,UGT1A4,UGT1A5,UGT1A7,ADH6,CYP19A1,UGT1A3,ADH1C,HSD3B2,SMOX,DHRS11
CL:1326	mixed, incl. Muscle protein, and myofibril assembly	29	131	0.53	1.68e-05	9606.ENSP00000252456,9606.ENSP00000255381,9606.ENSP00000259365,9606.ENSP00000261448,9606.ENSP00000273353,9606.ENSP00000279022,9606.ENSP00000282356,9606.ENSP00000311684,9606.ENSP00000344488,9606.ENSP00000348821,9606.ENSP00000350132,9606.ENSP00000353452,9606.ENSP00000356257,9606.ENSP00000362071,9606.ENSP00000363071,9606.ENSP00000363557,9606.ENSP00000366326,9606.ENSP00000367197,9606.ENSP00000373884,…	CNN1,MYH4,TMOD1,CASQ2,MYH15,MYL9,CAMK4,SPEG,JPH1,MYOM1,PLN,MYLK,LMOD1,JPH2,DES,MYOM3,NEBL,SCGN,RYR3,MYH11,SRL,POU6F2,ACTG2,SMYD1,LDB3,MYOCD,PCP4L1,TNNT1,PPP1R12B
CL:12306	mixed, incl. mitotic cytokinesis, and chromosome passenger complex	13	24	0.92	1.76e-05	9606.ENSP00000247191,9606.ENSP00000260363,9606.ENSP00000265748,9606.ENSP00000300093,9606.ENSP00000301633,9606.ENSP00000313950,9606.ENSP00000356379,9606.ENSP00000361540,9606.ENSP00000367276,9606.ENSP00000376457,9606.ENSP00000377793,9606.ENSP00000378356,9606.ENSP00000442068	DLGAP5,KIF23,ANLN,PLK1,BIRC5,AURKB,ASPM,CDC20,CKAP2,ECT2,PRC1,KIF20A,CDCA3
CL:23746	Metabolism of xenobiotics by cytochrome P450, and Phase I - Functionalization of compounds	23	88	0.6	2.47e-05	9606.ENSP00000209668,9606.ENSP00000209929,9606.ENSP00000241337,9606.ENSP00000251566,9606.ENSP00000256593,9606.ENSP00000265512,9606.ENSP00000286479,9606.ENSP00000304845,9606.ENSP00000306606,9606.ENSP00000312326,9606.ENSP00000324648,9606.ENSP00000335620,9606.ENSP00000337915,9606.ENSP00000343838,9606.ENSP00000346768,9606.ENSP00000353720,9606.ENSP00000362508,9606.ENSP00000362513,9606.ENSP00000362525,…	ADH1A,FMO2,GSTM2,UGT2A3,GSTM5,ADH4,NAT2,UGT1A8,ADH1B,AOC3,CYP2B6,GSTA1,CYP3A4,UGT1A10,UGT1A9,CES1,UGT1A4,UGT1A5,UGT1A7,ADH6,UGT1A3,ADH1C,SMOX
CL:735	Collagen biosynthesis and modifying enzymes	18	56	0.69	3.77e-05	9606.ENSP00000225964,9606.ENSP00000244728,9606.ENSP00000251582,9606.ENSP00000261037,9606.ENSP00000297268,9606.ENSP00000304408,9606.ENSP00000325146,9606.ENSP00000327368,9606.ENSP00000354960,9606.ENSP00000359114,9606.ENSP00000360882,9606.ENSP00000364000,9606.ENSP00000364979,9606.ENSP00000378340,9606.ENSP00000382083,9606.ENSP00000401749,9606.ENSP00000434412,9606.ENSP00000480474	COL1A1,COL21A1,ADAMTS2,COL8A1,COL1A2,COL3A1,COL12A1,COL10A1,COLGALT2,COL11A1,COL5A1,COL5A2,COL4A1,COL4A6,COL25A1,P4HA3,SERPINH1,COL19A1
CL:7357	Chemokine receptors bind chemokines	16	44	0.75	4.14e-05	9606.ENSP00000226317,9606.ENSP00000295683,9606.ENSP00000296026,9606.ENSP00000296027,9606.ENSP00000305651,9606.ENSP00000306512,9606.ENSP00000306884,9606.ENSP00000319635,9606.ENSP00000326432,9606.ENSP00000354901,9606.ENSP00000379110,9606.ENSP00000379140,9606.ENSP00000427279,9606.ENSP00000468897,9606.ENSP00000471493,9606.ENSP00000483609	CXCL6,CXCR1,CXCL3,CXCL5,CXCL10,CXCL8,CXCL11,CXCR2,CCR8,CXCL9,CXCL1,CXCL12,CXCL2,FPR2,FPR1,CCL4L1
CL:7353	Chemokine receptors bind chemokines, and Formyl peptide receptors bind formyl peptides and many other ligands	18	57	0.68	4.27e-05	9606.ENSP00000226317,9606.ENSP00000295683,9606.ENSP00000296026,9606.ENSP00000296027,9606.ENSP00000305651,9606.ENSP00000306512,9606.ENSP00000306884,9606.ENSP00000319635,9606.ENSP00000326432,9606.ENSP00000354901,9606.ENSP00000375066,9606.ENSP00000379110,9606.ENSP00000379140,9606.ENSP00000427279,9606.ENSP00000436714,9606.ENSP00000468897,9606.ENSP00000471493,9606.ENSP00000483609	CXCL6,CXCR1,CXCL3,CXCL5,CXCL10,CXCL8,CXCL11,CXCR2,CCR8,CXCL9,HCAR2,CXCL1,CXCL12,CXCL2,HCAR3,FPR2,FPR1,CCL4L1
CL:1327	mixed, incl. Muscle protein, and myofibril assembly	27	125	0.52	4.85e-05	9606.ENSP00000255381,9606.ENSP00000259365,9606.ENSP00000261448,9606.ENSP00000273353,9606.ENSP00000279022,9606.ENSP00000282356,9606.ENSP00000311684,9606.ENSP00000344488,9606.ENSP00000348821,9606.ENSP00000350132,9606.ENSP00000353452,9606.ENSP00000356257,9606.ENSP00000362071,9606.ENSP00000363071,9606.ENSP00000363557,9606.ENSP00000366326,9606.ENSP00000367197,9606.ENSP00000373884,9606.ENSP00000379616,…	MYH4,TMOD1,CASQ2,MYH15,MYL9,CAMK4,SPEG,JPH1,MYOM1,PLN,MYLK,LMOD1,JPH2,DES,MYOM3,NEBL,SCGN,RYR3,MYH11,SRL,POU6F2,ACTG2,SMYD1,LDB3,PCP4L1,TNNT1,PPP1R12B
CL:7361	Chemokine receptors bind chemokines	13	29	0.84	6.82e-05	9606.ENSP00000226317,9606.ENSP00000295683,9606.ENSP00000296026,9606.ENSP00000296027,9606.ENSP00000305651,9606.ENSP00000306512,9606.ENSP00000306884,9606.ENSP00000319635,9606.ENSP00000354901,9606.ENSP00000379110,9606.ENSP00000379140,9606.ENSP00000427279,9606.ENSP00000483609	CXCL6,CXCR1,CXCL3,CXCL5,CXCL10,CXCL8,CXCL11,CXCR2,CXCL9,CXCL1,CXCL12,CXCL2,CCL4L1
CL:7364	CXC Chemokine domain, and dendritic cell chemotaxis	12	24	0.88	7.12e-05	9606.ENSP00000226317,9606.ENSP00000295683,9606.ENSP00000296026,9606.ENSP00000296027,9606.ENSP00000305651,9606.ENSP00000306512,9606.ENSP00000306884,9606.ENSP00000319635,9606.ENSP00000354901,9606.ENSP00000379110,9606.ENSP00000379140,9606.ENSP00000427279	CXCL6,CXCR1,CXCL3,CXCL5,CXCL10,CXCL8,CXCL11,CXCR2,CXCL9,CXCL1,CXCL12,CXCL2
CL:12307	mixed, incl. centralspindlin complex, and chromosome passenger complex	10	16	0.98	0.00012	9606.ENSP00000260363,9606.ENSP00000265748,9606.ENSP00000300093,9606.ENSP00000301633,9606.ENSP00000313950,9606.ENSP00000356379,9606.ENSP00000361540,9606.ENSP00000376457,9606.ENSP00000377793,9606.ENSP00000378356	KIF23,ANLN,PLK1,BIRC5,AURKB,ASPM,CDC20,ECT2,PRC1,KIF20A
CL:7359	Chemokine receptors bind chemokines	14	37	0.76	0.00012	9606.ENSP00000226317,9606.ENSP00000295683,9606.ENSP00000296026,9606.ENSP00000296027,9606.ENSP00000305651,9606.ENSP00000306512,9606.ENSP00000306884,9606.ENSP00000319635,9606.ENSP00000326432,9606.ENSP00000354901,9606.ENSP00000379110,9606.ENSP00000379140,9606.ENSP00000427279,9606.ENSP00000483609	CXCL6,CXCR1,CXCL3,CXCL5,CXCL10,CXCL8,CXCL11,CXCR2,CCR8,CXCL9,CXCL1,CXCL12,CXCL2,CCL4L1
CL:737	Collagen biosynthesis and modifying enzymes	16	50	0.69	0.00012	9606.ENSP00000225964,9606.ENSP00000244728,9606.ENSP00000261037,9606.ENSP00000297268,9606.ENSP00000304408,9606.ENSP00000325146,9606.ENSP00000327368,9606.ENSP00000354960,9606.ENSP00000360882,9606.ENSP00000364000,9606.ENSP00000364979,9606.ENSP00000378340,9606.ENSP00000382083,9606.ENSP00000401749,9606.ENSP00000434412,9606.ENSP00000480474	COL1A1,COL21A1,COL8A1,COL1A2,COL3A1,COL12A1,COL10A1,COLGALT2,COL5A1,COL5A2,COL4A1,COL4A6,COL25A1,P4HA3,SERPINH1,COL19A1
CL:909	PGBD-like superfamily, and Dissolution of Fibrin Clot	12	26	0.85	0.00012	9606.ENSP00000218388,9606.ENSP00000223095,9606.ENSP00000260227,9606.ENSP00000279441,9606.ENSP00000299855,9606.ENSP00000308208,9606.ENSP00000322788,9606.ENSP00000339328,9606.ENSP00000349677,9606.ENSP00000361405,9606.ENSP00000361850,9606.ENSP00000378517	TIMP1,SERPINE1,MMP7,MMP10,MMP3,MMP14,MMP1,PLAUR,SPOCK3,MMP9,PLAU,SPP1
CL:740	Collagen chain trimerization	14	38	0.75	0.00013	9606.ENSP00000225964,9606.ENSP00000244728,9606.ENSP00000261037,9606.ENSP00000297268,9606.ENSP00000304408,9606.ENSP00000325146,9606.ENSP00000327368,9606.ENSP00000354960,9606.ENSP00000360882,9606.ENSP00000364000,9606.ENSP00000364979,9606.ENSP00000378340,9606.ENSP00000382083,9606.ENSP00000480474	COL1A1,COL21A1,COL8A1,COL1A2,COL3A1,COL12A1,COL10A1,COLGALT2,COL5A1,COL5A2,COL4A1,COL4A6,COL25A1,COL19A1
CL:738	Collagen chain trimerization	15	45	0.71	0.00015	9606.ENSP00000225964,9606.ENSP00000244728,9606.ENSP00000261037,9606.ENSP00000297268,9606.ENSP00000304408,9606.ENSP00000325146,9606.ENSP00000327368,9606.ENSP00000354960,9606.ENSP00000360882,9606.ENSP00000364000,9606.ENSP00000364979,9606.ENSP00000378340,9606.ENSP00000382083,9606.ENSP00000401749,9606.ENSP00000480474	COL1A1,COL21A1,COL8A1,COL1A2,COL3A1,COL12A1,COL10A1,COLGALT2,COL5A1,COL5A2,COL4A1,COL4A6,COL25A1,P4HA3,COL19A1
CL:10883	Post-translational modification: synthesis of GPI-anchored proteins	17	59	0.64	0.00017	9606.ENSP00000263665,9606.ENSP00000284240,9606.ENSP00000295463,9606.ENSP00000296350,9606.ENSP00000306900,9606.ENSP00000350364,9606.ENSP00000356320,9606.ENSP00000356905,9606.ENSP00000359085,9606.ENSP00000360147,9606.ENSP00000364985,9606.ENSP00000372313,9606.ENSP00000380602,9606.ENSP00000387077,9606.ENSP00000428572,9606.ENSP00000440594,9606.ENSP00000466070	CNTN3,THY1,ALPI,MFI2,PRND,NEGR1,ULBP2,VNN1,NTNG1,XPNPEP2,LY6G6D,MSLN,CNTN4,LYPD6B,LY6E,VNN3,LYPD8
CL:907	mixed, incl. Activation of Matrix Metalloproteinases, and Dissolution of Fibrin Clot	14	40	0.73	0.00020	9606.ENSP00000218388,9606.ENSP00000223095,9606.ENSP00000260227,9606.ENSP00000260302,9606.ENSP00000279441,9606.ENSP00000297350,9606.ENSP00000299855,9606.ENSP00000308208,9606.ENSP00000322788,9606.ENSP00000339328,9606.ENSP00000349677,9606.ENSP00000361405,9606.ENSP00000361850,9606.ENSP00000378517	TIMP1,SERPINE1,MMP7,MMP13,MMP10,TNFRSF11B,MMP3,MMP14,MMP1,PLAUR,SPOCK3,MMP9,PLAU,SPP1
CL:10885	Post-translational modification: synthesis of GPI-anchored proteins	16	54	0.66	0.00023	9606.ENSP00000263665,9606.ENSP00000284240,9606.ENSP00000295463,9606.ENSP00000296350,9606.ENSP00000306900,9606.ENSP00000350364,9606.ENSP00000356320,9606.ENSP00000356905,9606.ENSP00000360147,9606.ENSP00000364985,9606.ENSP00000372313,9606.ENSP00000380602,9606.ENSP00000387077,9606.ENSP00000428572,9606.ENSP00000440594,9606.ENSP00000466070	CNTN3,THY1,ALPI,MFI2,PRND,NEGR1,ULBP2,VNN1,XPNPEP2,LY6G6D,MSLN,CNTN4,LYPD6B,LY6E,VNN3,LYPD8
CL:10887	Post-translational modification: synthesis of GPI-anchored proteins	15	49	0.67	0.00033	9606.ENSP00000263665,9606.ENSP00000284240,9606.ENSP00000295463,9606.ENSP00000296350,9606.ENSP00000306900,9606.ENSP00000350364,9606.ENSP00000356905,9606.ENSP00000360147,9606.ENSP00000364985,9606.ENSP00000372313,9606.ENSP00000380602,9606.ENSP00000387077,9606.ENSP00000428572,9606.ENSP00000440594,9606.ENSP00000466070	CNTN3,THY1,ALPI,MFI2,PRND,NEGR1,VNN1,XPNPEP2,LY6G6D,MSLN,CNTN4,LYPD6B,LY6E,VNN3,LYPD8
CL:912	Peptidase M10A, cysteine switch, zinc binding site, and Protease inhibitor I35 (TIMP)	9	15	0.96	0.00039	9606.ENSP00000218388,9606.ENSP00000260227,9606.ENSP00000279441,9606.ENSP00000299855,9606.ENSP00000308208,9606.ENSP00000322788,9606.ENSP00000349677,9606.ENSP00000361405,9606.ENSP00000378517	TIMP1,MMP7,MMP10,MMP3,MMP14,MMP1,SPOCK3,MMP9,SPP1
CL:744	Collagen chain trimerization	10	21	0.86	0.00054	9606.ENSP00000225964,9606.ENSP00000261037,9606.ENSP00000297268,9606.ENSP00000304408,9606.ENSP00000325146,9606.ENSP00000354960,9606.ENSP00000360882,9606.ENSP00000364000,9606.ENSP00000364979,9606.ENSP00000378340	COL1A1,COL8A1,COL1A2,COL3A1,COL12A1,COLGALT2,COL5A1,COL5A2,COL4A1,COL4A6
CL:24223	mixed, incl. organic anion transmembrane transporter activity, and Congenital hypothyroidism	27	150	0.44	0.00057	9606.ENSP00000217159,9606.ENSP00000220616,9606.ENSP00000237612,9606.ENSP00000244527,9606.ENSP00000245407,9606.ENSP00000261196,9606.ENSP00000261622,9606.ENSP00000263817,9606.ENSP00000274024,9606.ENSP00000279027,9606.ENSP00000284425,9606.ENSP00000296327,9606.ENSP00000305302,9606.ENSP00000307599,9606.ENSP00000315006,9606.ENSP00000319705,9606.ENSP00000335292,9606.ENSP00000342216,9606.ENSP00000346298,…	SLCO4A1,TG,ABCG2,SLC17A1,SLC22A5,SLCO1B3,SLC7A5,ABCB11,FABP2,SLC13A3,ABCA6,SLC51A,SLC6A19,SCN11A,SLC28A2,DUOXA2,SLC51B,ABCA9,SLC6A20,SLC17A9,CYP4B1,SLC17A4,SLC38A4,PDZK1,DIO2,SLC6A14,DUOX2
CL:743	Collagen chain trimerization	11	27	0.8	0.00059	9606.ENSP00000225964,9606.ENSP00000261037,9606.ENSP00000297268,9606.ENSP00000304408,9606.ENSP00000325146,9606.ENSP00000327368,9606.ENSP00000354960,9606.ENSP00000360882,9606.ENSP00000364000,9606.ENSP00000364979,9606.ENSP00000378340	COL1A1,COL8A1,COL1A2,COL3A1,COL12A1,COL10A1,COLGALT2,COL5A1,COL5A2,COL4A1,COL4A6
CL:1328	Muscle protein, and myofibril assembly	21	104	0.49	0.0012	9606.ENSP00000255381,9606.ENSP00000259365,9606.ENSP00000261448,9606.ENSP00000273353,9606.ENSP00000279022,9606.ENSP00000344488,9606.ENSP00000348821,9606.ENSP00000350132,9606.ENSP00000356257,9606.ENSP00000362071,9606.ENSP00000363071,9606.ENSP00000363557,9606.ENSP00000366326,9606.ENSP00000373884,9606.ENSP00000379616,9606.ENSP00000382518,9606.ENSP00000386857,9606.ENSP00000393453,9606.ENSP00000401437,…	MYH4,TMOD1,CASQ2,MYH15,MYL9,JPH1,MYOM1,PLN,LMOD1,JPH2,DES,MYOM3,NEBL,RYR3,MYH11,SRL,ACTG2,SMYD1,LDB3,TNNT1,PPP1R12B
CL:7397	CXC chemokine receptor 1/2, and CXC chemokine	6	6	2018-01-01	0.0017	9606.ENSP00000226317,9606.ENSP00000295683,9606.ENSP00000306512,9606.ENSP00000319635,9606.ENSP00000379110,9606.ENSP00000427279	CXCL6,CXCR1,CXCL8,CXCR2,CXCL1,CXCL2
CL:8753	mostly uncharacterized, incl. Receptor-type tyrosine-protein phosphatases, and peptide hormone processing	18	83	0.52	0.0018	9606.ENSP00000216492,9606.ENSP00000218230,9606.ENSP00000252939,9606.ENSP00000255224,9606.ENSP00000256509,9606.ENSP00000261592,9606.ENSP00000262545,9606.ENSP00000263233,9606.ENSP00000275162,9606.ENSP00000310149,9606.ENSP00000324701,9606.ENSP00000347730,9606.ENSP00000364919,9606.ENSP00000367032,9606.ENSP00000384719,9606.ENSP00000392700,9606.ENSP00000420091,9606.ENSP00000438526	CHGA,PCSK1N,CALY,SYT4,CHL1,NOL4,PCSK2,SYP,CLVS2,CYP2W1,MAB21L2,ZNF536,DIRAS2,PLCXD3,VSNL1,AMER3,SLITRK3,KLHL35
CL:24224	organic anion transmembrane transporter activity, and ABC transporter	23	134	0.42	0.0040	9606.ENSP00000217159,9606.ENSP00000237612,9606.ENSP00000244527,9606.ENSP00000245407,9606.ENSP00000261196,9606.ENSP00000261622,9606.ENSP00000263817,9606.ENSP00000274024,9606.ENSP00000279027,9606.ENSP00000284425,9606.ENSP00000296327,9606.ENSP00000305302,9606.ENSP00000307599,9606.ENSP00000315006,9606.ENSP00000335292,9606.ENSP00000342216,9606.ENSP00000346298,9606.ENSP00000359376,9606.ENSP00000360991,…	SLCO4A1,ABCG2,SLC17A1,SLC22A5,SLCO1B3,SLC7A5,ABCB11,FABP2,SLC13A3,ABCA6,SLC51A,SLC6A19,SCN11A,SLC28A2,SLC51B,ABCA9,SLC6A20,SLC17A9,CYP4B1,SLC17A4,SLC38A4,PDZK1,SLC6A14
CL:23754	mixed, incl. flavonoid glucuronidation, and Cytochrome P450, E-class, CYP3A	9	23	0.78	0.0041	9606.ENSP00000304845,9606.ENSP00000337915,9606.ENSP00000343838,9606.ENSP00000346768,9606.ENSP00000353720,9606.ENSP00000362508,9606.ENSP00000362513,9606.ENSP00000362525,9606.ENSP00000418532	UGT1A8,CYP3A4,UGT1A10,UGT1A9,CES1,UGT1A4,UGT1A5,UGT1A7,UGT1A3
CL:7142	adenylate cyclase-inhibiting G protein-coupled receptor signaling pathway, and neuropeptide receptor activity	16	73	0.53	0.0041	9606.ENSP00000265643,9606.ENSP00000287641,9606.ENSP00000293897,9606.ENSP00000307259,9606.ENSP00000332591,9606.ENSP00000332812,9606.ENSP00000353198,9606.ENSP00000354652,9606.ENSP00000358513,9606.ENSP00000363431,9606.ENSP00000363748,9606.ENSP00000391800,9606.ENSP00000399745,9606.ENSP00000409378,9606.ENSP00000419361,9606.ENSP00000442982	GAL,SST,SSTR5,P2RY12,NPY2R,PTGDR2,PYY,NPY1R,CNR1,NPY4R,HTR1D,APLN,CHRM2,CHRM4,ADCY5,GPR17
CL:23757	negative regulation of cellular glucuronidation	6	8	2021-06-01	0.0044	9606.ENSP00000304845,9606.ENSP00000343838,9606.ENSP00000346768,9606.ENSP00000362508,9606.ENSP00000362525,9606.ENSP00000418532	UGT1A8,UGT1A10,UGT1A9,UGT1A4,UGT1A7,UGT1A3
CL:10888	Post-translational modification: synthesis of GPI-anchored proteins	10	30	0.71	0.0048	9606.ENSP00000263665,9606.ENSP00000284240,9606.ENSP00000296350,9606.ENSP00000306900,9606.ENSP00000350364,9606.ENSP00000364985,9606.ENSP00000380602,9606.ENSP00000387077,9606.ENSP00000428572,9606.ENSP00000466070	CNTN3,THY1,MFI2,PRND,NEGR1,LY6G6D,CNTN4,LYPD6B,LY6E,LYPD8
CL:23047	Cadmium, and Heavy-metal-associated domain	7	13	0.92	0.0050	9606.ENSP00000307706,9606.ENSP00000330587,9606.ENSP00000334872,9606.ENSP00000369146,9606.ENSP00000377995,9606.ENSP00000391397,9606.ENSP00000478425	MT1E,MT1H,MT1F,MT1M,MT1X,MT1G,MT1A
CL:23747	Retinol metabolism, and Flavin monooxygenase FMO	13	52	0.58	0.0054	9606.ENSP00000209929,9606.ENSP00000251566,9606.ENSP00000265512,9606.ENSP00000286479,9606.ENSP00000304845,9606.ENSP00000337915,9606.ENSP00000343838,9606.ENSP00000346768,9606.ENSP00000353720,9606.ENSP00000362508,9606.ENSP00000362513,9606.ENSP00000362525,9606.ENSP00000418532	FMO2,UGT2A3,ADH4,NAT2,UGT1A8,CYP3A4,UGT1A10,UGT1A9,CES1,UGT1A4,UGT1A5,UGT1A7,UGT1A3
CL:23750	Retinol metabolism, and methylumbelliferyl-acetate deacetylase activity	11	38	0.65	0.0059	9606.ENSP00000251566,9606.ENSP00000265512,9606.ENSP00000304845,9606.ENSP00000337915,9606.ENSP00000343838,9606.ENSP00000346768,9606.ENSP00000353720,9606.ENSP00000362508,9606.ENSP00000362513,9606.ENSP00000362525,9606.ENSP00000418532	UGT2A3,ADH4,UGT1A8,CYP3A4,UGT1A10,UGT1A9,CES1,UGT1A4,UGT1A5,UGT1A7,UGT1A3
CL:23062	Cadmium	5	5	2018-01-01	0.0065	9606.ENSP00000307706,9606.ENSP00000330587,9606.ENSP00000334872,9606.ENSP00000377995,9606.ENSP00000391397	MT1E,MT1H,MT1F,MT1X,MT1G
CL:23752	Retinol metabolism, and methylumbelliferyl-acetate deacetylase activity	10	32	0.68	0.0065	9606.ENSP00000251566,9606.ENSP00000304845,9606.ENSP00000337915,9606.ENSP00000343838,9606.ENSP00000346768,9606.ENSP00000353720,9606.ENSP00000362508,9606.ENSP00000362513,9606.ENSP00000362525,9606.ENSP00000418532	UGT2A3,UGT1A8,CYP3A4,UGT1A10,UGT1A9,CES1,UGT1A4,UGT1A5,UGT1A7,UGT1A3
CL:747	mixed, incl. platelet-derived growth factor binding, and hydroxylysine metabolic process	7	14	0.88	0.0065	9606.ENSP00000225964,9606.ENSP00000297268,9606.ENSP00000304408,9606.ENSP00000325146,9606.ENSP00000360882,9606.ENSP00000364000,9606.ENSP00000364979	COL1A1,COL1A2,COL3A1,COL12A1,COL5A1,COL5A2,COL4A1
CL:914	Peptidase M10A, cysteine switch, zinc binding site	5	5	2018-01-01	0.0065	9606.ENSP00000218388,9606.ENSP00000279441,9606.ENSP00000299855,9606.ENSP00000322788,9606.ENSP00000361405	TIMP1,MMP10,MMP3,MMP1,MMP9
CL:23748	Retinol metabolism, and Flavin monooxygenase FMO	12	47	0.59	0.0073	9606.ENSP00000209929,9606.ENSP00000251566,9606.ENSP00000265512,9606.ENSP00000304845,9606.ENSP00000337915,9606.ENSP00000343838,9606.ENSP00000346768,9606.ENSP00000353720,9606.ENSP00000362508,9606.ENSP00000362513,9606.ENSP00000362525,9606.ENSP00000418532	FMO2,UGT2A3,ADH4,UGT1A8,CYP3A4,UGT1A10,UGT1A9,CES1,UGT1A4,UGT1A5,UGT1A7,UGT1A3
CL:4560	immunoglobulin binding, and Immunoregulatory interactions between a Lymphoid and a non-Lymphoid cell	10	34	0.65	0.0093	9606.ENSP00000219919,9606.ENSP00000244709,9606.ENSP00000271450,9606.ENSP00000356946,9606.ENSP00000357097,9606.ENSP00000357722,9606.ENSP00000357727,9606.ENSP00000362205,9606.ENSP00000376395,9606.ENSP00000433642	AQP9,TREM1,FCGR2A,FCGR3A,FCER1A,S100A8,S100A9,TREM2,CD300E,FCGR3B
CL:23850	glutathione derivative biosynthetic process, and Tyrosine metabolism	10	36	0.63	0.0135	9606.ENSP00000209668,9606.ENSP00000241337,9606.ENSP00000256593,9606.ENSP00000306606,9606.ENSP00000312326,9606.ENSP00000324648,9606.ENSP00000335620,9606.ENSP00000378359,9606.ENSP00000426083,9606.ENSP00000478305	ADH1A,GSTM2,GSTM5,ADH1B,AOC3,CYP2B6,GSTA1,ADH6,ADH1C,SMOX
CL:7228	mixed, incl. Somatostatin receptor family, and Pancreatic hormone-like	7	17	0.8	0.0150	9606.ENSP00000265643,9606.ENSP00000287641,9606.ENSP00000293897,9606.ENSP00000332591,9606.ENSP00000353198,9606.ENSP00000354652,9606.ENSP00000363431	GAL,SST,SSTR5,NPY2R,PYY,NPY1R,NPY4R
CL:22203	mixed, incl. cGMP metabolic process, and protein kinase A binding	13	60	0.52	0.0151	9606.ENSP00000264399,9606.ENSP00000265074,9606.ENSP00000273857,9606.ENSP00000280979,9606.ENSP00000323805,9606.ENSP00000334910,9606.ENSP00000345107,9606.ENSP00000347046,9606.ENSP00000347742,9606.ENSP00000349493,9606.ENSP00000359719,9606.ENSP00000361662,9606.ENSP00000405252	PRKG2,NPR3,CORIN,AKAP6,PALM2,PDE2A,C2orf88,PDE5A,PDZD3,GUCA2A,PRKACB,GUCA2B,AKAP7
CL:8754	mostly uncharacterized, incl. Receptor-type tyrosine-protein phosphatases, and peptide hormone processing	15	78	0.47	0.0169	9606.ENSP00000216492,9606.ENSP00000218230,9606.ENSP00000252939,9606.ENSP00000255224,9606.ENSP00000256509,9606.ENSP00000261592,9606.ENSP00000262545,9606.ENSP00000263233,9606.ENSP00000275162,9606.ENSP00000347730,9606.ENSP00000364919,9606.ENSP00000367032,9606.ENSP00000384719,9606.ENSP00000392700,9606.ENSP00000420091	CHGA,PCSK1N,CALY,SYT4,CHL1,NOL4,PCSK2,SYP,CLVS2,ZNF536,DIRAS2,PLCXD3,VSNL1,AMER3,SLITRK3
CL:1235	O-glycosylation of TSR domain-containing proteins	9	31	0.65	0.0188	9606.ENSP00000274487,9606.ENSP00000286744,9606.ENSP00000355751,9606.ENSP00000369921,9606.ENSP00000370443,9606.ENSP00000387356,9606.ENSP00000422554,9606.ENSP00000460236,9606.ENSP00000483599	ADAMTS19,ADAMTSL3,THBS2,ADAMTSL1,ADAMTS6,ACAN,ADAMTS12,SPON1,SPON2
CL:24225	organic anion transmembrane transporter activity, and ABC transporter	20	126	0.39	0.0195	9606.ENSP00000217159,9606.ENSP00000237612,9606.ENSP00000244527,9606.ENSP00000245407,9606.ENSP00000261196,9606.ENSP00000261622,9606.ENSP00000263817,9606.ENSP00000274024,9606.ENSP00000279027,9606.ENSP00000284425,9606.ENSP00000296327,9606.ENSP00000305302,9606.ENSP00000307599,9606.ENSP00000315006,9606.ENSP00000335292,9606.ENSP00000342216,9606.ENSP00000346298,9606.ENSP00000389843,9606.ENSP00000394485,…	SLCO4A1,ABCG2,SLC17A1,SLC22A5,SLCO1B3,SLC7A5,ABCB11,FABP2,SLC13A3,ABCA6,SLC51A,SLC6A19,SCN11A,SLC28A2,SLC51B,ABCA9,SLC6A20,SLC38A4,PDZK1,SLC6A14
CL:23893	mixed, incl. alcohol dehydrogenase activity, zinc-dependent, and aldehyde dehydrogenase [NAD(P)+] activity	6	13	0.85	0.0226	9606.ENSP00000209668,9606.ENSP00000306606,9606.ENSP00000312326,9606.ENSP00000378359,9606.ENSP00000426083,9606.ENSP00000478305	ADH1A,ADH1B,AOC3,ADH6,ADH1C,SMOX
CL:4111	IL-6-type cytokine receptor ligand interactions	6	13	0.85	0.0226	9606.ENSP00000215781,9606.ENSP00000249075,9606.ENSP00000263409,9606.ENSP00000264563,9606.ENSP00000368265,9606.ENSP00000450565	OSM,LIF,LIFR,IL11,CNTFR,IL11RA
CL:751	banded collagen fibril, and collagen type VI trimer	5	8	0.98	0.0226	9606.ENSP00000225964,9606.ENSP00000297268,9606.ENSP00000304408,9606.ENSP00000360882,9606.ENSP00000364000	COL1A1,COL1A2,COL3A1,COL5A1,COL5A2
CL:1238	O-glycosylation of TSR domain-containing proteins	8	26	0.67	0.0257	9606.ENSP00000274487,9606.ENSP00000286744,9606.ENSP00000355751,9606.ENSP00000369921,9606.ENSP00000370443,9606.ENSP00000422554,9606.ENSP00000460236,9606.ENSP00000483599	ADAMTS19,ADAMTSL3,THBS2,ADAMTSL1,ADAMTS6,ADAMTS12,SPON1,SPON2
CL:22271	cGMP metabolic process, and guanylate cyclase regulator activity	8	26	0.67	0.0257	9606.ENSP00000264399,9606.ENSP00000265074,9606.ENSP00000273857,9606.ENSP00000334910,9606.ENSP00000347046,9606.ENSP00000347742,9606.ENSP00000349493,9606.ENSP00000361662	PRKG2,NPR3,CORIN,PDE2A,PDE5A,PDZD3,GUCA2A,GUCA2B
CL:4110	IL-6-type cytokine receptor ligand interactions, and hepatic immune response	7	20	0.73	0.0284	9606.ENSP00000215781,9606.ENSP00000249075,9606.ENSP00000263409,9606.ENSP00000264563,9606.ENSP00000368265,9606.ENSP00000385675,9606.ENSP00000450565	OSM,LIF,LIFR,IL11,CNTFR,IL6,IL11RA
CL:1329	Muscle protein, and myofibril assembly	15	84	0.44	0.0291	9606.ENSP00000255381,9606.ENSP00000259365,9606.ENSP00000273353,9606.ENSP00000279022,9606.ENSP00000348821,9606.ENSP00000356257,9606.ENSP00000363071,9606.ENSP00000363557,9606.ENSP00000366326,9606.ENSP00000379616,9606.ENSP00000386857,9606.ENSP00000393453,9606.ENSP00000401437,9606.ENSP00000467176,9606.ENSP00000476755	MYH4,TMOD1,MYH15,MYL9,MYOM1,LMOD1,DES,MYOM3,NEBL,MYH11,ACTG2,SMYD1,LDB3,TNNT1,PPP1R12B
CL:7144	adenylate cyclase-inhibiting G protein-coupled receptor signaling pathway, and neuropeptide receptor activity	13	67	0.47	0.0316	9606.ENSP00000265643,9606.ENSP00000287641,9606.ENSP00000293897,9606.ENSP00000307259,9606.ENSP00000332591,9606.ENSP00000353198,9606.ENSP00000354652,9606.ENSP00000358513,9606.ENSP00000363431,9606.ENSP00000363748,9606.ENSP00000391800,9606.ENSP00000399745,9606.ENSP00000419361	GAL,SST,SSTR5,P2RY12,NPY2R,PYY,NPY1R,CNR1,NPY4R,HTR1D,APLN,CHRM2,ADCY5
CL:8925	voltage-gated potassium channel complex, and Interaction between L1 and Ankyrins	17	104	0.4	0.0323	9606.ENSP00000252321,9606.ENSP00000274629,9606.ENSP00000278947,9606.ENSP00000286628,9606.ENSP00000306275,9606.ENSP00000335196,9606.ENSP00000349588,9606.ENSP00000358784,9606.ENSP00000360806,9606.ENSP00000367001,9606.ENSP00000371985,9606.ENSP00000377047,9606.ENSP00000386306,9606.ENSP00000386796,9606.ENSP00000432568,9606.ENSP00000447006,9606.ENSP00000481848	KCNA5,KCNMB1,SCN2B,KCNMA1,KCNK3,GLDN,ANK2,KCNA3,KCNB1,DPP6,KCNA1,PTPRZ1,SCN9A,SCN7A,SPTBN2,CNTN1,KCNN3
CL:9732	Post-translational protein phosphorylation	10	43	0.55	0.0353	9606.ENSP00000005286,9606.ENSP00000220478,9606.ENSP00000233712,9606.ENSP00000249330,9606.ENSP00000264613,9606.ENSP00000265087,9606.ENSP00000361112,9606.ENSP00000368244,9606.ENSP00000379383,9606.ENSP00000385834	TMEM132A,SCG3,EVA1A,VGF,CP,STC2,CHRDL1,CHGB,ENAM,TF
CL:12325	mixed, incl. Kinesin-like protein KIF23, and Protein regulator of cytokinesis 1	4	5	2021-09-01	0.0382	9606.ENSP00000260363,9606.ENSP00000300093,9606.ENSP00000356379,9606.ENSP00000377793	KIF23,PLK1,ASPM,PRC1
CL:12354	G2/M DNA replication checkpoint	4	5	2021-09-01	0.0382	9606.ENSP00000256442,9606.ENSP00000262300,9606.ENSP00000364976,9606.ENSP00000378699	CCNB1,PKMYT1,CKS2,CDK1
CL:18511	mixed, incl. plus-end kinesin complex, and establishment or maintenance of microtubule cytoskeleton polarity	4	5	2021-09-01	0.0382	9606.ENSP00000361298,9606.ENSP00000363524,9606.ENSP00000393963,9606.ENSP00000465992	KIF2C,KIF4A,KIFC1,KIF18B
CL:4922	mixed, incl. Mast cell-expressed membrane protein 1, and positive regulation of myeloid dendritic cell activation	4	5	2021-09-01	0.0382	9606.ENSP00000299665,9606.ENSP00000329920,9606.ENSP00000449999,9606.ENSP00000450310	CLEC4D,MCEMP1,CLEC5A,GPR84
CL:8445	Neurexins and neuroligins, and Trafficking of AMPA receptors	11	52	0.51	0.0382	9606.ENSP00000263269,9606.ENSP00000282499,9606.ENSP00000362183,9606.ENSP00000367743,9606.ENSP00000370485,9606.ENSP00000379818,9606.ENSP00000385142,9606.ENSP00000392500,9606.ENSP00000397026,9606.ENSP00000477455,9606.ENSP00000481554	GRIN2D,GRIA4,GRIK3,TSPAN7,NLGN4X,GRIN2A,NRXN1,NLGN1,GRIK2,GRIN2B,GRIA3
CL:7140	mixed, incl. Class C/3 (Metabotropic glutamate/pheromone receptors), and adenylate cyclase-inhibiting G protein-coupled receptor signaling pathway	17	107	0.39	0.0389	9606.ENSP00000265643,9606.ENSP00000287641,9606.ENSP00000293897,9606.ENSP00000302724,9606.ENSP00000307259,9606.ENSP00000332591,9606.ENSP00000332812,9606.ENSP00000353198,9606.ENSP00000354652,9606.ENSP00000358513,9606.ENSP00000363431,9606.ENSP00000363748,9606.ENSP00000391800,9606.ENSP00000399745,9606.ENSP00000409378,9606.ENSP00000419361,9606.ENSP00000442982	GAL,SST,SSTR5,INSL5,P2RY12,NPY2R,PTGDR2,PYY,NPY1R,CNR1,NPY4R,HTR1D,APLN,CHRM2,CHRM4,ADCY5,GPR17
CL:7229	Pancreatic hormone-like, and peptide YY receptor activity	5	10	0.88	0.0391	9606.ENSP00000265643,9606.ENSP00000332591,9606.ENSP00000353198,9606.ENSP00000354652,9606.ENSP00000363431	GAL,NPY2R,PYY,NPY1R,NPY4R
CL:24523	mixed, incl. ion antiporter activity, and anion:cation symporter activity	11	54	0.49	0.0461	9606.ENSP00000256178,9606.ENSP00000286298,9606.ENSP00000300113,9606.ENSP00000300900,9606.ENSP00000320246,9606.ENSP00000340608,9606.ENSP00000345751,9606.ENSP00000345873,9606.ENSP00000356102,9606.ENSP00000392411,9606.ENSP00000393557	LYVE1,SLC26A2,CHP2,CA4,SLC9A9,SGK2,SCNN1B,SLC26A3,SLC26A9,SLC13A2,SLC4A4
CL:404	Axon guidance, and DSCAM interactions	15	90	0.41	0.0461	9606.ENSP00000257414,9606.ENSP00000284136,9606.ENSP00000303212,9606.ENSP00000315465,9606.ENSP00000324857,9606.ENSP00000328777,9606.ENSP00000330523,9606.ENSP00000332164,9606.ENSP00000344844,9606.ENSP00000351209,9606.ENSP00000356857,9606.ENSP00000357393,9606.ENSP00000358309,9606.ENSP00000374323,9606.ENSP00000385143	SEMA6A,SEMA3D,SEMA3E,DSCAML1,SEMA6D,EFNA5,CTHRC1,SLIT3,HAVCR1,EPHA2,TCF21,EFNA3,EPHA7,EPHA6,UNC5D
