# Supplementary material for: Bioinformatics Analysis of RNA-seq Data Reveals Genes Related to Cancer Stem Cells in Colorectal Cancerogenesis
Source: Int J Mol Sci. 2022 Oct 31;23(21):13252. doi: 10.3390/ijms232113252 (PMC9654446; doi:10.3390/ijms232113252)
Supplement: Supplementary file 1 [file ijms-23-13252-s001.zip › ijms-1966512-supplementary-final/ijms-1966512-supplementary/Supplementary file S1/GSE50760 NvsC.xlsx]

## Sheet: Sheet1
	GeneID	Length	logFC	AveExpr	t	P.Value	adj.P.Val	B
766	766	1852	-5.73804	4.16217	-17.996	1.67302e-11	1.85025e-07	16.3634
2118	2118	2764	5.00337	3.70033	17.6633	2.18242e-11	1.85025e-07	16.0765
347741	347741	2433	-6.55921	-1.58509	-17.049	3.60924e-11	2.03994e-07	14.2442
266675	266675	3289	-6.23577	4.13333	-16.6295	5.13796e-11	2.17798e-07	15.3174
23035	23035	9037	-2.32103	5.72245	-15.3518	1.58599e-10	5.37842e-07	14.5663
3624	3624	2175	5.69853	1.25341	15.0273	2.14007e-10	6.04784e-07	13.4695
4653	4653	2045	-6.22112	-1.26416	-12.8632	1.84892e-09	2.09002e-06	11.3424
6689	6689	3531	-4.58954	4.41311	-13.1744	1.33125e-09	2.09002e-06	12.4322
27163	27163	3442	-2.06722	6.03801	-13.2587	1.21937e-09	2.09002e-06	12.5357
1282	1282	15600	2.86618	7.66584	12.8644	1.84658e-09	2.09002e-06	12.1258
8614	8614	5343	4.56031	2.09323	13.0014	1.5967e-09	2.09002e-06	12.0322
1001	1001	4893	5.34842	2.90715	12.8918	1.79342e-09	2.09002e-06	12.0147
1301	1301	7723	5.63045	2.24574	13.1815	1.32143e-09	2.09002e-06	12.1816
9429	9429	5093	-3.74846	3.41016	-12.6912	2.22359e-09	2.32535e-06	11.9111
81792	81792	12232	3.76855	2.80109	12.6139	2.41732e-09	2.32535e-06	11.775
115908	115908	1512	3.94036	2.61263	12.5608	2.56086e-09	2.32535e-06	11.7035
92736	92736	2359	-7.49043	2.21494	-12.4624	2.85118e-09	2.35727e-06	11.3666
51330	51330	1033	3.06675	4.07962	12.4408	2.91947e-09	2.35727e-06	11.6799
55670	55670	4331	-1.88428	6.78949	-12.0993	4.26428e-09	3.16883e-06	11.2697
1894	1894	5538	1.75566	5.28648	12.0922	4.29836e-09	3.16883e-06	11.2801
2949	2949	1643	-2.33456	1.0425	-11.7743	6.16645e-09	3.43027e-06	10.7118
10630	10630	3055	2.57666	3.37771	11.9228	5.20467e-09	3.43027e-06	11.1013
9509	9509	7070	2.98622	4.1746	11.8268	5.80641e-09	3.43027e-06	11.0056
633	633	2444	3.34394	5.53383	11.9549	5.01845e-09	3.43027e-06	11.1378
10669	10669	2698	3.88729	2.11045	11.762	6.25457e-09	3.43027e-06	10.8042
57214	57214	7271	4.25182	3.85168	11.8717	5.51632e-09	3.43027e-06	11.0432
221416	221416	3642	5.40597	2.18594	11.909	5.28692e-09	3.43027e-06	10.9108
2191	2191	3912	4.22632	1.47398	11.7105	6.63597e-09	3.51624e-06	10.6635
8633	8633	9936	-1.98205	3.06773	-11.6033	7.51302e-09	3.60501e-06	10.7432
56999	56999	7807	1.7876	3.52232	11.561	7.89122e-09	3.60501e-06	10.7025
6282	6282	594	1.94124	6.69626	11.5599	7.90165e-09	3.60501e-06	10.649
100128338	100128338	2737	2.54659	3.05978	11.6461	7.14873e-09	3.60501e-06	10.7832
145741	145741	3445	3.66234	1.07068	11.5186	8.29177e-09	3.60501e-06	10.4181
8556	8556	6031	-1.75701	3.79591	-11.4883	8.59095e-09	3.6417e-06	10.6172
22865	22865	5112	-4.26727	-1.85507	-11.223	1.17548e-08	4.05178e-06	9.68417
283316	283316	6371	-2.89277	5.10342	-11.3024	1.06954e-08	4.05178e-06	10.3739
79762	79762	2972	-2.33035	6.26831	-11.1766	1.24258e-08	4.05178e-06	10.1899
6352	6352	1312	-1.99645	4.60812	-11.1827	1.23356e-08	4.05178e-06	10.2363
166968	166968	5294	-1.74956	5.96872	-11.2609	1.12361e-08	4.05178e-06	10.2881
6584	6584	3376	-1.69901	5.40138	-11.2383	1.15434e-08	4.05178e-06	10.2701
286207	286207	2475	2.30074	0.707757	11.2058	1.1999e-08	4.05178e-06	10.0476
80758	80758	8118	2.34171	2.03414	11.3511	1.0096e-08	4.05178e-06	10.385
54443	54443	4844	2.6383	4.40708	11.3412	1.02157e-08	4.05178e-06	10.4418
7804	7804	8014	2.7917	2.61996	11.2121	1.19099e-08	4.05178e-06	10.2674
1295	1295	3091	3.32692	2.98914	11.2403	1.15158e-08	4.05178e-06	10.3117
8038	8038	8937	4.01887	2.2595	11.2947	1.07936e-08	4.05178e-06	10.3187
6817	6817	2236	-1.96141	5.50711	-11.0877	1.38254e-08	4.20305e-06	10.0918
1284	1284	6264	2.02295	7.91383	11.0855	1.38626e-08	4.20305e-06	10.0894
7070	7070	2397	2.49481	5.65621	11.1156	1.33701e-08	4.20305e-06	10.1359
28231	28231	3565	3.25918	4.02839	11.0844	1.38813e-08	4.20305e-06	10.1462
246213	246213	3983	-4.36404	-1.36398	-11.0039	1.52996e-08	4.36281e-06	9.52682
3043	3043	626	-2.5326	2.72056	-10.9965	1.54381e-08	4.36281e-06	10.034
144501	144501	4393	4.37335	2.26645	11.0232	1.49468e-08	4.36281e-06	10.0076
1469	1469	760	6.5254	1.02585	11.0045	1.52881e-08	4.36281e-06	9.80227
3651	3651	2573	4.78583	1.64454	10.9727	1.58902e-08	4.41695e-06	9.88036
176	176	8955	4.18543	1.27482	10.9441	1.64529e-08	4.49959e-06	9.8205
1836	1836	8075	-4.63454	8.88396	-10.8791	1.78099e-08	4.56554e-06	9.86335
137075	137075	1952	-2.44039	5.72966	-10.8754	1.78907e-08	4.56554e-06	9.83035
23228	23228	5010	-2.21133	4.19491	-10.8681	1.80527e-08	4.56554e-06	9.87009
57670	57670	12427	2.25916	3.28304	10.8728	1.79495e-08	4.56554e-06	9.89308
79154	79154	2077	-2.11869	6.36004	-10.821	1.91249e-08	4.6767e-06	9.74818
206358	206358	7819	-1.98661	6.08352	-10.8115	1.93507e-08	4.6767e-06	9.73455
1594	1594	2487	1.65665	1.05658	10.7891	1.98914e-08	4.6767e-06	9.65125
100507056	100507056	2795	4.39144	1.08365	10.7838	2.00217e-08	4.6767e-06	9.59274
222643	222643	3128	2.55851	3.1449	10.7504	2.08636e-08	4.78058e-06	9.7434
57167	57167	7505	3.45737	-0.226624	10.731	2.13698e-08	4.83128e-06	9.39484
25902	25902	5609	2.65906	3.67961	10.6477	2.36947e-08	5.04113e-06	9.61828
9076	9076	3452	4.48583	3.3143	10.6573	2.34129e-08	5.04113e-06	9.62347
1303	1303	11874	2.50966	6.43844	10.6226	2.44481e-08	5.11781e-06	9.5114
28810	28810	354	-2.91404	3.76817	-10.5806	2.5764e-08	5.2633e-06	9.53302
871	871	2532	1.56927	7.05809	10.5858	2.55968e-08	5.2633e-06	9.4516
55198	55198	8734	-1.65397	6.68634	-10.5253	2.76111e-08	5.52461e-06	9.36753
1869	1869	2700	1.79468	3.96847	10.5229	2.76947e-08	5.52461e-06	9.44929
10004	10004	2896	-2.42727	3.73393	-10.4886	2.89169e-08	5.57176e-06	9.41404
660	660	2685	-2.17402	1.4563	-10.4957	2.86578e-08	5.57176e-06	9.35836
124222	124222	2793	1.88153	4.32015	10.4967	2.86225e-08	5.57176e-06	9.40391
10231	10231	4371	-1.90009	3.85298	-10.4608	2.99478e-08	5.68267e-06	9.37172
23594	23594	1833	2.16	2.33836	10.4551	3.01628e-08	5.68267e-06	9.36643
3662	3662	5461	-2.75206	3.8825	-10.3793	3.31982e-08	5.76893e-06	9.27716
3040	3040	605	-2.3678	2.42421	-10.3793	3.31982e-08	5.76893e-06	9.28367
55672	55672	5891	-1.58412	5.64428	-10.4026	3.22328e-08	5.76893e-06	9.21949
55388	55388	4569	2.17038	2.60789	10.397	3.24621e-08	5.76893e-06	9.30529
4017	4017	3810	2.38239	5.06388	10.4314	3.10798e-08	5.76893e-06	9.29888
27286	27286	2190	2.68734	2.65547	10.3759	3.33425e-08	5.76893e-06	9.2783
284948	284948	6294	-3.40956	1.26371	-10.3475	3.457e-08	5.89428e-06	9.16302
644844	644844	436	-2.38941	9.05259	-10.335	3.51232e-08	5.89428e-06	9.16728
6790	6790	2547	1.71022	4.58779	10.3294	3.53738e-08	5.89428e-06	9.17509
9088	9088	2546	2.29508	3.28401	10.3123	3.61527e-08	5.89428e-06	9.20371
8840	8840	5558	3.48173	1.712	10.3268	3.54935e-08	5.89428e-06	9.16016
27299	27299	2438	-3.63222	6.7923	-10.297	3.68645e-08	5.9531e-06	9.09625
23495	23495	1358	-3.63437	1.52181	-10.238	3.97598e-08	6.06836e-06	9.03894
645367	645367	2484	-2.80676	-0.699012	-10.1695	4.34175e-08	6.06836e-06	8.69246
23136	23136	6735	-2.13777	5.31531	-10.1652	4.36624e-08	6.06836e-06	8.92918
138428	138428	1872	1.50935	2.87167	10.1779	4.29533e-08	6.06836e-06	9.0354
80781	80781	6808	1.61948	7.0423	10.1979	4.18576e-08	6.06836e-06	8.95132
1164	1164	616	1.80144	5.08652	10.1892	4.23332e-08	6.06836e-06	8.9711
113130	113130	3865	1.90714	4.25519	10.2084	4.1298e-08	6.06836e-06	9.03759
29070	29070	7047	1.9192	2.42191	10.2493	3.91837e-08	6.06836e-06	9.11853
7516	7516	3073	2.03097	1.29288	10.1829	4.26748e-08	6.06836e-06	8.97237
1293	1293	10859	2.0708	8.05597	10.2232	4.05221e-08	6.06836e-06	9.00137
79075	79075	2269	2.26676	2.39006	10.2361	3.9856e-08	6.06836e-06	9.10008
54972	54972	3520	2.3413	4.43352	10.2527	3.90174e-08	6.06836e-06	9.09396
114822	114822	5911	2.37507	4.00849	10.2484	3.92318e-08	6.06836e-06	9.10724
3512	3512	1523	-3.94806	10.5236	-10.1537	4.43114e-08	6.10102e-06	8.97073
4063	4063	3807	-2.674	1.58241	-10.1484	4.4617e-08	6.10102e-06	8.94757
28940	28940	351	-2.89416	5.59398	-10.0819	4.86306e-08	6.19985e-06	8.82752
3695	3695	2965	-1.68224	4.43313	-10.1233	4.60879e-08	6.19985e-06	8.9062
705	705	3009	1.58385	3.95837	10.1022	4.73614e-08	6.19985e-06	8.90957
1290	1290	7097	2.06419	6.81	10.09	4.81183e-08	6.19985e-06	8.81194
6678	6678	3590	2.08305	8.9038	10.1034	4.72878e-08	6.19985e-06	8.86355
283487	283487	6322	3.04194	0.912783	10.118	4.64061e-08	6.19985e-06	8.83931
253152	253152	1443	4.22016	-0.241516	10.0847	4.84535e-08	6.19985e-06	8.62977
1300	1300	5043	5.87144	0.508533	10.0953	4.77891e-08	6.19985e-06	8.74574
28896	28896	351	-2.60699	5.34702	-10.0688	4.94648e-08	6.21278e-06	8.8134
57520	57520	7758	2.04813	1.73279	10.0735	4.91621e-08	6.21278e-06	8.86743
389643	389643	5581	-2.52668	1.40431	-10.0564	5.02632e-08	6.26664e-06	8.8241
28825	28825	345	-2.49403	6.45335	-10.0323	5.18661e-08	6.32847e-06	8.73742
84733	84733	5234	3.04384	1.64614	10.0342	5.17403e-08	6.32847e-06	8.81005
10225	10225	6685	-1.7635	2.80463	-10.0191	5.27664e-08	6.34178e-06	8.83324
3371	3371	9360	2.69052	5.78484	10.0075	5.35737e-08	6.34178e-06	8.72939
138065	138065	3544	2.73898	0.415542	10.0207	5.26554e-08	6.34178e-06	8.66526
4188	4188	2333	3.39525	1.84909	10.0034	5.3858e-08	6.34178e-06	8.77989
159371	159371	6458	-1.59943	3.64721	-9.98799	5.4954e-08	6.40264e-06	8.76957
27253	27253	9940	1.99724	2.50076	9.98554	5.51301e-08	6.40264e-06	8.78798
1503	1503	4781	1.81831	4.23434	9.97646	5.57887e-08	6.43505e-06	8.73376
57823	57823	2936	-2.15769	4.82151	-9.95833	5.71287e-08	6.45783e-06	8.67753
28934	28934	357	-3.12939	0.427903	-9.94566	5.80855e-08	6.47959e-06	8.59081
7004	7004	2161	2.21696	3.19983	9.94653	5.80192e-08	6.47959e-06	8.73721
7263	7263	1159	-1.53145	7.27334	-9.9266	5.95562e-08	6.54164e-06	8.58785
79007	79007	2843	2.29604	2.54442	9.9186	6.01849e-08	6.54164e-06	8.70264
9456	9456	4312	2.33522	1.387	9.92578	5.96202e-08	6.54164e-06	8.66388
55355	55355	3189	1.79332	3.73736	9.91044	6.08345e-08	6.57012e-06	8.67013
28452	28452	353	-2.63604	7.36595	-9.88363	6.30186e-08	6.72711e-06	8.54112
54674	54674	3728	-2.16825	-0.247028	-9.88288	6.30815e-08	6.72711e-06	8.42026
5831	5831	2304	1.72803	5.76904	9.86442	6.46351e-08	6.76515e-06	8.51536
144097	144097	2487	1.73062	3.72148	9.86773	6.43534e-08	6.76515e-06	8.61442
9319	9319	2914	2.42849	3.06158	9.86899	6.42465e-08	6.76515e-06	8.63865
2124	2124	2987	-1.70735	4.151	-9.85423	6.55108e-08	6.77317e-06	8.56747
84141	84141	2102	3.00227	0.784093	9.83452	6.72388e-08	6.9097e-06	8.49305
35	35	2087	-1.86997	6.51793	-9.81209	6.92653e-08	6.98077e-06	8.42968
990	990	3420	1.92411	4.15405	9.82114	6.84403e-08	6.98077e-06	8.53401
4314	4314	1828	6.24243	1.03917	9.81481	6.90159e-08	6.98077e-06	8.45753
270	270	2407	-4.00448	0.557928	-9.79165	7.11674e-08	7.09832e-06	8.40364
654	654	3105	-2.24448	2.49888	-9.78404	7.18902e-08	7.12848e-06	8.52949
1289	1289	8509	1.80446	7.11373	9.75038	7.5179e-08	7.41125e-06	8.3544
84962	84962	5198	2.68849	3.15876	9.74335	7.58862e-08	7.43772e-06	8.47328
290	290	3803	-3.45463	7.18057	-9.70941	7.93993e-08	7.69465e-06	8.31717
5745	5745	2309	-2.25614	0.0136896	-9.70499	7.9869e-08	7.69465e-06	8.24297
4830	4830	1031	1.68017	3.90882	9.70534	7.9832e-08	7.69465e-06	8.3885
84319	84319	1299	1.55647	3.08655	9.69214	8.12521e-08	7.78368e-06	8.40284
114780	114780	8231	-3.49373	-0.880652	-9.68107	8.24639e-08	7.85539e-06	8.10388
29128	29128	5198	2.10075	3.71052	9.66727	8.40013e-08	7.95713e-06	8.35141
343	343	1359	-6.10199	5.82075	-9.62193	8.92711e-08	8.114e-06	8.28977
6398	6398	2659	-2.81082	5.28994	-9.62871	8.84605e-08	8.114e-06	8.22868
28815	28815	354	-2.75296	6.87378	-9.61664	8.99073e-08	8.114e-06	8.18106
948	948	5912	-1.92008	3.91163	-9.62144	8.93292e-08	8.114e-06	8.27182
10875	10875	4268	-1.8085	5.82986	-9.63238	8.80265e-08	8.114e-06	8.18973
7076	7076	1963	2.06913	5.99501	9.62773	8.85776e-08	8.114e-06	8.19591
1277	1277	5936	2.89013	9.54577	9.6358	8.76227e-08	8.114e-06	8.25788
28816	28816	354	-3.05876	6.18947	-9.59902	9.20649e-08	8.22301e-06	8.17372
4237	4237	1798	2.73964	2.7594	9.59839	9.21428e-08	8.22301e-06	8.28632
28772	28772	353	-3.09693	2.73198	-9.58562	9.37416e-08	8.22445e-06	8.25534
2030	2030	3268	1.94409	5.27219	9.58285	9.40931e-08	8.22445e-06	8.15522
56938	56938	7746	2.34467	3.01337	9.59205	9.29329e-08	8.22445e-06	8.27507
2906	2906	5329	4.39278	1.96337	9.5828	9.40991e-08	8.22445e-06	8.2429
28813	28813	354	-2.72049	7.39146	-9.57299	9.53519e-08	8.29121e-06	8.12029
2788	2788	4246	-2.70369	2.64083	-9.55133	9.81824e-08	8.33356e-06	8.2244
7360	7360	2681	-1.67706	7.61294	-9.54911	9.84771e-08	8.33356e-06	8.07911
79000	79000	2408	2.38705	0.501959	9.54737	9.87086e-08	8.33356e-06	8.10821
284403	284403	4969	1.79579	2.70386	9.53771	1.00007e-07	8.3533e-06	8.20538
28812	28812	342	-2.82609	4.59402	-9.51238	1.03497e-07	8.47567e-06	8.10496
9834	9834	9612	-2.57122	2.73912	-9.52091	1.02307e-07	8.47567e-06	8.18296
25903	25903	5655	2.70054	3.41585	9.51968	1.02479e-07	8.47567e-06	8.17018
340706	340706	6556	3.27695	3.5321	9.51065	1.0374e-07	8.47567e-06	8.16067
57030	57030	2976	-2.82106	-1.09475	-9.49915	1.0537e-07	8.50791e-06	7.85511
101927125	101927125	1008	4.13339	-0.378532	9.49263	1.06306e-07	8.54281e-06	7.95232
2681	2681	1755	-1.97815	2.47075	-9.47374	1.09071e-07	8.56204e-06	8.12142
221527	221527	2384	1.65305	2.94432	9.48363	1.07615e-07	8.56204e-06	8.12858
4312	4312	2055	5.79227	2.89271	9.48295	1.07714e-07	8.56204e-06	8.12781
3820	3820	740	-2.36712	1.9746	-9.46446	1.10455e-07	8.6308e-06	8.10368
6799	6799	1893	-2.98071	3.16064	-9.40539	1.19721e-07	8.68689e-06	8.0224
28449	28449	350	-2.78969	3.85811	-9.44461	1.13482e-07	8.68689e-06	8.0486
10924	10924	2665	-2.41802	5.94038	-9.41104	1.18801e-07	8.68689e-06	7.89538
28473	28473	353	-2.37215	6.17627	-9.41037	1.18909e-07	8.68689e-06	7.89442
3363	3363	3352	-2.11406	-0.0551019	-9.42087	1.17216e-07	8.68689e-06	7.89094
79981	79981	6157	-1.8499	4.89163	-9.40754	1.1937e-07	8.68689e-06	7.91904
387758	387758	3007	1.99471	2.27881	9.43096	1.15614e-07	8.68689e-06	8.06369
7058	7058	5881	3.26892	4.88346	9.40489	1.19803e-07	8.68689e-06	7.95793
100170841	100170841	3232	3.33166	1.82617	9.40142	1.20373e-07	8.68689e-06	8.01001
94234	94234	2319	4.85046	2.06851	9.43311	1.15275e-07	8.68689e-06	8.05332
28817	28817	354	-2.86738	6.1377	-9.39667	1.21157e-07	8.69891e-06	7.88661
24147	24147	2687	2.95391	0.933573	9.39408	1.21588e-07	8.69891e-06	7.94837
128239	128239	6362	2.12987	4.97547	9.39082	1.22131e-07	8.70108e-06	7.90645
645784	645784	1731	-3.02069	1.83726	-9.35395	1.28461e-07	8.8256e-06	7.95133
123264	123264	1128	-2.88604	3.85198	-9.351	1.28982e-07	8.8256e-06	7.92231
1258	1258	6921	-2.83479	-1.82825	-9.35102	1.28978e-07	8.8256e-06	7.62059
245972	245972	2433	-2.56588	1.13356	-9.35042	1.29084e-07	8.8256e-06	7.91579
28933	28933	351	-2.42933	5.05815	-9.35371	1.28502e-07	8.8256e-06	7.84873
29089	29089	908	1.70087	3.17385	9.35598	1.28103e-07	8.8256e-06	7.94725
8187	8187	4405	1.93776	2.1842	9.35188	1.28826e-07	8.8256e-06	7.95776
2904	2904	30824	2.58745	1.48658	9.35917	1.27543e-07	8.8256e-06	7.94368
28903	28903	351	-2.75336	3.79961	-9.34346	1.30323e-07	8.87451e-06	7.91226
28821	28821	356	-2.7739	2.75073	-9.32325	1.33994e-07	9.05183e-06	7.91724
81610	81610	2523	2.13422	4.04699	9.30764	1.36905e-07	9.13796e-06	7.84323
101927260	101927260	3926	2.52581	0.00529919	9.31347	1.35811e-07	9.13796e-06	7.75923
120071	120071	3512	3.4372	2.5041	9.30488	1.37425e-07	9.13796e-06	7.89515
150365	150365	4767	-2.09044	1.69025	-9.28334	1.41569e-07	9.26811e-06	7.8569
924	924	1318	-1.60128	2.80175	-9.2856	1.41128e-07	9.26811e-06	7.86059
23213	23213	6159	2.93018	6.28387	9.2916	1.39965e-07	9.26811e-06	7.74213
54997	54997	1061	3.18911	2.5399	9.28637	1.40977e-07	9.26811e-06	7.87019
3603	3603	10157	-1.62905	4.64635	-9.26481	1.45237e-07	9.3988e-06	7.72536
288	288	21040	-1.52067	5.59496	-9.2621	1.45782e-07	9.3988e-06	7.67584
1951	1951	11962	2.24903	3.62169	9.26607	1.44985e-07	9.3988e-06	7.81152
8767	8767	2697	1.63442	3.41077	9.24941	1.48363e-07	9.44087e-06	7.79098
6641	6641	5178	1.77236	4.99073	9.25234	1.47762e-07	9.44087e-06	7.70326
100506115	100506115	2013	2.45559	0.605486	9.24154	1.49987e-07	9.4895e-06	7.73107
9075	9075	3438	5.88778	1.89639	9.23333	1.51703e-07	9.56234e-06	7.77639
10381	10381	2006	2.63637	3.8217	9.22737	1.52961e-07	9.57049e-06	7.74954
28774	28774	353	-2.73861	4.60159	-9.21362	1.55906e-07	9.6833e-06	7.68151
28803	28803	347	-3.13762	4.80932	-9.1957	1.59832e-07	9.73228e-06	7.65871
28907	28907	345	-2.89873	1.20625	-9.18866	1.61404e-07	9.73228e-06	7.70823
3538	3538	320	-2.51934	9.14521	-9.19557	1.59861e-07	9.73228e-06	7.63053
55824	55824	11321	-1.55742	5.81624	-9.18977	1.61155e-07	9.73228e-06	7.56668
6804	6804	2385	1.53858	2.45094	9.18663	1.6186e-07	9.73228e-06	7.73382
9603	9603	3711	2.57355	5.15057	9.18676	1.61831e-07	9.73228e-06	7.6232
28526	28526	1510	-2.35212	0.706947	-9.18033	1.63285e-07	9.7336e-06	7.66919
1434	1434	3800	1.58947	6.03106	9.18093	1.6315e-07	9.7336e-06	7.56147
80178	80178	1631	1.97273	1.61874	9.17641	1.64179e-07	9.7336e-06	7.70903
51567	51567	1925	-1.78476	7.75098	-9.14131	1.72406e-07	9.89749e-06	7.50929
65263	65263	2678	1.54551	3.63581	9.13609	1.73667e-07	9.89749e-06	7.61953
146909	146909	5031	1.61283	3.48325	9.14982	1.70372e-07	9.89749e-06	7.64769
6615	6615	1709	2.43764	0.981952	9.13521	1.73881e-07	9.89749e-06	7.62022
56164	56164	3798	3.4083	-0.0174487	9.13015	1.75115e-07	9.89749e-06	7.53272
27132	27132	2847	5.05007	1.95492	9.14614	1.71249e-07	9.89749e-06	7.66242
162514	162514	7205	-2.95109	2.15418	-9.11877	1.77921e-07	1.00111e-05	7.64238
460	460	7705	-2.86778	-1.57991	-9.11723	1.78305e-07	1.00111e-05	7.36158
27181	27181	2949	-2.13538	1.14429	-9.11412	1.79081e-07	1.00215e-05	7.60898
91319	91319	3474	-1.7138	4.56724	-9.11098	1.79869e-07	1.00324e-05	7.51799
28809	28809	348	-2.62255	5.13004	-9.1037	1.8171e-07	1.00689e-05	7.50311
253982	253982	1478	2.26633	1.36067	9.10545	1.81267e-07	1.00689e-05	7.60475
23223	23223	4426	1.51899	4.98302	9.08944	1.85376e-07	1.02053e-05	7.46638
83540	83540	1990	1.80203	2.80963	9.0852	1.86479e-07	1.02177e-05	7.58659
401492	401492	2328	2.20639	-1.40462	9.08395	1.86806e-07	1.02177e-05	7.38754
3977	3977	11298	-2.37914	3.28393	-9.06015	1.9315e-07	1.03013e-05	7.53695
3683	3683	5226	-1.51729	4.55047	-9.06636	1.91474e-07	1.03013e-05	7.44885
94031	94031	3393	2.151	4.36147	9.06951	1.90627e-07	1.03013e-05	7.48954
221150	221150	2946	2.30168	3.05363	9.05998	1.93196e-07	1.03013e-05	7.54664
6781	6781	3877	2.80286	2.06222	9.04604	1.97017e-07	1.04394e-05	7.54202
55222	55222	3625	1.5012	3.46218	9.03079	2.01288e-07	1.05684e-05	7.4815
51059	51059	8699	-4.101	-0.318032	-9.01742	2.05114e-07	1.07343e-05	7.35384
4316	4316	1119	5.82751	1.12678	9.01231	2.06596e-07	1.07786e-05	7.44895
10529	10529	10313	1.86972	5.16503	8.99927	2.10433e-07	1.08783e-05	7.33883
3539	3539	320	-2.64874	8.10803	-8.98516	2.14664e-07	1.09634e-05	7.29998
28421	28421	353	-2.58479	0.797779	-8.98623	2.14341e-07	1.09634e-05	7.41693
4320	4320	2261	3.48152	4.59253	8.97704	2.17143e-07	1.10567e-05	7.37431
11072	11072	2018	2.1351	2.00746	8.96768	2.20036e-07	1.11416e-05	7.43427
57464	57464	6354	3.01563	0.984109	8.96384	2.21233e-07	1.11416e-05	7.39409
28428	28428	353	-2.59488	2.26496	-8.94664	2.26688e-07	1.13588e-05	7.40515
9833	9833	3042	1.75196	3.86852	8.94537	2.27095e-07	1.13588e-05	7.33582
389792	389792	2710	1.53598	3.49979	8.93877	2.29232e-07	1.13984e-05	7.34744
10410	10410	668	1.93753	7.0828	8.93901	2.29154e-07	1.13984e-05	7.21309
23671	23671	2863	-3.19886	-1.83471	-8.92733	2.32982e-07	1.14172e-05	7.11644
3738	3738	9031	-2.47763	3.0443	-8.92999	2.32104e-07	1.14172e-05	7.36442
79819	79819	4167	-2.08326	3.00487	-8.92336	2.34297e-07	1.14172e-05	7.35259
374393	374393	3561	1.60576	3.59588	8.93311	2.31079e-07	1.14172e-05	7.33339
3284	3284	1870	-4.94961	1.02319	-8.91315	2.37718e-07	1.15169e-05	7.32853
9211	9211	2366	-3.96596	-1.12592	-8.91133	2.38335e-07	1.15169e-05	7.1702
150000	150000	2953	-2.28533	0.39335	-8.91111	2.38408e-07	1.15169e-05	7.29204
338094	338094	2057	-1.78161	1.54236	-8.90429	2.4073e-07	1.15357e-05	7.34087
4233	4233	6867	1.50018	6.13954	8.90199	2.41519e-07	1.15357e-05	7.15605
6424	6424	2974	3.81726	2.18436	8.90211	2.4148e-07	1.15357e-05	7.34391
10446	10446	3718	-3.56763	3.74311	-8.88812	2.46332e-07	1.15734e-05	7.2896
28410	28410	359	-2.80127	5.22171	-8.88356	2.47938e-07	1.15734e-05	7.184
10849	10849	3292	1.88276	1.62339	8.88817	2.46314e-07	1.15734e-05	7.31995
54821	54821	4207	1.93961	1.77947	8.88909	2.45994e-07	1.15734e-05	7.32427
11174	11174	8753	2.0725	0.278121	8.88595	2.47095e-07	1.15734e-05	7.2397
8140	8140	4602	2.96557	5.27439	8.88114	2.48793e-07	1.15734e-05	7.19001
1116	1116	2196	3.18473	2.02914	8.88405	2.47764e-07	1.15734e-05	7.31799
57699	57699	5480	-1.681	3.80161	-8.85956	2.56565e-07	1.18537e-05	7.20922
54852	54852	7830	-1.76666	5.10418	-8.85424	2.58522e-07	1.19117e-05	7.11196
28943	28943	351	-2.71803	5.02154	-8.85058	2.59877e-07	1.19416e-05	7.14447
1610	1610	1838	-4.40009	-0.556718	-8.84096	2.63469e-07	1.20414e-05	7.12387
3570	3570	6613	-2.03946	5.17452	-8.83775	2.64682e-07	1.20539e-05	7.09421
150468	150468	4791	1.7384	2.94099	8.82717	2.68717e-07	1.20539e-05	7.21837
51776	51776	10071	1.77633	5.61328	8.82847	2.68217e-07	1.20539e-05	7.0675
9569	9569	3990	2.13422	4.57147	8.82916	2.67953e-07	1.20539e-05	7.13088
23109	23109	3824	3.60443	-0.671534	8.82242	2.70546e-07	1.21038e-05	7.08649
317649	317649	6743	-1.64554	4.89838	-8.80285	2.78239e-07	1.23503e-05	7.04612
55083	55083	14435	3.4002	1.51719	8.79627	2.80876e-07	1.24024e-05	7.18601
10535	10535	1514	1.59211	4.04585	8.78581	2.85118e-07	1.2553e-05	7.09098
11065	11065	1259	2.31154	4.62678	8.78423	2.85767e-07	1.2553e-05	7.06663
3493	3493	1061	-3.33084	10.8005	-8.77172	2.90947e-07	1.27125e-05	7.074
28900	28900	351	-2.66854	3.26184	-8.76156	2.95226e-07	1.277e-05	7.11677
6977	6977	354	-2.04914	-1.27342	-8.76241	2.94866e-07	1.277e-05	6.92554
92659	92659	1895	2.66882	0.309528	8.76354	2.94386e-07	1.277e-05	7.07189
102723766	102723766	821	-2.5966	1.12051	-8.74774	3.01158e-07	1.29605e-05	7.11016
675	675	11854	1.83637	2.93148	8.74414	3.0272e-07	1.29947e-05	7.1013
29923	29923	1412	2.39505	3.4448	8.73812	3.05357e-07	1.30074e-05	7.07385
57761	57761	2887	3.01113	3.83892	8.74127	3.03972e-07	1.30074e-05	7.0697
8862	8862	3224	3.70569	1.30438	8.73988	3.04582e-07	1.30074e-05	7.09923
64063	64063	2005	3.63389	2.33648	8.73151	3.08277e-07	1.30679e-05	7.10538
285973	285973	5641	3.05063	0.0688237	8.72561	3.10912e-07	1.31383e-05	7.01326
3514	3514	323	-2.6545	11.0318	-8.71462	3.15883e-07	1.3274e-05	6.99612
6556	6556	5090	2.83616	1.31202	8.70966	3.1815e-07	1.3274e-05	7.06395
1306	1306	5703	1.56635	5.79391	8.70589	3.19886e-07	1.32941e-05	6.8756
28874	28874	348	-2.74782	6.52199	-8.69099	3.26849e-07	1.33154e-05	6.85354
28914	28914	345	-2.70507	6.80443	-8.70091	3.22197e-07	1.33154e-05	6.86841
58476	58476	4351	-1.96058	6.67653	-8.69588	3.24548e-07	1.33154e-05	6.84622
89857	89857	7997	-1.84838	3.85597	-8.68531	3.29547e-07	1.3336e-05	6.95462
28778	28778	353	-2.47326	4.60903	-8.66063	3.41536e-07	1.37147e-05	6.88057
100506776	100506776	3516	-1.95098	0.551307	-8.65323	3.4522e-07	1.37147e-05	6.9542
131450	131450	4057	-1.8758	0.496136	-8.64548	3.49125e-07	1.3735e-05	6.94201
8438	8438	3146	1.50525	2.78734	8.64605	3.48836e-07	1.3735e-05	6.96519
28913	28913	345	-2.49285	6.72196	-8.63594	3.53992e-07	1.38934e-05	6.76778
760	760	1666	-4.29189	7.88127	-8.61471	3.65086e-07	1.41844e-05	6.77174
340419	340419	3533	-3.79395	0.593205	-8.61556	3.64634e-07	1.41844e-05	6.89609
79801	79801	5702	1.77745	2.89983	8.60045	3.72742e-07	1.43391e-05	6.89508
9837	9837	3695	2.04093	3.6251	8.59491	3.75766e-07	1.44151e-05	6.84785
7123	7123	961	-2.90028	4.0581	-8.58249	3.82627e-07	1.44485e-05	6.81379
54855	54855	5720	-2.33242	5.84366	-8.58826	3.79424e-07	1.44485e-05	6.70142
152330	152330	6667	-1.83447	2.54764	-8.58368	3.81968e-07	1.44485e-05	6.88428
54517	54517	3506	1.66686	3.87378	8.57362	3.87615e-07	1.45407e-05	6.79279
338645	338645	6753	-2.86849	0.442959	-8.5696	3.89897e-07	1.45664e-05	6.83052
10351	10351	6608	-3.77037	3.69341	-8.56345	3.93411e-07	1.46287e-05	6.82818
9507	9507	4332	3.01833	2.52394	8.55894	3.96014e-07	1.46932e-05	6.85365
4085	4085	1438	1.66293	4.29954	8.55522	3.98175e-07	1.47412e-05	6.73354
28942	28942	345	-2.6675	3.21719	-8.54874	4.01964e-07	1.48032e-05	6.81031
25840	25840	3744	-2.25851	6.30608	-8.54788	4.02469e-07	1.48032e-05	6.63331
11178	11178	7253	2.63319	1.47172	8.54593	4.03619e-07	1.48134e-05	6.83879
27338	27338	1601	1.60536	4.33716	8.5396	4.07373e-07	1.48867e-05	6.70689
5764	5764	1859	-1.61146	3.22845	-8.53633	4.09326e-07	1.48938e-05	6.77701
1907	1907	1253	-2.74261	0.92283	-8.53109	4.12484e-07	1.49312e-05	6.80893
28424	28424	353	-2.73775	7.00529	-8.52398	4.16801e-07	1.49312e-05	6.60245
28412	28412	350	-2.57466	5.16332	-8.5255	4.15874e-07	1.49312e-05	6.65059
28394	28394	356	-2.20028	6.63147	-8.523	4.17398e-07	1.49312e-05	6.60269
29028	29028	5565	1.6498	4.73899	8.52421	4.16662e-07	1.49312e-05	6.65783
57460	57460	6459	1.97519	4.25923	8.52399	4.16796e-07	1.49312e-05	6.6981
28814	28814	354	-3.01082	4.24914	-8.52062	4.18859e-07	1.49519e-05	6.71557
3352	3352	2835	4.4808	-0.143236	8.51797	4.20489e-07	1.49786e-05	6.71599
28941	28941	351	-2.69322	5.8846	-8.51025	4.25276e-07	1.49916e-05	6.59897
9314	9314	3035	-2.65594	7.35362	-8.51143	4.24541e-07	1.49916e-05	6.58475
102724971	102724971	747	-2.02479	3.4931	-8.51461	4.22564e-07	1.49916e-05	6.72998
83461	83461	4440	1.64391	3.31181	8.51181	4.24305e-07	1.49916e-05	6.74227
55165	55165	2671	1.89133	3.93469	8.50669	4.27505e-07	1.50286e-05	6.69427
23541	23541	4856	2.0874	1.79922	8.50293	4.2987e-07	1.50286e-05	6.7814
84636	84636	1258	-1.88845	-0.0498583	-8.49918	4.32244e-07	1.50629e-05	6.70009
5790	5790	907	-1.53347	4.04965	-8.49857	4.32626e-07	1.50629e-05	6.65681
10110	10110	2457	-1.66212	5.44245	-8.48914	4.38663e-07	1.52106e-05	6.55191
2123	2123	3010	-1.66052	2.79649	-8.48409	4.41928e-07	1.52614e-05	6.72768
154661	154661	4590	-2.09556	1.90719	-8.47457	4.48164e-07	1.54452e-05	6.74021
939	939	1965	-2.15873	2.4766	-8.45654	4.60216e-07	1.57327e-05	6.7025
30850	30850	3536	1.68108	3.15144	8.45926	4.58375e-07	1.57327e-05	6.67234
89958	89958	3926	1.97065	5.4403	8.45336	4.62383e-07	1.57681e-05	6.51827
28876	28876	345	-2.61596	5.55283	-8.44226	4.7001e-07	1.59266e-05	6.5069
22974	22974	3750	2.18491	5.73926	8.44143	4.70584e-07	1.59266e-05	6.49749
30835	30835	4460	-1.83239	3.69341	-8.43989	4.71657e-07	1.59311e-05	6.60515
28877	28877	357	-2.67244	2.74283	-8.43046	4.78266e-07	1.5995e-05	6.65762
111	111	7510	-2.28166	3.44179	-8.43072	4.78082e-07	1.5995e-05	6.61732
4033	4033	3450	-2.24572	2.96857	-8.4195	4.86073e-07	1.61423e-05	6.62759
80131	80131	4571	2.36067	1.93499	8.41893	4.86479e-07	1.61423e-05	6.65996
84649	84649	2520	2.32857	3.50573	8.40857	4.93986e-07	1.62352e-05	6.58411
28447	28447	353	-2.39009	1.89925	-8.40357	4.97656e-07	1.63216e-05	6.63713
28442	28442	353	-2.47677	8.30315	-8.39908	5.00976e-07	1.63987e-05	6.43735
10417	10417	2478	1.94196	5.27103	8.38416	5.12169e-07	1.66686e-05	6.42586
346389	346389	9159	2.34152	4.88745	8.38199	5.13816e-07	1.66901e-05	6.45288
10112	10112	3471	1.87202	3.53776	8.37201	5.21476e-07	1.68422e-05	6.52218
341676	341676	7357	2.06248	-0.279539	8.37205	5.21449e-07	1.68422e-05	6.50383
4973	4973	2695	3.50395	-0.239803	8.35894	5.31693e-07	1.7107e-05	6.50346
101928766	101928766	5271	2.37975	-0.830289	8.35693	5.33285e-07	1.71257e-05	6.44231
608	608	994	-3.37724	2.1338	-8.3535	5.36006e-07	1.71805e-05	6.56457
2491	2491	3950	1.71585	1.84314	8.34257	5.4478e-07	1.73944e-05	6.54953
10272	10272	2511	1.85173	3.98566	8.33924	5.47488e-07	1.73944e-05	6.43585
144406	144406	4297	2.42139	-0.122395	8.33907	5.47628e-07	1.73944e-05	6.46824
114905	114905	5006	-2.68078	1.36709	-8.33628	5.499e-07	1.74282e-05	6.5393
143458	143458	4011	1.95931	2.44206	8.32895	5.55937e-07	1.75213e-05	6.51772
25817	25817	2886	2.10103	1.02553	8.32055	5.62931e-07	1.76438e-05	6.51045
646892	646892	4012	-3.41708	0.125148	-8.31262	5.69622e-07	1.76839e-05	6.45909
140738	140738	2223	-2.39709	5.06916	-8.30968	5.72122e-07	1.76839e-05	6.3236
9156	9156	3968	1.9014	2.43648	8.31416	5.68314e-07	1.76839e-05	6.49442
28901	28901	351	-2.9261	4.24381	-8.29832	5.81901e-07	1.79148e-05	6.37907
5025	5025	2129	-1.52478	5.96974	-8.29795	5.82219e-07	1.79148e-05	6.24497
78995	78995	3387	1.55307	1.50024	8.29681	5.83214e-07	1.79148e-05	6.4839
5328	5328	2804	2.25842	4.60361	8.28993	5.89233e-07	1.80343e-05	6.32762
10024	10024	3255	1.58181	3.41344	8.28542	5.93221e-07	1.81237e-05	6.39671
2946	2946	2018	-1.68665	3.22162	-8.2825	5.95808e-07	1.817e-05	6.39845
23491	23491	4553	-2.26097	6.57287	-8.27719	6.00556e-07	1.8184e-05	6.22151
9401	9401	3891	1.78024	4.77109	8.2773	6.00461e-07	1.8184e-05	6.28409
10050	10050	5900	-3.48673	4.3256	-8.26973	6.07295e-07	1.83367e-05	6.34766
51514	51514	4691	1.55074	3.42604	8.26922	6.07762e-07	1.83367e-05	6.36785
2651	2651	10550	-2.95217	2.70983	-8.25759	6.18428e-07	1.86253e-05	6.40597
646851	646851	10599	1.86113	0.15611	8.25164	6.23958e-07	1.86923e-05	6.37113
220441	220441	9820	-2.47073	4.21396	-8.24899	6.2644e-07	1.86968e-05	6.29062
9358	9358	5926	3.08415	1.83337	8.25005	6.25446e-07	1.86968e-05	6.41566
2517	2517	2353	-1.67617	7.10211	-8.24597	6.29285e-07	1.87196e-05	6.16579
5348	5348	1061	-2.83974	1.25762	-8.24091	6.34079e-07	1.87962e-05	6.39972
5336	5336	9029	-1.57647	4.43949	-8.23666	6.38126e-07	1.88503e-05	6.22783
124975	124975	2663	-1.53378	7.02682	-8.231	6.43567e-07	1.89185e-05	6.14277
1278	1278	5411	1.99263	9.50753	8.2329	6.41741e-07	1.89185e-05	6.22263
28875	28875	345	-2.59026	5.91388	-8.22392	6.50447e-07	1.90155e-05	6.15866
10799	10799	2394	1.65987	1.69383	8.22534	6.49056e-07	1.90155e-05	6.37977
5579	5579	8014	-1.58414	3.68172	-8.22215	6.52177e-07	1.90332e-05	6.27279
28820	28820	353	-2.21844	5.18669	-8.21499	6.5923e-07	1.91731e-05	6.16776
962	962	1996	-1.63084	3.89134	-8.21173	6.62466e-07	1.92342e-05	6.23971
84296	84296	3841	1.66639	2.63979	8.20901	6.65178e-07	1.9247e-05	6.32938
25994	25994	3055	-1.59899	7.39926	-8.20783	6.66355e-07	1.92482e-05	6.11198
27250	27250	3698	-1.75829	8.24948	-8.20521	6.68989e-07	1.92915e-05	6.13152
3872	3872	1574	4.93199	0.541383	8.20138	6.72856e-07	1.93372e-05	6.32553
6387	6387	5290	-2.24429	5.32054	-8.1941	6.80259e-07	1.9451e-05	6.12062
57405	57405	1599	1.68101	2.63532	8.19478	6.79567e-07	1.9451e-05	6.30854
23302	23302	9447	-2.79626	4.36024	-8.18473	6.89922e-07	1.95564e-05	6.19682
28915	28915	348	-2.63175	3.87288	-8.18377	6.90919e-07	1.95564e-05	6.22299
23474	23474	1123	-1.81279	7.2298	-8.18173	6.93049e-07	1.95564e-05	6.07105
80727	80727	5052	1.59424	6.82115	8.18609	6.88516e-07	1.95564e-05	6.07684
4887	4887	3689	-3.12889	-1.84549	-8.17897	6.95937e-07	1.96018e-05	6.15944
28811	28811	354	-3.06294	-0.435699	-8.17676	6.98254e-07	1.9626e-05	6.22836
25788	25788	8477	1.9968	2.01518	8.17453	7.00613e-07	1.9626e-05	6.30063
23250	23250	9604	2.02537	5.5146	8.17586	6.99207e-07	1.9626e-05	6.09315
388364	388364	1249	-5.1573	4.46949	-8.17197	7.0332e-07	1.96466e-05	6.24682
28415	28415	365	-2.76596	-0.136239	-8.17009	7.05317e-07	1.9656e-05	6.24404
3004	3004	941	-1.8458	0.825205	-8.1673	7.08291e-07	1.9656e-05	6.28575
899	899	4287	1.62521	3.91534	8.16757	7.07996e-07	1.9656e-05	6.17785
5983	5983	8823	1.95114	4.10084	8.1627	7.13214e-07	1.9728e-05	6.16401
7042	7042	5954	1.98592	0.821009	8.16277	7.13145e-07	1.9728e-05	6.27667
102724153	102724153	2146	-3.9101	-0.488169	-8.14323	7.34498e-07	2.02836e-05	6.18361
28392	28392	350	-2.62345	6.91467	-8.14007	7.38013e-07	2.03467e-05	6.01751
7851	7851	3184	-2.00161	6.94075	-8.13902	7.3918e-07	2.03467e-05	6.0036
3039	3039	606	-2.31666	0.39573	-8.13539	7.43247e-07	2.03872e-05	6.23102
79783	79783	2801	-1.94116	1.92593	-8.12823	7.51341e-07	2.04819e-05	6.2331
57181	57181	10026	1.50841	4.19233	8.12424	7.5589e-07	2.05728e-05	6.08515
151648	151648	8141	1.52294	1.83139	8.11944	7.61412e-07	2.06238e-05	6.22166
430	430	1849	3.07395	4.76388	8.12033	7.60376e-07	2.06238e-05	6.08299
28388	28388	353	-2.69943	6.25764	-8.10948	7.72975e-07	2.07885e-05	5.98316
100996348	100996348	1438	-2.69741	-0.28544	-8.10788	7.7485e-07	2.07885e-05	6.14073
26586	26586	4325	1.76963	4.70579	8.1084	7.74244e-07	2.07885e-05	6.02884
147409	147409	7042	2.2607	-0.852271	8.11067	7.71581e-07	2.07885e-05	6.10387
7474	7474	12703	1.80779	3.92732	8.10671	7.76227e-07	2.07926e-05	6.08537
1030	1030	3984	-2.91846	6.15506	-8.10477	7.78515e-07	2.0821e-05	5.97762
3494	3494	1019	-4.29569	11.0438	-8.10222	7.81535e-07	2.0836e-05	6.0834
9340	9340	4657	-2.85552	1.96647	-8.10235	7.81382e-07	2.0836e-05	6.19578
96597	96597	4256	-3.26937	-0.536499	-8.10077	7.8325e-07	2.08376e-05	6.11684
283420	283420	1737	-2.36853	-0.954075	-8.09699	7.87753e-07	2.08775e-05	6.07079
126259	126259	1418	-1.98242	0.203162	-8.0939	7.91457e-07	2.09266e-05	6.15454
54905	54905	2347	2.54461	3.59025	8.09278	7.92798e-07	2.09266e-05	6.10251
25890	25890	6631	-2.15373	4.22253	-8.09047	7.95589e-07	2.09472e-05	6.03854
2838	2838	1252	-3.70337	3.12681	-8.08874	7.97672e-07	2.09695e-05	6.14605
80031	80031	7355	-2.48477	4.19814	-8.08646	8.00443e-07	2.10098e-05	6.04461
28834	28834	320	-2.4978	2.35095	-8.07635	8.12831e-07	2.12126e-05	6.14198
28413	28413	399	-2.50495	1.88552	-8.07404	8.15678e-07	2.12452e-05	6.15323
388255	388255	945	-2.54947	3.01889	-8.07075	8.19774e-07	2.12865e-05	6.10462
28443	28443	359	-2.50686	1.8861	-8.07076	8.1976e-07	2.12865e-05	6.14808
54988	54988	2461	-1.93525	-0.908945	-8.05928	8.34199e-07	2.15949e-05	6.03127
2523	2523	4343	2.42222	1.20974	8.04788	8.48802e-07	2.19061e-05	6.11789
5523	5523	7883	-1.62117	3.76881	-8.04289	8.55276e-07	2.20396e-05	5.99182
28474	28474	353	-2.3634	5.42146	-8.03628	8.63927e-07	2.22287e-05	5.88432
5003	5003	2300	-1.67052	4.20945	-8.01536	8.91945e-07	2.26733e-05	5.91
54805	54805	4674	-1.51653	4.909	-8.01547	8.91794e-07	2.26733e-05	5.84799
10940	10940	4928	1.53112	3.15761	8.01318	8.94918e-07	2.2682e-05	5.99859
9493	9493	4198	1.51235	3.70144	8.00802	9.02005e-07	2.27595e-05	5.94597
28479	28479	52	-2.06837	3.39481	-8.00387	9.07733e-07	2.27685e-05	5.96769
23246	23246	2427	1.56751	5.76349	8.00583	9.05025e-07	2.27685e-05	5.80556
6533	6533	7244	2.35474	5.38234	8.00461	9.06707e-07	2.27685e-05	5.84311
28912	28912	348	-2.57824	8.15123	-7.99601	9.18709e-07	2.2942e-05	5.80922
28434	28434	353	-2.42008	7.61832	-7.98841	9.29453e-07	2.31082e-05	5.78514
28468	28468	353	-2.26766	6.23172	-7.98736	9.30942e-07	2.31114e-05	5.77469
1811	1811	2894	-4.98561	8.90495	-7.98273	9.37565e-07	2.3135e-05	5.83831
28881	28881	360	-3.0448	5.31016	-7.98259	9.37764e-07	2.3135e-05	5.82591
11184	11184	2932	-1.59991	3.31814	-7.98065	9.40557e-07	2.3135e-05	5.93252
10349	10349	6331	-2.36505	1.33063	-7.97471	9.49159e-07	2.32498e-05	6.01079
117157	117157	2535	-2.17056	-0.710784	-7.97397	9.5023e-07	2.32498e-05	5.92498
225689	225689	3068	3.04096	1.85756	7.97542	9.48117e-07	2.32498e-05	6.00911
699	699	3636	1.54283	4.15819	7.97112	9.54381e-07	2.33177e-05	5.85117
28400	28400	353	-2.4173	3.99373	-7.96828	9.58549e-07	2.33858e-05	5.87179
100507420	100507420	2177	2.78528	-0.0696637	7.96651	9.61154e-07	2.33925e-05	5.9561
28776	28776	351	-2.83018	4.47853	-7.95973	9.71198e-07	2.35926e-05	5.83869
100188953	100188953	1721	-2.67755	-1.42241	-7.95789	9.73948e-07	2.36256e-05	5.85451
9928	9928	7457	1.77253	2.62781	7.95562	9.7734e-07	2.3674e-05	5.94567
28791	28791	341	-2.92202	2.83977	-7.94937	9.86765e-07	2.38342e-05	5.92852
131578	131578	5940	2.144	1.04694	7.94822	9.88497e-07	2.3842e-05	5.96882
144455	144455	5784	2.00209	1.67533	7.94526	9.9301e-07	2.39131e-05	5.96466
85477	85477	3297	-2.03082	5.44458	-7.94255	9.97147e-07	2.39146e-05	5.72141
5294	5294	7930	-1.55027	3.37542	-7.93782	1.00441e-06	2.40209e-05	5.86136
286530	286530	12224	-1.54107	3.2599	-7.93314	1.01166e-06	2.40923e-05	5.86301
3855	3855	2593	2.40676	0.321059	7.9315	1.01422e-06	2.41014e-05	5.92344
84706	84706	4211	1.6502	5.05156	7.92801	1.01968e-06	2.41814e-05	5.71838
60681	60681	3388	2.13847	5.5088	7.90975	1.04874e-06	2.46294e-05	5.68153
84624	84624	6551	2.59982	3.24661	7.90418	1.05776e-06	2.47896e-05	5.83965
254559	254559	4198	-2.01126	-0.642892	-7.8959	1.07136e-06	2.49532e-05	5.81714
283212	283212	2341	2.84912	-0.0680861	7.89341	1.07548e-06	2.50148e-05	5.84929
84627	84627	13936	2.33978	2.43168	7.89131	1.07896e-06	2.5024e-05	5.85964
57126	57126	2222	-4.82158	6.67329	-7.8859	1.08801e-06	2.51338e-05	5.69856
28453	28453	352	-3.12571	0.197397	-7.88254	1.09367e-06	2.52215e-05	5.84497
7102	7102	1806	-1.93632	5.80282	-7.88067	1.09681e-06	2.52304e-05	5.60393
56159	56159	3958	-3.20708	0.678604	-7.87477	1.10686e-06	2.53621e-05	5.84995
3614	3614	2774	1.51131	5.48664	7.8715	1.11246e-06	2.5456e-05	5.60272
28948	28948	38	-2.5361	0.77954	-7.86661	1.1209e-06	2.558e-05	5.84328
28414	28414	353	-2.44751	3.74733	-7.85967	1.133e-06	2.58213e-05	5.7243
90381	90381	6819	1.5699	2.52127	7.839	1.16982e-06	2.61877e-05	5.77173
100130100	100130100	8232	-2.28028	1.80277	-7.83248	1.18169e-06	2.63989e-05	5.79106
983	983	3416	1.76214	4.40134	7.82919	1.18774e-06	2.64643e-05	5.61409
4593	4593	8584	-2.9629	0.689066	-7.80808	1.22728e-06	2.70608e-05	5.75344
80310	80310	3993	-1.74809	3.60532	-7.8041	1.23488e-06	2.7193e-05	5.63506
53405	53405	9112	-1.92296	6.57257	-7.79918	1.24436e-06	2.72139e-05	5.46484
2053	2053	2275	-1.53556	6.25305	-7.80139	1.24009e-06	2.72139e-05	5.46276
10650	10650	2343	1.52777	0.766797	7.79897	1.24477e-06	2.72139e-05	5.74341
8736	8736	5847	-2.1842	2.08875	-7.79604	1.25044e-06	2.72525e-05	5.72574
26228	26228	1950	-2.39647	0.297572	-7.7907	1.26087e-06	2.74302e-05	5.7169
7164	7164	1881	1.56658	3.53685	7.78939	1.26344e-06	2.74302e-05	5.62198
285958	285958	803	1.70728	3.53757	7.78964	1.26295e-06	2.74302e-05	5.62641
144402	144402	6629	-1.92151	3.55517	-7.78739	1.26738e-06	2.74804e-05	5.61661
10309	10309	2066	2.65257	1.12003	7.78609	1.26993e-06	2.74863e-05	5.72787
973	973	1258	-2.44377	4.33298	-7.78124	1.27956e-06	2.76198e-05	5.55459
3587	3587	3786	-1.52928	4.6905	-7.78086	1.28032e-06	2.76198e-05	5.49513
1294	1294	9367	2.11677	4.70559	7.77759	1.28684e-06	2.76549e-05	5.51996
28919	28919	360	-3.03038	5.56782	-7.77349	1.29509e-06	2.77121e-05	5.48088
23461	23461	9380	-1.74409	4.93631	-7.77455	1.29296e-06	2.77121e-05	5.47529
7038	7038	9456	3.61309	0.447241	7.77048	1.30118e-06	2.77869e-05	5.6974
3960	3960	1723	-1.85546	10.7235	-7.76355	1.31529e-06	2.79805e-05	5.5337
219972	219972	4512	-1.56908	6.13766	-7.74408	1.35585e-06	2.84526e-05	5.37321
392617	392617	4920	2.26699	0.759315	7.74043	1.36359e-06	2.85094e-05	5.65431
9452	9452	1834	-1.92378	4.05504	-7.73594	1.3732e-06	2.86043e-05	5.49092
4684	4684	8527	-1.60216	3.26233	-7.73089	1.38406e-06	2.87248e-05	5.54864
284346	284346	2561	-1.84666	2.35256	-7.7286	1.38903e-06	2.87704e-05	5.60805
28885	28885	360	-2.58718	2.683	-7.72235	1.40267e-06	2.89338e-05	5.5838
51196	51196	9691	-1.94581	5.89329	-7.71811	1.412e-06	2.9038e-05	5.34328
9881	9881	15558	-1.73603	6.16529	-7.71772	1.41285e-06	2.9038e-05	5.33359
29968	29968	2256	2.53647	3.46115	7.7154	1.41798e-06	2.91082e-05	5.52773
6696	6696	1814	3.84627	4.48759	7.71256	1.42431e-06	2.92027e-05	5.48121
3070	3070	3346	1.69005	2.5676	7.70266	1.44656e-06	2.95516e-05	5.55829
54474	54474	1805	-2.51379	9.25235	-7.70154	1.44909e-06	2.95678e-05	5.37842
28891	28891	351	-2.96165	0.589881	-7.69516	1.46364e-06	2.97929e-05	5.58704
10085	10085	5529	-1.81243	5.58753	-7.6903	1.47484e-06	2.99848e-05	5.30878
28818	28818	354	-2.78196	1.54887	-7.68894	1.47798e-06	2.99851e-05	5.5771
5228	5228	1911	1.67208	2.42153	7.68877	1.47839e-06	2.99851e-05	5.54495
1556	1556	2910	-1.96274	0.777538	-7.68147	1.4954e-06	3.0264e-05	5.56849
283120	283120	2308	3.74134	4.11203	7.67776	1.50414e-06	3.03984e-05	5.4571
124976	124976	4349	1.62754	4.11382	7.67668	1.50669e-06	3.04136e-05	5.39249
115584	115584	3853	-3.54961	-1.29595	-7.67319	1.51495e-06	3.05441e-05	5.47902
80323	80323	4539	-2.04871	4.64909	-7.67005	1.52244e-06	3.06585e-05	5.33829
28935	28935	351	-2.32014	5.0521	-7.66271	1.5401e-06	3.09041e-05	5.31297
9099	9099	4306	-2.89669	2.61906	-7.65679	1.55449e-06	3.10459e-05	5.49138
11251	11251	2910	-1.97024	2.24129	-7.65738	1.55306e-06	3.10459e-05	5.50484
2675	2675	3575	-2.43757	1.55797	-7.65139	1.56776e-06	3.12373e-05	5.5201
127294	127294	5800	1.76277	3.48551	7.64487	1.58391e-06	3.14482e-05	5.39221
768	768	1663	4.50445	1.10183	7.64519	1.5831e-06	3.14482e-05	5.51442
79989	79989	5097	1.65702	2.01003	7.6411	1.59334e-06	3.15616e-05	5.49007
10350	10350	6775	-2.53409	0.872729	-7.6292	1.62348e-06	3.20462e-05	5.48953
1675	1675	1173	-3.09104	5.48852	-7.61039	1.67235e-06	3.26311e-05	5.22535
28439	28439	353	-2.4698	6.69617	-7.6096	1.67444e-06	3.26342e-05	5.17404
1776	1776	1076	-2.50322	3.13961	-7.60318	1.69148e-06	3.26384e-05	5.36979
28457	28457	358	-2.49993	5.41846	-7.60236	1.69367e-06	3.26384e-05	5.19805
28448	28448	359	-2.42827	6.51399	-7.60228	1.6939e-06	3.26384e-05	5.16427
6967	6967	569	-2.33387	0.0813727	-7.60835	1.67773e-06	3.26384e-05	5.44234
596	596	7758	-1.77027	4.37661	-7.60529	1.68585e-06	3.26384e-05	5.24793
27346	27346	2568	1.64742	4.69101	7.60399	1.68933e-06	3.26384e-05	5.228
10953	10953	2335	1.71461	5.22328	7.60342	1.69085e-06	3.26384e-05	5.19278
51301	51301	3436	-2.36873	0.738713	-7.59515	1.71308e-06	3.29332e-05	5.43694
64922	64922	3609	-2.13329	5.65463	-7.58997	1.72716e-06	3.31287e-05	5.1557
1087	1087	2399	-4.91844	8.92596	-7.58465	1.74175e-06	3.31832e-05	5.20467
727910	727910	5901	-1.5203	5.36269	-7.58507	1.74058e-06	3.31832e-05	5.14039
25907	25907	1859	2.05316	1.66691	7.58567	1.73894e-06	3.31832e-05	5.41641
5450	5450	3861	-2.19512	4.34438	-7.58177	1.74969e-06	3.32226e-05	5.22598
1281	1281	5490	1.65893	10.0673	7.58204	1.74895e-06	3.32226e-05	5.21802
8516	8516	7091	-1.56599	3.52863	-7.57979	1.75518e-06	3.32384e-05	5.28244
957	957	6479	-2.02794	7.26085	-7.57167	1.77786e-06	3.35695e-05	5.10409
28420	28420	350	-2.26683	4.83839	-7.56989	1.78289e-06	3.3627e-05	5.1739
113115	113115	5198	1.71329	1.8112	7.56458	1.79794e-06	3.38356e-05	5.37882
26577	26577	2030	-2.99177	0.575069	-7.55384	1.82882e-06	3.4189e-05	5.37272
84981	84981	2737	-1.56422	4.69423	-7.54365	1.85859e-06	3.45211e-05	5.1152
6241	6241	3434	1.77725	5.51397	7.54149	1.86497e-06	3.456e-05	5.08189
9762	9762	5817	2.09007	4.66578	7.5402	1.86881e-06	3.45933e-05	5.14064
6712	6712	13206	2.29677	3.81488	7.53626	1.88051e-06	3.47341e-05	5.20855
5347	5347	2227	1.5578	4.88271	7.53438	1.88614e-06	3.48002e-05	5.09826
27334	27334	3576	-1.7319	1.90009	-7.53009	1.89905e-06	3.48683e-05	5.32052
2168	2168	570	-2.89043	10.0373	-7.52257	1.92186e-06	3.51153e-05	5.12245
79908	79908	3938	-2.58982	5.44262	-7.51696	1.93909e-06	3.52067e-05	5.06617
160365	160365	3139	-1.94842	0.0197277	-7.51755	1.93727e-06	3.52067e-05	5.3013
220042	220042	3664	1.89055	1.55164	7.51554	1.94347e-06	3.52067e-05	5.309
30812	30812	3049	-1.81395	0.346156	-7.51358	1.94951e-06	3.52604e-05	5.30562
5125	5125	12421	-1.84775	5.40419	-7.51224	1.95368e-06	3.52786e-05	5.02399
650	650	3554	-1.64337	5.29849	-7.50331	1.98166e-06	3.57457e-05	5.00997
5023	5023	3799	-2.01266	2.73687	-7.49902	1.99522e-06	3.59521e-05	5.22691
3990	3990	2277	-3.31445	0.0310886	-7.49682	2.00221e-06	3.60016e-05	5.2681
28920	28920	360	-2.67185	3.82741	-7.49061	2.02213e-06	3.62098e-05	5.12891
441425	441425	4342	-2.3245	-1.4904	-7.4898	2.02473e-06	3.62098e-05	5.18335
23460	23460	6384	-2.23892	1.6817	-7.48831	2.02954e-06	3.62098e-05	5.26351
22806	22806	10008	-1.61373	3.8688	-7.49009	2.0238e-06	3.62098e-05	5.10469
10808	10808	6448	1.67513	6.886	7.49079	2.02154e-06	3.62098e-05	4.97069
8618	8618	5850	2.06946	3.10753	7.4879	2.03088e-06	3.62098e-05	5.18601
332	332	2700	1.5386	4.31386	7.48548	2.03873e-06	3.62736e-05	5.06426
28411	28411	359	-2.4083	2.95108	-7.48272	2.04771e-06	3.63526e-05	5.18738
925	925	3673	-1.80684	3.63648	-7.48231	2.04906e-06	3.63526e-05	5.12037
1717	1717	2799	1.67168	5.46682	7.47727	2.06558e-06	3.65213e-05	4.97266
28923	28923	360	-2.51839	4.47588	-7.47582	2.07036e-06	3.65297e-05	5.06055
24137	24137	4686	1.61706	4.09822	7.47201	2.08301e-06	3.65474e-05	5.06314
54541	54541	1752	1.68541	5.63705	7.46771	2.09733e-06	3.66244e-05	4.95541
11075	11075	2314	-3.17439	2.69931	-7.46509	2.10614e-06	3.67326e-05	5.18942
440145	440145	2412	1.54254	4.08052	7.46254	2.11475e-06	3.67771e-05	5.04743
28892	28892	351	-2.55557	1.30149	-7.46174	2.11742e-06	3.67859e-05	5.23013
153	153	2862	-2.46403	0.0583085	-7.45698	2.13361e-06	3.68871e-05	5.21257
387751	387751	8741	-1.54521	3.11819	-7.4542	2.14309e-06	3.69667e-05	5.11608
225	225	8145	-1.78564	0.27777	-7.45302	2.14715e-06	3.69991e-05	5.21195
28775	28775	351	-2.72989	4.85759	-7.45038	2.15622e-06	3.708e-05	4.99614
55532	55532	3985	-4.69565	1.55036	-7.44236	2.18406e-06	3.74827e-05	5.20191
83879	83879	3503	1.53653	6.16861	7.44081	2.18946e-06	3.75375e-05	4.89048
57569	57569	7314	-1.74465	1.29894	-7.43473	2.21087e-06	3.77898e-05	5.18771
4084	4084	5617	-1.70775	6.69401	-7.43475	2.21079e-06	3.77898e-05	4.86917
7045	7045	2805	1.98011	7.26903	7.43475	2.2108e-06	3.77898e-05	4.8892
646627	646627	2366	-4.06413	6.16942	-7.43101	2.22408e-06	3.78585e-05	4.95183
92092	92092	4963	1.72253	3.18831	7.43166	2.22176e-06	3.78585e-05	5.08507
22802	22802	3240	-5.61812	6.91254	-7.42884	2.23182e-06	3.78627e-05	4.98133
6568	6568	3958	-3.37632	2.84454	-7.42851	2.233e-06	3.78627e-05	5.12598
23212	23212	1706	1.50798	4.73105	7.42921	2.23051e-06	3.78627e-05	4.93666
337876	337876	6164	1.57681	1.01256	7.42782	2.23547e-06	3.78668e-05	5.18043
28408	28408	353	-2.66065	6.57948	-7.42611	2.24159e-06	3.79326e-05	4.87806
57116	57116	3756	2.0592	-0.793708	7.42468	2.24675e-06	3.7982e-05	5.12826
3541	3541	309	-2.39744	1.9003	-7.42267	2.254e-06	3.80286e-05	5.15069
22914	22914	1589	-2.24001	-1.45186	-7.42173	2.25739e-06	3.80479e-05	5.09025
146556	146556	2152	-3.06085	0.868788	-7.40237	2.32857e-06	3.87582e-05	5.14124
8328	8328	3207	-2.64504	-0.62853	-7.40515	2.31819e-06	3.87582e-05	5.10409
440712	440712	2301	-2.13651	0.615728	-7.40272	2.32725e-06	3.87582e-05	5.1407
10990	10990	2509	-1.924	3.04384	-7.4017	2.33108e-06	3.87582e-05	5.04584
389658	389658	1171	4.09155	-0.785342	7.40464	2.32009e-06	3.87582e-05	5.10601
5570	5570	2814	-3.05364	4.7785	-7.39796	2.34512e-06	3.88322e-05	4.93132
28938	28938	351	-2.89461	5.17621	-7.39757	2.34657e-06	3.88322e-05	4.89129
2674	2674	9752	-1.87127	2.64395	-7.39678	2.34954e-06	3.88322e-05	5.06707
6493	6493	6947	4.09742	0.722395	7.39674	2.34972e-06	3.88322e-05	5.13123
441151	441151	4619	-2.31821	-1.00443	-7.39545	2.35458e-06	3.88746e-05	5.07809
28423	28423	359	-2.65527	5.26247	-7.39281	2.3646e-06	3.89641e-05	4.86769
3730	3730	6721	2.64538	1.63237	7.38595	2.3908e-06	3.93188e-05	5.105
55911	55911	3792	-1.67407	7.30663	-7.3735	2.43912e-06	3.98436e-05	4.77731
55722	55722	2670	1.83603	2.08766	7.37247	2.44318e-06	3.98715e-05	5.06498
8302	8302	928	-2.02031	-1.54357	-7.36901	2.45681e-06	4.00358e-05	4.99979
3992	3992	4597	1.80632	3.21656	7.36872	2.45797e-06	4.00358e-05	4.97496
285195	285195	5968	-1.5156	2.46727	-7.36667	2.46607e-06	4.00908e-05	5.02959
759	759	1511	-5.57831	6.87508	-7.35993	2.493e-06	4.03189e-05	4.87352
4118	4118	1137	-3.03024	-0.775984	-7.35849	2.49878e-06	4.03189e-05	5.03224
10462	10462	1912	-1.95248	2.90757	-7.35889	2.49716e-06	4.03189e-05	4.98767
80008	80008	3406	-1.74812	0.786339	-7.35202	2.52497e-06	4.05644e-05	5.06302
5145	5145	6533	-3.75394	1.65122	-7.34923	2.53634e-06	4.05766e-05	5.05119
148	148	29271	-2.29342	-0.0714899	-7.34916	2.53663e-06	4.05766e-05	5.04257
575	575	5748	-1.69021	0.501004	-7.35011	2.53273e-06	4.05766e-05	5.05859
4605	4605	2777	2.46435	5.16118	7.34818	2.54065e-06	4.06025e-05	4.80462
53841	53841	3489	-1.97672	8.4356	-7.34652	2.54742e-06	4.06342e-05	4.76739
54900	54900	3367	-1.71343	2.27685	-7.3401	2.57394e-06	4.09439e-05	4.99878
6261	6261	15391	-1.67357	0.860874	-7.3397	2.57563e-06	4.09439e-05	5.04374
57458	57458	6106	-2.03373	5.48711	-7.33844	2.58085e-06	4.09746e-05	4.7382
80164	80164	4518	3.06463	0.611397	7.33353	2.60137e-06	4.11463e-05	5.03386
3833	3833	3084	1.56193	4.70292	7.33136	2.6105e-06	4.1197e-05	4.77833
493869	493869	3753	1.6649	3.19162	7.33102	2.61196e-06	4.1197e-05	4.91944
80235	80235	4479	-1.67742	6.27731	-7.32002	2.65874e-06	4.16758e-05	4.68352
27085	27085	3283	1.59125	2.13951	7.32108	2.65419e-06	4.16758e-05	4.97665
389206	389206	8850	-2.3629	-0.855408	-7.31864	2.66468e-06	4.17196e-05	4.96642
3714	3714	5835	1.71284	4.57375	7.31655	2.67371e-06	4.18224e-05	4.7706
28946	28946	38	-2.52951	1.51438	-7.30601	2.71965e-06	4.22842e-05	4.98078
64081	64081	2858	-1.85627	5.82768	-7.30521	2.72319e-06	4.22842e-05	4.67766
27306	27306	1615	-2.19504	1.15575	-7.30363	2.73014e-06	4.23534e-05	4.98445
80221	80221	2557	-1.84594	5.79265	-7.30101	2.74174e-06	4.24831e-05	4.6642
340024	340024	5174	-3.89123	3.4284	-7.2906	2.78835e-06	4.30203e-05	4.87622
100423062	100423062	1059	-2.46876	4.42879	-7.29103	2.7864e-06	4.30203e-05	4.7555
9723	9723	6904	-3.51666	-0.201053	-7.28634	2.80765e-06	4.31844e-05	4.9419
84281	84281	6026	-3.22378	4.98269	-7.286	2.80918e-06	4.31844e-05	4.73728
4224	4224	3462	-2.27705	8.15909	-7.28755	2.80217e-06	4.31844e-05	4.66444
1033	1033	1007	1.56379	2.73852	7.28693	2.80499e-06	4.31844e-05	4.88391
28477	28477	50	-2.47235	5.07172	-7.27948	2.83905e-06	4.3352e-05	4.68756
9145	9145	5357	-2.07628	1.74865	-7.27927	2.84e-06	4.3352e-05	4.92901
10863	10863	9841	-2.03587	4.06255	-7.2786	2.84309e-06	4.3352e-05	4.75088
5794	5794	4333	-1.92944	6.85888	-7.28037	2.83496e-06	4.3352e-05	4.62111
9415	9415	3892	1.97879	3.61532	7.27633	2.85358e-06	4.34338e-05	4.79509
79368	79368	3796	-2.53659	1.01951	-7.26597	2.90191e-06	4.40076e-05	4.92765
125	125	2814	-3.16639	5.37634	-7.25593	2.94963e-06	4.44245e-05	4.6589
3001	3001	896	-1.73007	2.53956	-7.25561	2.95117e-06	4.44245e-05	4.84165
133121	133121	3936	-3.10516	-0.15089	-7.25323	2.96256e-06	4.44935e-05	4.89105
11004	11004	3518	1.52552	4.14547	7.24365	3.00907e-06	4.49531e-05	4.68072
28416	28416	353	-2.43372	2.9811	-7.24175	3.01836e-06	4.50126e-05	4.79443
653567	653567	6185	-2.70352	5.04483	-7.24042	3.02493e-06	4.50314e-05	4.63701
28518	28518	347	-3.04661	-1.38568	-7.23575	3.04795e-06	4.52548e-05	4.83059
151176	151176	2901	3.15148	-1.02524	7.23513	3.05106e-06	4.52614e-05	4.84116
375616	375616	7912	1.70199	1.249	7.23121	3.07055e-06	4.54709e-05	4.86809
63928	63928	2382	-3.51656	7.04138	-7.21414	3.15715e-06	4.63486e-05	4.55133
5366	5366	1936	1.64505	2.45301	7.21081	3.1743e-06	4.65198e-05	4.78153
11156	11156	3726	2.6345	4.53802	7.19351	3.26517e-06	4.76047e-05	4.5988
10917	10917	2440	-2.10673	5.92794	-7.19074	3.27994e-06	4.77379e-05	4.50053
78986	78986	1759	-2.53907	-0.456052	-7.1883	3.29303e-06	4.78054e-05	4.7863
563	563	1265	2.39174	3.71349	7.18179	3.32825e-06	4.81928e-05	4.63677
286133	286133	4151	-3.7373	4.65955	-7.17897	3.34364e-06	4.83744e-05	4.6072
28908	28908	363	-2.41619	7.72526	-7.17166	3.38383e-06	4.88724e-05	4.45659
28937	28937	351	-2.67983	5.09237	-7.16896	3.39881e-06	4.89636e-05	4.51078
159296	159296	2345	-1.65427	3.37782	-7.16351	3.42923e-06	4.93565e-05	4.61874
6401	6401	3875	3.32576	0.424934	7.16304	3.4319e-06	4.93565e-05	4.7645
22822	22822	5913	1.97288	5.36204	7.15861	3.45688e-06	4.9549e-05	4.46166
10894	10894	2500	-2.58082	3.18152	-7.1534	3.48646e-06	4.98681e-05	4.63877
4359	4359	1955	-1.66406	1.80438	-7.14704	3.52298e-06	5.02402e-05	4.7135
11148	11148	3693	-2.86467	6.15682	-7.1389	3.57032e-06	5.07488e-05	4.4138
28445	28445	353	-2.52077	4.9331	-7.13252	3.60788e-06	5.11556e-05	4.45029
151393	151393	4067	-1.67944	3.35939	-7.13245	3.60828e-06	5.11556e-05	4.56895
3248	3248	4520	-2.79155	6.13547	-7.12834	3.63271e-06	5.14158e-05	4.39301
1404	1404	4989	-2.04844	2.64503	-7.12382	3.65972e-06	5.15919e-05	4.62248
10223	10223	2802	-1.88852	8.83531	-7.12212	3.66997e-06	5.16845e-05	4.40624
28921	28921	360	-2.57586	6.52006	-7.12039	3.6804e-06	5.17038e-05	4.36549
28393	28393	353	-2.3794	3.32978	-7.11987	3.68355e-06	5.17038e-05	4.56277
28396	28396	356	-2.34809	4.41046	-7.11441	3.71674e-06	5.20835e-05	4.44089
8671	8671	8191	-3.88184	5.93021	-7.10958	3.74635e-06	5.24083e-05	4.41875
27111	27111	1796	-1.95586	3.42122	-7.10912	3.74919e-06	5.24083e-05	4.5307
10391	10391	4428	-1.85949	0.565102	-7.11006	3.74338e-06	5.24083e-05	4.68302
41	41	4750	1.86007	2.27142	7.10404	3.78065e-06	5.27177e-05	4.61491
28783	28783	369	-2.95139	0.0867634	-7.10045	3.803e-06	5.28122e-05	4.66739
4828	4828	1030	1.69277	0.90244	7.10185	3.79429e-06	5.28122e-05	4.66804
60436	60436	3624	1.7155	4.09809	7.09673	3.82636e-06	5.30064e-05	4.44484
28785	28785	364	-3.01142	2.10617	-7.08817	3.88068e-06	5.35559e-05	4.60423
247	247	2716	-1.67451	-0.211106	-7.07718	3.95155e-06	5.4297e-05	4.6217
1805	1805	1728	-2.74464	3.60498	-7.07034	3.99635e-06	5.48237e-05	4.46735
285	285	5270	2.07951	2.19911	7.06846	4.00873e-06	5.49491e-05	4.56712
3805	3805	1579	-2.92987	-0.798856	-7.06745	4.01544e-06	5.49635e-05	4.59199
5368	5368	1482	-2.58407	0.230329	-7.06049	4.06183e-06	5.52304e-05	4.60225
9582	9582	1538	-1.65121	3.07776	-7.06116	4.05732e-06	5.52304e-05	4.47422
1058	1058	1431	1.51301	2.2188	7.05755	4.08154e-06	5.5454e-05	4.5444
590	590	2454	-2.76655	0.683031	-7.05161	4.1218e-06	5.58667e-05	4.58995
28793	28793	347	-2.51613	5.59541	-7.05003	4.13255e-06	5.59231e-05	4.27979
404217	404217	1263	2.44779	-0.173551	7.0484	4.14366e-06	5.60287e-05	4.57968
387264	387264	942	1.97675	-0.00445225	7.04664	4.15577e-06	5.61476e-05	4.57621
192666	192666	1881	-5.19649	-0.249521	-7.04134	4.19234e-06	5.64761e-05	4.56851
5333	5333	3200	-1.85696	5.28169	-7.04045	4.19849e-06	5.64761e-05	4.24697
6713	6713	3122	2.11777	5.15913	7.03248	4.25417e-06	5.69777e-05	4.26661
9480	9480	16122	2.19429	0.352128	7.03178	4.25912e-06	5.69989e-05	4.55863
5462	5462	1599	2.43673	0.450671	7.02728	4.29091e-06	5.72436e-05	4.55141
28450	28450	353	-2.52139	6.10359	-7.01312	4.39268e-06	5.81524e-05	4.19185
6753	6753	6095	-2.17957	-0.524759	-7.01314	4.39259e-06	5.81524e-05	4.5123
113026	113026	3529	-1.89857	7.19688	-7.01513	4.37809e-06	5.81524e-05	4.17785
27143	27143	4761	1.6643	4.03957	7.01406	4.38585e-06	5.81524e-05	4.30689
28950	28950	38	-2.25347	2.81014	-7.01151	4.40442e-06	5.82369e-05	4.42655
83881	83881	2100	-2.21795	-0.949828	-7.00909	4.42214e-06	5.83198e-05	4.48929
2563	2563	2334	2.25075	-1.02184	7.00939	4.4199e-06	5.83198e-05	4.4899
85455	85455	7201	-1.77751	4.1539	-7.00844	4.42692e-06	5.83239e-05	4.28253
57016	57016	2621	-3.03366	5.06956	-7.00396	4.45988e-06	5.86215e-05	4.25296
634	634	3612	-2.16734	7.94504	-7.00205	4.47406e-06	5.87169e-05	4.17201
356	356	1897	-1.70804	0.0987425	-6.99694	4.51213e-06	5.89882e-05	4.50109
387103	387103	3998	1.78967	3.18169	6.99607	4.51862e-06	5.90275e-05	4.3696
28626	28626	49	-1.67839	-0.279973	-6.98281	4.61919e-06	5.99716e-05	4.47239
28869	28869	347	-2.86057	-1.8903	-6.98204	4.62508e-06	6.00022e-05	4.42525
651	651	6077	-4.00184	3.50693	-6.97332	4.69254e-06	6.06454e-05	4.3564
2350	2350	1266	-1.94011	3.43984	-6.96992	4.71918e-06	6.08042e-05	4.29699
54498	54498	2511	2.00932	3.21897	6.97081	4.71221e-06	6.08042e-05	4.32271
5021	5021	4939	2.23091	-0.561538	6.96804	4.73391e-06	6.09016e-05	4.44106
3678	3678	4250	1.529	5.4005	6.96346	4.77011e-06	6.12278e-05	4.11991
441282	441282	5308	-2.47483	-0.197427	-6.96056	4.79319e-06	6.12515e-05	4.43957
29953	29953	6475	-2.23572	1.40147	-6.96258	4.77714e-06	6.12515e-05	4.43196
22801	22801	9820	1.9218	3.69139	6.96154	4.78538e-06	6.12515e-05	4.26009
23382	23382	5946	-2.4485	7.86296	-6.96002	4.79747e-06	6.12544e-05	4.10353
284749	284749	3592	-2.63196	-1.17508	-6.95778	4.81537e-06	6.14368e-05	4.40447
101927953	101927953	843	-1.89922	-0.734873	-6.95588	4.83066e-06	6.15854e-05	4.41582
28906	28906	342	-2.47102	3.28392	-6.95297	4.85414e-06	6.17455e-05	4.29207
771	771	4209	-2.3849	7.9648	-6.94914	4.88519e-06	6.19108e-05	4.08591
57477	57477	10056	1.87915	3.81716	6.94324	4.93343e-06	6.23332e-05	4.21876
84803	84803	3253	-2.05975	4.00574	-6.9401	4.95929e-06	6.25668e-05	4.19137
5801	5801	4521	-2.19816	3.69434	-6.93646	4.98942e-06	6.28066e-05	4.22119
677805	677805	132	1.61078	-0.0550548	6.93282	5.0198e-06	6.3002e-05	4.39647
25884	25884	2770	3.88958	0.886319	6.93333	5.01555e-06	6.3002e-05	4.39818
2980	2980	575	-4.16258	5.83316	-6.93216	5.02539e-06	6.30234e-05	4.13899
2099	2099	7863	-1.57091	0.0193466	-6.93022	5.04165e-06	6.30895e-05	4.3944
762	762	1366	-4.48171	5.8274	-6.92844	5.05665e-06	6.31839e-05	4.15289
28763	28763	350	-2.68279	-0.111905	-6.92565	5.08021e-06	6.33443e-05	4.38486
388796	388796	1304	1.54033	3.90136	6.91554	5.1667e-06	6.41806e-05	4.15598
28902	28902	351	-2.45898	3.45109	-6.89791	5.32115e-06	6.57141e-05	4.1876
105371176	105371176	1661	-2.35371	0.987754	-6.89151	5.37839e-06	6.61983e-05	4.32645
1152	1152	1458	-2.84287	9.20896	-6.88724	5.41697e-06	6.65098e-05	4.02806
54106	54106	3870	-1.67382	0.262666	-6.88606	5.42762e-06	6.65515e-05	4.32529
6035	6035	970	-1.63877	6.5859	-6.88218	5.46303e-06	6.693e-05	3.93721
28797	28797	347	-2.60731	6.40227	-6.88083	5.4754e-06	6.6953e-05	3.96555
5152	5152	3127	-2.23514	4.94908	-6.88068	5.47675e-06	6.6953e-05	4.01479
134147	134147	4047	-1.62179	6.75878	-6.87995	5.48342e-06	6.69862e-05	3.93767
28883	28883	359	-2.57688	6.30948	-6.8755	5.52447e-06	6.72454e-05	3.95078
2827	2827	2115	2.47858	-1.57577	6.87644	5.51577e-06	6.72454e-05	4.27587
28823	28823	347	-2.51047	6.79212	-6.87507	5.52849e-06	6.72461e-05	3.94913
5054	5054	3190	2.58945	3.42467	6.87336	5.54427e-06	6.73702e-05	4.14598
84419	84419	953	-1.94606	7.67195	-6.86515	5.62112e-06	6.80312e-05	3.93008
9290	9290	4668	-2.0777	1.44583	-6.86079	5.66232e-06	6.8481e-05	4.25945
8659	8659	3581	1.69225	4.0801	6.84735	5.79147e-06	6.97318e-05	4.02189
407975	407975	5018	1.95998	0.828358	6.84109	5.85269e-06	7.02323e-05	4.24644
28426	28426	355	-2.65379	4.41525	-6.83509	5.91198e-06	7.07762e-05	3.99658
23413	23413	5010	1.64717	3.61887	6.83482	5.91471e-06	7.07762e-05	4.04275
339751	339751	2538	2.82404	-1.64756	6.83355	5.92733e-06	7.08272e-05	4.20683
54346	54346	3682	3.52693	-0.689051	6.83129	5.94991e-06	7.09969e-05	4.22999
197257	197257	2072	-2.34872	4.70437	-6.83073	5.95554e-06	7.10142e-05	3.95256
28464	28464	353	-2.30445	1.71703	-6.82818	5.9811e-06	7.11189e-05	4.18967
340533	340533	11757	-2.81202	-0.625515	-6.82662	5.99677e-06	7.12552e-05	4.2162
92840	92840	1373	1.7552	3.07306	6.8234	6.0294e-06	7.14927e-05	4.08165
28299	28299	351	-2.3576	7.23186	-6.82119	6.05184e-06	7.16085e-05	3.84947
11126	11126	2507	-2.81169	0.0849564	-6.81877	6.07648e-06	7.185e-05	4.21658
28383	28383	330	-2.71304	-0.271066	-6.81531	6.112e-06	7.21434e-05	4.20592
100507195	100507195	574	-1.6673	-1.11981	-6.81511	6.11407e-06	7.21434e-05	4.17842
54210	54210	3938	3.27641	0.239269	6.80968	6.1702e-06	7.24528e-05	4.20211
283208	283208	2322	2.71847	-0.0637422	6.80559	6.21287e-06	7.29034e-05	4.19363
28483	28483	54	-2.45091	-0.138107	-6.80303	6.23972e-06	7.30402e-05	4.18951
83416	83416	5404	-2.0773	2.53533	-6.80285	6.24159e-06	7.30402e-05	4.09797
25975	25975	2432	3.47626	0.358283	6.80243	6.24607e-06	7.30402e-05	4.19037
147381	147381	4403	-2.26404	0.383374	-6.80089	6.26224e-06	7.31789e-05	4.18757
5349	5349	2486	-2.43779	8.92214	-6.79936	6.27841e-06	7.32711e-05	3.86183
4852	4852	560	-3.64194	-1.33589	-6.79868	6.28563e-06	7.3292e-05	4.1639
93081	93081	1750	1.52096	1.80918	6.7909	6.36862e-06	7.39633e-05	4.1271
284992	284992	4578	1.70413	0.353486	6.78885	6.39069e-06	7.4036e-05	4.16824
51471	51471	832	-2.46805	-0.879364	-6.78469	6.43573e-06	7.43659e-05	4.1431
8061	8061	1753	3.93384	0.829845	6.78484	6.43404e-06	7.43659e-05	4.15719
54860	54860	1316	-4.81034	6.31062	-6.78117	6.47397e-06	7.45738e-05	3.89691
28429	28429	347	-2.08448	1.95886	-6.7803	6.48351e-06	7.4633e-05	4.09719
83547	83547	1792	-1.58235	4.50807	-6.77881	6.49987e-06	7.47198e-05	3.84927
7130	7130	1694	2.40491	0.480111	6.77807	6.50802e-06	7.47629e-05	4.15
284723	284723	4420	-2.24543	2.27025	-6.77306	6.56324e-06	7.5175e-05	4.06858
2620	2620	4417	2.25839	0.473456	6.77002	6.59705e-06	7.5454e-05	4.13595
1521	1521	1296	-1.9713	1.70619	-6.76821	6.61723e-06	7.56077e-05	4.08767
388335	388335	3092	-2.44388	2.821	-6.76391	6.66554e-06	7.59549e-05	4.00913
28939	28939	351	-2.54738	2.82601	-6.76085	6.70007e-06	7.60927e-05	4.00965
60495	60495	5023	-2.33337	0.998096	-6.76162	6.69135e-06	7.60927e-05	4.11319
101929639	101929639	1346	-1.54032	0.778086	-6.7473	6.85544e-06	7.74939e-05	4.09438
326624	326624	3753	-1.59895	3.21118	-6.74342	6.90062e-06	7.77824e-05	3.92806
1909	1909	4150	2.20028	3.19623	6.74314	6.9039e-06	7.77824e-05	3.93847
92292	92292	2724	2.57923	-0.982026	6.74349	6.89984e-06	7.77824e-05	4.08077
8884	8884	4039	1.62132	5.52605	6.7415	6.92308e-06	7.79467e-05	3.72539
2903	2903	16203	-2.87741	-1.03588	-6.74078	6.93159e-06	7.79497e-05	4.07114
81624	81624	9048	1.98694	2.96418	6.74069	6.93254e-06	7.79497e-05	3.9554
28391	28391	356	-2.29927	5.52062	-6.73873	6.95559e-06	7.8157e-05	3.73434
443	443	1681	-2.54846	-0.458696	-6.73419	7.0094e-06	7.85016e-05	4.07225
7272	7272	3022	1.53237	3.27172	6.72773	7.08656e-06	7.91578e-05	3.89781
5008	5008	3058	3.29787	0.906794	6.72772	7.08667e-06	7.91578e-05	4.06304
4916	4916	9556	-2.57639	-0.168913	-6.72168	7.15955e-06	7.97262e-05	4.05703
200931	200931	1455	-3.37899	1.95732	-6.7208	7.17027e-06	7.97763e-05	3.98579
128611	128611	16625	-1.6436	1.24034	-6.7177	7.20813e-06	8.00919e-05	4.03162
9060	9060	3858	-1.51897	7.52854	-6.71731	7.2128e-06	8.00919e-05	3.66524
3507	3507	1486	-2.09288	8.19537	-6.71497	7.2415e-06	8.02528e-05	3.68684
7098	7098	3041	-1.74888	3.71511	-6.71376	7.25645e-06	8.03661e-05	3.82341
57733	57733	2226	-3.39108	1.65844	-6.70726	7.33692e-06	8.10984e-05	3.99193
8110	8110	11410	-2.10064	2.30004	-6.70622	7.34994e-06	8.11365e-05	3.95146
28870	28870	342	-2.78976	2.6097	-6.70108	7.41436e-06	8.16777e-05	3.92702
51237	51237	827	-2.0981	4.47525	-6.69756	7.4588e-06	8.2071e-05	3.73103
5593	5593	6813	-2.98863	2.02172	-6.69686	7.46773e-06	8.2116e-05	3.96289
3815	3815	5179	-1.53826	3.76872	-6.69613	7.477e-06	8.21524e-05	3.78153
401541	401541	4802	1.59072	0.438636	6.69545	7.48558e-06	8.21524e-05	4.01501
2358	2358	2493	3.31273	-1.25457	6.69578	7.48145e-06	8.21524e-05	4.00405
2981	2981	597	-4.82293	3.43561	-6.69157	7.5351e-06	8.25356e-05	3.91343
28822	28822	347	-2.30998	5.75812	-6.69041	7.55007e-06	8.25929e-05	3.64481
1310	1310	9164	-3.69574	-0.777504	-6.68838	7.57618e-06	8.27184e-05	3.99376
168620	168620	706	-1.60289	1.54969	-6.68854	7.57408e-06	8.27184e-05	3.96542
4070	4070	2072	3.1953	1.70978	6.68728	7.59036e-06	8.28199e-05	3.96171
477	477	5464	-2.77403	2.19251	-6.68437	7.62791e-06	8.31761e-05	3.92904
120406	120406	4705	-3.20179	4.97156	-6.68261	7.65084e-06	8.33725e-05	3.71506
147093	147093	2141	-3.70113	-1.70661	-6.68077	7.67488e-06	8.34735e-05	3.96805
28894	28894	351	-2.56274	1.70917	-6.66944	7.82434e-06	8.47728e-05	3.92924
116842	116842	707	-1.60997	0.214918	-6.66299	7.91072e-06	8.52728e-05	3.96256
102725101	102725101	1653	-2.526	1.79918	-6.66227	7.92048e-06	8.53238e-05	3.9111
6258	6258	2703	-3.05323	-0.832486	-6.66163	7.92906e-06	8.53619e-05	3.95215
57482	57482	8015	-1.57787	5.591	-6.65946	7.95851e-06	8.5462e-05	3.56508
60481	60481	3952	1.5387	4.91273	6.65726	7.98836e-06	8.56198e-05	3.61558
54857	54857	2439	-2.9999	2.17202	-6.65347	8.04013e-06	8.60711e-05	3.879
2899	2899	11434	-2.2029	1.29542	-6.64896	8.10222e-06	8.65666e-05	3.91539
64388	64388	4507	-3.1094	3.61011	-6.64834	8.1108e-06	8.66037e-05	3.76499
145864	145864	3312	1.71784	2.80331	6.64568	8.14774e-06	8.67251e-05	3.80722
6319	6319	5468	2.27071	7.10797	6.64198	8.19939e-06	8.71654e-05	3.5429
138162	138162	926	1.8084	-0.676504	6.63931	8.23672e-06	8.75074e-05	3.91538
130399	130399	9077	-1.51538	3.48927	-6.63745	8.26294e-06	8.76761e-05	3.71289
101928039	101928039	4005	-2.24477	-0.794643	-6.63555	8.28986e-06	8.77969e-05	3.90951
654346	654346	1760	-2.24222	4.3703	-6.63331	8.32159e-06	8.79681e-05	3.6387
23052	23052	4693	-1.58379	6.57476	-6.63344	8.31976e-06	8.79681e-05	3.50461
53345	53345	1483	-2.13843	1.18274	-6.62512	8.43887e-06	8.8776e-05	3.87843
445347	445347	4566	-1.96081	-0.257778	-6.62516	8.43828e-06	8.8776e-05	3.90018
105371190	105371190	375	-2.22243	2.76887	-6.62439	8.44946e-06	8.88214e-05	3.77382
79785	79785	1147	-4.16896	-0.242611	-6.62097	8.49891e-06	8.90652e-05	3.89389
140803	140803	10223	-3.35696	5.29974	-6.61622	8.56823e-06	8.95703e-05	3.58246
2100	2100	7995	-1.98577	0.339558	-6.60868	8.67958e-06	9.05931e-05	3.87323
643382	643382	1878	-1.59855	2.96181	-6.60851	8.68211e-06	9.05931e-05	3.71763
56648	56648	5537	1.71689	1.91986	6.60673	8.70852e-06	9.06456e-05	3.80981
387914	387914	4560	2.46966	0.134399	6.60683	8.70702e-06	9.06456e-05	3.87113
5967	5967	808	5.42811	2.04793	6.60683	8.70699e-06	9.06456e-05	3.80149
84699	84699	2618	-2.07837	1.16332	-6.60015	8.80722e-06	9.15044e-05	3.83577
92312	92312	6124	2.87331	2.71471	6.59806	8.83879e-06	9.172e-05	3.74004
7068	7068	8230	-2.09062	4.19377	-6.59506	8.8844e-06	9.20806e-05	3.57354
7850	7850	5506	-2.59012	3.9532	-6.59122	8.94295e-06	9.24614e-05	3.61146
140838	140838	3801	1.57738	2.61721	6.58812	8.99057e-06	9.27683e-05	3.7185
388121	388121	2638	-1.64663	1.92282	-6.58322	9.06641e-06	9.32429e-05	3.76683
79861	79861	1798	-2.21378	3.46337	-6.58164	9.09115e-06	9.33674e-05	3.63101
28432	28432	353	-2.34461	1.26746	-6.57506	9.19423e-06	9.42133e-05	3.79067
1272	1272	7722	-3.28129	0.913888	-6.56765	9.31204e-06	9.50664e-05	3.79454
28965	28965	2971	-3.20931	-1.14446	-6.56892	9.29171e-06	9.50664e-05	3.79912
100130933	100130933	2378	-1.50529	1.90312	-6.56794	9.3073e-06	9.50664e-05	3.74281
6414	6414	2203	-2.67896	8.0234	-6.56169	9.40784e-06	9.57521e-05	3.41868
6976	6976	354	-2.07201	-1.08962	-6.55027	9.59434e-06	9.70654e-05	3.76436
100127888	100127888	1423	2.11779	0.541399	6.54795	9.63267e-06	9.7279e-05	3.76976
1238	1238	2960	-1.88908	0.912648	-6.54583	9.66778e-06	9.73294e-05	3.75679
375061	375061	1498	1.54671	1.97306	6.54092	9.74988e-06	9.78798e-05	3.69327
2828	2828	3048	1.88991	1.45745	6.53926	9.77767e-06	9.81007e-05	3.72303
100101490	100101490	839	1.79662	1.73323	6.53637	9.82641e-06	9.84732e-05	3.70213
28893	28893	351	-2.26816	6.95866	-6.53006	9.93373e-06	9.94898e-05	3.3372
6003	6003	1563	-2.41269	0.065849	-6.52905	9.95102e-06	9.96042e-05	3.74333
6581	6581	4708	2.91332	2.47007	6.52782	9.97221e-06	9.97574e-05	3.64692
11170	11170	4430	-2.20852	2.67796	-6.52734	9.98042e-06	9.97807e-05	3.61601
3764	3764	2405	1.85352	1.17203	6.51983	1.01104e-05	0.000100724	3.70395
728833	728833	4379	1.52904	1.13954	6.51859	1.01321e-05	0.000100763	3.70115
2357	2357	1371	2.09909	1.46955	6.51806	1.01414e-05	0.000100795	3.68553
8318	8318	2296	1.67683	2.98847	6.51615	1.01747e-05	0.000100941	3.56255
29841	29841	3792	2.05898	1.22945	6.51566	1.01835e-05	0.000100941	3.69484
28614	28614	343	-1.57074	-0.409826	-6.49639	1.05276e-05	0.000103723	3.68839
6549	6549	5460	-2.24329	5.66971	-6.49013	1.0642e-05	0.000104546	3.28978
3294	3294	1434	-3.19871	5.27143	-6.48663	1.07067e-05	0.000104877	3.35037
55001	55001	4889	-1.56268	5.618	-6.47961	1.08374e-05	0.000105974	3.26247
101927843	101927843	897	-3.30813	-1.44744	-6.47646	1.08966e-05	0.000106491	3.64619
116442	116442	3512	-1.81322	-0.147704	-6.47459	1.09318e-05	0.000106713	3.65374
80157	80157	3042	-3.81124	3.29275	-6.47364	1.09498e-05	0.000106827	3.51375
2047	2047	5040	3.46264	-0.12169	6.46752	1.10664e-05	0.000107461	3.64187
404550	404550	920	-1.68687	-0.197774	-6.45463	1.13162e-05	0.000109093	3.62069
64506	64506	3998	-2.08214	-0.131311	-6.45329	1.13426e-05	0.000109275	3.61841
285972	285972	2043	-1.63212	0.927378	-6.45242	1.13597e-05	0.000109377	3.59744
51561	51561	1230	1.88053	-0.35875	6.45063	1.13949e-05	0.000109593	3.61365
223117	223117	7252	-2.52766	1.4851	-6.44665	1.14739e-05	0.000110187	3.56437
163175	163175	4392	-2.07283	2.98759	-6.44294	1.15478e-05	0.0001105	3.43608
5346	5346	2998	-2.81723	0.463344	-6.43906	1.16259e-05	0.000110866	3.5893
124930	124930	3335	2.12676	2.80692	6.43923	1.16225e-05	0.000110866	3.45187
5028	5028	3110	-2.0388	3.93726	-6.43269	1.1755e-05	0.000111717	3.3177
196500	196500	4604	-1.99676	-0.0141509	-6.43081	1.17936e-05	0.000111778	3.58083
959	959	1833	-1.52672	0.334718	-6.4301	1.1808e-05	0.000111791	3.57518
28425	28425	354	-2.55498	0.289784	-6.42344	1.19454e-05	0.000112839	3.56595
388514	388514	2470	-2.58497	-0.205379	-6.42112	1.19937e-05	0.000113152	3.5651
151888	151888	3374	-1.85986	0.147566	-6.42016	1.20137e-05	0.000113181	3.56178
2878	2878	1761	-1.77359	5.12036	-6.41754	1.20684e-05	0.000113495	3.17198
28796	28796	347	-2.30228	5.72999	-6.41593	1.21024e-05	0.000113752	3.1642
2841	2841	2794	-1.6733	-0.00177465	-6.41096	1.22073e-05	0.000114547	3.54754
28904	28904	351	-2.46689	4.71025	-6.40911	1.22466e-05	0.000114789	3.21716
27284	27284	2386	-2.17531	5.49865	-6.39587	1.25319e-05	0.000116625	3.12749
84417	84417	986	-3.24782	-0.472388	-6.39346	1.25846e-05	0.000116928	3.51911
81618	81618	2277	-2.11139	10.5096	-6.39344	1.25851e-05	0.000116928	3.21954
2263	2263	6126	-2.36664	4.50706	-6.39238	1.26083e-05	0.000117015	3.20426
56253	56253	2695	-1.56295	-0.530614	-6.39248	1.26062e-05	0.000117015	3.51607
4502	4502	419	-1.95473	6.49027	-6.39159	1.26257e-05	0.000117048	3.0891
6974	6974	354	-2.38676	-1.59975	-6.39103	1.2638e-05	0.000117098	3.49871
9542	9542	8407	-1.98648	-1.24274	-6.3879	1.2707e-05	0.00011761	3.49836
28461	28461	353	-2.09636	5.59442	-6.38459	1.27805e-05	0.000118161	3.10079
57863	57863	3698	-2.86057	1.83068	-6.38063	1.28691e-05	0.000118724	3.43336
9912	9912	4308	-2.16303	5.57365	-6.38118	1.28568e-05	0.000118724	3.09756
3543	3543	1068	-2.29148	0.174348	-6.3795	1.28944e-05	0.00011876	3.49322
23657	23657	11845	1.84973	2.26165	6.37976	1.28886e-05	0.00011876	3.39097
5166	5166	3700	-1.81664	4.95338	-6.37592	1.29751e-05	0.000119309	3.10519
946	946	2268	-1.53748	0.669496	-6.37279	1.30462e-05	0.000119768	3.47009
729230	729230	3993	-1.64505	2.57553	-6.36861	1.31418e-05	0.00012045	3.34361
79849	79849	2908	-1.83627	5.1876	-6.36444	1.32376e-05	0.000121002	3.07852
10077	10077	4137	-1.72775	0.552326	-6.36444	1.32377e-05	0.000121002	3.45978
248	248	3274	-3.23416	2.84795	-6.36286	1.32742e-05	0.000121246	3.33633
4969	4969	3067	-3.23309	2.23847	-6.36266	1.32787e-05	0.000121246	3.37942
28784	28784	359	-2.39728	5.30848	-6.36162	1.33029e-05	0.000121402	3.09219
28476	28476	53	-2.15353	4.46134	-6.35847	1.33763e-05	0.00012181	3.13796
2307	2307	1318	2.08943	-0.206271	6.3585	1.33755e-05	0.00012181	3.46091
388595	388595	1265	-2.12445	2.14581	-6.35532	1.345e-05	0.000122415	3.35372
219539	219539	3033	-1.61894	-0.482786	-6.35382	1.34854e-05	0.000122605	3.45256
101927482	101927482	1503	-1.53276	-0.998537	-6.3535	1.34928e-05	0.000122606	3.44596
28417	28417	354	-2.99801	-1.2125	-6.35222	1.35232e-05	0.000122817	3.44428
6691	6691	1336	-4.21156	-0.864275	-6.34598	1.36713e-05	0.00012383	3.43911
8647	8647	5198	-4.04424	0.13696	-6.3461	1.36685e-05	0.00012383	3.43902
4487	4487	1940	2.8506	-0.0328614	6.34356	1.37293e-05	0.00012409	3.43525
64072	64072	14774	-1.55869	1.50262	-6.34214	1.37634e-05	0.000124144	3.37948
1800	1800	2411	5.55855	4.29501	6.34209	1.37645e-05	0.000124144	3.25642
4306	4306	6371	-2.24401	5.75555	-6.34105	1.37896e-05	0.000124238	3.0205
149628	149628	5655	-1.62071	0.424159	-6.34026	1.38088e-05	0.000124304	3.42246
2892	2892	5729	-2.43946	-0.539435	-6.33632	1.39041e-05	0.000125071	3.42319
28931	28931	351	-2.26171	1.38707	-6.32757	1.41187e-05	0.000126598	3.3624
5126	5126	5052	-3.80541	-0.248136	-6.32251	1.42443e-05	0.00012732	3.40064
6820	6820	1515	2.50412	1.82208	6.31988	1.431e-05	0.000127669	3.32729
28444	28444	353	-2.43585	6.83306	-6.30608	1.46603e-05	0.000129807	2.93942
116966	116966	7642	-2.52571	-1.13124	-6.30454	1.46998e-05	0.000130088	3.36503
63876	63876	4002	-2.07759	0.555703	-6.304	1.47137e-05	0.000130144	3.35817
85409	85409	2362	2.89785	1.71851	6.29847	1.48572e-05	0.000131003	3.28265
134285	134285	1361	-2.24723	4.64014	-6.28966	1.50887e-05	0.00013263	3.00564
28922	28922	363	-2.78671	0.715726	-6.28575	1.51924e-05	0.00013301	3.32013
80726	80726	4447	-2.55921	0.692803	-6.28518	1.52078e-05	0.00013301	3.31969
994	994	4290	1.7676	5.7084	6.28545	1.52005e-05	0.00013301	2.9149
51085	51085	4061	2.19582	4.03647	6.28354	1.52515e-05	0.000133232	3.06256
56479	56479	7635	-2.34638	-1.19965	-6.28201	1.52925e-05	0.000133357	3.32399
6547	6547	6190	-2.17744	-1.21068	-6.27926	1.53667e-05	0.000133688	3.32036
100505633	100505633	1138	-1.77247	4.03578	-6.2793	1.53656e-05	0.000133688	3.02468
1356	1356	5527	-2.09718	3.06354	-6.27008	1.56167e-05	0.000135311	3.12468
100507002	100507002	701	-1.54146	0.720928	-6.26656	1.57135e-05	0.000135592	3.28815
8406	8406	1903	-1.61043	2.70573	-6.25615	1.60041e-05	0.00013747	3.1315
50852	50852	1695	-1.6283	0.0216245	-6.25203	1.61205e-05	0.000138191	3.27985
81035	81035	3134	-1.51793	3.48572	-6.25202	1.61206e-05	0.000138191	3.03417
3823	3823	1145	-2.01599	-0.974647	-6.25013	1.61744e-05	0.000138582	3.27638
57758	57758	5087	-1.97002	2.78092	-6.24549	1.63072e-05	0.000139508	3.10842
25849	25849	5159	-1.81645	8.42801	-6.24485	1.63256e-05	0.000139595	2.85724
2151	2151	3429	2.78264	1.49397	6.24297	1.63798e-05	0.000139988	3.21185
388585	388585	1402	-1.95795	-1.33411	-6.23618	1.6577e-05	0.000141317	3.2458
148534	148534	7187	-1.60542	4.86652	-6.22967	1.67683e-05	0.000142389	2.84971
4148	4148	2583	2.32985	-0.580375	6.22087	1.70307e-05	0.000144242	3.23038
6368	6368	626	-2.01126	-0.0187936	-6.21751	1.7132e-05	0.000144451	3.22241
28446	28446	293	-2.4249	2.01165	-6.21421	1.72322e-05	0.000145007	3.12178
100422737	100422737	1387	-1.81477	-1.26322	-6.20344	1.75632e-05	0.00014728	3.1947
83959	83959	6287	2.83594	1.29642	6.19898	1.7702e-05	0.000148298	3.14835
254439	254439	1185	-3.6199	1.97991	-6.19845	1.77187e-05	0.000148364	3.11629
140	140	2309	-1.78837	0.695037	-6.1953	1.78176e-05	0.000149046	3.16577
1285	1285	8137	-2.01395	0.403748	-6.18728	1.80721e-05	0.000150654	3.16275
6273	6273	963	3.48196	-0.301683	6.1863	1.81035e-05	0.000150842	3.17043
6004	6004	2432	2.01873	2.76207	6.18194	1.82438e-05	0.000151638	3.00259
401647	401647	6448	2.12283	1.64488	6.17902	1.83384e-05	0.000152126	3.08505
5354	5354	3200	-3.37911	1.82156	-6.17634	1.84255e-05	0.000152699	3.08381
28475	28475	65	-2.49949	2.88452	-6.17064	1.86125e-05	0.000153628	2.96396
2162	2162	4044	-2.06481	5.19448	-6.17166	1.8579e-05	0.000153628	2.73508
80274	80274	4330	-1.97216	2.82046	-6.16639	1.87531e-05	0.000154433	2.96249
653	653	4280	-2.3601	2.67795	-6.16526	1.87909e-05	0.000154594	2.97988
55273	55273	2388	-2.41972	1.46085	-6.1586	1.9014e-05	0.000155599	3.06564
28831	28831	38	-2.35088	1.26026	-6.15236	1.92256e-05	0.000156952	3.0505
55282	55282	3455	2.50176	-0.250497	6.15123	1.92643e-05	0.000157192	3.11157
169044	169044	10946	2.66326	-0.554847	6.14924	1.93324e-05	0.000157445	3.10942
6948	6948	2072	-1.64203	4.89073	-6.14378	1.95205e-05	0.000158596	2.69008
3291	3291	1884	-1.95953	7.39577	-6.13988	1.96562e-05	0.000159545	2.63873
28409	28409	359	-2.56884	4.49914	-6.13514	1.98226e-05	0.000160665	2.75795
4488	4488	2208	4.02226	-0.294018	6.13292	1.99008e-05	0.000161068	3.08015
577	577	6722	-2.08228	-0.191077	-6.13233	1.99217e-05	0.000161161	3.07936
646405	646405	6477	-1.7428	-0.185464	-6.13014	1.99994e-05	0.000161634	3.07519
29763	29763	2138	2.07028	2.28318	6.11927	2.03895e-05	0.00016424	2.92812
7291	7291	1807	1.73876	0.165475	6.11501	2.05449e-05	0.000165021	3.04398
644139	644139	3466	-2.68337	0.00790355	-6.11122	2.0684e-05	0.000165824	3.0404
154	154	2042	-1.85006	0.746	-6.11	2.07287e-05	0.000166104	3.01595
22989	22989	7199	-1.799	1.76296	-6.10575	2.08862e-05	0.000167086	2.94786
29119	29119	12782	-2.07887	-1.84301	-6.09744	2.11976e-05	0.000168824	3.01033
10003	10003	10390	-1.91206	-0.388634	-6.0913	2.14309e-05	0.000170123	3.01082
9518	9518	1200	2.07048	6.08745	6.08168	2.18019e-05	0.000172503	2.54295
100506542	100506542	441	-1.89839	1.09496	-6.07924	2.18971e-05	0.000173094	2.9463
28395	28395	350	-2.15495	5.20992	-6.07765	2.19593e-05	0.00017349	2.56281
2187	2187	3680	1.57429	0.180518	6.07523	2.2054e-05	0.000173973	2.97473
643008	643008	6433	-1.9425	2.32666	-6.07221	2.21735e-05	0.000174575	2.83955
23650	23650	3565	3.37731	3.27283	6.06392	2.2504e-05	0.00017633	2.74001
5270	5270	3336	1.55041	4.70231	6.0626	2.25571e-05	0.000176572	2.56831
285643	285643	4426	1.61968	0.286455	6.05492	2.2869e-05	0.00017853	2.93585
9609	9609	4871	1.69197	1.81586	6.05545	2.28473e-05	0.00017853	2.85813
101101775	101101775	1360	-2.16104	0.638233	-6.05262	2.29633e-05	0.000179184	2.92049
285313	285313	9596	-2.64488	1.09184	-6.0508	2.30382e-05	0.000179616	2.89957
136306	136306	2030	-2.44624	-0.369215	-6.05076	2.30399e-05	0.000179616	2.93736
100128006	100128006	3727	-2.89863	-1.45333	-6.04108	2.34423e-05	0.000182083	2.92301
102724661	102724661	677	-3.17413	-1.48528	-6.03564	2.36714e-05	0.000183275	2.91536
148252	148252	3643	-1.82794	0.754267	-6.03586	2.36624e-05	0.000183275	2.88696
2971	2971	1404	1.70601	5.92615	6.03603	2.36549e-05	0.000183275	2.45331
102723344	102723344	1204	-2.59659	1.33219	-6.03481	2.37069e-05	0.000183466	2.85583
10267	10267	1202	2.23637	1.78355	6.02607	2.40809e-05	0.000185767	2.80272
2069	2069	4628	2.4094	3.57301	6.02444	2.41512e-05	0.000186056	2.62629
100506023	100506023	5619	-1.5131	0.0234966	-6.02121	2.42914e-05	0.000186796	2.8838
401265	401265	5930	1.58048	0.378041	6.02122	2.42909e-05	0.000186796	2.87529
7425	7425	3186	2.46771	0.328627	6.02035	2.4329e-05	0.000187001	2.87719
1368	1368	6730	-1.99358	5.39595	-6.01979	2.43535e-05	0.000187002	2.44335
387695	387695	862	-1.92201	6.74545	-6.01986	2.43505e-05	0.000187002	2.408
5178	5178	9030	-1.53532	1.2202	-6.01819	2.44232e-05	0.000187046	2.82876
26508	26508	4299	1.51937	3.13189	6.01829	2.44188e-05	0.000187046	2.66029
57501	57501	6580	1.58208	1.18743	6.01202	2.46952e-05	0.000188448	2.81712
93035	93035	15769	-2.56957	0.969476	-6.01084	2.47475e-05	0.000188678	2.83563
9971	9971	2668	-3.04658	0.575851	-6.00772	2.48864e-05	0.000189482	2.83189
4501	4501	404	-1.88618	5.31013	-6.00566	2.49782e-05	0.000189977	2.4293
23284	23284	12461	-1.80485	2.57129	-6.00526	2.49964e-05	0.000189977	2.69683
9423	9423	6093	-1.61018	3.56102	-6.00397	2.50542e-05	0.000190246	2.57813
284716	284716	10569	-1.91378	4.10381	-6.00198	2.51437e-05	0.00019084	2.51807
90853	90853	4110	1.95344	0.00522443	5.99771	2.53372e-05	0.000191965	2.84359
284217	284217	9737	-2.3026	3.21757	-5.98525	2.59108e-05	0.000195524	2.60132
1501	1501	6168	-2.05486	-0.412668	-5.97317	2.64801e-05	0.000198671	2.80849
124093	124093	3097	2.07775	1.11368	5.972	2.65355e-05	0.000198911	2.75442
3822	3822	1221	-1.60705	-0.167931	-5.96667	2.67914e-05	0.000200209	2.79268
56977	56977	13088	-1.91764	1.43972	-5.96328	2.69556e-05	0.000201259	2.72225
6373	6373	1606	3.30407	0.268803	5.96177	2.7029e-05	0.000201541	2.7787
91608	91608	3194	3.08736	-0.221117	5.95823	2.72016e-05	0.00020265	2.78039
3859	3859	1992	-2.2579	-0.798106	-5.95535	2.7343e-05	0.000203614	2.7798
646962	646962	950	-2.20286	3.79859	-5.9537	2.74247e-05	0.000204131	2.47579
285758	285758	2751	-1.68186	1.07781	-5.95346	2.74366e-05	0.000204131	2.72292
137872	137872	1895	-2.20379	1.00956	-5.95206	2.75056e-05	0.000204465	2.72408
28882	28882	362	-2.51666	4.31915	-5.94826	2.76948e-05	0.000205615	2.42296
4493	4493	848	-2.80569	6.31083	-5.94497	2.78596e-05	0.000206267	2.30499
3821	3821	1830	-1.5975	-0.39316	-5.94477	2.78697e-05	0.000206267	2.75897
56265	56265	2400	2.34488	2.94854	5.93716	2.82545e-05	0.000208485	2.55447
6505	6505	4039	-1.54829	4.89739	-5.93429	2.84013e-05	0.00020947	2.30283
6469	6469	2435	1.787	2.66434	5.93261	2.84875e-05	0.000209678	2.56304
3569	3569	3969	3.42972	0.0119531	5.93254	2.84912e-05	0.000209678	2.7328
3426	3426	2535	1.78207	3.31703	5.93185	2.85263e-05	0.000209754	2.48321
375704	375704	1078	-2.29458	0.0973739	-5.93071	2.85854e-05	0.000209769	2.72464
100132741	100132741	1064	-2.33624	-1.75772	-5.92959	2.86432e-05	0.000209956	2.73138
54843	54843	11478	-1.51328	7.01682	-5.9295	2.86479e-05	0.000209956	2.23926
4674	4674	2576	-2.8065	0.496734	-5.91827	2.92349e-05	0.000213208	2.69392
29798	29798	1219	1.72575	-0.307093	5.91494	2.94109e-05	0.000214128	2.70663
130497	130497	3020	-2.65958	0.438038	-5.90939	2.97077e-05	0.000215728	2.67842
482	482	3453	-1.7779	0.509653	-5.89922	3.02592e-05	0.000218702	2.6571
64641	64641	4872	1.5287	-1.24698	5.89814	3.03184e-05	0.000219036	2.68133
102724077	102724077	861	-1.54818	0.198376	-5.89633	3.04175e-05	0.000219472	2.66153
255738	255738	4423	2.85777	3.81793	5.89335	3.05821e-05	0.000220379	2.39677
81544	81544	6923	1.96733	3.23095	5.89093	3.07166e-05	0.000221253	2.42467
27115	27115	7439	-1.66151	1.80492	-5.88414	3.10966e-05	0.000223516	2.5511
26960	26960	12785	-1.70228	1.9639	-5.88317	3.1151e-05	0.000223717	2.53322
81607	81607	3572	1.66778	3.15849	5.87987	3.13379e-05	0.000224679	2.39931
28799	28799	347	-2.39247	1.49221	-5.87515	3.16068e-05	0.000226034	2.55748
102723373	102723373	584	1.52365	-0.279342	5.87334	3.17109e-05	0.000226682	2.63422
114786	114786	3913	-2.79193	-1.92114	-5.87245	3.17623e-05	0.000226954	2.63444
7732	7732	3660	-1.88654	1.55907	-5.86871	3.19784e-05	0.000228114	2.5395
3576	3576	1705	4.25771	3.48395	5.85889	3.2553e-05	0.000231531	2.40163
8877	8877	3114	1.82113	2.61801	5.85826	3.25902e-05	0.000231698	2.42211
338596	338596	6730	-1.64328	0.611896	-5.8548	3.27954e-05	0.000232669	2.57165
131096	131096	5413	1.66527	1.10772	5.8542	3.28311e-05	0.000232825	2.54272
90187	90187	3827	-1.76425	-0.433955	-5.85249	3.29332e-05	0.000233256	2.60023
5521	5521	3603	-1.70119	-0.24339	-5.84826	3.31872e-05	0.000234761	2.58942
100616374	100616374	60	-1.94813	-1.67484	-5.84674	3.3279e-05	0.000235312	2.59043
105379419	105379419	326	-2.29842	1.30895	-5.83984	3.36984e-05	0.000237683	2.50512
80117	80117	1289	-1.84537	3.82369	-5.83997	3.36908e-05	0.000237683	2.25214
28586	28586	343	-1.82726	-1.4933	-5.83642	3.39086e-05	0.000238868	2.57479
2893	2893	7906	-2.59678	-0.80058	-5.83494	3.40002e-05	0.000239115	2.57278
124602	124602	3646	-1.92195	1.61123	-5.83259	3.41457e-05	0.000240039	2.47052
1268	1268	6696	-2.03592	0.578218	-5.83003	3.43047e-05	0.000240758	2.532
1056	1056	2386	3.89161	2.04354	5.8296	3.43319e-05	0.000240849	2.43552
6900	6900	7883	-2.68613	-0.661896	-5.82825	3.44162e-05	0.00024124	2.56042
3798	3798	3897	-1.919	0.711723	-5.82527	3.46031e-05	0.00024225	2.51451
283897	283897	3386	-1.98513	2.0836	-5.82331	3.47272e-05	0.000243019	2.41595
1576	1576	2885	-2.62682	1.14684	-5.82048	3.49065e-05	0.000244072	2.47328
9963	9963	3007	-1.80131	1.31272	-5.81805	3.50613e-05	0.000244851	2.46415
642475	642475	3802	2.08803	3.69328	5.81842	3.50371e-05	0.000244851	2.24451
7253	7253	5071	-1.9051	-1.30826	-5.79804	3.63624e-05	0.000252069	2.50951
572558	572558	763	-3.08279	-1.66581	-5.7955	3.65312e-05	0.000252826	2.50516
54716	54716	5698	4.05222	1.63477	5.79245	3.67348e-05	0.000253924	2.40939
28802	28802	347	-2.25514	-0.121553	-5.79021	3.68853e-05	0.000254546	2.48152
339524	339524	4643	-1.61358	0.833295	-5.79	3.68998e-05	0.000254546	2.44586
84057	84057	1106	1.60205	1.12173	5.78871	3.69863e-05	0.000255038	2.42808
79465	79465	992	1.57739	-0.26835	5.78698	3.71034e-05	0.000255638	2.48207
28949	28949	39	-2.24325	-0.810679	-5.7866	3.71288e-05	0.000255674	2.48958
2330	2330	6254	-1.56344	5.93748	-5.7864	3.71424e-05	0.000255674	1.97694
101927746	101927746	740	2.83489	0.486659	5.7842	3.72919e-05	0.00025652	2.45606
9966	9966	6765	1.53843	3.08303	5.78185	3.74523e-05	0.000257206	2.23431
28401	28401	353	-2.06959	4.372	-5.78011	3.75717e-05	0.000257713	2.08778
4225	4225	2312	-3.67387	0.491884	-5.77921	3.76336e-05	0.000258033	2.44262
9745	9745	9339	-2.5229	0.630417	-5.77453	3.79562e-05	0.00025965	2.43101
631	631	3028	1.93336	0.212192	5.7741	3.79859e-05	0.00025965	2.44648
414152	414152	7118	-1.80041	-1.20588	-5.77308	3.8057e-05	0.000259885	2.46658
222008	222008	6460	-3.85916	1.13401	-5.77186	3.81415e-05	0.00026029	2.40651
1215	1215	1369	-2.49866	-0.365475	-5.76892	3.83472e-05	0.000261445	2.45313
387357	387357	4563	-1.62565	1.19408	-5.76764	3.8437e-05	0.000261952	2.38234
28465	28465	353	-2.2406	5.67486	-5.76626	3.85338e-05	0.000262506	1.96638
54576	54576	2396	-3.17072	1.78756	-5.76271	3.87847e-05	0.000263738	2.34367
26579	26579	2494	2.59131	2.32268	5.75416	3.93959e-05	0.000266721	2.25916
6750	6750	632	-3.23696	1.38972	-5.74725	3.98969e-05	0.000268995	2.33445
4239	4239	1961	-1.58518	6.19565	-5.74698	3.99164e-05	0.000269007	1.89758
401097	401097	2578	1.71701	1.23193	5.7408	4.0371e-05	0.000271747	2.33507
4495	4495	405	-2.798	6.37184	-5.74045	4.03963e-05	0.000271809	1.94057
100507098	100507098	2228	-2.41542	-1.13396	-5.73755	4.06115e-05	0.000273041	2.40524
7148	7148	13927	-2.29985	4.96847	-5.73614	4.07171e-05	0.000273534	1.95715
640	640	4297	-2.50503	1.18122	-5.73029	4.11557e-05	0.000276008	2.32014
6286	6286	510	3.27662	4.63881	5.72725	4.13854e-05	0.000277364	2.02298
28385	28385	365	-2.2552	4.28909	-5.72619	4.1466e-05	0.000277795	2.02145
25984	25984	2454	5.0815	0.929084	5.72065	4.18889e-05	0.000279743	2.32221
104266957	104266957	781	-1.80222	-0.0827855	-5.72004	4.19359e-05	0.000279837	2.36019
101928673	101928673	1819	-1.83702	-0.42574	-5.71641	4.22157e-05	0.000281261	2.36187
257000	257000	3733	-2.90318	1.41533	-5.71548	4.22884e-05	0.000281347	2.27993
28466	28466	353	-2.11174	-0.008055	-5.71539	4.2295e-05	0.000281347	2.34674
5999	5999	3978	1.66516	0.439544	5.7136	4.24344e-05	0.000282164	2.3288
3233	3233	2289	-1.9676	1.90949	-5.71104	4.26337e-05	0.000283014	2.22611
84264	84264	1994	2.03279	2.3219	5.71007	4.27095e-05	0.000283326	2.18936
1382	1382	1166	2.22332	0.515857	5.70888	4.2803e-05	0.000283725	2.31551
284194	284194	1877	-1.93772	4.13022	-5.69912	4.35768e-05	0.000287282	1.96265
2487	2487	2770	-1.55825	4.72112	-5.69592	4.38335e-05	0.000287926	1.87701
10202	10202	2844	2.46714	-1.07874	5.69436	4.396e-05	0.000288527	2.32731
28387	28387	352	-1.80245	0.127347	-5.68591	4.46474e-05	0.000291843	2.29153
642477	642477	5222	3.71813	-0.326843	5.68278	4.49048e-05	0.000293299	2.29477
838	838	3148	-2.01034	4.40924	-5.67875	4.5239e-05	0.000295255	1.8964
8991	8991	2054	-2.14135	9.51286	-5.67828	4.52782e-05	0.000295397	1.86252
5567	5567	6629	-1.64203	6.48493	-5.67703	4.53829e-05	0.000295917	1.76384
183	183	2584	2.255	2.97251	5.67691	4.53929e-05	0.000295917	2.05842
84069	84069	2560	2.077	0.78102	5.67583	4.54827e-05	0.000296389	2.24322
9245	9245	2222	-2.78056	7.04102	-5.67548	4.55119e-05	0.000296465	1.79559
366	366	3021	2.99439	0.637791	5.67215	4.57922e-05	0.000298177	2.2515
100616422	100616422	70	-2.43858	-0.686648	-5.66881	4.60741e-05	0.000299552	2.28217
374877	374877	2215	2.08391	0.727271	5.66695	4.62318e-05	0.000300462	2.23349
8519	8519	717	1.73814	6.75339	5.66544	4.6361e-05	0.000301187	1.7521
219348	219348	673	-1.53485	1.42606	-5.6628	4.65869e-05	0.000301845	2.17654
441509	441509	2158	-2.77425	-1.00502	-5.66016	4.68135e-05	0.00030285	2.26926
256691	256691	5548	-2.96715	2.12445	-5.65935	4.68836e-05	0.000303187	2.12545
130612	130612	2578	1.54644	1.40561	5.65779	4.70184e-05	0.000303712	2.17356
145957	145957	2195	-1.75591	0.0796459	-5.65746	4.70467e-05	0.000303779	2.24407
1734	1734	6716	1.82415	2.3855	5.65641	4.71381e-05	0.000304137	2.06458
158055	158055	2573	1.77183	-1.15443	5.65186	4.75349e-05	0.000306232	2.25628
91851	91851	4159	-2.25656	3.77278	-5.64859	4.78224e-05	0.000307733	1.91684
10788	10788	6119	-1.58444	6.37728	-5.64427	4.82044e-05	0.000309253	1.70345
152831	152831	6079	-2.00578	0.263134	-5.64369	4.82566e-05	0.000309445	2.21267
2214	2214	2403	1.95092	4.19747	5.63887	4.86873e-05	0.000311056	1.84739
105379210	105379210	563	-2.31653	1.15242	-5.63087	4.94112e-05	0.000314495	2.13754
9024	9024	6002	2.37561	0.98918	5.62345	5.00927e-05	0.000317404	2.13179
54575	54575	2385	-2.96876	3.7236	-5.62089	5.03302e-05	0.000318314	1.90134
79955	79955	6211	1.90117	-0.2778	5.62101	5.03185e-05	0.000318314	2.1898
56937	56937	5517	1.72676	6.18184	5.60983	5.13688e-05	0.000322477	1.65547
389125	389125	729	-1.88992	-0.880796	-5.6075	5.15909e-05	0.000323751	2.17718
51316	51316	2059	-2.80678	6.0236	-5.59931	5.23779e-05	0.000327511	1.67255
5268	5268	2707	2.97035	3.19758	5.5951	5.27881e-05	0.000329435	1.87621
56477	56477	4355	-1.86491	5.75805	-5.59203	5.30885e-05	0.00033058	1.62586
2672	2672	6070	-1.52402	3.04598	-5.59124	5.31659e-05	0.000330819	1.87778
85407	85407	9499	3.09081	3.21045	5.58415	5.38684e-05	0.000334087	1.85868
28930	28930	351	-2.09485	6.61866	-5.58143	5.41412e-05	0.000335187	1.59351
339778	339778	1198	2.19195	-0.658943	5.57881	5.44041e-05	0.00033667	2.12072
245973	245973	3370	1.57927	1.93462	5.57758	5.45281e-05	0.000337314	1.97706
4061	4061	1176	1.546	5.1799	5.57508	5.47816e-05	0.000338389	1.62357
5396	5396	4287	1.7755	2.99948	5.57229	5.50655e-05	0.000339771	1.85154
101929340	101929340	1522	-1.94636	0.808215	-5.57024	5.52756e-05	0.00034033	2.05249
4586	4586	17448	3.81149	0.678657	5.57003	5.52966e-05	0.00034033	2.05346
92745	92745	2329	1.77584	4.77679	5.56652	5.56577e-05	0.000341932	1.64373
84189	84189	4181	-2.53396	2.58028	-5.55029	5.7359e-05	0.000350858	1.87242
1672	1672	463	-2.15567	2.0113	-5.54851	5.75493e-05	0.000351769	1.90668
1393	1393	1838	-1.67542	-1.11439	-5.54682	5.77294e-05	0.00035272	2.07221
105369316	105369316	3364	-1.94778	-0.395851	-5.54561	5.78594e-05	0.00035306	2.05861
161835	161835	4771	-1.63715	0.438143	-5.54576	5.78434e-05	0.00035306	2.02731
6372	6372	1659	2.18367	-0.465226	5.54052	5.84089e-05	0.00035574	2.0464
23366	23366	4934	1.87252	1.43804	5.54012	5.84529e-05	0.000355881	1.95772
7433	7433	6495	-1.844	6.37503	-5.53688	5.88057e-05	0.00035743	1.51011
4609	4609	2366	1.64365	7.04715	5.53081	5.94726e-05	0.000360149	1.49816
92291	92291	8744	-1.91733	4.42142	-5.52276	6.03698e-05	0.000364671	1.59558
643236	643236	6035	-3.09071	3.04909	-5.51727	6.09898e-05	0.000368022	1.77651
100996634	100996634	3099	2.2361	0.0851859	5.50892	6.1945e-05	0.000373255	1.97513
10891	10891	8527	-1.94263	4.53544	-5.50768	6.20886e-05	0.000373988	1.55904
1496	1496	5123	-1.97116	-0.622956	-5.5062	6.22601e-05	0.000374621	1.98976
283985	283985	2878	-2.20988	-0.222872	-5.50564	6.23243e-05	0.000374874	1.96892
80816	80816	12117	-1.80431	0.456523	-5.49245	6.38756e-05	0.000382712	1.92727
28664	28664	350	-1.59385	-0.92693	-5.49209	6.39186e-05	0.000382834	1.97296
440556	440556	3848	-2.63733	-1.46388	-5.49004	6.41634e-05	0.000383758	1.97288
3899	3899	10751	-1.96512	1.57945	-5.48896	6.42927e-05	0.000384286	1.84893
148823	148823	7069	-1.6434	-0.410105	-5.48357	6.49414e-05	0.000387864	1.94576
1908	1908	2722	-2.90821	4.46465	-5.47928	6.5464e-05	0.000390462	1.55963
28568	28568	344	-2.09562	-0.938917	-5.47639	6.58172e-05	0.00039199	1.94369
10752	10752	12709	-1.69277	2.87899	-5.46907	6.67231e-05	0.000396272	1.67152
7301	7301	4083	1.81131	2.25737	5.46931	6.66929e-05	0.000396272	1.74754
8839	8839	1574	-3.15761	0.404896	-5.46852	6.67921e-05	0.000396543	1.88735
8929	8929	3030	-3.05943	-1.66109	-5.46696	6.69869e-05	0.000397105	1.93099
401024	401024	21062	-2.67973	2.87644	-5.46429	6.73208e-05	0.000398844	1.67991
4498	4498	408	-2.32001	-0.68429	-5.46302	6.74814e-05	0.000399516	1.91382
6422	6422	4467	-3.08357	3.49955	-5.46266	6.75265e-05	0.000399644	1.63259
114299	114299	9558	2.03723	-0.297427	5.45815	6.80985e-05	0.000402607	1.89908
11240	11240	4363	-2.90825	7.32373	-5.44742	6.94772e-05	0.000408763	1.36565
100130705	100130705	3803	1.6504	0.23264	5.44084	7.03376e-05	0.000412853	1.84784
4318	4318	2336	1.59538	4.46987	5.43727	7.08092e-05	0.000414872	1.42891
441501	441501	1064	-1.97284	-1.37091	-5.43577	7.10085e-05	0.000415466	1.87761
375775	375775	5233	-1.50771	3.85066	-5.43594	7.09857e-05	0.000415466	1.48025
6997	6997	2193	2.19506	2.13976	5.43527	7.10755e-05	0.000415714	1.6918
7020	7020	4584	2.4745	0.515834	5.43472	7.11482e-05	0.000415857	1.81017
1825	1825	7699	3.60967	0.46268	5.42873	7.19514e-05	0.000419391	1.79006
57556	57556	7048	-1.6439	5.72805	-5.42653	7.22479e-05	0.000420786	1.30369
28926	28926	360	-2.35102	-0.608525	-5.4175	7.34808e-05	0.0004264	1.83398
6614	6614	8352	-1.587	3.84105	-5.41246	7.41774e-05	0.000429118	1.43982
6338	6338	2638	-2.948	4.86025	-5.40916	7.46381e-05	0.000430757	1.40293
78998	78998	2013	2.17395	-1.07016	5.404	7.53636e-05	0.000434353	1.8179
101927931	101927931	478	-1.61928	-1.16044	-5.39188	7.70986e-05	0.000442847	1.79723
126	126	1878	-3.41417	7.23519	-5.38932	7.74688e-05	0.000444672	1.27035
79412	79412	2057	1.74191	0.574493	5.3788	7.90156e-05	0.000451057	1.71658
285492	285492	2483	-3.66793	-1.12237	-5.37807	7.91235e-05	0.000451419	1.76191
80320	80320	4094	1.90688	3.2086	5.37528	7.95405e-05	0.000453493	1.45447
63951	63951	2302	-2.63426	-0.631501	-5.36932	8.0436e-05	0.000457215	1.74504
54658	54658	2357	-2.41869	-1.26353	-5.36824	8.05999e-05	0.00045738	1.75326
4494	4494	483	-2.32166	4.4182	-5.36657	8.08528e-05	0.000458662	1.32805
83417	83417	3459	-2.85438	-1.60572	-5.36591	8.09544e-05	0.000459038	1.75263
140686	140686	1329	1.52479	0.0672786	5.36532	8.10434e-05	0.000459282	1.7148
84466	84466	8696	-1.85942	-0.849565	-5.36022	8.18246e-05	0.00046309	1.73682
5105	5105	2689	-2.44168	7.48242	-5.35339	8.28834e-05	0.000467211	1.17169
100996492	100996492	6943	-2.48419	-1.18184	-5.34972	8.34586e-05	0.000469673	1.72258
10874	10874	1322	2.56787	0.128325	5.3475	8.38084e-05	0.000471485	1.67387
57595	57595	4191	-1.71379	1.80001	-5.34169	8.47294e-05	0.000475288	1.54664
79949	79949	4750	1.83381	3.5313	5.33566	8.56982e-05	0.000479254	1.35566
6280	6280	577	2.03109	2.85626	5.33476	8.58434e-05	0.000479539	1.42477
8857	8857	12832	-3.67679	10.3787	-5.3327	8.61772e-05	0.000480664	1.25646
28455	28455	358	-1.99114	1.95794	-5.33185	8.63156e-05	0.00048112	1.51137
10537	10537	990	2.5295	5.04031	5.33035	8.65612e-05	0.000482172	1.20737
10103	10103	2164	-2.47458	8.80298	-5.3301	8.66015e-05	0.00048222	1.17015
257194	257194	6041	-1.50594	2.78176	-5.32192	8.79485e-05	0.000488936	1.40236
1770	1770	14486	-1.75551	-1.25446	-5.31636	8.8876e-05	0.000492156	1.66244
4499	4499	440	-3.16812	3.40724	-5.3133	8.93898e-05	0.000494517	1.35982
5655	5655	3450	3.95818	1.50131	5.30684	9.04878e-05	0.00049921	1.47968
64849	64849	4235	3.43908	-0.0980364	5.30287	9.11688e-05	0.000501902	1.60162
102723775	102723775	1239	1.84028	1.32486	5.29689	9.22033e-05	0.000506774	1.51536
84830	84830	7687	-2.62747	5.59973	-5.2942	9.26744e-05	0.000508375	1.10099
140462	140462	2062	1.54505	1.78824	5.28526	9.42533e-05	0.000515728	1.44883
6344	6344	6656	-1.75966	-0.26866	-5.27689	9.5758e-05	0.000522249	1.56843
398	398	942	2.53556	-0.12111	5.27185	9.66754e-05	0.00052582	1.54467
255231	255231	7003	-1.63149	3.85627	-5.27147	9.67449e-05	0.00052594	1.1636
101060264	101060264	815	1.69381	-0.0408903	5.2628	9.83466e-05	0.000533109	1.53388
2826	2826	1244	-1.57951	0.68694	-5.24872	0.000101007	0.00054373	1.46525
51804	51804	6341	2.33569	-1.61714	5.24394	0.000101927	0.000547963	1.53475
653808	653808	1930	-4.33467	7.68004	-5.23626	0.000103422	0.000553831	1.02252
2215	2215	2741	2.04015	1.7904	5.23615	0.000103443	0.000553831	1.35053
340543	340543	1166	-2.46713	-2.05685	-5.23542	0.000103588	0.000554412	1.52313
81575	81575	4826	1.82332	3.67664	5.23165	0.000104331	0.000557558	1.12063
6327	6327	4922	-2.00409	-0.382232	-5.23044	0.000104572	0.00055776	1.48627
50863	50863	5146	1.75951	2.2296	5.22708	0.000105241	0.000560446	1.28492
54511	54511	5638	-2.02603	-1.54344	-5.22352	0.000105954	0.000563362	1.49944
340273	340273	8917	-2.67023	-1.87327	-5.22178	0.000106304	0.000564869	1.497
375323	375323	4880	-3.13846	-0.991551	-5.21528	0.000107627	0.000570109	1.46862
57664	57664	3259	1.51969	4.20428	5.21572	0.000107536	0.000570109	1.02298
114783	114783	5332	1.79337	1.54455	5.21567	0.000107546	0.000570109	1.32914
388228	388228	5792	1.81005	2.04742	5.21542	0.000107597	0.000570109	1.28123
3218	3218	1996	2.26813	2.77863	5.21554	0.000107573	0.000570109	1.21038
145270	145270	4121	-2.70238	1.33716	-5.21045	0.000108619	0.000574817	1.34891
84824	84824	2363	-2.34839	1.20513	-5.2102	0.00010867	0.000574817	1.35882
9715	9715	4927	1.88007	1.99188	5.20977	0.000108758	0.000574901	1.27424
51332	51332	11723	1.67308	2.66213	5.20925	0.000108867	0.000575063	1.2077
201501	201501	6508	-2.46533	5.15324	-5.20452	0.000109849	0.000579528	0.956336
8870	8870	1240	1.60532	6.76452	5.20361	0.00011004	0.000580172	0.863896
5243	5243	4716	-1.73247	6.13301	-5.20197	0.000110384	0.000581644	0.865038
10178	10178	13968	-2.161	-1.21811	-5.19287	0.000112311	0.000589036	1.44052
102724760	102724760	562	-2.09028	2.43753	-5.19206	0.000112485	0.000589763	1.20106
7473	7473	3355	1.69552	0.899749	5.19096	0.000112721	0.000590819	1.34481
64067	64067	6239	-1.71085	-1.32397	-5.18374	0.000114281	0.000596966	1.42654
375567	375567	1891	-2.07504	-1.11181	-5.18068	0.00011495	0.000599166	1.41418
7036	7036	4089	2.01079	1.31173	5.17738	0.000115674	0.000601833	1.28912
57512	57512	6663	-1.67898	-0.763707	-5.17438	0.000116337	0.00060491	1.39658
9734	9734	11635	-1.64232	2.9014	-5.17369	0.00011649	0.00060552	1.10557
163747	163747	2880	-2.06908	-1.05627	-5.17232	0.000116794	0.000606913	1.39788
79628	79628	26580	2.29889	1.47773	5.17012	0.000117286	0.00060891	1.25771
3745	3745	12096	-1.70043	-0.364391	-5.16812	0.000117732	0.000610481	1.37196
2209	2209	3598	1.62161	0.515466	5.16586	0.000118242	0.000612559	1.32604
91937	91937	2566	-1.83856	-0.851397	-5.15782	0.000120069	0.000620133	1.36823
6425	6425	1883	-1.86357	-1.28802	-5.15307	0.00012116	0.000625006	1.36875
9378	9378	12813	-3.12023	0.701231	-5.15238	0.00012132	0.000625451	1.28438
79805	79805	8440	1.65123	0.481753	5.14677	0.000122626	0.000630648	1.28466
1996	1996	5354	-1.57306	-0.382131	-5.14279	0.000123561	0.000634496	1.32678
6092	6092	10359	2.02071	1.40723	5.13934	0.00012438	0.000637925	1.19583
1179	1179	3123	-4.50255	8.60068	-5.13842	0.000124599	0.000638855	0.830525
50861	50861	2732	1.61874	4.29107	5.13788	0.000124727	0.000639321	0.865431
3553	3553	1764	2.65257	2.86318	5.12501	0.000127832	0.000652081	1.02663
5030	5030	1639	-3.0341	-0.932264	-5.11634	0.00012997	0.00066091	1.28964
10218	10218	2290	-2.6829	-1.03198	-5.116	0.000130054	0.00066091	1.29346
8418	8418	3390	-1.69341	3.41067	-5.11545	0.000130191	0.000661328	0.928628
9148	9148	7385	-1.92002	4.35024	-5.11377	0.000130609	0.000663057	0.819361
136853	136853	2806	1.53037	-1.15728	5.10685	0.00013235	0.000669196	1.28312
11145	11145	1767	1.91757	3.74247	5.10677	0.000132371	0.000669196	0.877212
100505938	100505938	1073	1.87711	-0.663754	5.10509	0.000132797	0.000670951	1.27041
6624	6624	2796	1.60954	4.66389	5.09712	0.000134839	0.000679039	0.752064
5317	5317	5447	2.93204	0.529563	5.09634	0.000135042	0.000679859	1.18407
2322	2322	4184	-1.84963	0.0291621	-5.0929	0.000135934	0.000682527	1.21486
389058	389058	3097	2.75364	1.06726	5.08505	0.000137993	0.000691023	1.11742
1820	1820	3798	1.71428	3.62129	5.07886	0.000139642	0.000696404	0.833041
730	730	4315	-2.47339	4.22803	-5.07412	0.000140917	0.000701522	0.784891
284656	284656	6726	-1.65254	5.12572	-5.06958	0.000142148	0.000706405	0.651257
348249	348249	1464	-2.1474	-1.6851	-5.0668	0.000142909	0.000708526	1.21779
129807	129807	2747	-2.0706	4.56325	-5.0615	0.000144371	0.000714522	0.697449
642131	642131	1045	-1.79294	2.87714	-5.05816	0.0001453	0.000718492	0.886255
28947	28947	38	-2.0415	2.59235	-5.05591	0.000145929	0.000720971	0.922579
341640	341640	18148	2.53267	0.850868	5.05095	0.000147326	0.0007266	1.08375
287	287	15371	-1.59226	3.26938	-5.04795	0.000148178	0.000729954	0.814619
6998	6998	2710	2.14359	0.83449	5.04646	0.000148601	0.000731443	1.074
80332	80332	3945	-1.81579	3.19192	-5.04599	0.000148735	0.000731635	0.823999
100130418	100130418	2726	-1.75523	-1.1777	-5.04613	0.000148694	0.000731635	1.17039
23305	23305	6916	3.08526	1.7985	5.04285	0.000149636	0.000735125	0.972756
260429	260429	1815	2.54494	-0.426812	5.03951	0.000150601	0.000738177	1.13055
729238	729238	2554	-1.71242	0.699067	-5.03078	0.000153149	0.000748789	1.0287
53831	53831	4088	2.17281	-1.14578	5.02811	0.000153936	0.000751972	1.13317
255426	255426	2790	-2.22098	-1.94756	-5.02555	0.000154699	0.000754191	1.14424
57575	57575	10059	-2.22999	-1.60601	-5.02489	0.000154893	0.000754703	1.13905
100048912	100048912	4211	-3.69198	3.33598	-5.02461	0.000154978	0.0007549	0.838049
28471	28471	205	-2.25187	0.597987	-5.01571	0.000157654	0.000765955	1.03546
8537	8537	3651	-2.24939	6.98272	-5.01467	0.000157971	0.000767057	0.506353
1057	1057	985	2.8595	0.635082	5.01333	0.00015838	0.000768819	1.01083
8708	8708	2832	-3.0278	1.3485	-5.01217	0.000158735	0.000770102	0.970474
54827	54827	3505	-2.95531	6.32882	-5.01151	0.000158936	0.000770638	0.546557
101927969	101927969	1949	-2.83463	-1.17317	-5.0103	0.000159306	0.000771667	1.10103
3208	3208	1439	-1.58701	-0.286457	-5.00821	0.000159949	0.000774001	1.07089
56899	56899	9362	-2.06024	-1.47793	-5.00728	0.000160235	0.000775079	1.10663
3772	3772	6842	2.54311	-1.31782	5.00584	0.000160681	0.000775993	1.09719
6564	6564	3127	-1.7314	2.35566	-5.00506	0.000160922	0.000776714	0.79912
221476	221476	2470	-2.59188	1.61438	-5.00151	0.000162026	0.000780263	0.924382
152206	152206	5296	-1.73058	-0.556764	-4.99792	0.000163153	0.000784691	1.06516
387597	387597	8851	1.69602	0.208	4.99711	0.000163408	0.000785335	1.03112
338442	338442	2065	2.36689	-0.312575	4.9965	0.0001636	0.000785612	1.04171
64699	64699	3489	1.65059	1.98387	4.99381	0.000164451	0.000787914	0.870174
220107	220107	3786	1.56872	-0.818473	4.99055	0.000165485	0.000792092	1.06249
3800	3800	7296	-2.15328	2.05916	-4.98726	0.000166538	0.000796116	0.835524
139411	139411	5399	-2.40922	-1.62055	-4.98369	0.000167689	0.000800222	1.06178
4576	4576	66	-1.95838	-1.09533	-4.98357	0.000167728	0.000800222	1.051
28929	28929	360	-2.14438	0.586006	-4.9825	0.000168076	0.000801432	0.971627
28378	28378	353	-1.52065	2.0975	-4.97848	0.000169385	0.000806994	0.821306
79656	79656	2104	-1.73439	-0.249048	-4.97595	0.000170214	0.000809579	1.01224
389791	389791	2106	1.51646	-0.614097	4.97064	0.000171968	0.000817231	1.01763
114784	114784	14933	1.824	-0.239834	4.9648	0.000173919	0.000824424	0.990103
7704	7704	2720	-1.95437	0.766766	-4.96326	0.000174435	0.000825718	0.912167
3957	3957	528	-1.83578	4.49307	-4.95781	0.000176284	0.000832609	0.492697
6335	6335	9887	-2.44156	2.5774	-4.95588	0.00017694	0.000835244	0.736206
200810	200810	1433	1.84712	0.157403	4.95334	0.000177813	0.00083853	0.949338
389602	389602	2536	2.03151	3.41468	4.9517	0.000178375	0.000840382	0.618009
4336	4336	8786	-2.57802	-1.27115	-4.92824	0.000186656	0.000872364	0.955883
11280	11280	6573	-2.28251	-0.991632	-4.92728	0.000187006	0.00087376	0.947136
100034743	100034743	2129	-1.53716	1.74002	-4.92475	0.000187921	0.000876828	0.740757
1269	1269	3149	-2.04996	-0.877705	-4.92358	0.00018835	0.000878173	0.938196
6456	6456	2920	-2.23705	-1.917	-4.92237	0.00018879	0.000879915	0.954012
54798	54798	13142	-2.30451	-0.298037	-4.92045	0.000189495	0.000881987	0.90959
28481	28481	55	-2.06531	1.95145	-4.91949	0.000189848	0.000882901	0.717018
6332	6332	7872	-2.61978	1.80851	-4.91933	0.000189907	0.000882933	0.751525
64805	64805	2398	-1.85568	-0.598933	-4.91659	0.000190916	0.000885925	0.91542
51176	51176	4128	2.05395	2.55015	4.90908	0.000193714	0.000895968	0.644075
57113	57113	3483	-1.69884	-1.20898	-4.90792	0.000194151	0.000897255	0.919141
974	974	1273	-1.73177	2.68176	-4.90667	0.00019462	0.000898689	0.61712
92949	92949	9233	-1.52885	3.52323	-4.90624	0.000194782	0.000898946	0.502252
5053	5053	2686	1.88025	-0.932805	4.90524	0.000195163	0.00089997	0.884642
283422	283422	3202	-1.84956	5.25531	-4.90479	0.000195331	0.000900497	0.318341
4081	4081	2907	-2.25977	-1.63691	-4.90055	0.000196943	0.000906451	0.910763
28832	28832	38	-1.89777	-0.225725	-4.89598	0.000198698	0.000912545	0.854138
25790	25790	1795	1.59303	-1.34998	4.89487	0.000199126	0.000913959	0.894631
79799	79799	3091	-2.58673	5.47685	-4.89293	0.000199876	0.000915725	0.3298
100133036	100133036	1543	-2.97609	-1.54923	-4.88799	0.000201802	0.000923054	0.877151
3557	3557	3333	2.7664	2.18446	4.88548	0.000202788	0.000926722	0.641364
253559	253559	9881	-2.7926	-1.05234	-4.88254	0.000203946	0.000930351	0.855477
50853	50853	4578	-1.51306	6.86005	-4.88091	0.000204595	0.000931954	0.227876
80168	80168	1584	-2.13977	4.92577	-4.87541	0.000206793	0.000939796	0.316558
9547	9547	1975	-1.57597	6.98617	-4.87476	0.000207053	0.000940472	0.217656
1846	1846	9073	2.03303	3.03687	4.87134	0.000208433	0.000945046	0.506923
81796	81796	9298	1.89568	1.50425	4.87093	0.0002086	0.000945221	0.672866
6279	6279	584	1.91053	1.08736	4.86743	0.000210022	0.000950858	0.713826
55530	55530	6425	-2.24729	-1.72085	-4.85941	0.000213321	0.000963523	0.836502
57495	57495	7477	-2.23747	-1.01813	-4.85405	0.000215556	0.000970769	0.809449
146754	146754	16219	1.6922	0.129239	4.8423	0.000220539	0.000987632	0.733858
140730	140730	5210	-3.41488	-0.245656	-4.8392	0.000221875	0.000991967	0.735376
1381	1381	772	-2.10038	-1.27973	-4.83818	0.000222314	0.000993295	0.784931
2641	2641	1294	-3.60742	3.33303	-4.82844	0.000226568	0.00100938	0.434776
8431	8431	1579	1.71763	0.108802	4.82399	0.000228543	0.00101631	0.706744
3158	3158	2659	-2.21237	8.5587	-4.82364	0.0002287	0.00101674	0.168914
29106	29106	3310	-2.52266	-0.466827	-4.82056	0.000230075	0.00102151	0.727589
3777	3777	4052	-2.01462	-0.0381553	-4.81893	0.000230808	0.00102396	0.702152
28884	28884	362	-2.24792	-0.570549	-4.81815	0.000231156	0.0010247	0.7287
120400	120400	9360	-2.77041	6.44308	-4.81243	0.000233748	0.00103538	0.149098
200916	200916	1963	1.65582	4.04864	4.79781	0.000240508	0.00105951	0.228736
2786	2786	5543	2.23599	2.87434	4.79794	0.000240451	0.00105951	0.359509
23639	23639	4957	1.65663	2.29699	4.7836	0.000247273	0.00108256	0.434094
4558	4558	71	-2.04595	-0.0999463	-4.77946	0.00024928	0.00108966	0.630085
930	930	1995	-1.92498	1.74289	-4.77825	0.000249872	0.00109109	0.479116
85443	85443	5448	1.62388	-0.760913	4.76543	0.000256208	0.00111363	0.638544
79608	79608	6598	-2.1316	-0.537829	-4.76508	0.000256387	0.00111412	0.627893
63910	63910	3642	1.62932	4.70477	4.76048	0.000258698	0.00112186	0.0780538
642968	642968	4183	-2.47874	0.656137	-4.75837	0.00025977	0.00112565	0.536104
63924	63924	1384	-2.03033	0.246928	-4.75533	0.00026132	0.00113121	0.553794
79148	79148	3637	-2.26101	4.47489	-4.74613	0.000266063	0.00114735	0.103397
10562	10562	2919	3.21891	8.45602	4.7446	0.000266863	0.00115031	0.0325135
5101	5101	12544	-1.65237	-0.678284	-4.74014	0.000269204	0.00115824	0.589393
55321	55321	4340	1.9841	2.08923	4.73771	0.000270489	0.00116259	0.367127
84665	84665	6450	-2.34008	-0.680699	-4.73527	0.000271784	0.00116697	0.577044
5820	5820	1699	1.6842	1.61827	4.72753	0.000275936	0.0011821	0.398768
64714	64714	1726	2.71322	0.459568	4.71713	0.000281613	0.00120369	0.471237
57453	57453	9576	-2.37094	0.511899	-4.71618	0.000282138	0.00120498	0.460163
5630	5630	1949	-2.48606	-0.775313	-4.71328	0.000283749	0.00121031	0.535264
534	534	1603	-1.50194	-0.985606	-4.71192	0.000284506	0.00121208	0.548204
5212	5212	3446	-2.2763	-0.407632	-4.70721	0.000287148	0.00122119	0.510553
56127	56127	4412	2.45963	0.291774	4.7066	0.000287487	0.00122202	0.470099
1101	1101	2721	-2.09517	2.52388	-4.69332	0.000295077	0.00124709	0.21904
115350	115350	5341	-2.34521	0.463244	-4.68857	0.000297843	0.00125659	0.420862
28780	28780	369	-2.69675	-0.175569	-4.6872	0.000298647	0.00125873	0.449011
100996702	100996702	1824	2.00784	-0.379006	4.68619	0.000299239	0.00126059	0.468603
28380	28380	351	-2.21795	0.821769	-4.68338	0.000300892	0.00126693	0.375379
219855	219855	4248	-1.88169	4.04827	-4.68291	0.000301173	0.0012678	-0.00620414
57709	57709	11781	-2.62297	-1.26859	-4.67983	0.000302999	0.0012739	0.488453
285423	285423	2997	-2.34513	-1.03282	-4.67733	0.000304491	0.00127859	0.477775
9201	9201	13943	-1.52444	1.9211	-4.67171	0.000307874	0.00128865	0.252937
254122	254122	3020	-1.81684	-0.78391	-4.6711	0.00030824	0.00128939	0.461931
2562	2562	7566	-1.86687	-0.110258	-4.6684	0.00030988	0.00129505	0.417504
399473	399473	5465	1.51581	-0.235768	4.6622	0.000313682	0.00130747	0.420895
64881	64881	4778	-1.64841	3.39546	-4.65497	0.000318169	0.00132357	0.00665372
5284	5284	4317	-3.45279	11.6218	-4.65401	0.000318774	0.00132471	-0.00551995
2346	2346	2733	1.65965	0.597049	4.65399	0.000318786	0.00132471	0.349941
1297	1297	5131	1.86172	1.83614	4.65405	0.000318746	0.00132471	0.215503
114815	114815	9391	-2.14821	0.847763	-4.65092	0.000320719	0.00133091	0.317628
6374	6374	2488	3.7655	0.595537	4.64929	0.000321745	0.00133385	0.305902
147495	147495	8657	1.67098	4.49511	4.64858	0.0003222	0.00133445	-0.121825
401237	401237	1902	1.99682	-0.578044	4.64409	0.000325054	0.00134495	0.3985
27022	27022	2068	-2.25405	-1.69877	-4.64272	0.000325934	0.00134827	0.429407
223075	223075	9787	-2.55018	-0.830301	-4.63987	0.00032777	0.0013552	0.40162
284654	284654	3089	-1.51368	-0.532723	-4.63266	0.000332452	0.00137054	0.379469
6663	6663	2862	-2.24236	0.776079	-4.62554	0.000337151	0.0013852	0.264236
28463	28463	357	-2.06712	0.0715016	-4.62051	0.000340506	0.00139662	0.314276
64711	64711	3906	-3.16626	-2.03631	-4.61767	0.000342416	0.00140309	0.382182
4058	4058	3212	-1.94771	3.72422	-4.61726	0.000342697	0.00140357	-0.0858082
54809	54809	6855	-1.55848	4.94764	-4.60828	0.000348818	0.00142554	-0.258844
2920	2920	1205	2.36538	2.77224	4.60474	0.000351263	0.00143415	0.0332365
115352	115352	4852	-1.91835	1.0578	-4.60346	0.000352148	0.00143686	0.203966
9620	9620	12583	1.55818	4.14042	4.58745	0.000363453	0.0014763	-0.206198
28781	28781	369	-2.62954	3.41239	-4.58644	0.000364173	0.00147796	-0.0769522
284348	284348	3014	1.56937	0.617397	4.57108	0.000375396	0.00151229	0.184827
253012	253012	2529	-2.91541	5.1368	-4.56809	0.000377619	0.00151944	-0.26664
342035	342035	5105	-2.842	1.15952	-4.5637	0.000380907	0.00153049	0.0702068
9080	9080	2050	1.80751	-0.637362	4.56322	0.000381266	0.00153084	0.247798
10590	10590	1482	-2.96681	1.71998	-4.56017	0.000383577	0.00153576	0.0586623
51617	51617	2452	-2.89236	-0.193392	-4.55647	0.000386391	0.0015452	0.199531
100873962	100873962	530	-1.82494	-0.344112	-4.55601	0.000386741	0.00154587	0.199005
645249	645249	987	1.51735	0.526345	4.55603	0.000386727	0.00154587	0.16334
124	124	1500	-1.9042	0.196224	-4.55511	0.000387429	0.00154789	0.179371
374	374	1276	1.8437	5.07896	4.55204	0.000389791	0.00155659	-0.347628
55859	55859	862	-2.46292	-1.22221	-4.55004	0.000391333	0.00156122	0.242929
84666	84666	573	-1.90958	1.50743	-4.54822	0.000392748	0.00156545	0.0292516
652995	652995	2314	3.35732	0.979076	4.54728	0.000393479	0.001568	0.0792524
1511	1511	966	-1.81623	2.11675	-4.54639	0.000394168	0.00157001	-0.0273261
5729	5729	3490	-2.32457	2.44148	-4.53192	0.000405626	0.00160584	-0.0811223
23547	23547	1963	-1.90965	-1.16419	-4.52895	0.000408018	0.00161365	0.208707
2155	2155	3720	2.18763	-0.960398	4.52378	0.000412217	0.00162585	0.172687
9068	9068	3819	-2.50687	1.47453	-4.52282	0.000413	0.00162819	0.012139
84951	84951	4151	2.19637	4.04275	4.51755	0.000417331	0.00163954	-0.312428
4147	4147	4137	-1.61224	6.16963	-4.51537	0.000419138	0.00164436	-0.503937
9635	9635	4248	-3.36823	-1.21528	-4.51494	0.000419494	0.00164537	0.164153
56901	56901	1347	2.36456	2.70368	4.51309	0.000421038	0.00165066	-0.158912
654463	654463	7371	-2.58219	3.18754	-4.50906	0.000424411	0.00166005	-0.210245
3627	3627	1216	2.15007	2.18894	4.50596	0.000427029	0.0016676	-0.108988
203859	203859	7041	-2.354	2.30961	-4.50552	0.000427402	0.00166867	-0.117349
81793	81793	4072	-1.83789	0.868471	-4.50474	0.000428067	0.00166973	0.0321453
1132	1132	1817	-1.61434	-1.59751	-4.50374	0.00042891	0.00167122	0.175331
655	655	4031	2.28617	2.81071	4.50371	0.000428942	0.00167122	-0.214625
124872	124872	2264	-3.41001	3.51724	-4.50183	0.000430542	0.00167668	-0.221632
30815	30815	3565	-2.20146	7.2471	-4.49481	0.000436581	0.00169669	-0.527764
131177	131177	1614	-1.536	8.45022	-4.49454	0.00043681	0.00169719	-0.499393
339479	339479	5416	-2.75671	0.816097	-4.49354	0.000437676	0.00170017	-0.00726163
285016	285016	1726	-1.92291	0.975018	-4.48834	0.000442222	0.00171405	-0.00909762
102724156	102724156	412	-2.25342	0.115361	-4.48782	0.000442671	0.00171446	0.0515943
2354	2354	3776	-2.33968	5.37055	-4.47888	0.000450596	0.0017392	-0.48756
222865	222865	3065	-1.55108	-0.515714	-4.47094	0.000457757	0.00176083	0.0599568
5068	5068	1097	4.69762	-0.623361	4.46439	0.000463755	0.00177986	0.0404957
2852	2852	3082	-1.83306	2.38907	-4.44752	0.000479569	0.00182979	-0.25579
9499	9499	2272	-2.06082	-0.774556	-4.42594	0.000500601	0.00189511	-0.00962323
101929395	101929395	499	-2.41975	1.19817	-4.42268	0.000503857	0.00190488	-0.161028
90161	90161	5089	2.45966	1.10165	4.4216	0.000504944	0.00190686	-0.184206
92737	92737	3272	-1.68857	-0.82454	-4.41764	0.000508943	0.0019177	-0.0183134
140862	140862	2592	2.04206	-0.693612	4.41547	0.000511144	0.00192514	-0.0322308
151827	151827	2915	1.51771	0.209423	4.41135	0.000515358	0.00193806	-0.0932861
100132417	100132417	1335	1.75659	-1.21009	4.41044	0.000516293	0.00193957	-0.0154957
135644	135644	2855	-1.6372	1.49718	-4.40699	0.000519849	0.00195099	-0.235003
23563	23563	3250	-1.94136	5.47502	-4.39908	0.000528111	0.00197544	-0.68288
255057	255057	2667	1.76843	-0.808329	4.39852	0.000528701	0.00197554	-0.0551124
101928377	101928377	1466	-1.52768	-0.826535	-4.3951	0.000532316	0.00198546	-0.0557639
23584	23584	1786	-2.82305	5.63744	-4.39335	0.000534175	0.00199109	-0.652881
257019	257019	6109	-1.63686	3.89206	-4.39156	0.000536089	0.00199735	-0.570191
10317	10317	3007	-2.44431	4.64217	-4.38841	0.000539462	0.00200815	-0.61902
5174	5174	2940	-1.61424	2.16843	-4.38745	0.000540497	0.00201112	-0.359626
54979	54979	1399	-2.45049	0.387191	-4.3872	0.000540762	0.00201166	-0.158664
1991	1991	1687	-2.2197	-1.46795	-4.37927	0.000549384	0.00203956	-0.0663397
10170	10170	2286	-2.41728	4.4346	-4.37743	0.000551407	0.00204454	-0.617068
26762	26762	3255	-1.82491	2.30351	-4.37436	0.00055479	0.00205546	-0.385706
6999	6999	1703	1.64086	0.849063	4.36879	0.000560995	0.00207419	-0.238348
5067	5067	5195	-2.1334	2.168	-4.36605	0.000564065	0.00208281	-0.38437
25893	25893	5158	-1.57333	1.61141	-4.35282	0.000579174	0.00213025	-0.354681
2169	2169	2249	-2.26229	4.29181	-4.35007	0.00058236	0.00214058	-0.66429
344887	344887	2167	-1.72411	1.10271	-4.34235	0.000591408	0.00216632	-0.32203
6355	6355	1250	-1.66303	1.53431	-4.34039	0.000593734	0.0021725	-0.371388
5697	5697	1747	-3.57261	3.10329	-4.32897	0.000607441	0.00221331	-0.519882
100505839	100505839	2023	1.8817	-0.314691	4.32229	0.000615604	0.00223707	-0.237624
29802	29802	585	-2.07779	0.00485455	-4.32078	0.000617467	0.00224	-0.256227
140578	140578	3441	-1.90009	-0.0376988	-4.32114	0.000617019	0.00224	-0.250734
51083	51083	778	1.99256	1.16352	4.31012	0.000630777	0.00227854	-0.380064
27287	27287	2412	2.03615	-0.66047	4.31018	0.000630699	0.00227854	-0.240452
4574	4574	69	-1.51933	0.411618	-4.30964	0.000631379	0.00227974	-0.314663
4496	4496	397	-2.45326	2.93433	-4.29911	0.000644831	0.00231746	-0.608153
11223	11223	4668	-1.95442	2.80515	-4.29351	0.000652105	0.00233914	-0.633062
1113	1113	2467	-3.62641	6.21361	-4.29023	0.000656402	0.00235052	-0.818451
2918	2918	6446	1.83932	2.84293	4.28896	0.000658075	0.00235427	-0.64326
4556	4556	69	-1.64939	1.8291	-4.28273	0.000666334	0.0023796	-0.506626
3827	3827	3438	-1.51612	1.56986	-4.28248	0.000666666	0.00237979	-0.481815
57822	57822	3552	2.59298	-0.381958	4.28178	0.000667607	0.00238264	-0.308234
7146	7146	2783	-2.09361	2.26203	-4.28054	0.000669259	0.00238553	-0.561767
2016	2016	11677	-2.58452	-1.40499	-4.28043	0.000669411	0.00238557	-0.271015
28773	28773	374	-2.04392	1.56031	-4.27923	0.000671018	0.00238937	-0.49133
3232	3232	4660	-1.70304	-0.222058	-4.27922	0.00067104	0.00238937	-0.320273
388581	388581	1108	-1.7027	2.24834	-4.27678	0.000674323	0.00239854	-0.578399
170850	170850	3824	-2.11544	-1.309	-4.27214	0.000680627	0.0024169	-0.285635
1944	1944	1782	1.57468	3.8925	4.26866	0.000685392	0.00243026	-0.80671
102723885	102723885	587	-1.85431	-1.5209	-4.24867	0.000713428	0.00250921	-0.319305
117153	117153	2281	-1.86219	0.190403	-4.2482	0.000714094	0.00251023	-0.416127
222663	222663	8062	1.93207	0.489331	4.24712	0.000715653	0.0025127	-0.446901
414332	414332	2017	-1.51101	-0.166503	-4.23676	0.000730676	0.00255736	-0.405701
6695	6695	4827	1.70563	2.53856	4.2363	0.000731351	0.00255898	-0.70044
8843	8843	2137	2.47907	-0.252108	4.23152	0.000738412	0.00257836	-0.420424
1261	1261	4649	-1.90733	-0.643161	-4.22069	0.000754638	0.00262475	-0.421262
401022	401022	4660	-1.89877	4.65362	-4.20747	0.000774953	0.0026833	-1.01563
117	117	6779	-2.09239	-0.602992	-4.20348	0.000781191	0.00270104	-0.445284
59341	59341	3969	1.77625	0.422297	4.20078	0.00078545	0.00271355	-0.524206
4741	4741	3627	-1.75991	-0.737739	-4.2003	0.000786205	0.0027156	-0.448773
100507506	100507506	2277	-2.0392	-1.52289	-4.19699	0.000791456	0.0027304	-0.414672
7498	7498	6015	-1.69071	5.78034	-4.19344	0.000797123	0.00274493	-1.13352
127534	127534	3174	2.57889	0.250832	4.19147	0.000800286	0.0027519	-0.534571
341359	341359	3478	-2.25797	-2.02558	-4.18485	0.000811014	0.00278034	-0.424413
9671	9671	5823	-1.98502	-1.82004	-4.17593	0.000825707	0.00282443	-0.444033
4892	4892	5535	-2.15701	0.0825306	-4.17213	0.000832033	0.00284332	-0.572665
7161	7161	5572	1.50519	0.73979	4.16673	0.000841122	0.00286906	-0.626592
645745	645745	316	-2.45026	-1.52707	-4.16658	0.000841392	0.0028694	-0.492596
115650	115650	934	-1.64036	-0.0754234	-4.16291	0.000847626	0.00288891	-0.556475
7857	7857	2572	-1.82865	2.7248	-4.14193	0.000884199	0.00299072	-0.908053
28928	28928	361	-2.55044	-1.00215	-4.14172	0.000884586	0.0029911	-0.54262
2128	2128	3195	2.33095	0.357346	4.14106	0.000885757	0.002993	-0.675654
22871	22871	9704	-2.5336	-1.61245	-4.13502	0.000896599	0.00302361	-0.533798
28576	28576	347	-1.58076	-1.31033	-4.12642	0.000912279	0.00306365	-0.550136
11254	11254	4563	2.13689	1.61543	4.12328	0.000918074	0.00307718	-0.80735
114041	114041	2201	-3.16856	2.60528	-4.12119	0.000921952	0.00308579	-0.913492
26279	26279	1970	-2.03222	1.00166	-4.11815	0.000927626	0.00309989	-0.761054
6752	6752	2996	-1.65227	0.532666	-4.11819	0.000927538	0.00309989	-0.69693
5596	5596	7006	-2.46295	-1.50717	-4.10686	0.000948987	0.00316192	-0.601464
2208	2208	1886	-2.29327	0.377746	-4.10642	0.00094983	0.00316287	-0.703845
9073	9073	2146	-3.31976	3.85693	-4.10539	0.000951815	0.00316886	-1.07678
100507421	100507421	12917	2.12442	1.48775	4.0998	0.000962608	0.00319851	-0.830875
9717	9717	6456	-2.12715	0.380623	-4.09873	0.000964682	0.00320253	-0.722237
27290	27290	368	3.09392	3.71209	4.09533	0.000971321	0.00321926	-1.1156
7780	7780	2499	2.26042	-0.892731	4.08427	0.000993253	0.00328232	-0.661427
2139	2139	2971	-1.9091	1.86188	-4.0833	0.0009952	0.00328683	-0.942399
64399	64399	6226	-1.66521	2.18262	-4.08268	0.000996456	0.0032891	-0.953631
147372	147372	6384	-2.03734	0.429357	-4.07986	0.00100214	0.00330267	-0.772057
342510	342510	3525	1.69817	0.552568	4.07375	0.00101457	0.00333329	-0.791491
353189	353189	5556	-1.96801	0.307948	-4.05567	0.00105233	0.0034337	-0.79902
377841	377841	3153	-1.83117	5.28011	-4.04819	0.00106836	0.00347765	-1.38279
6550	6550	6514	-1.83009	6.39453	-4.04793	0.00106893	0.00347884	-1.42539
2875	2875	2793	-1.80226	5.21402	-4.01665	0.00113874	0.0036576	-1.43935
114131	114131	710	-2.35207	0.176713	-4.01284	0.00114756	0.00367967	-0.882021
3196	3196	2152	-1.59306	-1.00884	-4.01133	0.00115106	0.00368808	-0.791497
22915	22915	4994	-1.52725	3.34996	-4.00861	0.00115742	0.00370288	-1.26822
8549	8549	5053	1.80066	3.87471	4.00077	0.00117595	0.00375294	-1.35215
207107	207107	693	-2.05955	-1.76874	-3.9994	0.00117921	0.00376192	-0.786756
91464	91464	3095	-1.64801	5.79487	-3.99072	0.00120011	0.0038143	-1.54373
55024	55024	3558	-1.59871	2.15516	-3.98876	0.0012049	0.00382785	-1.13715
6340	6340	3499	-2.23399	-0.165124	-3.97242	0.00124545	0.0039238	-0.989179
931	931	3594	-2.05046	2.36717	-3.96939	0.00125311	0.00394425	-1.2104
54933	54933	2003	-1.58936	4.64365	-3.96828	0.00125593	0.00395094	-1.51729
1244	1244	6129	2.17407	0.930492	3.9647	0.00126509	0.00397016	-1.05467
4747	4747	3841	-2.11901	-0.028893	-3.96032	0.00127637	0.00399819	-0.959114
2921	2921	1159	2.15182	3.67312	3.95781	0.00128288	0.00401263	-1.38453
643201	643201	4292	-1.78916	-0.528253	-3.94992	0.00130357	0.00406312	-0.949591
338707	338707	3545	2.05961	2.16319	3.94145	0.00132615	0.00412667	-1.26586
725	725	2578	1.68464	1.5669	3.92669	0.00136646	0.00422503	-1.19105
345557	345557	7739	-2.05366	-0.895279	-3.92297	0.00137682	0.00424985	-0.973842
933	933	3295	-1.74836	2.69819	-3.91952	0.00138649	0.00427286	-1.35435
10643	10643	4551	3.48209	-0.146767	3.9156	0.00139756	0.00430152	-1.06158
7980	7980	2444	1.91238	0.840382	3.91039	0.00141242	0.00433937	-1.14666
643	643	3107	-1.82207	0.995112	-3.90403	0.00143077	0.00438781	-1.16758
6512	6512	4093	2.24469	1.1353	3.89514	0.00145684	0.00445004	-1.23668
2676	2676	1931	-1.72004	0.593995	-3.89422	0.00145956	0.00445595	-1.14952
25789	25789	1712	-2.08471	-0.720557	-3.89233	0.00146518	0.00446745	-1.05499
4585	4585	16806	-2.32488	8.3477	-3.88574	0.00148493	0.00451633	-1.71847
643650	643650	2872	-2.26426	-1.67978	-3.8843	0.00148928	0.00452549	-1.01522
6751	6751	4291	-1.53437	3.44952	-3.88114	0.00149887	0.00454567	-1.54312
5649	5649	11571	-1.57671	1.71669	-3.85504	0.00158053	0.00474915	-1.35385
7060	7060	3719	2.19047	1.70875	3.83316	0.00165244	0.00492856	-1.43653
6860	6860	4096	-2.14056	-1.44785	-3.81494	0.00171484	0.00508871	-1.15574
4885	4885	2713	1.59348	1.14348	3.81076	0.00172952	0.0051197	-1.38255
1288	1288	7592	-1.69001	1.99156	-3.80555	0.00174793	0.00516431	-1.49156
84239	84239	11181	-1.7731	2.89969	-3.80497	0.00175001	0.00516864	-1.61265
2919	2919	1192	2.2656	4.18251	3.8025	0.00175884	0.0051911	-1.76867
4555	4555	68	-1.99503	-1.43964	-3.79627	0.00178128	0.00525186	-1.19404
101927167	101927167	2358	1.53254	0.627432	3.79194	0.00179704	0.00528636	-1.36895
773	773	8743	-1.57209	0.963122	-3.77233	0.00187028	0.00545733	-1.43183
4577	4577	69	-1.71363	0.598075	-3.77112	0.00187489	0.00546729	-1.39597
728606	728606	2598	-2.12792	-1.65488	-3.76751	0.00188872	0.00550166	-1.25034
1412	1412	989	-2.38402	-0.669571	-3.75906	0.00192152	0.00557612	-1.32702
1160	1160	1646	2.93587	0.553323	3.75766	0.00192699	0.00558913	-1.45601
84000	84000	4675	1.67322	0.674441	3.75388	0.0019419	0.00562371	-1.43885
23359	23359	4935	-1.79659	2.48437	-3.74962	0.00195881	0.00566614	-1.66759
150	150	3876	-1.61759	4.18313	-3.7454	0.00197574	0.00570808	-1.91743
4857	4857	4393	-1.63591	0.439804	-3.73019	0.00203797	0.0058579	-1.45375
4543	4543	2092	-1.52667	0.787429	-3.71851	0.00208708	0.00597981	-1.52537
50636	50636	5478	-1.72055	4.22601	-3.71231	0.00211364	0.00603551	-1.97199
1380	1380	4245	-2.25824	2.43921	-3.70987	0.00212418	0.00605727	-1.74158
9127	9127	3699	-1.79852	-1.19265	-3.69573	0.00218632	0.00619816	-1.39128
54738	54738	1879	-2.77422	-0.722163	-3.69056	0.0022095	0.00625448	-1.46122
6833	6833	5019	-1.82312	-1.03791	-3.66814	0.0023129	0.00649791	-1.46116
4321	4321	1877	1.66246	3.98811	3.66116	0.00234611	0.00657893	-2.06611
164656	164656	3839	-1.52981	0.686008	-3.65741	0.00236414	0.00662037	-1.65007
28454	28454	358	-1.65499	3.14885	-3.62537	0.00252392	0.00700304	-2.02597
3231	3231	2108	-1.85868	1.81066	-3.62302	0.00253605	0.00703095	-1.82484
4958	4958	2542	-2.01435	-0.576379	-3.62187	0.00254199	0.00704511	-1.58417
346689	346689	2459	1.71114	-1.81769	3.60831	0.00261338	0.00720646	-1.56914
6476	6476	6032	-2.01255	5.03242	-3.60362	0.00263854	0.00726852	-2.24245
55808	55808	3445	-1.66469	7.90119	-3.59957	0.00266046	0.00730775	-2.3323
57282	57282	6062	-2.45987	0.641679	-3.59665	0.00267637	0.00734345	-1.74876
51750	51750	5197	1.62523	0.908261	3.59272	0.00269793	0.00739272	-1.7738
2690	2690	6143	-1.67641	2.12156	-3.59219	0.00270085	0.00739832	-1.92911
100616259	100616259	76	-1.58526	-1.54487	-3.58727	0.00272812	0.00746096	-1.58447
2254	2254	4968	-1.57755	0.793392	-3.58473	0.00274234	0.00748898	-1.78213
284076	284076	3575	-1.67238	2.85072	-3.582	0.00275764	0.00751463	-2.07368
1373	1373	6858	1.88745	1.3661	3.57658	0.00278838	0.00757866	-1.87025
9118	9118	3231	-1.65016	-0.585429	-3.5699	0.00282669	0.00765645	-1.68022
125113	125113	1735	-1.68002	-1.35206	-3.56952	0.00282884	0.00766105	-1.62703
2596	2596	2104	-1.66293	0.277503	-3.56872	0.0028335	0.00767121	-1.76336
4760	4760	3002	-2.35118	0.23997	-3.56526	0.00285361	0.00771335	-1.8105
8970	8970	481	1.50361	-0.248407	3.551	0.00293798	0.00790359	-1.74888
9413	9413	3143	-1.66827	0.942757	-3.54542	0.00297164	0.00796716	-1.87885
794	794	1469	-1.98853	1.26636	-3.54481	0.00297536	0.00797255	-1.93481
148808	148808	4088	-1.79579	5.07522	-3.53151	0.00305732	0.00815861	-2.42087
342979	342979	2436	1.8578	0.715234	3.52936	0.00307077	0.00818936	-1.88463
1271	1271	2135	-2.62572	1.84218	-3.51925	0.00313491	0.00832898	-2.04762
83998	83998	2262	2.43824	5.27678	3.51692	0.00314983	0.00835946	-2.44063
100216001	100216001	1394	-2.14846	-0.558157	-3.51393	0.00316917	0.0084055	-1.80081
251	251	2494	3.41628	-0.604903	3.50914	0.00320033	0.00847358	-1.87428
199713	199713	4252	-1.72148	-1.21571	-3.50653	0.00321747	0.00850833	-1.75972
9892	9892	5499	-1.7706	-1.80563	-3.50308	0.00324023	0.00855384	-1.7379
10563	10563	1221	-1.54453	2.62147	-3.50155	0.00325035	0.00857923	-2.20817
100144604	100144604	1762	-2.02713	-1.90044	-3.49611	0.00328674	0.00866045	-1.76369
1813	1813	2699	3.10135	-0.32632	3.49126	0.00331943	0.00873573	-1.8843
57526	57526	9756	-1.65971	1.78805	-3.48134	0.00338748	0.00888309	-2.1126
440925	440925	2129	1.96492	-0.435164	3.47851	0.00340711	0.00892078	-1.88553
6898	6898	2757	-1.52517	-0.739668	-3.47816	0.00340954	0.00892242	-1.85748
547	547	9699	-1.87762	0.786896	-3.46467	0.00350488	0.00913725	-2.01888
2167	2167	838	-2.0486	0.749682	-3.45692	0.00356086	0.00926081	-2.02929
387849	387849	1139	-2.09973	3.49481	-3.44118	0.00367725	0.00951289	-2.41307
164832	164832	13912	-2.0868	-0.0809823	-3.44114	0.00367758	0.00951289	-1.98113
4915	4915	20458	-1.7947	2.7811	-3.43857	0.00369694	0.00955131	-2.32838
5079	5079	10909	-2.19177	1.91441	-3.42727	0.0037833	0.00972702	-2.2342
260293	260293	2880	1.73186	0.917805	3.42021	0.0038383	0.00984155	-2.12351
256764	256764	8214	1.98227	0.414256	3.40644	0.00394789	0.0100753	-2.11959
84873	84873	3140	-1.62299	2.69709	-3.39609	0.00403228	0.010246	-2.42162
54578	54578	2630	1.62634	-0.949134	3.39503	0.00404107	0.0102649	-1.99286
8744	8744	1688	1.67334	0.289286	3.39012	0.00408183	0.0103533	-2.11055
100422943	100422943	73	2.20366	-1.16565	3.38878	0.00409303	0.0103755	-2.01064
7166	7166	1815	-2.64287	0.698925	-3.38663	0.00411103	0.0104102	-2.19472
28513	28513	6615	-2.24277	0.169739	-3.37942	0.0041721	0.0105397	-2.13147
339390	339390	1360	-1.89021	-1.48037	-3.37947	0.00417166	0.0105397	-1.99575
25928	25928	1869	-1.52027	2.7478	-3.36089	0.00433307	0.0108874	-2.49408
2153	2153	9179	1.73825	1.24239	3.34743	0.00445392	0.0111273	-2.31385
134111	134111	6176	-1.75201	-0.170905	-3.34452	0.00448053	0.0111871	-2.16984
342527	342527	2449	2.10852	-0.445728	3.34382	0.00448689	0.0112014	-2.14283
93010	93010	3725	-2.41281	6.85116	-3.31391	0.00476969	0.0117859	-2.89606
4948	4948	4718	2.07347	-0.397219	3.31213	0.00478711	0.0118186	-2.23413
10418	10418	5138	-1.6667	6.33846	-3.30831	0.00482458	0.0118973	-2.94637
256714	256714	4933	2.39461	2.36687	3.30356	0.00487159	0.0119958	-2.57766
1308	1308	5610	-1.56176	7.7252	-3.30213	0.0048859	0.0120224	-2.9397
51268	51268	2412	2.21269	0.645214	3.28588	0.00505079	0.0123634	-2.37717
199786	199786	3700	-1.76115	0.628683	-3.28243	0.00508651	0.0124329	-2.37746
956	956	5437	-1.60674	0.19641	-3.28027	0.00510902	0.0124789	-2.32052
100130449	100130449	2017	-2.09976	-1.21662	-3.27831	0.0051295	0.0125235	-2.2329
84059	84059	19490	-1.65491	0.31945	-3.27692	0.00514406	0.0125536	-2.3405
10753	10753	2699	-1.52747	4.10486	-3.26838	0.00523454	0.0127378	-2.86397
3579	3579	2940	1.55314	0.0323359	3.2661	0.00525904	0.0127901	-2.32942
4009	4009	3947	-2.10288	-1.2247	-3.24832	0.00545348	0.0131862	-2.2855
1804	1804	6927	-1.7748	-1.1186	-3.24334	0.00550914	0.0132953	-2.29056
220382	220382	1861	-1.63304	-1.59835	-3.23841	0.00556485	0.0133955	-2.26915
388512	388512	2801	-1.58769	-0.387737	-3.23406	0.00561447	0.0134856	-2.35445
253868	253868	3610	-1.76244	-0.905965	-3.23017	0.0056593	0.0135765	-2.32641
199964	199964	2157	-1.71125	1.07601	-3.22906	0.00567215	0.0136054	-2.53311
846	846	7653	-1.91149	-1.73615	-3.21141	0.0058802	0.0140094	-2.31265
10022	10022	718	-3.12895	1.24857	-3.20457	0.00596282	0.0141624	-2.69366
153572	153572	4547	2.43401	-0.725444	3.2046	0.00596243	0.0141624	-2.4344
150084	150084	3542	-1.62513	-0.848142	-3.19413	0.00609112	0.0144207	-2.39947
405753	405753	1441	2.5377	1.55643	3.19172	0.00612121	0.0144778	-2.6958
2742	2742	4221	-1.86484	0.741679	-3.18826	0.00616451	0.0145558	-2.60512
7032	7032	708	2.80659	-0.811345	3.14907	0.00667727	0.0155907	-2.51405
84457	84457	6528	1.96483	-0.882142	3.14664	0.00671044	0.0156519	-2.50816
9096	9096	7838	1.50043	0.151816	3.13702	0.00684324	0.0158994	-2.60151
28826	28826	347	-1.94074	3.27469	-3.12159	0.00706178	0.0163222	-3.02761
389023	389023	730	-2.35439	0.408742	-3.1204	0.00707886	0.0163505	-2.67934
56776	56776	8041	-1.87488	-0.0568084	-3.107	0.00727468	0.016739	-2.69855
2662	2662	2656	-1.51458	-1.78894	-3.10269	0.00733887	0.0168684	-2.5078
3002	3002	946	1.59032	1.23509	3.09796	0.00740992	0.0170017	-2.80104
192134	192134	2560	-2.01598	5.093	-3.09683	0.00742685	0.0170336	-3.2627
222546	222546	3507	-1.99309	-1.00613	-3.09191	0.00750159	0.0171911	-2.61
100507351	100507351	4232	-2.15335	1.20635	-3.06691	0.00789311	0.0179268	-2.8513
51473	51473	4820	-1.64647	0.201862	-3.06503	0.00792333	0.0179652	-2.76035
354	354	1924	-1.68087	0.118481	-3.06125	0.00798439	0.0180656	-2.73997
3577	3577	2486	1.74642	-0.978421	3.03964	0.00834311	0.0187372	-2.67318
101928353	101928353	673	2.49929	0.0345817	3.01785	0.00872058	0.0194663	-2.83105
9622	9622	1510	-1.56729	-1.28396	-3.01524	0.00876703	0.019552	-2.70829
6755	6755	2741	2.14355	-0.59709	3.0132	0.00880333	0.0196097	-2.79939
1555	1555	3417	1.55996	3.56935	2.98301	0.00935959	0.0206374	-3.36889
159963	159963	7579	-1.50336	-1.03748	-2.97991	0.00941857	0.0207485	-2.79609
90113	90113	5016	-1.60791	0.249032	-2.97786	0.00945773	0.0208132	-2.92415
6375	6375	1737	-1.71207	-1.2643	-2.97484	0.00951583	0.020922	-2.78739
4151	4151	1497	-1.79864	2.22134	-2.96834	0.00964212	0.0211503	-3.19259
4246	4246	521	-1.92203	0.231027	-2.92492	0.0105286	0.0227446	-3.02763
8115	8115	1620	-1.94856	0.0921577	-2.92327	0.0105638	0.0228062	-3.01587
55600	55600	1182	-2.5996	6.74953	-2.91132	0.0108222	0.0232751	-3.65559
100271702	100271702	2352	-1.61682	-0.0476507	-2.90023	0.0110676	0.0237157	-3.05575
3360	3360	4207	-1.71699	1.2756	-2.87145	0.0117301	0.0248908	-3.25541
5803	5803	8159	-1.60433	-0.820695	-2.86833	0.0118043	0.0250287	-3.02767
389812	389812	927	-2.01002	0.555055	-2.86418	0.0119035	0.0252168	-3.18272
57628	57628	7840	-1.81099	1.68535	-2.82124	0.0129798	0.0271108	-3.4076
115111	115111	5934	-1.57218	-1.4006	-2.81284	0.0132013	0.0274956	-3.07382
54831	54831	2126	-2.17125	2.61395	-2.73956	0.0152947	0.0310658	-3.6751
284578	284578	2363	-1.50797	-0.269635	-2.69404	0.0167537	0.0335703	-3.41605
341208	341208	5951	1.85604	-1.58457	2.68317	0.0171215	0.0341624	-3.32466
5948	5948	688	2.29712	-0.701918	2.64864	0.0183424	0.0361527	-3.49018
8715	8715	6319	-1.67602	-0.924005	-2.61273	0.0197009	0.038376	-3.51468
3053	3053	2221	1.52577	-1.17863	2.6114	0.0197529	0.0384579	-3.4737
57717	57717	4532	1.65914	-0.0174069	2.60927	0.019837	0.0386039	-3.59256
260436	260436	566	-1.77527	0.373879	-2.57403	0.0212733	0.0409155	-3.71059
50674	50674	1255	-1.6617	-1.50922	-2.56473	0.0216686	0.041553	-3.56532
654790	654790	1424	-1.60818	-1.79432	-2.54694	0.0224448	0.0428141	-3.54572
375057	375057	8257	-1.54762	1.88989	-2.54323	0.0226099	0.0430999	-3.96509

## Sheet: Sheet2
+	GeneID	Length	logFC	AveExpr	t	P.Value	adj.P.Val	B
CST1	1469	760	6.5254	1.02585	11.0045	1.52881e-08	4.36281e-06	9.80227
MMP3	4314	1828	6.24243	1.03917	9.81481	6.90159e-08	6.98077e-06	8.45753
CLDN2	9075	3438	5.88778	1.89639	9.23333	1.51703e-07	9.56234e-06	7.77639
COL10A1	1300	5043	5.87144	0.508533	10.0953	4.77891e-08	6.19985e-06	8.74574
MMP7	4316	1119	5.82751	1.12678	9.01231	2.06596e-07	1.07786e-05	7.44895
MMP1	4312	2055	5.79227	2.89271	9.48295	1.07714e-07	8.56204e-06	8.12781
INHBA	3624	2175	5.69853	1.25341	15.0273	2.14007e-10	6.04784e-07	13.4695
COL11A1	1301	7723	5.63045	2.24574	13.1815	1.32143e-09	2.09002e-06	12.1816
DPEP1	1800	2411	5.55855	4.29501	6.34209	1.37645e-05	0.000124144	3.25642
REG1A	5967	808	5.42811	2.04793	6.60683	8.70699e-06	9.06456e-05	3.80149
-	GeneID	Length	logFC	AveExpr	t	P.Value	adj.P.Val	B
OTOP2	92736	2359	-7.49043	2.21494	-12.4624	2.85118e-09	2.35727e-06	11.3666
OTOP3	347741	2433	-6.55921	-1.58509	-17.049	3.60924e-11	2.03994e-07	14.2442
BEST4	266675	3289	-6.23577	4.13333	-16.6295	5.13796e-11	2.17798e-07	15.3174
MYOC	4653	2045	-6.22112	-1.26416	-12.8632	1.84892e-09	2.09002e-06	11.3424
AQP8	343	1359	-6.10199	5.82075	-9.62193	8.92711e-08	8.114e-06	8.28977
CA7	766	1852	-5.73804	4.16217	-17.996	1.67302e-11	1.85025e-07	16.3634
CLCA4	22802	3240	-5.61812	6.91254	-7.42884	2.23182e-06	3.78627e-05	4.98133
CA1	759	1511	-5.57831	6.87508	-7.35993	2.493e-06	4.03189e-05	4.87352
KRT24	192666	1881	-5.19649	-0.249521	-7.04134	4.19234e-06	5.64761e-05	4.56851
TMIGD1	388364	1249	-5.1573	4.46949	-8.17197	7.0332e-07	1.96466e-05	6.24682
adj.P.Val	GeneID	Length	logFC	AveExpr	t	P.Value	adj.P.Val2	B
CA7	766	1852	-5.73804	4.16217	-17.996	1.67302e-11	1.85025e-07	16.3634
ETV4	2118	2764	5.00337	3.70033	17.6633	2.18242e-11	1.85025e-07	16.0765
OTOP3	347741	2433	-6.55921	-1.58509	-17.049	3.60924e-11	2.03994e-07	14.2442
BEST4	266675	3289	-6.23577	4.13333	-16.6295	5.13796e-11	2.17798e-07	15.3174
PHLPP2	23035	9037	-2.32103	5.72245	-15.3518	1.58599e-10	5.37842e-07	14.5663
INHBA	3624	2175	5.69853	1.25341	15.0273	2.14007e-10	6.04784e-07	13.4695
MYOC	4653	2045	-6.22112	-1.26416	-12.8632	1.84892e-09	2.09002e-06	11.3424
SPIB	6689	3531	-4.58954	4.41311	-13.1744	1.33125e-09	2.09002e-06	12.4322
NAAA	27163	3442	-2.06722	6.03801	-13.2587	1.21937e-09	2.09002e-06	12.5357
COL4A1	1282	15600	2.86618	7.66584	12.8644	1.84658e-09	2.09002e-06	12.1258

## Sheet: GO
Category	Term	Count	%	PValue	Genes	List Total	Pop Hits	Pop Total	Fold Enrichment	Bonferroni	Benjamini	FDR
GOTERM_BP_DIRECT	GO:0006958~complement activation, classical pathway	59	3.35227e+16	2.10799e-22	28938, 28817, 28778, 28930, 28457, 28776, 28815, 28937, 28816, 1380, 28813, 28452, 3514, 28450, 28378, 28896, 28299, 28893, 28454, 100423062, 28907, 28908, 28822, 28823, 28424, 28820, 3494, 3493, 28903, 28825, 28461, 28420, 28465, 725, 28919, 28834, 28876, 28439, 28912, 28913, 3538, 28793, 28394, 28395, 28791, 730, 28796, 28434, 28797, 28392, 3539, 28809, 28449, 28526, 3426, 28442, 3543, 28883, 3…	1333	99	16792	7507391999515030	8.88938e-20	8.88938e-20	8.77976e-20
GOTERM_BP_DIRECT	GO:0006898~receptor-mediated endocytosis	77	4375	1.39687e-20	28938, 28817, 136853, 10808, 28778, 28930, 28457, 28776, 2350, 3043, 28815, 28937, 28816, 28813, 3040, 154, 28452, 3514, 28450, 3512, 28378, 3039, 28896, 28299, 28893, 28454, 84000, 28907, 286133, 28908, 28822, 28823, 28424, 28820, 3494, 3493, 28903, 28825, 28461, 283316, 28420, 28465, 6678, 4973, 4017, 7804, 28919, 28834, 64699, 28876, 28439, 28912, 28913, 3538, 1238, 28793, 28394, 28395, 28791,…	1333	186	16792	5214948898514950	5.8906e-18	2.9453e-18	2.90898e-17
GOTERM_BP_DIRECT	GO:0050776~regulation of immune response	74	4204545454545450	2.40115e-19	28938, 28817, 22914, 3683, 28778, 28930, 28457, 28776, 56253, 28815, 28937, 28816, 28813, 28452, 3514, 28450, 57823, 28378, 28896, 28299, 28893, 28454, 959, 28907, 28908, 131450, 3695, 28822, 28823, 28424, 28820, 28903, 28825, 3805, 28461, 28420, 28465, 925, 1308, 10225, 28919, 28834, 28876, 1281, 28439, 28912, 28913, 3538, 54210, 28793, 28394, 28395, 28791, 28796, 28434, 28797, 1278, 930, 1277, …	1333	178	16792	5237017119448400	1.01257e-14	3.37522e-15	3.3336e-15
GOTERM_BP_DIRECT	GO:0006956~complement activation	51	2.89773e+16	1.04186e-17	28938, 28817, 28778, 28930, 28457, 28776, 28815, 28937, 28816, 28813, 28452, 3514, 28450, 28378, 28896, 28299, 28893, 28454, 28907, 28908, 28822, 28823, 28424, 28820, 28903, 28825, 28461, 28420, 28465, 28919, 28834, 28876, 28439, 28912, 28913, 3538, 28793, 28394, 28395, 28791, 1675, 730, 28796, 28434, 28797, 28392, 3539, 28809, 28449, 28442, 28883	1333	87	16792	7384535789119690	4.39351e-14	1.09838e-13	1.08483e-13
GOTERM_BP_DIRECT	GO:0006955~immune response	114	6.47727e+16	2.60336e-16	93035, 6352, 6355, 3001, 28457, 28452, 3514, 1215, 28450, 356, 3512, 28299, 28454, 2826, 10410, 28907, 28908, 729230, 7850, 6368, 3494, 3493, 28903, 28461, 366, 643, 28465, 924, 925, 6373, 6372, 6374, 29802, 28439, 28793, 1238, 28394, 28791, 1511, 28395, 28796, 28434, 28797, 654, 933, 28392, 2209, 939, 6387, 28449, 284948, 2215, 2214, 1521, 28442, 126259, 3543, 948, 28938, 28817, 9547, 6398, 2877…	1333	421	16792	3411104557612080	1.09784e-12	2.19568e-14	2.1686e-14
GOTERM_BP_DIRECT	GO:0038096~Fc-gamma receptor signaling pathway involved in phagocytosis	52	2.95455e+16	7.25612e-09	28938, 28817, 28778, 28930, 28457, 28776, 28815, 28937, 28816, 28813, 28452, 3514, 28450, 28378, 28896, 28299, 28893, 28454, 5336, 28907, 28908, 28822, 28823, 28424, 28820, 28903, 28825, 28461, 28420, 28465, 28919, 28834, 28876, 28439, 28912, 28913, 3538, 28793, 28394, 28395, 28791, 28796, 28434, 28797, 28392, 2209, 3539, 28809, 28449, 2214, 28442, 28883	1333	127	16792	5157887897171140	0.000305991	5.09984e-06	5.03696e-06
GOTERM_BP_DIRECT	GO:0006508~proteolysis	108	6136363636363630	4.88709e-07	9622, 28457, 2153, 28452, 354, 3514, 28450, 10537, 1179, 28299, 28454, 5655, 11223, 57628, 28907, 28908, 22802, 9635, 164832, 222643, 29953, 92291, 28903, 28461, 3004, 9507, 4973, 8038, 28834, 64699, 28439, 3538, 28793, 28394, 28791, 1511, 28395, 28796, 28434, 28797, 1991, 4224, 4225, 28392, 10875, 10753, 3539, 6422, 11174, 28449, 1373, 1800, 79148, 3426, 28442, 1804, 10004, 5328, 10003, 64063, 2…	1333	500	16792	2.72098e+16	0.0206088	0.00294412	0.00290782
GOTERM_BP_DIRECT	GO:0007155~cell adhesion	91	5170454545454540	4.38183	2191, 7045, 5067, 22915, 3683, 81607, 22871, 10417, 57823, 10418, 284217, 1496, 634, 8406, 6900, 3678, 152330, 10894, 22801, 7058, 9635, 6401, 9358, 3695, 29119, 388585, 1272, 3371, 7130, 482, 27253, 1303, 563, 1501, 10669, 2358, 3960, 341640, 4973, 10024, 4017, 1825, 1306, 10225, 7301, 6696, 6695, 8038, 7148, 1285, 7060, 6092, 176, 80781, 575, 53841, 1310, 1277, 145864, 3730, 933, 10752, 5317, 2…	1333	459	16792	2.49747e+16	1872.72	230.977	2281.29
GOTERM_BP_DIRECT	GO:0038095~Fc-epsilon receptor signaling pathway	50	2840909090909090	4.48752	28938, 28817, 28778, 28930, 28457, 28776, 28815, 28937, 28816, 28813, 28452, 3514, 28450, 28378, 28896, 28299, 28893, 28454, 5336, 28907, 28908, 28822, 28823, 28424, 28820, 28903, 28825, 28461, 28420, 28465, 28919, 28834, 28876, 28439, 28912, 28913, 3538, 28793, 28394, 28395, 28791, 28796, 28434, 28797, 28392, 3539, 28809, 28449, 28442, 28883	1333	178	16792	3.53853e+16	18727.2	2102.65	2076.72
GOTERM_BP_DIRECT	GO:0030574~collagen catabolic process	25	1.42045e+16	355984	1285, 1284, 1282, 1281, 80781, 1278, 1310, 1277, 4320, 4321, 1295, 1294, 1293, 1290, 1303, 1301, 1289, 1300, 1288, 4312, 4314, 4316, 4318, 1306, 9509	1333	64	16792	492076144036009	1.50118e+09	1.50118e+08	1.48267e+08
GOTERM_BP_DIRECT	GO:0007267~cell-cell signaling	50	2840909090909090	4.47353e+07	6352, 6355, 6751, 9547, 6750, 6753, 6752, 7042, 153, 154, 356, 2069, 3553, 6469, 7253, 8744, 6368, 1908, 24147, 29953, 6280, 7130, 79368, 5228, 1944, 6373, 6372, 6375, 6374, 5125, 2254, 374, 650, 168620, 651, 4828, 10077, 9518, 8840, 3992, 5697, 2100, 2263, 183, 3624, 148, 10563, 946, 8839, 3627	1333	254	16792	2479753796716890	1.88647e+11	1.71499e+10	1.69384e+10
GOTERM_BP_DIRECT	GO:0030198~extracellular matrix organization	40	2272727272727270	7.03649e+06	25903, 7045, 6696, 3683, 5268, 1285, 1284, 1282, 1281, 176, 80781, 284217, 1278, 1310, 633, 1277, 60495, 4148, 3678, 22801, 5054, 5212, 164656, 3695, 1297, 1295, 1294, 1293, 3371, 25975, 1290, 1404, 1301, 1289, 1300, 25890, 1288, 8516, 6678, 4237	1333	196	16792	2.57085e+16	2.96685e+11	2.47274e+11	2.44225e+10
GOTERM_BP_DIRECT	GO:0050853~B cell receptor signaling pathway	19	1.07955e+16	8.47286e+07	28834, 28526, 3494, 3493, 3538, 640, 596, 3514, 973, 89857, 930, 974, 3543, 28442, 100423062, 5336, 5579, 3507, 3539	1333	54	16792	4432330304798420	3.57237e+12	2.74846e+11	2.71457e+11
GOTERM_BP_DIRECT	GO:0030199~collagen fibril organization	16	0.9090909090909091	1.16312e+09	4320, 7146, 7148, 1281, 7042, 1290, 176, 871, 1303, 1301, 1289, 1278, 1277, 4017, 1805, 9509	1333	39	16792	5168061246080750	4.90369e+11	3.5035e+10	3.46029e+10
GOTERM_BP_DIRECT	GO:0007166~cell surface receptor signaling pathway	48	2727272727272720	3.75577e+09	5021, 6751, 6750, 7102, 4233, 1285, 9340, 4070, 154, 3579, 575, 577, 23284, 3577, 284217, 930, 117, 10077, 10990, 4543, 4887, 51567, 11126, 3977, 939, 6344, 7433, 1908, 1132, 183, 4061, 57556, 3624, 84873, 84059, 2674, 23495, 1907, 5028, 10563, 3820, 5745, 925, 3821, 10103, 948, 8519, 3627	1333	274	16792	220679987515127	0.0015825545273624453	9.91566e+10	9.79338e+10
GOTERM_BP_DIRECT	GO:0070098~chemokine-mediated signaling pathway	21	1.19318e+16	3.76216e+08	6373, 6372, 7032, 6375, 6374, 6352, 729230, 6355, 6387, 6368, 2921, 1238, 2920, 3579, 643, 3577, 3576, 2919, 10563, 2826, 3627	1333	71	16792	3725917394841660	0.0015852473103575848	9.91566e+10	9.79338e+10
GOTERM_BP_DIRECT	GO:0006910~phagocytosis, recognition	13	0.7386363636363636	5.42087e+08	28834, 28526, 3494, 3493, 3538, 3514, 81035, 3543, 28442, 100423062, 948, 3507, 3539	1333	28	16792	5848676454827990	0.0022833698225753762	1.34469e+12	1.32811e+11
GOTERM_BP_DIRECT	GO:0006954~inflammatory response	59	3.35227e+16	9.22269e+08	6352, 6355, 3683, 6279, 26279, 2350, 51083, 51561, 3553, 8767, 959, 7098, 729230, 5354, 6401, 6368, 1393, 6280, 7130, 3569, 2358, 1269, 2357, 2919, 6556, 4973, 80274, 6373, 6372, 6374, 6696, 6335, 2053, 650, 1238, 3815, 2921, 1116, 2920, 3579, 81793, 654, 3577, 3576, 4225, 7857, 939, 5294, 9971, 9734, 6387, 5729, 3827, 2852, 8877, 10563, 6614, 54106, 3627	1333	379	16792	196103379406857	0.003881658724918524	2.16067e+11	2.13403e+12
GOTERM_BP_DIRECT	GO:0050871~positive regulation of B cell activation	12	0.6818181818181818	1.89997e+10	3538, 3569, 3514, 3543, 28442, 28834, 100423062, 28526, 3494, 3493, 3507, 3539	1333	26	16792	5.81407e+16	0.007980177206046157	4.21694e+12	4.16494e+11
GOTERM_BP_DIRECT	GO:0006935~chemotaxis	27	1.53409e+16	2.75681e+09	6373, 6372, 6352, 6374, 6355, 9547, 1238, 2920, 3579, 3577, 3576, 1672, 56477, 3730, 2826, 729230, 6387, 6368, 11251, 8061, 3053, 2358, 2357, 643, 2919, 5328, 3627	1333	122	16792	2787893694735150	0.011558185094517892	5.81274e+11	5.74106e+11
GOTERM_BP_DIRECT	GO:0002690~positive regulation of leukocyte chemotaxis	10	0.5681818181818182	3.04682e+10	6373, 6372, 3569, 6375, 6374, 1908, 1907, 2155, 3570, 3627	1333	18	16792	699841627073435	0.012766270872684227	6.1183e+10	6.04286e+11
GOTERM_BP_DIRECT	GO:0015701~bicarbonate transport	15	0.8522727272727272	4.3409e+09	8671, 3043, 3040, 57282, 83959, 1811, 771, 760, 762, 115111, 3039, 766, 768, 759, 1836	1333	44	16792	4294482711586980	0.018139069777332484	8.21907e+11	8.11772e+11
GOTERM_BP_DIRECT	GO:0002250~adaptive immune response	30	1.70455e+16	4.48277e+09	22914, 56253, 23547, 83417, 57823, 151888, 3512, 28874, 973, 387357, 974, 10990, 55824, 5579, 8767, 50852, 5294, 28921, 28881, 115650, 28940, 117157, 23495, 10462, 30835, 54900, 924, 608, 79908, 3507	1333	148	16792	255347620688956	0.018726344480154977	8.21907e+11	8.11772e+11
GOTERM_BP_DIRECT	GO:0007586~digestion	18	1.02273e+16	5.31833e+09	7032, 6564, 6344, 7433, 6751, 6750, 6752, 5697, 114131, 2169, 57016, 4224, 10891, 4225, 54658, 4852, 10753, 10874	1333	63	16792	359918551066338	0.022177848884635143	9.26604e+11	9.15178e+10
GOTERM_BP_DIRECT	GO:0007204~positive regulation of cytosolic calcium ion concentration	28	1.59091e+16	5.49327e+09	5021, 59341, 2099, 111, 4828, 773, 3579, 56477, 4887, 2826, 5030, 5294, 729230, 1909, 183, 5729, 3827, 2358, 51196, 2852, 2357, 148, 1907, 5028, 10563, 5745, 948, 79608	1333	134	16792	2632240149589630	0.022898915620021554	9.26604e+11	9.15178e+10
GOTERM_BP_DIRECT	GO:0007411~axon guidance	31	1.76136e+16	6.85335e+08	8633, 9423, 55083, 6092, 7042, 10417, 655, 2047, 6469, 4147, 3730, 6900, 3798, 10752, 152330, 4009, 7473, 9378, 7474, 9211, 10381, 6387, 4684, 57556, 288, 2676, 51332, 6712, 3800, 5649, 1944	1333	159	16792	2.45605e+16	0.028487028724073493	0.0011115599776284862	0.0010978532859432404
GOTERM_BP_DIRECT	GO:0007187~G-protein coupled receptor signaling pathway, coupled to cyclic nucleotide second messenger	15	0.8522727272727272	7.79169e+08	7253, 7433, 6751, 6753, 6752, 11251, 3363, 3352, 3360, 1269, 1268, 6755, 4543, 4852, 5745	1333	46	16792	4107766071952770	0.032323715007899434	0.0011866853451214141	0.001172052279447638
GOTERM_BP_DIRECT	GO:0008285~negative regulation of cell proliferation	58	3295454545454540	7.87934e+09	6751, 6750, 9148, 6753, 6752, 590, 7161, 7042, 990, 27085, 8929, 2069, 3553, 4488, 6425, 6424, 10178, 54997, 1813, 6368, 3651, 9314, 1033, 1594, 8061, 1030, 5270, 6282, 563, 3569, 10669, 247, 6755, 2919, 5745, 1285, 7020, 650, 144455, 80781, 575, 653, 655, 2487, 3576, 10077, 85477, 4487, 6422, 3624, 2852, 148, 4830, 1805, 5008, 10202, 7704, 8519	1333	396	16792	1845037016829960	0.03268135682955042	0.0011866853451214141	0.001172052279447638
GOTERM_BP_DIRECT	GO:0016525~negative regulation of angiogenesis	17	0.9659090909090908	1.85333e+10	729230, 7058, 9723, 1285, 1284, 7060, 23213, 183, 285, 354, 575, 356, 577, 5764, 6678, 2828, 3627	1333	62	16792	3.45406e+16	0.07517950187730982	0.0026949962807575317	0.0026617641710588377
GOTERM_BP_DIRECT	GO:0008284~positive regulation of cell proliferation	63	3.57955e+16	3.87159e+11	9423, 2350, 150, 9340, 7042, 51085, 80320, 596, 4609, 994, 356, 2069, 6469, 7253, 163747, 8862, 3651, 1908, 388585, 8061, 3570, 1271, 3371, 80310, 3569, 51176, 6997, 1907, 5228, 5745, 6374, 2254, 29923, 374, 3815, 332, 4828, 80781, 3579, 2322, 2168, 152831, 60495, 3977, 7076, 7433, 6422, 2263, 4081, 7272, 4915, 4916, 63928, 2852, 2651, 5764, 5008, 51237, 9928, 56648, 5967, 51316, 3627	1333	466	16792	1.70305e+16	0.15063670110249572	0.005442170324713459	0.005375062699177509
GOTERM_BP_DIRECT	GO:0006814~sodium ion transport	19	1.07955e+16	509241566578	6340, 6584, 159963, 8671, 11280, 10050, 6332, 8884, 6335, 9963, 246213, 482, 57282, 64849, 83959, 115584, 477, 6338, 41	1333	81	16792	2.95489e+16	0.19325902640945658	0.006730498763539391	0.006647504707171346
GOTERM_BP_DIRECT	GO:0071294~cellular response to zinc ion	9	0.5113636363636364	5.24292e+10	4493, 4494, 2742, 4495, 4496, 4499, 4501, 4502, 3777	1333	19	16792	5967070715047180	0.1983633341978075	0.006730498763539391	0.006647504707171346
GOTERM_BP_DIRECT	GO:0006911~phagocytosis, engulfment	12	0.6818181818181818	5.26693e+10	3538, 3514, 3543, 28442, 28834, 100423062, 28526, 3494, 3493, 2209, 3507, 3539	1333	35	16792	4319022612796050	0.1991745802165843	0.006730498763539391	0.006647504707171346
GOTERM_BP_DIRECT	GO:0001501~skeletal system development	26	1.47727e+16	6.91179e+10	7004, 9060, 1281, 7042, 176, 650, 651, 653, 654, 1278, 655, 1310, 2487, 1277, 145864, 2662, 4148, 3714, 1290, 1404, 1303, 1300, 9507, 5745, 7704, 4318	1333	137	16792	2390699864747200	0.2528432337830707	0.008572652395074053	0.00846694266670226
GOTERM_BP_DIRECT	GO:0071392~cellular response to estradiol stimulus	11	0.625	8.99839e+10	3569, 2852, 6751, 6753, 6752, 6422, 4488, 10891, 54658, 2099, 1393	1333	31	16792	4469956198727100	0.3157821880365924	0.010841768564615474	0.01070807827166788
GOTERM_BP_DIRECT	GO:0001503~ossification	18	1.02273e+16	1.4682e+12	7123, 6781, 6696, 285313, 91851, 10272, 25884, 7291, 1290, 596, 653, 1301, 655, 6678, 846, 1836, 4318, 8519	1333	80	16792	2.83436e+16	0.4616168439931376	0.017198314749863726	0.016986241625132185
GOTERM_BP_DIRECT	GO:0001764~neuron migration	21	1.19318e+16	1.95814e+12	9201, 9620, 6695, 6387, 9423, 7291, 460, 54541, 57556, 4915, 8929, 4916, 1951, 2676, 51473, 23284, 92737, 4147, 6900, 10752, 5649	1333	105	16792	2519429857464360	0.562128274989328	0.022317524853752154	0.02204232653921691
GOTERM_BP_DIRECT	GO:0010628~positive regulation of gene expression	39	2215909090909090	2.09733e+12	8431, 4593, 130497, 2254, 59341, 2053, 7042, 7020, 650, 3815, 4609, 3553, 6424, 54997, 54738, 7473, 7098, 5354, 9314, 3232, 7291, 1272, 3371, 26228, 287, 4915, 288, 3624, 3569, 4916, 51471, 983, 2852, 51176, 1001, 6556, 128239, 54106, 1869	1333	262	16792	1.87515e+16	0.5870947251328136	0.02327485024808571	0.02298784711483922
GOTERM_BP_DIRECT	GO:0032496~response to lipopolysaccharide	28	1.59091e+16	2.19434e+12	6373, 6372, 6374, 6279, 2921, 2920, 1511, 356, 1991, 54658, 5336, 939, 6401, 1594, 1373, 342979, 1269, 1268, 3587, 6678, 2919, 6556, 5105, 10563, 3764, 6833, 3627, 10225	1333	164	16792	2.15073e+16	0.6036487715079979	0.0237269994462821	0.02343442084272349
GOTERM_BP_DIRECT	GO:0000281~mitotic cytokinesis	10	0.5681818181818182	2.81918e+11	288, 55165, 1058, 26586, 285643, 54443, 5347, 10112, 24137, 9493	1333	29	16792	4343844581835110	0.6954789034562201	0.029264321019208204	0.0289034614761684
GOTERM_BP_DIRECT	GO:0051965~positive regulation of synapse assembly	15	0.8522727272727272	2.84524e+11	9378, 5021, 7058, 22871, 147381, 22865, 4915, 27286, 4916, 575, 577, 23284, 2047, 54674, 84189	1333	62	16792	3.0477e+16	0.6988081630936989	0.029264321019208204	0.0289034614761684
GOTERM_BP_DIRECT	GO:1902476~chloride transmembrane transport	19	1.07955e+16	3.26976e+11	441509, 22802, 9635, 266675, 2562, 203859, 57030, 80727, 1811, 115111, 54831, 2742, 1179, 2563, 53405, 5348, 5349, 1836, 50636	1333	93	16792	2.57361e+16	0.7481901835295349	0.03282989756605314	0.03242507075233847
GOTERM_BP_DIRECT	GO:0008283~cell proliferation	49	2784090909090900	3.89143e+12	7045, 11184, 5068, 4058, 23246, 7042, 81610, 596, 4609, 8328, 957, 6624, 8744, 9833, 1909, 2919, 5347, 4852, 51776, 10103, 608, 8556, 4233, 1285, 1164, 29128, 4070, 22974, 55388, 374, 4948, 1434, 699, 2641, 84666, 11126, 10630, 11004, 4084, 5174, 9211, 5697, 1132, 54541, 55198, 51196, 983, 5008, 705	1333	366	16792	1.6865e+16	0.8062790185147146	0.03816318643609648	0.0376925946185302
GOTERM_BP_DIRECT	GO:0045926~negative regulation of growth	8	0.45454545454545453	4.18139e+12	4493, 4494, 4495, 4496, 247, 4499, 4501, 4502	1333	19	16792	5304062857819710	0.8285835142240022	0.04007478049410712	0.039580616731789454
GOTERM_BP_DIRECT	GO:0060326~cell chemotaxis	15	0.8522727272727272	4.77055e+12	6372, 6374, 6352, 6355, 9547, 6387, 3815, 2920, 2358, 2357, 51176, 2047, 56477, 2919, 3627	1333	65	16792	2.90703e+16	0.8663086861859814	0.044705372358320075	0.044154108577757444
GOTERM_BP_DIRECT	GO:0071456~cellular response to hypoxia	19	1.07955e+16	4.89481e+11	6781, 5366, 6422, 7291, 2030, 64506, 56776, 596, 114131, 1179, 655, 2168, 5764, 10891, 5105, 8614, 6547, 3777, 1869	1333	96	16792	2.49319e+16	0.8731370888628502	0.04487267110365309	0.04431934435539841
GOTERM_BP_DIRECT	GO:0050729~positive regulation of inflammatory response	16	0.9090909090909091	5.18063e+11	7098, 6375, 5054, 6352, 7474, 729230, 6355, 6368, 6279, 59341, 183, 6280, 81793, 51561, 2167, 54106	1333	73	16792	2.76102e+16	0.8875489886119712	0.04648237260176381	0.04590919655829886
GOTERM_BP_DIRECT	GO:0030593~neutrophil chemotaxis	15	0.8522727272727272	5.61989e+11	5294, 6375, 6352, 6355, 6368, 6279, 1908, 6280, 7042, 54210, 2921, 3579, 3576, 3553, 1907	1333	66	16792	2.86299e+16	0.9065729358255271	0.04903878023126418	0.0484340810204447
GOTERM_BP_DIRECT	GO:0042493~response to drug	42	2.38636e+16	5.69813e+11	5021, 11280, 5243, 6750, 590, 7161, 7042, 51083, 596, 4609, 80781, 1277, 117, 10891, 54658, 3777, 2903, 1813, 3291, 4760, 3651, 6422, 1373, 8061, 3352, 1503, 3624, 3569, 10309, 983, 2016, 148, 1001, 2354, 5764, 9429, 768, 5228, 6833, 8438, 7804, 27290	1333	304	16792	1740395625222090	0.9096066967175624	0.04903878023126418	0.0484340810204447
GOTERM_BP_DIRECT	GO:0051216~cartilage development	14	0.7954545454545454	5.97354e+11	7076, 7474, 5396, 25884, 3232, 388585, 23213, 651, 1116, 653, 654, 1300, 655, 7704	1333	59	16792	2.98915e+16	0.9195237292257794	0.05038080464677086	0.04975955687782799
GOTERM_BP_DIRECT	GO:0007215~glutamate receptor signaling pathway	7	0.3977272727272727	6.59145e+11	2899, 6751, 2893, 2892, 2904, 3745, 2903	1333	15	16792	5878669667416850	0.9379944695097127	0.054502258994631084	0.05383018940304445
GOTERM_BP_DIRECT	GO:0007268~chemical synaptic transmission	35	1.98864e+16	6.77897e+11	6751, 6750, 6753, 6752, 2892, 3363, 3360, 56479, 2563, 4885, 2906, 3798, 4887, 6327, 3777, 2904, 2903, 6505, 341359, 9378, 9892, 7433, 5354, 9456, 11251, 3352, 27115, 56127, 2893, 6755, 5368, 4852, 4359, 4857, 57717	1333	240	16792	1.83708e+16	0.9427117385951511	0.05497481061425175	0.05429691396925742
GOTERM_BP_DIRECT	GO:0035987~endodermal cell differentiation	9	0.5113636363636364	8.68232e+11	1303, 3624, 1301, 1284, 1295, 83881, 1294, 3678, 4318	1333	27	16792	419904976244061	0.9743426427695397	0.06908178400551378	0.06822993369290133
GOTERM_BP_DIRECT	GO:0051781~positive regulation of cell division	12	0.6818181818181818	9.0945e+11	80310, 346389, 2069, 3553, 5764, 6469, 2254, 7060, 2263, 5008, 5228, 7042	1333	47	16792	3216293435060890	0.9784396078162557	0.07102133970875443	0.07014557265519616
GOTERM_BP_DIRECT	GO:0035116~embryonic hindlimb morphogenesis	9	0.5113636363636364	0.001131913032327336	7473, 130497, 340419, 4487, 6469, 4488, 7291, 7704, 3899	1333	28	16792	4049083699496300	0.9915701876329022	0.08628330467524252	0.08521934170556915
GOTERM_BP_DIRECT	GO:0090023~positive regulation of neutrophil chemotaxis	8	0.45454545454545453	0.0011458062750328625	2921, 6375, 2920, 3579, 51561, 3576, 2919, 7060	1333	22	16792	4.58078e+16	0.9920504135364051	0.08628330467524252	0.08521934170556915
GOTERM_BP_DIRECT	GO:0006865~amino acid transport	10	0.5681818181818182	0.0012889805416365964	4609, 92745, 6533, 11254, 340024, 10630, 206358, 54716, 23657, 8140	1333	35	16792	3.59919e+16	0.9956567708711971	0.0953619463873952	0.09418603431432322
GOTERM_BP_DIRECT	GO:0007169~transmembrane receptor protein tyrosine kinase signaling pathway	18	1.02273e+16	0.0013502570189236804	9068, 4593, 4233, 4058, 26228, 284948, 660, 3815, 4915, 640, 4916, 2675, 2322, 10849, 55824, 50852, 924, 925	1333	96	16792	2361965491372840	0.9966469386591177	0.09817299739312346	0.09696242213477808
GOTERM_BP_DIRECT	GO:0007165~signal transduction	121	6875000000000000	0.001451211902521336	22914, 5023, 6355, 9745, 5145, 5025, 4058, 356, 3872, 8767, 10894, 5152, 1909, 6368, 1908, 2562, 222643, 29953, 10788, 1501, 3805, 2676, 30812, 6998, 6373, 6372, 6375, 6374, 4233, 128611, 9127, 3815, 2563, 9518, 50852, 9912, 10752, 5317, 10630, 2209, 27181, 10874, 9378, 6387, 8840, 2100, 1132, 27115, 660, 55198, 148, 126259, 5567, 8839, 5328, 41, 3822, 3823, 9542, 9547, 6398, 3683, 1382, 1261, 13…	1333	1161	16792	1.31288e+16	0.9978107700728408	0.10372475581241482	0.10244572159324346
GOTERM_BP_DIRECT	GO:0007157~heterophilic cell-cell adhesion via plasma membrane cell adhesion molecules	12	0.6818181818181818	0.001566130417351379	9378, 5068, 6401, 3683, 57863, 30835, 81607, 10178, 22871, 56253, 253559, 3678	1333	50	16792	3023315828957230	0.9986525603325729	0.10705653453390092	0.10573641601463062
GOTERM_BP_DIRECT	GO:0035725~sodium ion transmembrane transport	15	0.8522727272727272	0.0015945254915875184	6340, 8671, 11280, 10050, 6332, 6335, 9963, 57030, 83959, 6568, 6338, 8647, 6547, 6327, 41	1333	73	16792	2588455333011330	0.9988048464273168	0.10705653453390092	0.10573641601463062
GOTERM_BP_DIRECT	GO:0007018~microtubule-based movement	16	0.9090909090909091	0.0015960029304256038	285643, 6456, 1770, 55083, 24137, 9493, 146754, 124602, 547, 10112, 3798, 9928, 146909, 3800, 3833, 11004	1333	81	16792	2.48833e+16	0.9988122813393007	0.10705653453390092	0.10573641601463062
GOTERM_BP_DIRECT	GO:0051453~regulation of intracellular pH	10	0.5681818181818182	0.001599374359885169	1811, 760, 8671, 6550, 115111, 6549, 1836, 57282, 285195, 83959	1333	36	16792	3499208135367170	0.9988290746822912	0.10705653453390092	0.10573641601463062
GOTERM_BP_DIRECT	GO:0006810~transport	44	2021-05-02	0.002473794961917924	8671, 5023, 5243, 6533, 5025, 9127, 2892, 23541, 1382, 1261, 1381, 389812, 1258, 1179, 2169, 2563, 2167, 53405, 10351, 8647, 2904, 10894, 2903, 414332, 9717, 5174, 22802, 6564, 9635, 8884, 2562, 200931, 482, 8140, 5948, 27132, 343, 366, 284723, 1244, 2893, 9429, 11254, 41	1333	348	16792	1.59274e+16	0.9999709042365518	0.16277059938705576	0.16076346844844377
GOTERM_BP_DIRECT	GO:0006874~cellular calcium ion homeostasis	17	0.9659090909090908	0.0025089136732650286	6352, 6781, 729230, 6355, 6387, 6368, 1908, 59341, 2053, 84239, 287, 1991, 5579, 846, 8614, 6547, 1813	1333	93	16792	2.3027e+16	0.9999749185860515	0.16277059938705576	0.16076346844844377
GOTERM_BP_DIRECT	GO:0006855~drug transmembrane transport	7	0.3977272727272727	0.002712276302866366	6581, 6584, 5243, 340273, 1244, 9429, 10351	1333	19	16792	4641055000592250	0.9999893846377031	0.17071148013712636	0.16860642987221514
GOTERM_BP_DIRECT	GO:0007263~nitric oxide mediated signal transduction	7	0.3977272727272727	0.002712276302866366	2357, 4760, 3651, 4501, 4887, 183, 948	1333	19	16792	4641055000592250	0.9999893846377031	0.17071148013712636	0.16860642987221514
GOTERM_BP_DIRECT	GO:0051480~regulation of cytosolic calcium ion concentration	9	0.5113636363636364	0.0028829392981196468	794, 1258, 2852, 10590, 5145, 57113, 159371, 64072, 6261	1333	32	16792	3.54295e+16	0.9999948417502551	0.1761935510169645	0.1740209011111352
GOTERM_BP_DIRECT	GO:0035115~embryonic forelimb morphogenesis	9	0.5113636363636364	0.0028829392981196468	7473, 130497, 340419, 4487, 6469, 4488, 7291, 1382, 7020	1333	32	16792	3.54295e+16	0.9999948417502551	0.1761935510169645	0.1740209011111352
GOTERM_BP_DIRECT	GO:0045666~positive regulation of neuron differentiation	15	0.8522727272727272	0.0030475335403559595	26508, 375567, 4760, 7732, 4674, 3232, 339479, 81544, 650, 8929, 60436, 1894, 654, 655, 50674	1333	78	16792	2422528709100350	0.9999974286292294	0.1835921277097297	0.18132824565117958
GOTERM_BP_DIRECT	GO:0001649~osteoblast differentiation	18	1.02273e+16	0.0032675346157449896	22801, 6696, 6422, 2254, 7291, 3371, 650, 651, 51176, 58476, 654, 1277, 340419, 2662, 4488, 4653, 30812, 6615	1333	104	16792	2.18028e+16	0.999998986149024	0.19206018505764283	0.1896918830365384
GOTERM_BP_DIRECT	GO:0071230~cellular response to amino acid stimulus	11	0.625	0.003279187413836918	4915, 80310, 2742, 1278, 1288, 9148, 1277, 1282, 64506, 1281, 1290	1333	47	16792	2948268982139150	0.9999990349209872	0.19206018505764283	0.1896918830365384
GOTERM_BP_DIRECT	GO:0008652~cellular amino acid biosynthetic process	8	0.45454545454545453	0.00333957330932305	5053, 65263, 443, 2875, 2346, 5831, 84706, 10003	1333	26	16792	3876045934560560	0.9999992525128367	0.19291754308788084	0.19053866894973293
GOTERM_BP_DIRECT	GO:0050829~defense response to Gram-negative bacterium	12	0.6818181818181818	0.0034840779601882886	3569, 5054, 1113, 51561, 1672, 646627, 4852, 6556, 54106, 3570, 11126, 3507	1333	55	16792	2748468935415670	0.9999995944456829	0.1985453615961353	0.19609709059708408
GOTERM_BP_DIRECT	GO:0035313~wound healing, spreading of epidermal cells	5	0.2840909090909091	0.0035895459631988184	84962, 1289, 4321, 4488, 3678	1333	9	16792	699841627073435	0.9999997404582345	0.2018282043574589	0.19933945248964105
GOTERM_BP_DIRECT	GO:0048839~inner ear development	10	0.5681818181818182	0.004158909869467816	3208, 650, 8929, 4760, 9547, 8549, 6469, 6678, 341640, 7042	1333	41	16792	3.07248e+16	0.9999999766972414	0.22669732472317325	0.2239019107118844
GOTERM_BP_DIRECT	GO:0010800~positive regulation of peptidyl-threonine phosphorylation	8	0.45454545454545453	0.004204542750257943	1116, 7474, 2641, 655, 57214, 5347, 8877, 8767	1333	27	16792	3.73249e+16	0.9999999807919434	0.22669732472317325	0.2239019107118844
GOTERM_BP_DIRECT	GO:0031069~hair follicle morphogenesis	8	0.45454545454545453	0.004204542750257943	596, 94234, 25928, 3872, 6469, 2263, 6615, 7042	1333	27	16792	3.73249e+16	0.9999999807919434	0.22669732472317325	0.2239019107118844
GOTERM_BP_DIRECT	GO:0007409~axonogenesis	17	0.9659090909090908	0.004301007749329887	9024, 2263, 22865, 4969, 4958, 288, 596, 575, 57453, 1496, 6900, 54106, 84189, 152330, 5803, 10446, 1813	1333	98	16792	2.18522e+16	0.9999999872338197	0.22669732472317325	0.2239019107118844
GOTERM_BP_DIRECT	GO:0001837~epithelial to mesenchymal transition	9	0.5113636363636364	0.004319499936262867	81610, 650, 7474, 51176, 655, 4017, 2263, 6615, 7042	1333	34	16792	3.33454e+16	0.9999999881955051	0.22669732472317325	0.2239019107118844
GOTERM_BP_DIRECT	GO:0042403~thyroid hormone metabolic process	4	0.22727272727272727	0.004408152863955467	1734, 27284, 7038, 51301	1333	5	16792	1.00777e+16	0.9999999918908551	0.22669732472317325	0.2239019107118844
GOTERM_BP_DIRECT	GO:0038170~somatostatin signaling pathway	4	0.22727272727272727	0.004408152863955467	6751, 6753, 6752, 6755	1333	5	16792	1.00777e+16	0.9999999918908551	0.22669732472317325	0.2239019107118844
GOTERM_BP_DIRECT	GO:0034220~ion transmembrane transport	29	1.64773e+16	0.004641620388631211	5025, 2892, 203859, 245972, 245973, 477, 2742, 1179, 534, 10110, 2906, 3777, 2904, 50636, 6340, 22802, 9635, 2562, 482, 6261, 80727, 84239, 2899, 343, 2893, 5348, 6338, 5349, 41	1333	210	16792	1739606330153960	0.9999999969838393	0.235827869624793	0.2329198664897469
GOTERM_BP_DIRECT	GO:0042594~response to starvation	9	0.5113636363636364	0.0052174316086196606	114131, 5166, 6751, 2641, 6753, 6752, 10891, 54658, 1373	1333	35	16792	3239266959597040	0.999999999737168	0.26192748920891795	0.2586976505940582
GOTERM_BP_DIRECT	GO:0002377~immunoglobulin production	5	0.2840909090909091	0.005609369879079514	28908, 9452, 126259, 28299, 29802	1333	10	16792	6298574643660910	0.9999999999501152	0.27505479976835245	0.27166308774844394
GOTERM_BP_DIRECT	GO:0010820~positive regulation of T cell chemotaxis	5	0.2840909090909091	0.005609369879079514	6375, 6352, 7474, 729230, 10563	1333	10	16792	6298574643660910	0.9999999999501152	0.27505479976835245	0.27166308774844394
GOTERM_BP_DIRECT	GO:0001525~angiogenesis	30	1.70455e+16	0.005720248719684851	2191, 7045, 2254, 290, 1284, 7042, 27286, 80781, 2069, 81575, 3576, 2047, 634, 7857, 3678, 5294, 9378, 5054, 113026, 5333, 164656, 1295, 2263, 7070, 55273, 285, 51330, 5228, 10267, 1306	1333	223	16792	1.69468e+16	0.9999999999688294	0.2772676879415059	0.2738486887067518
GOTERM_BP_DIRECT	GO:0016337~single organismal cell-cell adhesion	17	0.9659090909090908	0.005805031508815398	9423, 29119, 7070, 257194, 27286, 1501, 84059, 1310, 1001, 1496, 8516, 6614, 5317, 10630, 10223, 147409, 150084	1333	101	16792	2.12031e+16	0.9999999999782443	0.2781797485531197	0.27474950266154696
GOTERM_BP_DIRECT	GO:0030177~positive regulation of Wnt signaling pathway	9	0.5113636363636364	0.006251162251153424	7473, 650, 340419, 6422, 6469, 284654, 245973, 2263, 23213	1333	36	16792	3.14929e+16	0.9999999999967223	0.2961927102597077	0.29254034579835964
GOTERM_BP_DIRECT	GO:0006629~lipid metabolic process	23	1.30682e+16	0.006342829380390221	375775, 9415, 3990, 113026, 3992, 23228, 81544, 27132, 389812, 3557, 27163, 53345, 1576, 247, 283985, 1056, 5346, 54857, 5336, 133121, 7804, 948, 345557	1333	157	16792	1845442252282810	0.9999999999977787	0.297196794412284	0.2935320485480586
GOTERM_BP_DIRECT	GO:0022617~extracellular matrix disassembly	14	0.7954545454545454	0.006429973123491342	7076, 6696, 4320, 4321, 9622, 176, 1215, 1511, 1991, 4312, 9507, 4314, 4316, 4318	1333	76	16792	2.32053e+16	0.9999999999984653	0.2979691940853076	0.29429492372902677
GOTERM_BP_DIRECT	GO:0009636~response to toxic substance	15	0.8522727272727272	0.006744776437995446	6352, 6335, 9963, 1373, 3352, 2053, 23657, 596, 983, 11254, 79849, 10202, 140803, 4747, 1813	1333	85	16792	2.22303e+16	0.9999999999995967	0.30654255743274994	0.30276256858131456
GOTERM_BP_DIRECT	GO:0043434~response to peptide hormone	10	0.5681818181818182	0.006793573105518631	374, 7076, 5021, 6387, 2069, 1277, 655, 6678, 8614, 4747	1333	44	16792	2.86299e+16	0.9999999999996722	0.30654255743274994	0.30276256858131456
GOTERM_BP_DIRECT	GO:0007156~homophilic cell adhesion via plasma membrane adhesion molecules	23	1.30682e+16	0.006833056769902417	9620, 64881, 5101, 81607, 6092, 28513, 56253, 27253, 56127, 57526, 1951, 57453, 54798, 57575, 53841, 57863, 1001, 634, 64072, 253559, 1825, 147409, 57717	1333	158	16792	1.83376e+16	0.9999999999997228	0.30654255743274994	0.30276256858131456
GOTERM_BP_DIRECT	GO:0050900~leukocyte migration	19	1.07955e+16	0.007594839795797663	6401, 3683, 482, 23657, 8140, 285, 54210, 2358, 2357, 962, 1278, 1277, 57126, 634, 4312, 159296, 4973, 3678, 4318	1333	122	16792	1.96185e+16	0.9999999999999891	0.33713094125135523	0.33297376578418175
GOTERM_BP_DIRECT	GO:0006730~one-carbon metabolic process	8	0.45454545454545453	0.007823302987854457	771, 760, 25902, 762, 23382, 766, 768, 759	1333	30	16792	3.35924e+16	0.9999999999999959	0.3389334105452917	0.3347540087553095
GOTERM_BP_DIRECT	GO:0071773~cellular response to BMP stimulus	8	0.45454545454545453	0.007823302987854457	26508, 650, 8929, 654, 655, 6422, 81792, 55273	1333	30	16792	3.35924e+16	0.9999999999999959	0.3389334105452917	0.3347540087553095
GOTERM_BP_DIRECT	GO:0007416~synapse assembly	12	0.6818181818181818	0.007876564911889634	9378, 56127, 7474, 773, 23284, 1056, 92737, 22871, 6712, 84189, 1813, 57717	1333	61	16792	2.47813e+16	0.9999999999999967	0.3389334105452917	0.3347540087553095
GOTERM_BP_DIRECT	GO:0048484~enteric nervous system development	5	0.2840909090909091	0.008266499013576737	8929, 6663, 1909, 30812, 3196	1333	11	16792	5725976948782650	0.9999999999999993	0.34303536634292725	0.33880538316772396
GOTERM_BP_DIRECT	GO:0048266~behavioral response to pain	5	0.2840909090909091	0.008266499013576737	773, 6335, 7060, 5008, 644139	1333	11	16792	5725976948782650	0.9999999999999993	0.34303536634292725	0.33880538316772396
GOTERM_BP_DIRECT	GO:0051552~flavone metabolic process	4	0.22727272727272727	0.008297274689821811	54576, 54575, 10891, 54658	1333	6	16792	8398099524881220	0.9999999999999994	0.34303536634292725	0.33880538316772396
GOTERM_BP_DIRECT	GO:0030644~cellular chloride ion homeostasis	4	0.22727272727272727	0.008297274689821811	773, 356, 1244, 1152	1333	6	16792	8398099524881220	0.9999999999999994	0.34303536634292725	0.33880538316772396
GOTERM_BP_DIRECT	GO:0042310~vasoconstriction	6	0.3409090909090909	0.00860165200528792	5023, 1909, 1908, 1907, 3363, 3352	1333	17	16792	4446052689642990	0.9999999999999999	0.3521666651097006	0.34782408351479793
GOTERM_BP_DIRECT	GO:0010811~positive regulation of cell-substrate adhesion	9	0.5113636363636364	0.008775452898940828	375567, 25890, 5212, 10085, 5764, 1295, 4887, 3678, 25975	1333	38	16792	2.98354e+16	0.9999999999999999	0.355827739181091	0.3514400127316206
GOTERM_BP_DIRECT	GO:0001819~positive regulation of cytokine production	7	0.3977272727272727	0.009559952855530506	126259, 2069, 29923, 6556, 150, 183, 11148	1333	24	16792	3.67417e+16	1.0	0.3839459161121157	0.3792114632693767
GOTERM_BP_DIRECT	GO:0042060~wound healing	14	0.7954545454545454	0.009898332702674012	7076, 9620, 7032, 7474, 6279, 1281, 3371, 7042, 3569, 57822, 2069, 1001, 6678, 6556	1333	80	16792	2.2045e+16	1.0	0.3937855566714746	0.38892977081733265
GOTERM_CC_DIRECT	GO:0005576~extracellular region	285	1.61932e+16	2.61991e-26	25903, 6352, 64399, 285313, 9622, 590, 51083, 4969, 1215, 354, 3514, 356, 3512, 284217, 387695, 28299, 6469, 152330, 9635, 6368, 1908, 729238, 5270, 10669, 1907, 4852, 9507, 925, 57758, 9509, 6373, 6372, 6375, 6374, 28834, 2690, 3538, 389658, 28394, 28395, 80781, 1356, 9518, 28392, 10874, 6804, 939, 3539, 7473, 5054, 7474, 6387, 2100, 222663, 339479, 3426, 145957, 946, 64063, 9542, 28817, 28938, …	1445	1610	18224	2232517354767990	1.38855e-22	1.38855e-22	1.33353e-22
GOTERM_CC_DIRECT	GO:0005615~extracellular space	223	1.26705e+16	1.38914e-11	6352, 93035, 9068, 6355, 5268, 22871, 51083, 4969, 10417, 354, 3514, 356, 3512, 284217, 10418, 387695, 2662, 6469, 6368, 1908, 24147, 729238, 5270, 1469, 1907, 4852, 9507, 6373, 5284, 6372, 6375, 6374, 29802, 29923, 2690, 4070, 374, 3538, 1116, 80781, 1356, 1113, 931, 9518, 3539, 7473, 5054, 7474, 6387, 1800, 3426, 1368, 126259, 145957, 1805, 948, 9542, 7123, 6398, 9547, 5068, 6279, 27286, 3557, …	1445	1347	18224	2087916502904050	7.36244e-10	3.68122e-09	3.53536e-09
GOTERM_CC_DIRECT	GO:0005886~plasma membrane	494	2806818181818180	5.16222e-10	92745, 81607, 22871, 56776, 3514, 79412, 2788, 2786, 28299, 57863, 92737, 6900, 131096, 10410, 10894, 57628, 286530, 729230, 3772, 2562, 9073, 9075, 57512, 2676, 2675, 2674, 4973, 3764, 924, 925, 140803, 145270, 2690, 3538, 1238, 28394, 57526, 28395, 57761, 9080, 2322, 930, 2563, 933, 10752, 3777, 28392, 10630, 2209, 2208, 3539, 6804, 939, 1132, 81618, 257194, 5729, 2215, 1368, 2214, 1244, 1001, …	1445	4121	18224	1.51182e+16	2.73598e-07	9.11993e-09	8.75857e-09
GOTERM_CC_DIRECT	GO:0005887~integral component of plasma membrane	211	1.19886e+16	0.000256372	9620, 441509, 5021, 64399, 5023, 92745, 5025, 4058, 81607, 22871, 57181, 356, 23284, 57863, 117, 6900, 8647, 131096, 10894, 5030, 286530, 729230, 9635, 1909, 3772, 2562, 29953, 9076, 64849, 4061, 366, 4973, 5028, 53831, 925, 5284, 8671, 7102, 2690, 4070, 1238, 2322, 930, 2563, 931, 10077, 8549, 3777, 10630, 2208, 939, 9415, 1132, 6261, 5729, 148, 1244, 946, 41, 948, 10050, 1261, 150, 153, 154, 18…	1445	1415	18224	1.88062e+16	0.135877	0.00339693	0.0326233
GOTERM_CC_DIRECT	GO:0005578~proteinaceous extracellular matrix	70	3977272727272720	0.000449213	25903, 7045, 4969, 10417, 10418, 284217, 633, 6469, 115908, 4585, 729238, 1301, 1300, 1101, 6678, 4653, 9507, 1308, 1306, 9509, 90187, 7980, 653808, 6695, 7146, 7148, 1285, 256691, 169044, 147372, 176, 1116, 80781, 1278, 1310, 145864, 4147, 3730, 4148, 60495, 81792, 10752, 56999, 7473, 7076, 7474, 4320, 8840, 5212, 4321, 6422, 11174, 1297, 1293, 1290, 4958, 1404, 79148, 1289, 1288, 4312, 342035, …	1445	268	18224	3.29412e+16	0.238083	0.476166	0.0457299
GOTERM_CC_DIRECT	GO:0009897~external side of plasma membrane	45	2556818181818180	3.0846e+06	22914, 28834, 290, 22871, 3538, 3815, 3514, 356, 973, 974, 930, 931, 100423062, 3678, 10630, 959, 3539, 2208, 939, 6340, 131450, 6387, 7036, 4684, 28526, 7070, 3494, 3493, 460, 64805, 3569, 115650, 2214, 2676, 962, 643, 3543, 28442, 23495, 6338, 80274, 925, 948, 3507, 3627	1445	213	18224	2664457332228660	1.63484e+10	2.72473e+09	2.61677e+09
GOTERM_CC_DIRECT	GO:0005581~collagen trimer	27	1.53409e+16	637619	114905, 1285, 1281, 169044, 147372, 871, 80781, 81035, 1278, 1310, 1277, 7076, 115908, 1294, 1293, 729238, 1290, 1303, 1301, 1289, 1300, 1288, 4312, 342035, 1308, 948, 1306	1445	92	18224	3.70128e+16	3.37938e+10	4.45424e+09	4.27775e+08
GOTERM_CC_DIRECT	GO:0072562~blood microparticle	36	2.04545e+16	6.72339e+06	28919, 28834, 28930, 28876, 3043, 590, 28937, 3040, 28912, 28913, 3538, 28793, 3514, 1356, 3039, 3512, 28796, 28896, 28299, 84000, 100423062, 3539, 28908, 28822, 28449, 28526, 3494, 3493, 28903, 2162, 183, 3827, 3543, 28442, 28883, 3507	1445	152	18224	2.987e+16	3.56339e+10	4.45424e+09	4.27775e+08
GOTERM_CC_DIRECT	GO:0016021~integral component of membrane	505	2.86932e+16	8.49002e+06	25907, 92745, 81607, 80758, 120071, 55321, 79412, 1576, 92737, 493869, 92736, 10410, 10894, 642968, 57628, 136306, 286530, 729230, 3772, 2562, 9073, 2681, 9076, 9075, 57512, 341208, 79762, 4973, 3764, 924, 925, 140803, 2330, 145270, 2690, 57526, 79799, 148534, 9080, 2322, 930, 2563, 387597, 10990, 933, 10752, 3777, 10630, 2209, 2208, 27181, 6804, 81618, 22865, 5729, 6817, 2215, 1368, 2214, 124872…	1445	5163	18224	1.23357e+16	4.4997e+09	4.99968e+08	4.80158e+08
GOTERM_CC_DIRECT	GO:0005788~endoplasmic reticulum lumen	41	2.32955e+16	1.23761e+08	2155, 1285, 1284, 2153, 1282, 590, 1281, 64714, 169044, 283208, 871, 80781, 10418, 1278, 2641, 2322, 1310, 1277, 6469, 493869, 7473, 7474, 3990, 1297, 1295, 1294, 1293, 1290, 80310, 1303, 23491, 1301, 1289, 1300, 1288, 60681, 51237, 54905, 1308, 92949, 1306	1445	192	18224	2693137254901960	6.55934e+09	6.55936e+08	6.29946e+08
GOTERM_CC_DIRECT	GO:0005604~basement membrane	23	1.30682e+16	1.22825e+08	7076, 375567, 7045, 7058, 9423, 2254, 1285, 7060, 1294, 1282, 3371, 25975, 176, 80781, 340706, 1289, 284217, 5764, 4147, 6678, 341640, 4017, 1308	1445	79	18224	3671779597915110	6.50951e+10	5.91793e+09	5.68345e+10
GOTERM_CC_DIRECT	GO:0009986~cell surface	79	4488636363636360	1.71486e+08	2191, 6550, 22914, 64399, 3683, 22871, 2350, 27286, 2346, 633, 1056, 117, 634, 6469, 8406, 6424, 6900, 2904, 3678, 255738, 2826, 959, 2903, 7253, 286133, 7098, 4063, 3695, 23213, 3570, 64805, 23657, 10788, 288, 762, 51330, 6678, 6997, 5028, 80274, 10267, 10223, 150084, 5243, 4233, 29923, 59341, 6092, 2690, 374, 650, 1511, 3579, 1991, 10077, 283420, 84189, 56999, 9378, 7474, 4684, 6422, 2263, 2226…	1445	542	18224	1838246147167350	9.08837e+10	7.57398e+09	7.27388e+09
GOTERM_CC_DIRECT	GO:0031012~extracellular matrix	51	2.89773e+16	2.59006e+09	7123, 7045, 22915, 7042, 4969, 1215, 10418, 284217, 633, 7058, 6280, 3371, 5270, 1303, 4653, 9507, 4017, 1306, 90187, 7980, 653808, 7148, 1284, 7060, 1282, 1281, 176, 80781, 1511, 1278, 655, 1277, 4147, 81792, 56999, 5054, 4320, 6422, 10085, 1295, 2263, 1294, 1293, 1290, 1404, 1289, 25890, 4312, 1805, 4239, 4316	1445	296	18224	2172972972972970	1.37264e+10	1.05595e+11	1.01411e+11
GOTERM_CC_DIRECT	GO:0031225~anchored component of membrane	27	1.53409e+16	5.80703e+08	5067, 1087, 251, 55600, 57126, 646627, 6900, 152330, 4684, 1272, 1271, 257194, 4061, 1800, 1368, 2215, 762, 2676, 962, 2675, 2674, 248, 284348, 6997, 133121, 50863, 1944	1445	113	18224	3.01343e+16	3.07725e+12	2.19838e+11	2.11127e+11
GOTERM_CC_DIRECT	GO:0016324~apical plasma membrane	47	2.67045e+16	4.99419e+09	5021, 6550, 6476, 5243, 10050, 9963, 59341, 245972, 2151, 2030, 1811, 154, 53841, 634, 6505, 54716, 6340, 5030, 5174, 22802, 159963, 5593, 6584, 6781, 7070, 3570, 9076, 1271, 482, 8140, 1800, 287, 762, 57477, 1244, 6997, 5028, 6338, 54106, 11178, 5745, 6712, 10004, 4118, 948, 140803, 150084	1445	291	18224	2.03695e+16	0.002643429889308768	1.76462e+11	1.6947e+12
GOTERM_CC_DIRECT	GO:0043235~receptor complex	27	1.53409e+16	5.9437e+09	5284, 4593, 2690, 150, 1380, 154, 83416, 55600, 117, 4543, 4306, 3977, 7253, 131450, 7433, 162514, 3695, 4915, 4916, 84059, 4973, 53831, 5745, 3821, 7804, 10267, 3822	1445	127	18224	2681241315423800	0.003145215813573299	1.96885e+12	1.89084e+11
GOTERM_CC_DIRECT	GO:0070062~extracellular exosome	272	1.54545e+16	1.8713e+12	9068, 6476, 5025, 5268, 81607, 4969, 10417, 2788, 354, 3514, 2786, 29028, 356, 3512, 28299, 3872, 8647, 10894, 10410, 29953, 64849, 9075, 10788, 23052, 247, 2674, 4973, 8537, 924, 5284, 8671, 11280, 4070, 3538, 1116, 80781, 1356, 53841, 930, 931, 9518, 933, 10752, 28392, 10875, 2208, 939, 7473, 5174, 5053, 5054, 7474, 6387, 134147, 10085, 81618, 6261, 257194, 1800, 3426, 2215, 1368, 2214, 10529, …	1445	2811	18224	1.22035e+16	0.09442783618475747	0.005834060528613575	0.005602899639743981
GOTERM_CC_DIRECT	GO:0042571~immunoglobulin complex, circulating	8	0.45454545454545453	4.15668e+11	3538, 3514, 3543, 28442, 28834, 100423062, 28526, 3539	1445	19	18224	5310216718266250	0.19776190456255516	0.012239113261642898	0.011754167264483462
GOTERM_CC_DIRECT	GO:0031526~brush border membrane	13	0.7386363636363636	5.07306e+11	5174, 6584, 6550, 8884, 1811, 762, 55600, 53841, 11254, 340024, 5745, 948, 140803	1445	51	18224	3.21476e+16	0.23581115438592992	0.01415116405047385	0.013590457550360735
GOTERM_CC_DIRECT	GO:0043204~perikaryon	20	1.13636e+16	6.14959e+11	5152, 23109, 441509, 729230, 9148, 246213, 1261, 1393, 55273, 460, 57699, 3208, 2899, 1501, 1269, 8516, 5126, 6547, 3745, 1813	1445	106	18224	2379578246392890	0.2782152800053517	0.016296404952136506	0.015650698340825435
GOTERM_CC_DIRECT	GO:0005871~kinesin complex	13	0.7386363636363636	7.35607e+11	285643, 55083, 24137, 9493, 124602, 547, 10112, 3798, 9928, 146909, 3800, 3833, 11004	1445	53	18224	3093451720310760	0.3229534251915914	0.01856532123774881	0.017829714169838008
GOTERM_CC_DIRECT	GO:0030141~secretory granule	15	0.8522727272727272	0.001810724343498841	10272, 5125, 29923, 1393, 51083, 1511, 675, 255057, 1113, 1277, 3553, 1991, 7857, 10562, 6804	1445	74	18224	2556438791732900	0.6173191066922683	0.043621995547926624	0.041893576856405004
GOTERM_CC_DIRECT	GO:0030054~cell junction	55	3125	0.002235446673402212	441509, 9145, 5025, 9148, 80758, 22871, 7161, 27286, 56899, 2742, 255057, 634, 2906, 6547, 2904, 2903, 50636, 9635, 2562, 338442, 23413, 57030, 55530, 2596, 6712, 8618, 9762, 4593, 8633, 9127, 2892, 145270, 3614, 2563, 140730, 85477, 9912, 6804, 9378, 375567, 9211, 8843, 6860, 9456, 246213, 1132, 64506, 2899, 2852, 57453, 143458, 2893, 11178, 5801, 3745	1445	459	18224	151121363578111	0.6945939198385511	0.05151246682187706	0.04947140681572721
GOTERM_CC_DIRECT	GO:0043005~neuron projection	32	1.81818e+16	0.003972804348242254	6691, 7166, 10590, 5023, 6751, 8633, 6753, 6752, 794, 4828, 23382, 117, 10178, 3798, 2904, 838, 2903, 6804, 939, 11170, 11075, 11251, 8061, 64506, 57699, 287, 288, 116442, 6755, 50861, 3800, 79608	1445	237	18224	1.70285e+16	0.8787353530055024	0.08773276269034978	0.08425655888563781
GOTERM_CC_DIRECT	GO:0016323~basolateral plasma membrane	26	1.47727e+16	0.004216343112829051	8671, 353189, 150, 2030, 57282, 85409, 84466, 1496, 5030, 9073, 3570, 83959, 287, 760, 288, 366, 762, 115111, 3248, 768, 5028, 4359, 54106, 5745, 54805, 196500	1445	180	18224	1821699346405220	0.893476129695976	0.08938647399197587	0.08584474577719947
GOTERM_CC_DIRECT	GO:0042383~sarcolemma	15	0.8522727272727272	0.006692067279368957	5152, 9499, 124093, 6641, 28965, 1293, 6261, 287, 288, 633, 5348, 3764, 6833, 6547, 3745	1445	85	18224	222560553633218	0.9715246525874907	0.13641521761790565	0.13101008635379996
GOTERM_CC_DIRECT	GO:0009925~basal plasma membrane	8	0.45454545454545453	0.00778186623938485	288, 9635, 57477, 4233, 634, 9963, 4070, 64805	1445	30	18224	3.36314e+16	0.9840854353313829	0.15275515210644336	0.1467025894758107
GOTERM_CC_DIRECT	GO:0005587~collagen type IV trimer	4	0.22727272727272727	0.008272700191532555	1288, 1285, 1284, 1282	1445	6	18224	8407843137254900	0.987756593160865	0.1565903964825805	0.15038587133893108
GOTERM_MF_DIRECT	GO:0003823~antigen binding	59	3.35227e+16	8.13527e-23	28938, 28817, 28778, 28930, 28457, 28776, 28815, 28937, 28816, 28813, 28452, 10417, 3514, 28450, 3512, 28896, 28299, 28893, 28454, 100423062, 28907, 28908, 28822, 28823, 28424, 28820, 3494, 3493, 28903, 28825, 563, 28461, 962, 28420, 28465, 28919, 28834, 28876, 28439, 28912, 28913, 3538, 28793, 28394, 28395, 28791, 28796, 28434, 28797, 28392, 3539, 28809, 28449, 28526, 79465, 28442, 3543, 28883, …	1299	103	16881	7.44396e+16	9.60776e-20	9.60776e-20	9.44505e-20
GOTERM_MF_DIRECT	GO:0004252~serine-type endopeptidase activity	81	4602272727272720	5.50517e-14	2191, 28938, 28817, 9622, 3002, 28778, 2155, 3001, 28930, 28457, 28776, 2153, 28815, 28937, 28816, 28813, 28452, 3514, 1215, 354, 28450, 28378, 28896, 28299, 28893, 28454, 5655, 84000, 11223, 255738, 28907, 28908, 28822, 94031, 28823, 28424, 28820, 28903, 28825, 28461, 28420, 3004, 28465, 28919, 5125, 28834, 64699, 28876, 28439, 28912, 28913, 3538, 28793, 28394, 1511, 28395, 28791, 1675, 28796, 2…	1299	255	16881	4127944572748260	6.5016e-11	3.2508e-10	3.19575e-10
GOTERM_MF_DIRECT	GO:0005201~extracellular matrix structural constituent	23	1.30682e+16	2.43077e+07	7980, 4586, 7148, 1285, 1284, 1282, 1281, 1290, 176, 1404, 1116, 1301, 1289, 284217, 1278, 1288, 633, 1277, 1310, 145864, 3730, 4148, 1306	1299	67	16881	446110096170418	2.87074e+10	9.56915e+08	9.40709e+08
GOTERM_MF_DIRECT	GO:0008201~heparin binding	37	2102272727272720	3.52515e+07	6373, 6372, 7123, 6355, 7148, 2254, 26577, 26279, 7060, 83998, 4969, 1511, 655, 1991, 1056, 284654, 3730, 10178, 64388, 7058, 3990, 8840, 6368, 6422, 2263, 3053, 5270, 3827, 1289, 25890, 340419, 5764, 10563, 5228, 8839, 4316, 3627	1299	160	16881	3005181870669740	4.16319e+09	1.0408e+10	1.02317e+09
GOTERM_MF_DIRECT	GO:0034987~immunoglobulin receptor binding	12	0.6818181818181818	1.39633e+09	3538, 3514, 3512, 3543, 28442, 28834, 100423062, 28526, 3494, 3493, 3507, 3539	1299	26	16881	5997868182625680	0.0016477055713146616	3.29813e+11	3.24227e+12
GOTERM_MF_DIRECT	GO:0008009~chemokine activity	16	0.9090909090909091	2.32099e+09	6373, 6372, 6375, 6374, 6352, 6355, 9547, 6387, 6368, 2921, 2920, 3576, 56477, 2919, 10563, 3627	1299	49	16881	4243389734646740	0.00273733747058158	4.56848e+12	4.49111e+11
GOTERM_MF_DIRECT	GO:0005215~transporter activity	36	2.04545e+16	4.52289e+09	5243, 10350, 23541, 123264, 1382, 1381, 28231, 1811, 4948, 389812, 115584, 23460, 2169, 23461, 2168, 81796, 2167, 10351, 10112, 8647, 9717, 219855, 6581, 5174, 159963, 8884, 200931, 63910, 64849, 10349, 5948, 27132, 343, 366, 9429, 6556	1299	202	16881	2.31601e+16	0.005327300691233328	7.63076e+11	7.50153e+11
GOTERM_MF_DIRECT	GO:0008083~growth factor activity	31	1.76136e+16	5.46693e+09	9542, 2254, 7060, 7042, 4969, 374, 650, 651, 653, 654, 655, 2069, 2662, 9518, 3714, 7076, 346389, 6387, 183, 80310, 3624, 3569, 5764, 6997, 2919, 7425, 145957, 5008, 6998, 5228, 5967	1299	162	16881	2486770450203860	0.006435661556633887	7.87484e+10	7.74148e+11
GOTERM_MF_DIRECT	GO:0030246~carbohydrate binding	35	1.98864e+16	6.00115e+09	7123, 22914, 6476, 653808, 5068, 160365, 176, 3957, 1116, 55600, 23284, 4885, 140578, 933, 283420, 6900, 346689, 2208, 27181, 284194, 654346, 1272, 729238, 114780, 10462, 30835, 3960, 4973, 6614, 3820, 946, 3821, 5967, 3822, 3823	1299	196	16881	2.3206e+16	0.007062318890869834	7.87484e+10	7.74148e+11
GOTERM_MF_DIRECT	GO:0042626~ATPase activity, coupled to transmembrane movement of substances	13	0.7386363636363636	8.45846e+09	5243, 340273, 10350, 10349, 225, 23460, 23461, 1244, 9429, 10351, 150000, 8647, 6833	1299	44	16881	3839544404786890	0.09507084124063447	0.009989439095916633	0.009820269932564954
GOTERM_MF_DIRECT	GO:0005496~steroid binding	10	0.5681818181818182	1.20051e+12	3291, 2852, 1576, 54852, 54576, 2100, 54658, 2099, 4306, 64714	1299	27	16881	4813104097168760	0.1321950138936988	0.012546698929871316	0.012334223080085178
GOTERM_MF_DIRECT	GO:0004222~metalloendopeptidase activity	22	2025-01-01	1.27486e+12	2191, 22802, 4320, 9635, 4321, 11174, 8038, 80332, 79148, 1179, 27299, 4224, 4312, 4225, 9507, 4314, 81792, 56999, 4316, 4318, 9509, 10863	1299	113	16881	2.53007e+16	0.13978247451569303	0.012546698929871316	0.012334223080085178
GOTERM_MF_DIRECT	GO:0008574~ATP-dependent microtubule motor activity, plus-end-directed	8	0.45454545454545453	1.52814e+12	124602, 285643, 55083, 3798, 24137, 9928, 146909, 3800	1299	17	16881	6115473441108540	0.16513691208298076	0.013051552499942366	0.012830527055404816
GOTERM_MF_DIRECT	GO:0005102~receptor binding	48	2727272727272720	1.54718e+12	9542, 9068, 5025, 6753, 81607, 29923, 2155, 2053, 56253, 7042, 650, 27286, 223075, 651, 1610, 356, 284217, 2641, 57863, 284654, 51268, 8767, 253559, 11126, 2946, 10874, 9378, 5054, 9211, 8744, 6387, 8862, 1908, 1271, 5270, 285, 660, 640, 3827, 2676, 2674, 340419, 6997, 2919, 4852, 145957, 9966, 3627	1299	353	16881	1.76708e+16	0.1670118575002254	0.013051552499942366	0.012830527055404816
GOTERM_MF_DIRECT	GO:0008236~serine-type peptidase activity	15	0.8522727272727272	2.46395e+11	2191, 9622, 2155, 94031, 3002, 354, 1215, 1675, 3004, 5655, 1804, 10003, 5649, 57628, 64063	1299	63	16881	3.09414e+16	0.252505161648363	0.017955088362275086	0.01765102251363368
GOTERM_MF_DIRECT	GO:0005179~hormone activity	19	1.07955e+16	2.56692e+11	6781, 6750, 8862, 5697, 1908, 7038, 2980, 183, 388581, 3624, 4828, 114131, 2641, 84666, 10022, 1907, 7425, 8614, 151176	1299	94	16881	2.62673e+16	0.2615428693275883	0.017955088362275086	0.01765102251363368
GOTERM_MF_DIRECT	GO:0045236~CXCR chemokine receptor binding	6	0.3409090909090909	2.58456e+10	6372, 2921, 2920, 6374, 6387, 2919	1299	9	16881	8663587374903770	0.26308000972886614	0.017955088362275086	0.01765102251363368
GOTERM_MF_DIRECT	GO:0005125~cytokine activity	28	1.59091e+16	4.28515e+12	6696, 6398, 7042, 374, 650, 651, 3557, 653, 356, 654, 51561, 655, 387695, 3553, 2662, 9518, 7857, 959, 7076, 131177, 7474, 64388, 8744, 3603, 3624, 3569, 9966, 5008	1299	176	16881	2.06745e+16	0.39720921729316827	0.027873757907146707	0.02740172136341857
GOTERM_MF_DIRECT	GO:0005509~calcium ion binding	81	4602272727272720	4.48435e+12	6273, 9620, 7123, 22915, 5101, 6279, 2155, 26279, 85409, 83998, 794, 1776, 54798, 23284, 92737, 6469, 54997, 64072, 3714, 64881, 6286, 7058, 9833, 92291, 23213, 6280, 23413, 6282, 3208, 85407, 27253, 10669, 114780, 247, 6678, 60681, 54843, 80274, 57758, 7804, 1825, 57717, 10590, 6695, 11240, 7060, 28513, 27306, 147372, 176, 145741, 773, 1951, 57526, 340706, 53841, 4147, 4148, 85477, 147409, 34135…	1299	717	16881	1.4681e+16	0.411230304760241	0.027873757907146707	0.02740172136341857
GOTERM_MF_DIRECT	GO:0005254~chloride channel activity	13	0.7386363636363636	6.72054e+11	22802, 9635, 266675, 80727, 1811, 115111, 54831, 1179, 2563, 53405, 5348, 5349, 1836	1299	54	16881	3128517663159690	0.5479497938502942	0.03968476036921162	0.03901270684898788
GOTERM_MF_DIRECT	GO:0004435~phosphatidylinositol phospholipase C activity	9	0.5113636363636364	7.06277e+11	6352, 51196, 113026, 5333, 1909, 5336, 846, 2151, 23228	1299	27	16881	4331793687451880	0.5658686873505898	0.03971969192524697	0.03904704684607259
GOTERM_MF_DIRECT	GO:0008237~metallopeptidase activity	16	0.9090909090909091	0.0011689114271354827	11174, 8038, 290, 29953, 1800, 80332, 56265, 9507, 4314, 56999, 10004, 10003, 4318, 9509, 10863, 92949	1299	81	16881	2.56699e+16	0.748746240549711	0.060568877654445616	0.059543155763599795
GOTERM_MF_DIRECT	GO:0042803~protein homodimerization activity	80	4545454545454540	0.0011795801744726919	2191, 25902, 7164, 6352, 22914, 5025, 81607, 3001, 56253, 150, 1380, 7042, 51085, 154, 84649, 596, 1412, 3512, 1894, 57863, 634, 8767, 10178, 54997, 253559, 2946, 1813, 127294, 5593, 729230, 7498, 5596, 22806, 63951, 7291, 3570, 6282, 1820, 3248, 8736, 9429, 6556, 8614, 5228, 151176, 925, 8431, 6375, 2053, 2690, 27306, 7020, 23305, 146556, 168620, 3815, 332, 54578, 2322, 54576, 79955, 54575, 5465…	1299	730	16881	1.42415e+16	0.7518958000533411	0.060568877654445616	0.059543155763599795
GOTERM_MF_DIRECT	GO:0004872~receptor activity	30	1.70455e+16	0.002483153975156415	93035, 22914, 81607, 290, 22871, 56253, 4070, 54210, 57863, 1056, 117, 4887, 253559, 11126, 10894, 9378, 7098, 131450, 3695, 124222, 962, 2675, 3587, 23495, 5028, 924, 10267, 10223, 10446, 608	1299	217	16881	1.7966e+16	0.9469357554471154	0.12219186852748859	0.12012257354819157
GOTERM_MF_DIRECT	GO:0015171~amino acid transmembrane transporter activity	11	0.625	0.002613584645880551	92745, 6533, 11254, 6512, 340024, 10630, 6505, 206358, 54716, 23657, 8140	1299	47	16881	3041472163530040	0.9545291633232899	0.12346573867139722	0.12137487095469278
GOTERM_MF_DIRECT	GO:0003777~microtubule motor activity	15	0.8522727272727272	0.0029223361287529347	285643, 1770, 55083, 24137, 9493, 146754, 124602, 547, 10112, 3798, 9928, 146909, 3800, 3833, 11004	1299	80	16881	2.43663e+16	0.9684547328691061	0.12967262671054178	0.1274766465799653
GOTERM_MF_DIRECT	GO:0004089~carbonate dehydratase activity	6	0.3409090909090909	0.0029645731762782627	771, 760, 762, 766, 768, 759	1299	14	16881	5569449026723850	0.9699940902423354	0.12967262671054178	0.1274766465799653
GOTERM_MF_DIRECT	GO:0070700~BMP receptor binding	5	0.2840909090909091	0.0032013823973438215	650, 651, 653, 654, 655	1299	9	16881	7219656145753140	0.9773341865305079	0.13502973611653762	0.13274303440414917
GOTERM_MF_DIRECT	GO:0008559~xenobiotic-transporting ATPase activity	4	0.22727272727272727	0.00403023145798637	5243, 340273, 9429, 10351	1299	5	16881	1.03963e+16	0.991513855916386	0.153538817802642	0.1509386684749089
GOTERM_MF_DIRECT	GO:0004994~somatostatin receptor activity	4	0.22727272727272727	0.00403023145798637	6751, 6753, 6752, 6755	1299	5	16881	1.03963e+16	0.991513855916386	0.153538817802642	0.1509386684749089
GOTERM_MF_DIRECT	GO:0030284~estrogen receptor activity	4	0.22727272727272727	0.00403023145798637	2852, 51176, 2100, 2099	1299	5	16881	1.03963e+16	0.991513855916386	0.153538817802642	0.1509386684749089
GOTERM_MF_DIRECT	GO:0005229~intracellular calcium activated chloride channel activity	6	0.3409090909090909	0.005683379599646651	22802, 9635, 1179, 203859, 80727, 50636	1299	16	16881	4.87327e+16	0.9988069205122622	0.2097522283494592	0.20620011609968003
GOTERM_MF_DIRECT	GO:0005540~hyaluronic acid binding	7	0.3977272727272727	0.006604468088592745	176, 1404, 145864, 57214, 140578, 10894, 7130	1299	23	16881	3955115975499540	0.9996006801382532	0.23544305325269696	0.23145587199524234
GOTERM_MF_DIRECT	GO:0005088~Ras guanyl-nucleotide exchange factor activity	18	1.02273e+16	0.006778208137672902	9542, 4684, 2254, 2263, 153, 3815, 2676, 2675, 2674, 2069, 51332, 152831, 145957, 2906, 6712, 2904, 2903, 4747	1299	115	16881	2034059644542620	0.9996752052217815	0.23544305325269696	0.23145587199524234
GOTERM_MF_DIRECT	GO:0004714~transmembrane receptor protein tyrosine kinase activity	9	0.5113636363636364	0.00731242469363446	4915, 3815, 4916, 4593, 7301, 2322, 4233, 4058, 2263	1299	38	16881	3.07785e+16	0.9998279461918188	0.2428333761179151	0.23872104121329332
GOTERM_MF_DIRECT	GO:0048407~platelet-derived growth factor binding	5	0.2840909090909091	0.007402202828319173	1289, 1278, 1277, 1282, 1281	1299	11	16881	5906991391979840	0.9998453764541841	0.2428333761179151	0.23872104121329332
GOTERM_MF_DIRECT	GO:0005234~extracellular-glutamate-gated ion channel activity	6	0.3409090909090909	0.009801375134195147	2899, 2893, 2892, 2906, 2904, 2903	1299	18	16881	4331793687451880	0.999991127243013	0.3099990392583151	0.3047492672132971
GOTERM_MF_DIRECT	GO:0005044~scavenger receptor activity	10	0.5681818181818182	0.009974566885534272	286133, 1238, 3426, 283316, 84466, 81035, 136853, 84000, 64699, 4017	1299	48	16881	2.70737e+16	0.9999927832592412	0.3099990392583151	0.3047492672132971

## Sheet: PATH
Category	Term	Name	Count	%	PValue	Genes	List Total	Pop Hits	Pop Total	Fold Enrichment	Bonferroni	Benjamini	FDR
KEGG_PATHWAY	hsa04974:Protein digestion and absorption		28	1.59091e+16	1.7724e+07	6550, 1285, 1284, 1282, 1281, 169044, 80781, 477, 1278, 1277, 4224, 4225, 340024, 6547, 6505, 6564, 1297, 1294, 1293, 482, 1290, 1303, 1301, 1289, 1300, 1288, 1308, 1306	588	88	6879	3.7224e+16	4.83866e+08	4.83866e+08	4.53735e+09
KEGG_PATHWAY	hsa04080:Neuroactive ligand-receptor interaction		51	2.89773e+16	1.95502e+09	5021, 5023, 6751, 5025, 6753, 6752, 3001, 3363, 150, 2151, 9340, 3360, 153, 154, 2742, 117, 2906, 4887, 2904, 2903, 1813, 5030, 7253, 286530, 1909, 2562, 2358, 1269, 2357, 1268, 27334, 6755, 5028, 2918, 5745, 7068, 9127, 2892, 2690, 1511, 2563, 4543, 7433, 6344, 1132, 3352, 140, 2899, 5729, 148, 2893	588	277	6879	2153963751565600	5.33706e+10	2.6686e+11	2.50242e+11
KEGG_PATHWAY	hsa04512:ECM-receptor interaction		24	1.36364e+16	5.88812e+08	22801, 6696, 7058, 7148, 3695, 1285, 1284, 7060, 1282, 1293, 1281, 3371, 1290, 1301, 1289, 284217, 1278, 1288, 1101, 1277, 8516, 3678, 948, 5649	588	87	6879	3227304714989440	1.60733e+11	5.35819e+10	5.02453e+10
KEGG_PATHWAY	hsa05144:Malaria		17	0.9659090909090908	1.49846e+10	22914, 7058, 6401, 3683, 4233, 7060, 3043, 3040, 7042, 3569, 3039, 3576, 3553, 3820, 54106, 948, 959	588	49	6879	4.05883e+16	4.08997e+11	1.0227e+12	9.59015e+10
KEGG_PATHWAY	hsa04060:Cytokine-cytokine receptor interaction		44	2021-05-02	2.50841e+09	6373, 6372, 6375, 6352, 6374, 6355, 9547, 2690, 7042, 650, 2921, 2920, 3579, 356, 51561, 3577, 655, 3576, 56477, 3553, 2826, 959, 3977, 939, 729230, 8744, 7850, 6387, 6368, 3570, 1271, 3624, 3569, 115650, 51330, 643, 3587, 23495, 2919, 10563, 9966, 5008, 608, 3627	588	243	6879	2118333753254380	6.84563e+11	1.36959e+12	1.28431e+12
KEGG_PATHWAY	hsa04976:Bile secretion		18	1.02273e+16	4.72944e+09	8431, 9971, 8671, 6550, 6344, 5243, 200931, 123264, 482, 111, 760, 343, 366, 477, 1244, 9429, 5567, 8647	588	69	6879	3051907719609580	0.012828691188513708	0.0021518973537991565	0.002017896419679795
KEGG_PATHWAY	hsa04978:Mineral absorption		13	0.7386363636363636	2.19866e+12	4493, 4494, 6550, 4495, 4496, 482, 1811, 477, 4499, 340024, 4501, 4502, 140803	588	44	6879	3456516697588120	0.058263679641699095	0.00751113658755602	0.007043410133385865
KEGG_PATHWAY	hsa04151:PI3K-Akt signaling pathway		50	2840909090909090	2.20107e+12	596, 2788, 4609, 2786, 356, 284217, 3678, 22801, 7058, 3695, 3570, 3371, 285, 80310, 3569, 1301, 1101, 5105, 5228, 1944, 6696, 4233, 5521, 8115, 7148, 2254, 1285, 1284, 7060, 1282, 2690, 1281, 3815, 1278, 930, 1277, 10110, 5294, 23035, 2263, 1293, 1290, 54541, 1289, 1288, 84699, 8516, 5523, 5008, 5649	588	345	6879	1.6955e+16	0.058325595252898155	0.00751113658755602	0.007043410133385865
KEGG_PATHWAY	hsa02010:ABC transporters		12	0.6818181818181818	8.97659e+11	10349, 5243, 225, 340273, 23460, 23461, 1244, 10350, 9429, 10351, 6833, 8647	588	44	6879	3.19063e+16	0.21742934383753665	0.027229000967351015	0.025533422152534287
KEGG_PATHWAY	hsa04024:cAMP signaling pathway		31	1.76136e+16	0.0013090608492673063	5021, 64399, 6751, 6752, 2892, 1261, 3360, 153, 154, 111, 1258, 477, 117, 2906, 2904, 2903, 1813, 7253, 5294, 8843, 1909, 338442, 3352, 482, 51196, 2893, 84699, 6755, 4852, 5567, 5348	588	198	6879	1.83166e+16	0.30065264446974693	0.03490209216135268	0.032728701806982737
KEGG_PATHWAY	hsa05146:Amoebiasis		20	1.13636e+16	0.0014063114057687894	5294, 7850, 1285, 1284, 1282, 1281, 7042, 1290, 3569, 1511, 1301, 1289, 284217, 1278, 1288, 3576, 1277, 3553, 5567, 5579	588	106	6879	2.20735e+16	0.3190001715864078	0.03490209216135268	0.032728701806982737
KEGG_PATHWAY	hsa00910:Nitrogen metabolism		7	0.3977272727272727	0.0020543973092095077	771, 760, 762, 766, 768, 1373, 759	588	17	6879	4817226890756300	0.42960567580858067	0.0467375387845163	0.0438271425964695
KEGG_PATHWAY	hsa04640:Hematopoietic cell lineage		17	0.9659090909090908	0.0024914176641525967	7850, 290, 3570, 1380, 3815, 3569, 930, 2322, 3553, 931, 933, 924, 925, 3678, 948, 2209, 2208	588	87	6879	2286007506450850	0.4938922612051607	0.05231977094720453	0.049061763232543444
KEGG_PATHWAY	hsa05143:African trypanosomiasis		9	0.5113636363636364	0.005464451331508433	3569, 356, 3039, 6401, 3553, 5579, 3043, 54106, 3040	588	33	6879	3.19063e+16	0.7759500014545283	0.10132911169950092	0.09501924027498987
KEGG_PATHWAY	hsa05033:Nicotine addiction		10	0.5681818181818182	0.005567533609862688	773, 2563, 2893, 2562, 246213, 2892, 2906, 2904, 2903, 57030	588	40	6879	2.92474e+16	0.7822012037453421	0.10132911169950092	0.09501924027498987
KEGG_PATHWAY	hsa04514:Cell adhesion molecules (CAMs)		22	2025-01-01	0.00873500961209123	9378, 6401, 3683, 4684, 3695, 9073, 22871, 1272, 9076, 257194, 9075, 9080, 57863, 1001, 8516, 933, 6900, 6614, 4359, 137075, 925, 959	588	142	6879	1.81252e+16	0.9088395080415393	0.14156088767271743	0.1327457408213028
KEGG_PATHWAY	hsa04510:Focal adhesion		29	1.64773e+16	0.00881514685141464	6696, 4233, 7148, 1285, 1284, 7060, 1282, 1281, 596, 284217, 1278, 1277, 5579, 3678, 5294, 22801, 7058, 3695, 1293, 3371, 1290, 80310, 1301, 1289, 1288, 1101, 8516, 5228, 5649	588	206	6879	1.64694e+16	0.9108294829447845	0.14156088767271743	0.1327457408213028
REACTOME_PATHWAY	R-HSA-5690714:R-HSA-5690714	CD22 mediated BCR regulation	53	3.01136e+16	3.65121e-32	28938, 28817, 28778, 28930, 28457, 28776, 28815, 28937, 28816, 28813, 28452, 3514, 28450, 28378, 28896, 28299, 28893, 28454, 28907, 28908, 28822, 28823, 28424, 28820, 28903, 28825, 28461, 28420, 28465, 28919, 28834, 28876, 28439, 28912, 28913, 3538, 28793, 28394, 28395, 28791, 28796, 28434, 973, 28797, 974, 933, 28392, 3539, 28809, 28449, 28442, 28883, 3507	773	61	9075	1.02003e+16	2.67999e-29	2.67999e-29	2.5668e-28
REACTOME_PATHWAY	R-HSA-2168880:R-HSA-2168880	Scavenging of heme from plasma	55	3125	4.62064e-30	28938, 28817, 28778, 28930, 28457, 28776, 3043, 28815, 28937, 28816, 28813, 3040, 28452, 3514, 28450, 3512, 28378, 3039, 28896, 28299, 28893, 28454, 28907, 28908, 28822, 28823, 28424, 28820, 3494, 3493, 28903, 28825, 28461, 28420, 28465, 28919, 28834, 28876, 28439, 28912, 28913, 3538, 28793, 28394, 28395, 28791, 28796, 28434, 28797, 28392, 3539, 28809, 28449, 28442, 28883	773	69	9075	9357950390910620	3.39155e-26	1.69577e-26	1.62415e-26
REACTOME_PATHWAY	R-HSA-2454202:R-HSA-2454202	Fc epsilon receptor (FCERI) signaling	49	2784090909090900	2.39912e-24	28938, 28817, 28778, 28930, 28457, 28776, 28815, 28937, 28816, 28813, 28452, 3514, 28450, 28378, 28896, 28299, 28893, 28454, 28907, 28908, 28822, 28823, 28424, 28820, 28903, 28825, 28461, 28420, 28465, 28919, 28834, 28876, 28439, 28912, 28913, 3538, 28793, 28394, 28395, 28791, 28796, 28434, 28797, 28392, 3539, 28809, 28449, 28442, 28883	773	61	9075	9430471019871480	1.76095e-21	5.86984e-24	5.62193e-23
REACTOME_PATHWAY	R-HSA-173623:R-HSA-173623	Classical antibody-mediated complement activation	49	2784090909090900	1.38843e-22	28938, 28817, 28778, 28930, 28457, 28776, 28815, 28937, 28816, 28813, 28452, 3514, 28450, 28378, 28896, 28299, 28893, 28454, 28907, 28908, 28822, 28823, 28424, 28820, 28903, 28825, 28461, 28420, 28465, 28919, 28834, 28876, 28439, 28912, 28913, 3538, 28793, 28394, 28395, 28791, 28796, 28434, 28797, 28392, 3539, 28809, 28449, 28442, 28883	773	64	9075	8988417690815000	1.0191e-20	2.54776e-22	2.44016e-20
REACTOME_PATHWAY	R-HSA-2029481:R-HSA-2029481	FCGR activation	51	2.89773e+16	2.12362e-22	28938, 28817, 28778, 28930, 28457, 28776, 28815, 28937, 28816, 28813, 28452, 3514, 28450, 28378, 28896, 28299, 28893, 28454, 28907, 28908, 28822, 28823, 28424, 28820, 28903, 28825, 28461, 28420, 28465, 28919, 28834, 28876, 28439, 28912, 28913, 3538, 28793, 28394, 28395, 28791, 28796, 28434, 28797, 28392, 2209, 3539, 28809, 28449, 2214, 28442, 28883	773	70	9075	8553409720938820	1.55874e-20	3.11747e-21	2.98581e-20
REACTOME_PATHWAY	R-HSA-198933:R-HSA-198933	Immunoregulatory interactions between a Lymphoid and a non-Lymphoid cell	80	4545454545454540	7.95729e-22	28938, 28817, 22914, 3683, 28778, 28930, 28457, 28776, 56253, 28815, 28937, 28816, 28813, 28452, 3514, 28450, 57823, 28378, 28896, 28299, 28893, 28454, 959, 28907, 28908, 131450, 3695, 28822, 28823, 28424, 28820, 28903, 28825, 3805, 28461, 28420, 28465, 925, 1308, 10225, 28919, 28834, 28876, 1281, 28439, 28912, 28913, 23547, 3538, 54210, 28793, 28394, 28395, 28791, 28796, 28434, 28797, 1278, 930,…	773	186	9075	5049451237324200	5.84065e-19	9.73442e-20	9.3233e-20
REACTOME_PATHWAY	R-HSA-983695:R-HSA-983695	Antigen activates B Cell Receptor (BCR) leading to generation of second messengers	56	3.18182e+16	1.67499e-19	28938, 28817, 28778, 28930, 28457, 28776, 28815, 28937, 28816, 28813, 28452, 3514, 28450, 28378, 28896, 28299, 28893, 28454, 5336, 28907, 28908, 28822, 28823, 28424, 28820, 28903, 28825, 640, 28461, 28420, 28465, 28919, 28834, 28876, 28439, 28912, 28913, 3538, 28793, 28394, 28395, 28791, 28796, 28434, 973, 28797, 930, 974, 933, 28392, 3539, 28809, 28449, 28442, 28883, 3507	773	93	9075	7069231732253890	1.22944e-16	1.75635e-17	1.68217e-18
REACTOME_PATHWAY	R-HSA-2730905:R-HSA-2730905	Role of LAT2/NTAL/LAB on calcium mobilization	49	2784090909090900	4.18964e-19	28938, 28817, 28778, 28930, 28457, 28776, 28815, 28937, 28816, 28813, 28452, 3514, 28450, 28378, 28896, 28299, 28893, 28454, 28907, 28908, 28822, 28823, 28424, 28820, 28903, 28825, 28461, 28420, 28465, 28919, 28834, 28876, 28439, 28912, 28913, 3538, 28793, 28394, 28395, 28791, 28796, 28434, 28797, 28392, 3539, 28809, 28449, 28442, 28883	773	71	9075	8102235664960000	3.07519e-16	3.84399e-17	3.68164e-19
REACTOME_PATHWAY	R-HSA-2029485:R-HSA-2029485	Role of phospholipids in phagocytosis	52	2.95455e+16	3.73217e-18	28938, 28817, 28778, 28930, 28457, 28776, 28815, 28937, 28816, 28813, 28452, 3514, 28450, 28378, 28896, 28299, 28893, 28454, 5336, 28907, 28908, 28822, 28823, 28424, 28820, 28903, 28825, 28461, 28420, 28465, 28919, 28834, 28876, 28439, 28912, 28913, 3538, 28793, 28394, 28395, 28791, 28796, 28434, 28797, 28392, 2209, 3539, 28809, 28449, 2214, 28442, 28883	773	83	9075	7355164513162610	2.73941e-16	3.04379e-17	2.91524e-17
REACTOME_PATHWAY	R-HSA-166663:R-HSA-166663	Initial triggering of complement	49	2784090909090900	2.07487e-17	28938, 28817, 28778, 28930, 28457, 28776, 28815, 28937, 28816, 28813, 28452, 3514, 28450, 28378, 28896, 28299, 28893, 28454, 28907, 28908, 28822, 28823, 28424, 28820, 28903, 28825, 28461, 28420, 28465, 28919, 28834, 28876, 28439, 28912, 28913, 3538, 28793, 28394, 28395, 28791, 28796, 28434, 28797, 28392, 3539, 28809, 28449, 28442, 28883	773	75	9075	7670116429495470	1.52295e-14	1.52295e-15	1.45863e-16
REACTOME_PATHWAY	R-HSA-2871796:R-HSA-2871796	FCERI mediated MAPK activation	50	2840909090909090	2.39672e-14	28938, 28817, 28778, 28930, 28457, 28776, 28815, 28937, 28816, 28813, 28452, 3514, 28450, 28378, 28896, 28299, 28893, 28454, 5336, 28907, 28908, 28822, 28823, 28424, 28820, 28903, 28825, 28461, 28420, 28465, 28919, 28834, 28876, 28439, 28912, 28913, 3538, 28793, 28394, 28395, 28791, 28796, 28434, 28797, 28392, 3539, 28809, 28449, 28442, 28883	773	87	9075	6747111567114240	1.7592e-11	1.59927e-13	1.53172e-12
REACTOME_PATHWAY	R-HSA-2871809:R-HSA-2871809	FCERI mediated Ca+2 mobilization	50	2840909090909090	4.97297e-15	28938, 28817, 28778, 28930, 28457, 28776, 28815, 28937, 28816, 28813, 28452, 3514, 28450, 28378, 28896, 28299, 28893, 28454, 5336, 28907, 28908, 28822, 28823, 28424, 28820, 28903, 28825, 28461, 28420, 28465, 28919, 28834, 28876, 28439, 28912, 28913, 3538, 28793, 28394, 28395, 28791, 28796, 28434, 28797, 28392, 3539, 28809, 28449, 28442, 28883	773	88	9075	6670439844760670	3.65016e-12	3.0418e-14	2.91333e-12
REACTOME_PATHWAY	R-HSA-2029482:R-HSA-2029482	Regulation of actin dynamics for phagocytic cup formation	51	2.89773e+16	1.45893e-08	28938, 28817, 28778, 28930, 28457, 28776, 28815, 28937, 28816, 28813, 28452, 3514, 28450, 28378, 28896, 28299, 28893, 28454, 28907, 28908, 28822, 28823, 28424, 28820, 28903, 28825, 28461, 28420, 28465, 28919, 28834, 28876, 28439, 28912, 28913, 3538, 28793, 28394, 28395, 28791, 28796, 28434, 28797, 28392, 2209, 3539, 28809, 28449, 2214, 28442, 28883	773	118	9075	5074056614116250	0.000107085	8.23733e-07	7.88943e-06
REACTOME_PATHWAY	R-HSA-2871837:R-HSA-2871837	FCERI mediated NF-kB activation	49	2784090909090900	0.014982	28938, 28817, 28778, 28930, 28457, 28776, 28815, 28937, 28816, 28813, 28452, 3514, 28450, 28378, 28896, 28299, 28893, 28454, 28907, 28908, 28822, 28823, 28424, 28820, 28903, 28825, 28461, 28420, 28465, 28919, 28834, 28876, 28439, 28912, 28913, 3538, 28793, 28394, 28395, 28791, 28796, 28434, 28797, 28392, 3539, 28809, 28449, 28442, 28883	773	137	9075	4198968848263940	10.9968	0.0785485	0.075231
REACTOME_PATHWAY	R-HSA-418594:R-HSA-418594	G alpha (i) signalling events	59	3.35227e+16	32.4016	6352, 6751, 6750, 6753, 6752, 150, 51083, 111, 2788, 2786, 4887, 2826, 1813, 5030, 729230, 6003, 8862, 6368, 6004, 338442, 64805, 2358, 1269, 2357, 1268, 643, 10022, 6755, 2919, 2918, 4852, 846, 6373, 6372, 6374, 2921, 2920, 3579, 2841, 3577, 3576, 56477, 4543, 5999, 10874, 8843, 6387, 5697, 11251, 1132, 3352, 9290, 183, 140, 3827, 2852, 5368, 10563, 3627	773	246	9075	2815684851544500	237789	151745	145336
REACTOME_PATHWAY	R-HSA-1442490:R-HSA-1442490	Collagen degradation	28	1.59091e+16	330.78	1285, 1284, 1282, 1281, 80781, 1278, 1310, 1277, 1991, 4320, 4321, 164656, 1297, 1295, 1294, 1293, 1290, 1303, 1301, 1289, 1300, 1288, 4312, 4314, 4316, 1308, 4318, 1306	773	64	9075	5136238680465710	2.4276e+06	151745	145336
REACTOME_PATHWAY	R-HSA-1650814:R-HSA-1650814	Collagen biosynthesis and modifying enzymes	25	1.42045e+16	4.13832e+06	26577, 1285, 1284, 1282, 1281, 169044, 283208, 871, 80781, 1278, 1310, 1277, 1297, 1295, 1294, 1293, 1290, 1303, 1301, 1289, 1300, 1288, 1308, 1306, 9509	773	67	9075	4380587360738350	3.03753e+09	1.78678e+08	1.71132e+08
REACTOME_PATHWAY	R-HSA-2022090:R-HSA-2022090	Assembly of collagen fibrils and other multimeric structures	20	1.13636e+16	1.70648e+07	1285, 1284, 1295, 1294, 1282, 1293, 1281, 1290, 80781, 1301, 1289, 1300, 1278, 1288, 1277, 4314, 4316, 1308, 4318, 1306	773	46	9075	5104336576860340	1.25255e+10	6.95864e+07	6.66475e+07
REACTOME_PATHWAY	R-HSA-3000178:R-HSA-3000178	ECM proteoglycans	24	1.36364e+16	2.9238e+08	5054, 4593, 4684, 7148, 1297, 1285, 1284, 1282, 1293, 1281, 3371, 7042, 1290, 176, 1404, 1289, 284217, 1278, 1288, 633, 1277, 8516, 6678, 4148	773	75	9075	3.75679e+16	2.14605e+11	1.12951e+10	1.08181e+10
REACTOME_PATHWAY	R-HSA-1474244:R-HSA-1474244	Extracellular matrix organization	10	0.5681818181818182	6.98048e+08	1289, 1278, 1288, 1277, 1285, 1284, 1294, 1282, 1281, 1290	773	15	9075	7826649417852520	5.12236e+10	2.56184e+11	2.45364e+11
REACTOME_PATHWAY	R-HSA-380108:R-HSA-380108	Chemokine receptors bind chemokines	19	1.07955e+16	1.02289e+10	6373, 6372, 6375, 6374, 6352, 729230, 6387, 2921, 1238, 2920, 3579, 643, 3577, 3576, 56477, 2919, 10563, 2826, 3627	773	59	9075	3780669634047400	7.5052e+11	3.57525e+09	3.42425e+11
REACTOME_PATHWAY	R-HSA-216083:R-HSA-216083	Integrin cell surface interactions	22	2025-01-01	7.16613e+10	22801, 6696, 3683, 3695, 1297, 1285, 1284, 1295, 1294, 1282, 1293, 1281, 3371, 1290, 80781, 1289, 1300, 1278, 1288, 1277, 8516, 3678	773	86	9075	300324919522248	0.005246150749892875	2.39088e+12	2.28991e+12
REACTOME_PATHWAY	R-HSA-186797:R-HSA-186797	Signaling by PDGF	12	0.6818181818181818	3.83101e+10	80310, 6696, 7058, 1289, 1297, 1285, 1284, 7060, 1282, 1293, 1281, 1290	773	32	9075	4402490297542040	0.02772846152667685	0.0012225919269546707	0.0011709565730914624
REACTOME_PATHWAY	R-HSA-3000171:R-HSA-3000171	Non-integrin membrane-ECM interactions	13	0.7386363636363636	7.88347e+10	9378, 1285, 1284, 1282, 1281, 1290, 1301, 1289, 1300, 284217, 1278, 1288, 1277	773	40	9075	3815491591203100	0.056224458752619055	0.002411026425947859	0.002309198334388754
REACTOME_PATHWAY	R-HSA-5661231:R-HSA-5661231	Metallothioneins bind metals	7	0.3977272727272727	1.18267e+12	4493, 4494, 4495, 4496, 4499, 4501, 4502	773	11	9075	7470892626131950	0.08315134895149223	0.003472309385667569	0.003325658716790601
REACTOME_PATHWAY	R-HSA-1247673:R-HSA-1247673	Erythrocytes take up oxygen and release carbon dioxide	6	0.3409090909090909	4.14508e+11	760, 762, 3039, 3043, 759, 3040	773	9	9075	7826649417852520	0.26236915065863964	0.011701873442739631	0.01120765262976289
REACTOME_PATHWAY	R-HSA-375276:R-HSA-375276	Peptide ligand-binding receptors	21	1.19318e+16	4.69824e+12	6751, 6750, 6753, 1909, 8862, 6752, 5697, 1908, 2151, 183, 51083, 3827, 4828, 2852, 3576, 6755, 1907, 5368, 4852, 4887, 10874	773	105	9075	2347994825355750	0.2917311465280791	0.012772240222429206	0.012232813183062304
REACTOME_PATHWAY	R-HSA-419037:R-HSA-419037	NCAM1 interactions	12	0.6818181818181818	5.77601e+11	2675, 1289, 2674, 4684, 1297, 1285, 1284, 6900, 1282, 1293, 1281, 1290	773	42	9075	3.35428e+16	0.34562969818577727	0.015141406789673063	0.014501919581934827
REACTOME_PATHWAY	R-HSA-2214320:R-HSA-2214320	Anchoring fibril formation	7	0.3977272727272727	9.51661e+11	1278, 1288, 1277, 1285, 1284, 1294, 1282	773	15	9075	5478654592496760	0.5028441741745968	0.024086868324826736	0.023069575520917162
REACTOME_PATHWAY	R-HSA-1592389:R-HSA-1592389	Activation of Matrix Metalloproteinases	10	0.5681818181818182	0.0013259183079212217	7076, 1215, 1511, 80781, 4320, 1991, 4312, 4314, 4316, 4318	773	33	9075	3.55757e+16	0.6223811089488123	0.03244080126713922	0.031070685682287293
REACTOME_PATHWAY	R-HSA-373076:R-HSA-373076	Class A/1 (Rhodopsin-like receptors)	7	0.3977272727272727	0.0014140380417473001	1269, 1268, 2841, 4543, 9290, 338442, 2828	773	16	9075	5136238680465710	0.6460637380174992	0.03348077169814575	0.03206673365639845
REACTOME_PATHWAY	R-HSA-1475029:R-HSA-1475029	Reversible hydration of carbon dioxide	6	0.3409090909090909	0.0020976581295376762	771, 760, 762, 766, 768, 759	773	12	9075	5869987063389390	0.7858970256577216	0.04721486532660054	0.045220777008992075
REACTOME_PATHWAY	R-HSA-983189:R-HSA-983189	Kinesins	14	0.7954545454545454	0.002122739176809016	10381, 285643, 55083, 24137, 9493, 79861, 124602, 547, 10112, 3798, 146909, 3800, 3833, 11004	773	63	9075	2608883139284170	0.7898106756115557	0.04721486532660054	0.045220777008992075
REACTOME_PATHWAY	R-HSA-1237044:R-HSA-1237044	Erythrocytes take up carbon dioxide and release oxygen	6	0.3409090909090909	0.003172139079152726	760, 762, 3039, 3043, 759, 3040	773	13	9075	5418449596974820	0.9029035862090976	0.06848088482641473	0.06558864037189313
REACTOME_PATHWAY	R-HSA-3000480:R-HSA-3000480	Scavenging by Class A Receptors	7	0.3977272727272727	0.0038402198359099885	286133, 81035, 1278, 1277, 1284, 1282, 1281	773	19	9075	4325253625655340	0.9406407616118125	0.08053489598736947	0.07713355841842062
REACTOME_PATHWAY	R-HSA-1474228:R-HSA-1474228	Degradation of the extracellular matrix	15	0.8522727272727272	0.005591541244136871	6696, 4320, 4321, 164656, 92291, 176, 1511, 1991, 4312, 9507, 4314, 56999, 4316, 4318, 10753	773	78	9075	2257687332072840	0.9836856241151148	0.1140053131443462	0.1091903748507839
REACTOME_PATHWAY	R-HSA-70614:R-HSA-70614	/	7	0.3977272727272727	0.008475912000531657	65263, 443, 2875, 2346, 5831, 84706, 10003	773	22	9075	3.73545e+16	0.9980653619455374	0.1681437677943307	0.1610423280101015

## Sheet: string
#term ID	term description	observed gene count	background gene count	strength	false discovery rate	matching proteins in your network (IDs)	matching proteins in your network (labels)
CL:7139	G alpha (i) signalling events	48	164	0.6	2.77e-10	9606.ENSP00000226317,9606.ENSP00000265643,9606.ENSP00000267377,9606.ENSP00000280155,9606.ENSP00000286758,9606.ENSP00000287641,9606.ENSP00000292174,9606.ENSP00000293897,9606.ENSP00000295683,9606.ENSP00000296026,9606.ENSP00000296027,9606.ENSP00000301908,9606.ENSP00000302724,9606.ENSP00000302811,9606.ENSP00000305651,9606.ENSP00000306512,9606.ENSP00000306884,9606.ENSP00000307259,9606.ENSP00000319635,…	CXCL6,GAL,SSTR1,ADRA2A,CXCL13,SST,CXCR5,SSTR5,CXCR1,CXCL3,CXCL5,PNOC,INSL5,MTNR1A,CXCL10,CXCL8,CXCL11,P2RY12,CXCR2,CCR10,NPY2R,PTGDR2,GPR18,GRM8,SSTR2,PYY,CCL28,CNR1,ADORA3,CNR2,P2RY4,HTR1D,HCAR2,GPR55,CXCL1,CXCL12,GPER1,NPY,APLN,CHRM4,ADCY5,CASR,CXCL2,HCAR3,FPR2,FPR1,CCL5,SSTR3
CL:7134	G alpha (i) signalling events	52	196	0.56	3.42e-10	9606.ENSP00000226317,9606.ENSP00000265643,9606.ENSP00000267377,9606.ENSP00000280155,9606.ENSP00000286758,9606.ENSP00000287641,9606.ENSP00000292174,9606.ENSP00000292301,9606.ENSP00000293897,9606.ENSP00000295683,9606.ENSP00000296026,9606.ENSP00000296027,9606.ENSP00000301908,9606.ENSP00000302724,9606.ENSP00000302811,9606.ENSP00000305651,9606.ENSP00000306512,9606.ENSP00000306884,9606.ENSP00000307259,…	CXCL6,GAL,SSTR1,ADRA2A,CXCL13,SST,CXCR5,CCR2,SSTR5,CXCR1,CXCL3,CXCL5,PNOC,INSL5,MTNR1A,CXCL10,CXCL8,CXCL11,P2RY12,CXCR2,CCR10,NPY2R,PTGDR2,CXCL14,GPR18,GRM8,SSTR2,PYY,CCL28,CNR1,ADORA3,CNR2,P2RY4,HTR1D,HCAR2,GPR55,CCL8,CXCL1,CXCL12,GPER1,NPY,APLN,CHRM4,ACKR2,ADCY5,CASR,CXCL2,HCAR3,FPR2,FPR1,CCL5,SSTR3
CL:731	Collagen formation, and Molecules associated with elastic fibres	40	128	0.63	1.11e-09	9606.ENSP00000037502,9606.ENSP00000188790,9606.ENSP00000218388,9606.ENSP00000223095,9606.ENSP00000225964,9606.ENSP00000250160,9606.ENSP00000251582,9606.ENSP00000260227,9606.ENSP00000261037,9606.ENSP00000295550,9606.ENSP00000295992,9606.ENSP00000297268,9606.ENSP00000299855,9606.ENSP00000303153,9606.ENSP00000304408,9606.ENSP00000322788,9606.ENSP00000325146,9606.ENSP00000327368,9606.ENSP00000347665,…	MYOC,FAP,TIMP1,SERPINE1,COL1A1,WISP1,ADAMTS2,MMP7,COL8A1,COL6A3,PCOLCE2,COL1A2,MMP3,COL22A1,COL3A1,MMP1,COL12A1,COL10A1,COL18A1,COL9A1,COL4A2,TGFB2,COL11A1,COL5A1,MMP9,PLAU,COL5A2,COL15A1,MFAP2,COL4A1,LOXL2,COL4A6,SPP1,MFAP4,COL4A3,P4HA3,SERPINE2,SERPINH1,MMP12,COL19A1
CL:732	Collagen biosynthesis and modifying enzymes, and Elastic fibre formation	31	88	0.68	2.33e-08	9606.ENSP00000037502,9606.ENSP00000188790,9606.ENSP00000225964,9606.ENSP00000250160,9606.ENSP00000251582,9606.ENSP00000261037,9606.ENSP00000295550,9606.ENSP00000295992,9606.ENSP00000297268,9606.ENSP00000303153,9606.ENSP00000304408,9606.ENSP00000325146,9606.ENSP00000327368,9606.ENSP00000347665,9606.ENSP00000349790,9606.ENSP00000353654,9606.ENSP00000355896,9606.ENSP00000359114,9606.ENSP00000360882,…	MYOC,FAP,COL1A1,WISP1,ADAMTS2,COL8A1,COL6A3,PCOLCE2,COL1A2,COL22A1,COL3A1,COL12A1,COL10A1,COL18A1,COL9A1,COL4A2,TGFB2,COL11A1,COL5A1,COL5A2,COL15A1,MFAP2,COL4A1,LOXL2,COL4A6,MFAP4,COL4A3,P4HA3,SERPINH1,MMP12,COL19A1
CL:7142	adenylate cyclase-inhibiting G protein-coupled receptor signaling pathway, and neuropeptide receptor activity	26	73	0.68	5.72e-07	9606.ENSP00000265643,9606.ENSP00000267377,9606.ENSP00000280155,9606.ENSP00000287641,9606.ENSP00000293897,9606.ENSP00000301908,9606.ENSP00000302811,9606.ENSP00000307259,9606.ENSP00000332591,9606.ENSP00000332812,9606.ENSP00000343428,9606.ENSP00000344173,9606.ENSP00000350198,9606.ENSP00000353198,9606.ENSP00000358513,9606.ENSP00000358730,9606.ENSP00000363596,9606.ENSP00000363643,9606.ENSP00000363748,…	GAL,SSTR1,ADRA2A,SST,SSTR5,PNOC,MTNR1A,P2RY12,NPY2R,PTGDR2,GPR18,GRM8,SSTR2,PYY,CNR1,ADORA3,CNR2,P2RY4,HTR1D,GPR55,GPER1,NPY,APLN,CHRM4,ADCY5,SSTR3
CL:24223	mixed, incl. organic anion transmembrane transporter activity, and Congenital hypothyroidism	37	150	0.53	1.21e-06	9606.ENSP00000217159,9606.ENSP00000220616,9606.ENSP00000237612,9606.ENSP00000243389,9606.ENSP00000244527,9606.ENSP00000245407,9606.ENSP00000254227,9606.ENSP00000261622,9606.ENSP00000263817,9606.ENSP00000274024,9606.ENSP00000279027,9606.ENSP00000284425,9606.ENSP00000289932,9606.ENSP00000296327,9606.ENSP00000305302,9606.ENSP00000307599,9606.ENSP00000310208,9606.ENSP00000311833,9606.ENSP00000319705,…	SLCO4A1,TG,ABCG2,SLC36A1,SLC17A1,SLC22A5,NR0B2,SLC7A5,ABCB11,FABP2,SLC13A3,ABCA6,SLC5A11,SLC51A,SLC6A19,SCN11A,SLC5A6,SLC37A2,DUOXA2,SLC51B,ABCA9,SLC6A20,SLC17A9,ABCC2,SLC15A1,SLC17A4,ABCA5,SLC29A1,SLC5A12,PDZK1,TMEM171,NR1H4,DIO2,SLC6A14,SLC38A5,ABCB1,SLC1A7
CL:12167	mixed, incl. Amplification of signal from unattached kinetochores via a MAD2 inhibitory signal, and chromosome condensation	33	123	0.56	1.29e-06	9606.ENSP00000257909,9606.ENSP00000260363,9606.ENSP00000262300,9606.ENSP00000263753,9606.ENSP00000265748,9606.ENSP00000271452,9606.ENSP00000275517,9606.ENSP00000282074,9606.ENSP00000296509,9606.ENSP00000298048,9606.ENSP00000300093,9606.ENSP00000301633,9606.ENSP00000302530,9606.ENSP00000305204,9606.ENSP00000306473,9606.ENSP00000319417,9606.ENSP00000334675,9606.ENSP00000335357,9606.ENSP00000336868,…	TROAP,KIF23,PKMYT1,SGOL1,ANLN,NUF2,CDCA5,SPC25,MAD2L1,MELK,PLK1,BIRC5,BUB1,CKAP2L,SHCBP1,SKA3,ERCC6L,CDKN3,CENPA,KIF14,CENPW,TTK,CEP55,CENPI,CENPP,CKS2,CKAP2,ECT2,KIF20A,CDK1,HJURP,CDCA3,FAM83D
CL:24224	organic anion transmembrane transporter activity, and ABC transporter	34	134	0.54	2.25e-06	9606.ENSP00000217159,9606.ENSP00000237612,9606.ENSP00000243389,9606.ENSP00000244527,9606.ENSP00000245407,9606.ENSP00000254227,9606.ENSP00000261622,9606.ENSP00000263817,9606.ENSP00000274024,9606.ENSP00000279027,9606.ENSP00000284425,9606.ENSP00000289932,9606.ENSP00000296327,9606.ENSP00000305302,9606.ENSP00000307599,9606.ENSP00000310208,9606.ENSP00000311833,9606.ENSP00000335292,9606.ENSP00000342216,…	SLCO4A1,ABCG2,SLC36A1,SLC17A1,SLC22A5,NR0B2,SLC7A5,ABCB11,FABP2,SLC13A3,ABCA6,SLC5A11,SLC51A,SLC6A19,SCN11A,SLC5A6,SLC37A2,SLC51B,ABCA9,SLC6A20,SLC17A9,ABCC2,SLC15A1,SLC17A4,ABCA5,SLC29A1,SLC5A12,PDZK1,TMEM171,NR1H4,SLC6A14,SLC38A5,ABCB1,SLC1A7
CL:12170	mixed, incl. Amplification of signal from unattached kinetochores via a MAD2 inhibitory signal, and chromosome condensation	31	116	0.56	3.30e-06	9606.ENSP00000260363,9606.ENSP00000262300,9606.ENSP00000263753,9606.ENSP00000265748,9606.ENSP00000271452,9606.ENSP00000275517,9606.ENSP00000282074,9606.ENSP00000296509,9606.ENSP00000300093,9606.ENSP00000301633,9606.ENSP00000302530,9606.ENSP00000305204,9606.ENSP00000306473,9606.ENSP00000319417,9606.ENSP00000334675,9606.ENSP00000335357,9606.ENSP00000336868,9606.ENSP00000356319,9606.ENSP00000357308,…	KIF23,PKMYT1,SGOL1,ANLN,NUF2,CDCA5,SPC25,MAD2L1,PLK1,BIRC5,BUB1,CKAP2L,SHCBP1,SKA3,ERCC6L,CDKN3,CENPA,KIF14,CENPW,TTK,CEP55,CENPI,CENPP,CKS2,CKAP2,ECT2,KIF20A,CDK1,HJURP,CDCA3,FAM83D
CL:7144	adenylate cyclase-inhibiting G protein-coupled receptor signaling pathway, and neuropeptide receptor activity	23	67	0.67	5.02e-06	9606.ENSP00000265643,9606.ENSP00000267377,9606.ENSP00000280155,9606.ENSP00000287641,9606.ENSP00000293897,9606.ENSP00000301908,9606.ENSP00000302811,9606.ENSP00000307259,9606.ENSP00000332591,9606.ENSP00000343428,9606.ENSP00000344173,9606.ENSP00000350198,9606.ENSP00000353198,9606.ENSP00000358513,9606.ENSP00000358730,9606.ENSP00000363596,9606.ENSP00000363643,9606.ENSP00000363748,9606.ENSP00000375894,…	GAL,SSTR1,ADRA2A,SST,SSTR5,PNOC,MTNR1A,P2RY12,NPY2R,GPR18,GRM8,SSTR2,PYY,CNR1,ADORA3,CNR2,P2RY4,HTR1D,GPR55,NPY,APLN,ADCY5,SSTR3
CL:735	Collagen biosynthesis and modifying enzymes	21	56	0.71	5.42e-06	9606.ENSP00000225964,9606.ENSP00000251582,9606.ENSP00000261037,9606.ENSP00000295550,9606.ENSP00000297268,9606.ENSP00000303153,9606.ENSP00000304408,9606.ENSP00000325146,9606.ENSP00000327368,9606.ENSP00000349790,9606.ENSP00000353654,9606.ENSP00000359114,9606.ENSP00000360882,9606.ENSP00000364000,9606.ENSP00000364140,9606.ENSP00000364979,9606.ENSP00000378340,9606.ENSP00000379823,9606.ENSP00000401749,…	COL1A1,ADAMTS2,COL8A1,COL6A3,COL1A2,COL22A1,COL3A1,COL12A1,COL10A1,COL9A1,COL4A2,COL11A1,COL5A1,COL5A2,COL15A1,COL4A1,COL4A6,COL4A3,P4HA3,SERPINH1,COL19A1
CL:12173	Amplification of signal from unattached kinetochores via a MAD2 inhibitory signal, and chromosome condensation	29	110	0.55	9.59e-06	9606.ENSP00000260363,9606.ENSP00000262300,9606.ENSP00000263753,9606.ENSP00000265748,9606.ENSP00000271452,9606.ENSP00000275517,9606.ENSP00000282074,9606.ENSP00000296509,9606.ENSP00000300093,9606.ENSP00000301633,9606.ENSP00000302530,9606.ENSP00000305204,9606.ENSP00000306473,9606.ENSP00000319417,9606.ENSP00000335357,9606.ENSP00000336868,9606.ENSP00000356319,9606.ENSP00000357308,9606.ENSP00000358813,…	KIF23,PKMYT1,SGOL1,ANLN,NUF2,CDCA5,SPC25,MAD2L1,PLK1,BIRC5,BUB1,CKAP2L,SHCBP1,SKA3,CDKN3,CENPA,KIF14,CENPW,TTK,CENPI,CENPP,CKS2,CKAP2,ECT2,KIF20A,CDK1,HJURP,CDCA3,FAM83D
CL:742	Collagen chain trimerization	16	32	0.83	9.59e-06	9606.ENSP00000225964,9606.ENSP00000261037,9606.ENSP00000295550,9606.ENSP00000297268,9606.ENSP00000303153,9606.ENSP00000304408,9606.ENSP00000325146,9606.ENSP00000327368,9606.ENSP00000349790,9606.ENSP00000353654,9606.ENSP00000360882,9606.ENSP00000364000,9606.ENSP00000364140,9606.ENSP00000364979,9606.ENSP00000378340,9606.ENSP00000379823	COL1A1,COL8A1,COL6A3,COL1A2,COL22A1,COL3A1,COL12A1,COL10A1,COL9A1,COL4A2,COL5A1,COL5A2,COL15A1,COL4A1,COL4A6,COL4A3
CL:740	Collagen chain trimerization	17	38	0.78	1.21e-05	9606.ENSP00000225964,9606.ENSP00000261037,9606.ENSP00000295550,9606.ENSP00000297268,9606.ENSP00000303153,9606.ENSP00000304408,9606.ENSP00000325146,9606.ENSP00000327368,9606.ENSP00000349790,9606.ENSP00000353654,9606.ENSP00000360882,9606.ENSP00000364000,9606.ENSP00000364140,9606.ENSP00000364979,9606.ENSP00000378340,9606.ENSP00000379823,9606.ENSP00000480474	COL1A1,COL8A1,COL6A3,COL1A2,COL22A1,COL3A1,COL12A1,COL10A1,COL9A1,COL4A2,COL5A1,COL5A2,COL15A1,COL4A1,COL4A6,COL4A3,COL19A1
CL:7357	Chemokine receptors bind chemokines	18	44	0.74	1.32e-05	9606.ENSP00000226317,9606.ENSP00000286758,9606.ENSP00000292174,9606.ENSP00000295683,9606.ENSP00000296026,9606.ENSP00000296027,9606.ENSP00000305651,9606.ENSP00000306512,9606.ENSP00000306884,9606.ENSP00000319635,9606.ENSP00000332504,9606.ENSP00000354416,9606.ENSP00000379110,9606.ENSP00000379140,9606.ENSP00000427279,9606.ENSP00000468897,9606.ENSP00000471493,9606.ENSP00000474412	CXCL6,CXCL13,CXCR5,CXCR1,CXCL3,CXCL5,CXCL10,CXCL8,CXCL11,CXCR2,CCR10,CCL28,CXCL1,CXCL12,CXCL2,FPR2,FPR1,CCL5
CL:7364	CXC Chemokine domain, and dendritic cell chemotaxis	14	24	0.9	1.32e-05	9606.ENSP00000226317,9606.ENSP00000286758,9606.ENSP00000292174,9606.ENSP00000295683,9606.ENSP00000296026,9606.ENSP00000296027,9606.ENSP00000305651,9606.ENSP00000306512,9606.ENSP00000306884,9606.ENSP00000319635,9606.ENSP00000379110,9606.ENSP00000379140,9606.ENSP00000427279,9606.ENSP00000474412	CXCL6,CXCL13,CXCR5,CXCR1,CXCL3,CXCL5,CXCL10,CXCL8,CXCL11,CXCR2,CXCL1,CXCL12,CXCL2,CCL5
CL:7140	mixed, incl. Class C/3 (Metabotropic glutamate/pheromone receptors), and adenylate cyclase-inhibiting G protein-coupled receptor signaling pathway	28	107	0.55	1.36e-05	9606.ENSP00000265643,9606.ENSP00000267377,9606.ENSP00000280155,9606.ENSP00000287641,9606.ENSP00000293897,9606.ENSP00000301908,9606.ENSP00000302724,9606.ENSP00000302811,9606.ENSP00000307259,9606.ENSP00000332591,9606.ENSP00000332812,9606.ENSP00000343428,9606.ENSP00000344173,9606.ENSP00000350198,9606.ENSP00000353198,9606.ENSP00000358513,9606.ENSP00000358730,9606.ENSP00000363596,9606.ENSP00000363643,…	GAL,SSTR1,ADRA2A,SST,SSTR5,PNOC,INSL5,MTNR1A,P2RY12,NPY2R,PTGDR2,GPR18,GRM8,SSTR2,PYY,CNR1,ADORA3,CNR2,P2RY4,HTR1D,GPR55,GPER1,NPY,APLN,CHRM4,ADCY5,CASR,SSTR3
CL:737	Collagen biosynthesis and modifying enzymes	19	50	0.71	1.36e-05	9606.ENSP00000225964,9606.ENSP00000261037,9606.ENSP00000295550,9606.ENSP00000297268,9606.ENSP00000303153,9606.ENSP00000304408,9606.ENSP00000325146,9606.ENSP00000327368,9606.ENSP00000349790,9606.ENSP00000353654,9606.ENSP00000360882,9606.ENSP00000364000,9606.ENSP00000364140,9606.ENSP00000364979,9606.ENSP00000378340,9606.ENSP00000379823,9606.ENSP00000401749,9606.ENSP00000434412,9606.ENSP00000480474	COL1A1,COL8A1,COL6A3,COL1A2,COL22A1,COL3A1,COL12A1,COL10A1,COL9A1,COL4A2,COL5A1,COL5A2,COL15A1,COL4A1,COL4A6,COL4A3,P4HA3,SERPINH1,COL19A1
CL:7146	adenylate cyclase-inhibiting G protein-coupled receptor signaling pathway, and neuropeptide receptor activity	21	62	0.66	1.38e-05	9606.ENSP00000265643,9606.ENSP00000267377,9606.ENSP00000280155,9606.ENSP00000287641,9606.ENSP00000293897,9606.ENSP00000301908,9606.ENSP00000302811,9606.ENSP00000307259,9606.ENSP00000332591,9606.ENSP00000343428,9606.ENSP00000344173,9606.ENSP00000350198,9606.ENSP00000353198,9606.ENSP00000358513,9606.ENSP00000358730,9606.ENSP00000363596,9606.ENSP00000363643,9606.ENSP00000375894,9606.ENSP00000384364,…	GAL,SSTR1,ADRA2A,SST,SSTR5,PNOC,MTNR1A,P2RY12,NPY2R,GPR18,GRM8,SSTR2,PYY,CNR1,ADORA3,CNR2,P2RY4,GPR55,NPY,ADCY5,SSTR3
CL:738	Collagen chain trimerization	18	45	0.74	1.41e-05	9606.ENSP00000225964,9606.ENSP00000261037,9606.ENSP00000295550,9606.ENSP00000297268,9606.ENSP00000303153,9606.ENSP00000304408,9606.ENSP00000325146,9606.ENSP00000327368,9606.ENSP00000349790,9606.ENSP00000353654,9606.ENSP00000360882,9606.ENSP00000364000,9606.ENSP00000364140,9606.ENSP00000364979,9606.ENSP00000378340,9606.ENSP00000379823,9606.ENSP00000401749,9606.ENSP00000480474	COL1A1,COL8A1,COL6A3,COL1A2,COL22A1,COL3A1,COL12A1,COL10A1,COL9A1,COL4A2,COL5A1,COL5A2,COL15A1,COL4A1,COL4A6,COL4A3,P4HA3,COL19A1
CL:7353	Chemokine receptors bind chemokines, and Formyl peptide receptors bind formyl peptides and many other ligands	20	57	0.68	1.57e-05	9606.ENSP00000226317,9606.ENSP00000286758,9606.ENSP00000292174,9606.ENSP00000295683,9606.ENSP00000296026,9606.ENSP00000296027,9606.ENSP00000305651,9606.ENSP00000306512,9606.ENSP00000306884,9606.ENSP00000319635,9606.ENSP00000332504,9606.ENSP00000354416,9606.ENSP00000375066,9606.ENSP00000379110,9606.ENSP00000379140,9606.ENSP00000427279,9606.ENSP00000436714,9606.ENSP00000468897,9606.ENSP00000471493,…	CXCL6,CXCL13,CXCR5,CXCR1,CXCL3,CXCL5,CXCL10,CXCL8,CXCL11,CXCR2,CCR10,CCL28,HCAR2,CXCL1,CXCL12,CXCL2,HCAR3,FPR2,FPR1,CCL5
CL:24225	organic anion transmembrane transporter activity, and ABC transporter	30	126	0.51	2.23e-05	9606.ENSP00000217159,9606.ENSP00000237612,9606.ENSP00000243389,9606.ENSP00000244527,9606.ENSP00000245407,9606.ENSP00000254227,9606.ENSP00000261622,9606.ENSP00000263817,9606.ENSP00000274024,9606.ENSP00000279027,9606.ENSP00000284425,9606.ENSP00000289932,9606.ENSP00000296327,9606.ENSP00000305302,9606.ENSP00000307599,9606.ENSP00000335292,9606.ENSP00000342216,9606.ENSP00000346298,9606.ENSP00000359478,…	SLCO4A1,ABCG2,SLC36A1,SLC17A1,SLC22A5,NR0B2,SLC7A5,ABCB11,FABP2,SLC13A3,ABCA6,SLC5A11,SLC51A,SLC6A19,SCN11A,SLC51B,ABCA9,SLC6A20,ABCC2,SLC15A1,ABCA5,SLC29A1,SLC5A12,PDZK1,TMEM171,NR1H4,SLC6A14,SLC38A5,ABCB1,SLC1A7
CL:7359	Chemokine receptors bind chemokines	16	37	0.77	2.67e-05	9606.ENSP00000226317,9606.ENSP00000286758,9606.ENSP00000292174,9606.ENSP00000295683,9606.ENSP00000296026,9606.ENSP00000296027,9606.ENSP00000305651,9606.ENSP00000306512,9606.ENSP00000306884,9606.ENSP00000319635,9606.ENSP00000332504,9606.ENSP00000354416,9606.ENSP00000379110,9606.ENSP00000379140,9606.ENSP00000427279,9606.ENSP00000474412	CXCL6,CXCL13,CXCR5,CXCR1,CXCL3,CXCL5,CXCL10,CXCL8,CXCL11,CXCR2,CCR10,CCL28,CXCL1,CXCL12,CXCL2,CCL5
CL:743	Collagen chain trimerization	14	27	0.85	2.67e-05	9606.ENSP00000225964,9606.ENSP00000261037,9606.ENSP00000295550,9606.ENSP00000297268,9606.ENSP00000304408,9606.ENSP00000325146,9606.ENSP00000327368,9606.ENSP00000349790,9606.ENSP00000353654,9606.ENSP00000360882,9606.ENSP00000364000,9606.ENSP00000364140,9606.ENSP00000364979,9606.ENSP00000378340	COL1A1,COL8A1,COL6A3,COL1A2,COL3A1,COL12A1,COL10A1,COL9A1,COL4A2,COL5A1,COL5A2,COL15A1,COL4A1,COL4A6
CL:744	Collagen chain trimerization	12	21	0.89	7.31e-05	9606.ENSP00000225964,9606.ENSP00000261037,9606.ENSP00000295550,9606.ENSP00000297268,9606.ENSP00000304408,9606.ENSP00000325146,9606.ENSP00000353654,9606.ENSP00000360882,9606.ENSP00000364000,9606.ENSP00000364140,9606.ENSP00000364979,9606.ENSP00000378340	COL1A1,COL8A1,COL6A3,COL1A2,COL3A1,COL12A1,COL4A2,COL5A1,COL5A2,COL15A1,COL4A1,COL4A6
CL:12302	mixed, incl. mitotic cytokinesis, and G2/M DNA replication checkpoint	14	35	0.74	0.00025	9606.ENSP00000260363,9606.ENSP00000262300,9606.ENSP00000265748,9606.ENSP00000300093,9606.ENSP00000301633,9606.ENSP00000305204,9606.ENSP00000306473,9606.ENSP00000335357,9606.ENSP00000364976,9606.ENSP00000367276,9606.ENSP00000376457,9606.ENSP00000378356,9606.ENSP00000378699,9606.ENSP00000442068	KIF23,PKMYT1,ANLN,PLK1,BIRC5,CKAP2L,SHCBP1,CDKN3,CKS2,CKAP2,ECT2,KIF20A,CDK1,CDCA3
CL:747	mixed, incl. platelet-derived growth factor binding, and hydroxylysine metabolic process	9	14	0.94	0.00080	9606.ENSP00000225964,9606.ENSP00000295550,9606.ENSP00000297268,9606.ENSP00000304408,9606.ENSP00000325146,9606.ENSP00000353654,9606.ENSP00000360882,9606.ENSP00000364000,9606.ENSP00000364979	COL1A1,COL6A3,COL1A2,COL3A1,COL12A1,COL4A2,COL5A1,COL5A2,COL4A1
CL:24226	mixed, incl. ABC transporter, and sodium-independent organic anion transmembrane transporter activity	19	76	0.53	0.0014	9606.ENSP00000217159,9606.ENSP00000237612,9606.ENSP00000244527,9606.ENSP00000245407,9606.ENSP00000254227,9606.ENSP00000263817,9606.ENSP00000279027,9606.ENSP00000284425,9606.ENSP00000296327,9606.ENSP00000335292,9606.ENSP00000342216,9606.ENSP00000359478,9606.ENSP00000376443,9606.ENSP00000377424,9606.ENSP00000379326,9606.ENSP00000394485,9606.ENSP00000415030,9606.ENSP00000447149,9606.ENSP00000478255	SLCO4A1,ABCG2,SLC17A1,SLC22A5,NR0B2,ABCB11,SLC13A3,ABCA6,SLC51A,SLC51B,ABCA9,ABCC2,ABCA5,SLC29A1,SLC5A12,PDZK1,TMEM171,NR1H4,ABCB1
CL:4209	mixed, incl. Immunoregulatory interactions between a Lymphoid and a non-Lymphoid cell, and T cell costimulation	24	116	0.45	0.0019	9606.ENSP00000216341,9606.ENSP00000227348,9606.ENSP00000229402,9606.ENSP00000235933,9606.ENSP00000240618,9606.ENSP00000245817,9606.ENSP00000263285,9606.ENSP00000266557,9606.ENSP00000269389,9606.ENSP00000283285,9606.ENSP00000301272,9606.ENSP00000310216,9606.ENSP00000312027,9606.ENSP00000333919,9606.ENSP00000341141,9606.ENSP00000351484,9606.ENSP00000356024,9606.ENSP00000356308,9606.ENSP00000356906,…	GZMB,CRTAM,KLRB1,CD160,KLRK1,TNFSF9,LY9,CD27,SECTM1,CD96,TMIGD2,KLRC4,CD7,BTLA,SIGLEC1,NAALADL1,CR2,ULBP3,SH2D1B,SLAMF7,KLRC2,CD19,KLRC1,CD48
CL:7228	mixed, incl. Somatostatin receptor family, and Pancreatic hormone-like	9	17	0.86	0.0023	9606.ENSP00000265643,9606.ENSP00000267377,9606.ENSP00000287641,9606.ENSP00000293897,9606.ENSP00000332591,9606.ENSP00000350198,9606.ENSP00000353198,9606.ENSP00000384364,9606.ENSP00000480971	GAL,SSTR1,SST,SSTR5,NPY2R,SSTR2,PYY,NPY,SSTR3
CL:24227	mixed, incl. sodium-independent organic anion transmembrane transporter activity, and Bile secretion	16	62	0.54	0.0041	9606.ENSP00000217159,9606.ENSP00000237612,9606.ENSP00000244527,9606.ENSP00000245407,9606.ENSP00000254227,9606.ENSP00000263817,9606.ENSP00000279027,9606.ENSP00000296327,9606.ENSP00000335292,9606.ENSP00000359478,9606.ENSP00000377424,9606.ENSP00000379326,9606.ENSP00000394485,9606.ENSP00000415030,9606.ENSP00000447149,9606.ENSP00000478255	SLCO4A1,ABCG2,SLC17A1,SLC22A5,NR0B2,ABCB11,SLC13A3,SLC51A,SLC51B,ABCC2,SLC29A1,SLC5A12,PDZK1,TMEM171,NR1H4,ABCB1
CL:7397	CXC chemokine receptor 1/2, and CXC chemokine	6	6	2013-01-01	0.0041	9606.ENSP00000226317,9606.ENSP00000295683,9606.ENSP00000306512,9606.ENSP00000319635,9606.ENSP00000379110,9606.ENSP00000427279	CXCL6,CXCR1,CXCL8,CXCR2,CXCL1,CXCL2
CL:12305	mixed, incl. mitotic cytokinesis, and G2/M DNA replication checkpoint	11	30	0.7	0.0042	9606.ENSP00000260363,9606.ENSP00000262300,9606.ENSP00000265748,9606.ENSP00000300093,9606.ENSP00000301633,9606.ENSP00000364976,9606.ENSP00000367276,9606.ENSP00000376457,9606.ENSP00000378356,9606.ENSP00000378699,9606.ENSP00000442068	KIF23,PKMYT1,ANLN,PLK1,BIRC5,CKS2,CKAP2,ECT2,KIF20A,CDK1,CDCA3
CL:4442	mixed, incl. antigen receptor-mediated signaling pathway, and Immunoregulatory interactions between a Lymphoid and a non-Lymphoid cell	19	90	0.46	0.0082	9606.ENSP00000085219,9606.ENSP00000219919,9606.ENSP00000220597,9606.ENSP00000221972,9606.ENSP00000244709,9606.ENSP00000259089,9606.ENSP00000291759,9606.ENSP00000295756,9606.ENSP00000354335,9606.ENSP00000356946,9606.ENSP00000357722,9606.ENSP00000357727,9606.ENSP00000370697,9606.ENSP00000376395,9606.ENSP00000376544,9606.ENSP00000386559,9606.ENSP00000433642,9606.ENSP00000465039,9606.ENSP00000482457	CD22,AQP9,PAG1,CD79A,TREM1,BLK,LILRA4,TRAT1,MPEG1,FCGR3A,S100A8,S100A9,P2RY8,CD300E,CD79B,CD8A,FCGR3B,MAP4K1,PLCG2
CL:9058	Interaction between L1 and Ankyrins, and protein localization to juxtaparanode region of axon	11	33	0.66	0.0082	9606.ENSP00000278947,9606.ENSP00000280772,9606.ENSP00000317790,9606.ENSP00000330633,9606.ENSP00000335196,9606.ENSP00000349588,9606.ENSP00000377047,9606.ENSP00000386306,9606.ENSP00000386796,9606.ENSP00000432568,9606.ENSP00000447006	SCN2B,ANK3,SPTBN5,CNTN2,GLDN,ANK2,PTPRZ1,SCN9A,SCN7A,SPTBN2,CNTN1
CL:7147	adenylate cyclase-inhibiting G protein-coupled receptor signaling pathway, and Opioid peptide	12	40	0.61	0.0090	9606.ENSP00000280155,9606.ENSP00000301908,9606.ENSP00000302811,9606.ENSP00000307259,9606.ENSP00000343428,9606.ENSP00000344173,9606.ENSP00000358513,9606.ENSP00000358730,9606.ENSP00000363596,9606.ENSP00000363643,9606.ENSP00000375894,9606.ENSP00000419361	ADRA2A,PNOC,MTNR1A,P2RY12,GPR18,GRM8,CNR1,ADORA3,CNR2,P2RY4,GPR55,ADCY5
CL:751	banded collagen fibril, and collagen type VI trimer	6	8	2021-01-01	0.0101	9606.ENSP00000225964,9606.ENSP00000295550,9606.ENSP00000297268,9606.ENSP00000304408,9606.ENSP00000360882,9606.ENSP00000364000	COL1A1,COL6A3,COL1A2,COL3A1,COL5A1,COL5A2
CL:23062	Cadmium	5	5	2013-01-01	0.0146	9606.ENSP00000307706,9606.ENSP00000330587,9606.ENSP00000334872,9606.ENSP00000377995,9606.ENSP00000391397	MT1E,MT1H,MT1F,MT1X,MT1G
CL:7149	adenylate cyclase-inhibiting G protein-coupled receptor signaling pathway, and Opioid peptide	10	32	0.63	0.0213	9606.ENSP00000280155,9606.ENSP00000301908,9606.ENSP00000307259,9606.ENSP00000343428,9606.ENSP00000344173,9606.ENSP00000358513,9606.ENSP00000358730,9606.ENSP00000363596,9606.ENSP00000363643,9606.ENSP00000375894	ADRA2A,PNOC,P2RY12,GPR18,GRM8,CNR1,ADORA3,CNR2,P2RY4,GPR55
CL:18508	Microtubule binding	6	10	0.91	0.0215	9606.ENSP00000361298,9606.ENSP00000363524,9606.ENSP00000374566,9606.ENSP00000387875,9606.ENSP00000393963,9606.ENSP00000465992	KIF2C,KIF4A,KIF19,KIF4B,KIFC1,KIF18B
CL:24522	mixed, incl. ion antiporter activity, and anion:cation symporter activity	14	60	0.5	0.0215	9606.ENSP00000178638,9606.ENSP00000233969,9606.ENSP00000256178,9606.ENSP00000264938,9606.ENSP00000286298,9606.ENSP00000300061,9606.ENSP00000300113,9606.ENSP00000300900,9606.ENSP00000309504,9606.ENSP00000320246,9606.ENSP00000340608,9606.ENSP00000345751,9606.ENSP00000345873,9606.ENSP00000393557	CA12,SLC9A2,LYVE1,SLC9A3,SLC26A2,SCNN1G,CHP2,CA4,SLC26A7,SLC9A9,SGK2,SCNN1B,SLC26A3,SLC4A4
CL:909	PGBD-like superfamily, and Dissolution of Fibrin Clot	9	26	0.67	0.0215	9606.ENSP00000218388,9606.ENSP00000223095,9606.ENSP00000260227,9606.ENSP00000299855,9606.ENSP00000322788,9606.ENSP00000361405,9606.ENSP00000361850,9606.ENSP00000378517,9606.ENSP00000415786	TIMP1,SERPINE1,MMP7,MMP3,MMP1,MMP9,PLAU,SPP1,SERPINE2
CL:7249	Somatostatin receptor family, and Somatostatin	5	6	2021-05-01	0.0223	9606.ENSP00000267377,9606.ENSP00000287641,9606.ENSP00000293897,9606.ENSP00000350198,9606.ENSP00000480971	SSTR1,SST,SSTR5,SSTR2,SSTR3
CL:10885	Post-translational modification: synthesis of GPI-anchored proteins	13	54	0.51	0.0244	9606.ENSP00000006724,9606.ENSP00000263665,9606.ENSP00000284240,9606.ENSP00000295453,9606.ENSP00000295463,9606.ENSP00000298223,9606.ENSP00000350364,9606.ENSP00000367185,9606.ENSP00000380602,9606.ENSP00000396722,9606.ENSP00000428572,9606.ENSP00000448517,9606.ENSP00000466070	CEACAM7,CNTN3,THY1,ALPPL2,ALPI,FOLR2,NEGR1,LYPD5,CNTN4,NTM,LY6E,CPM,LYPD8
CL:24523	mixed, incl. ion antiporter activity, and anion:cation symporter activity	13	54	0.51	0.0244	9606.ENSP00000233969,9606.ENSP00000256178,9606.ENSP00000264938,9606.ENSP00000286298,9606.ENSP00000300061,9606.ENSP00000300113,9606.ENSP00000300900,9606.ENSP00000309504,9606.ENSP00000320246,9606.ENSP00000340608,9606.ENSP00000345751,9606.ENSP00000345873,9606.ENSP00000393557	SLC9A2,LYVE1,SLC9A3,SLC26A2,SCNN1G,CHP2,CA4,SLC26A7,SLC9A9,SGK2,SCNN1B,SLC26A3,SLC4A4
CL:24568	mixed, incl. secondary active sulfate transmembrane transporter activity, and Na+/H+ exchanger, isoform 2 (NHE2)	7	16	0.77	0.0279	9606.ENSP00000233969,9606.ENSP00000264938,9606.ENSP00000286298,9606.ENSP00000300900,9606.ENSP00000309504,9606.ENSP00000345873,9606.ENSP00000393557	SLC9A2,SLC9A3,SLC26A2,CA4,SLC26A7,SLC26A3,SLC4A4
CL:24381	Amino acid transport across the plasma membrane, and Intestinal hexose absorption	9	28	0.64	0.0297	9606.ENSP00000243389,9606.ENSP00000261622,9606.ENSP00000274024,9606.ENSP00000305302,9606.ENSP00000307599,9606.ENSP00000365686,9606.ENSP00000470801,9606.ENSP00000471683,9606.ENSP00000478639	SLC36A1,SLC7A5,FABP2,SLC6A19,SCN11A,SLC15A1,SLC6A14,SLC38A5,SLC1A7
CL:10887	Post-translational modification: synthesis of GPI-anchored proteins	12	49	0.52	0.0321	9606.ENSP00000006724,9606.ENSP00000263665,9606.ENSP00000284240,9606.ENSP00000295453,9606.ENSP00000295463,9606.ENSP00000298223,9606.ENSP00000350364,9606.ENSP00000367185,9606.ENSP00000380602,9606.ENSP00000396722,9606.ENSP00000428572,9606.ENSP00000466070	CEACAM7,CNTN3,THY1,ALPPL2,ALPI,FOLR2,NEGR1,LYPD5,CNTN4,NTM,LY6E,LYPD8
CL:24379	Amino acid transport across the plasma membrane, and D-glucose transmembrane transporter activity	10	35	0.59	0.0321	9606.ENSP00000243389,9606.ENSP00000261622,9606.ENSP00000274024,9606.ENSP00000289932,9606.ENSP00000305302,9606.ENSP00000307599,9606.ENSP00000365686,9606.ENSP00000470801,9606.ENSP00000471683,9606.ENSP00000478639	SLC36A1,SLC7A5,FABP2,SLC5A11,SLC6A19,SCN11A,SLC15A1,SLC6A14,SLC38A5,SLC1A7
CL:7842	Class B/2 (Secretin family receptors), and Melanocortin/ACTH receptor	11	42	0.55	0.0321	9606.ENSP00000019103,9606.ENSP00000254661,9606.ENSP00000262441,9606.ENSP00000303424,9606.ENSP00000321999,9606.ENSP00000327246,9606.ENSP00000337949,9606.ENSP00000358301,9606.ENSP00000375727,9606.ENSP00000387662,9606.ENSP00000483721	SCTR,RAMP1,GLP2R,PTGDR,PTH1R,VIPR1,HTR7,ADRB1,GNG4,GCG,ADCYAP1R1
CL:18506	kinesin complex	8	23	0.67	0.0358	9606.ENSP00000361298,9606.ENSP00000363524,9606.ENSP00000374566,9606.ENSP00000387875,9606.ENSP00000393963,9606.ENSP00000408979,9606.ENSP00000438388,9606.ENSP00000465992	KIF2C,KIF4A,KIF19,KIF4B,KIFC1,KIF5A,KIF1A,KIF18B
CL:12306	mixed, incl. mitotic cytokinesis, and chromosome passenger complex	8	24	0.66	0.0427	9606.ENSP00000260363,9606.ENSP00000265748,9606.ENSP00000300093,9606.ENSP00000301633,9606.ENSP00000367276,9606.ENSP00000376457,9606.ENSP00000378356,9606.ENSP00000442068	KIF23,ANLN,PLK1,BIRC5,CKAP2,ECT2,KIF20A,CDCA3
CL:8753	mostly uncharacterized, incl. Receptor-type tyrosine-protein phosphatases, and peptide hormone processing	16	83	0.42	0.0427	9606.ENSP00000216492,9606.ENSP00000255224,9606.ENSP00000256509,9606.ENSP00000261592,9606.ENSP00000262545,9606.ENSP00000287585,9606.ENSP00000310149,9606.ENSP00000347730,9606.ENSP00000349336,9606.ENSP00000367032,9606.ENSP00000393161,9606.ENSP00000413163,9606.ENSP00000420091,9606.ENSP00000420976,9606.ENSP00000438526,9606.ENSP00000470879	CHGA,SYT4,CHL1,NOL4,PCSK2,LHFPL4,CYP2W1,ZNF536,FAM163B,PLCXD3,TMEM151B,TMEM130,SLITRK3,DLEU7,KLHL35,TMEM59L
CL:30823	mixed, incl. Immunoglobulin like, and embryonic placenta morphogenesis	5	8	0.93	0.0448	9606.ENSP00000229002,9606.ENSP00000271532,9606.ENSP00000354691,9606.ENSP00000357158,9606.ENSP00000401502	RERGL,FCRL4,FCRL5,FCRL1,SIGLEC6
CL:23047	Cadmium, and Heavy-metal-associated domain	6	13	0.8	0.0465	9606.ENSP00000307706,9606.ENSP00000330587,9606.ENSP00000334872,9606.ENSP00000369146,9606.ENSP00000377995,9606.ENSP00000391397	MT1E,MT1H,MT1F,MT1M,MT1X,MT1G
CL:7841	Class B/2 (Secretin family receptors), and Hormone ligand-binding receptors	12	53	0.49	0.0497	9606.ENSP00000019103,9606.ENSP00000254661,9606.ENSP00000262441,9606.ENSP00000303424,9606.ENSP00000321999,9606.ENSP00000327246,9606.ENSP00000337949,9606.ENSP00000358301,9606.ENSP00000375727,9606.ENSP00000387662,9606.ENSP00000441235,9606.ENSP00000483721	SCTR,RAMP1,GLP2R,PTGDR,PTH1R,VIPR1,HTR7,ADRB1,GNG4,GCG,TSHR,ADCYAP1R1
