# Supplementary material for: Bioinformatics Analysis of RNA-seq Data Reveals Genes Related to Cancer Stem Cells in Colorectal Cancerogenesis
Source: Int J Mol Sci. 2022 Oct 31;23(21):13252. doi: 10.3390/ijms232113252 (PMC9654446; doi:10.3390/ijms232113252)
Supplement: Supplementary file 1 [file ijms-23-13252-s001.zip › ijms-1966512-supplementary-final/ijms-1966512-supplementary/Supplementary file S1/GSE76987.xlsx]

## Sheet: Sheet1
Name	GeneID	Length	logFC	AveExpr	t	P.Value	adj.P.Val	B
carbamoyl-phosphate synthase 1(CPS1)	1373	6858	2.312	-0.0944708	3.43502	0.00415868	0.00415868	-4.06419
zinc finger BED-type containing 6(ZBED6)	100381270	2940	1.97612	-0.17457	3.37118	0.00471475	0.00471475	-4.12047
follicular dendritic cell secreted protein(FDCSP)	260436	566	-1.85495	-1.26007	-3.50293	0.00363938	0.00363938	-4.16256

## Sheet: cc
Category	Term	Count	%	PValue	Genes	List Total	Pop Hits	Pop Total	Fold Enrichment	Bonferroni	Benjamini	FDR
GOTERM_CC_DIRECT	GO:0005730~nucleolus	2	6666666666666660	0.09184282378718103	100381270, 1373	3	857	18224	1.41766e+16	0.4905200078337496	0.6428997665102673	0.6428997665102673
