# Supplementary material for: Bioinformatics Analysis of RNA-seq Data Reveals Genes Related to Cancer Stem Cells in Colorectal Cancerogenesis
Source: Int J Mol Sci. 2022 Oct 31;23(21):13252. doi: 10.3390/ijms232113252 (PMC9654446; doi:10.3390/ijms232113252)
Supplement: Supplementary file 1 [file ijms-23-13252-s001.zip › ijms-1966512-supplementary-final/ijms-1966512-supplementary/Supplementary file S1/TCGA DOWNREGULATED.xlsx]

## Sheet: Sheet1
	genes2$GENEID	genes2$ENTREZID	genes2$SYMBOL	logFC	AveExpr	t	P.Value	adj.P.Val	B			genes2$ENTREZID
ENSG00000183034	ENSG00000183034	92736	OTOP2	-10.2247	-3.00368	-53.7797	3.77612e-215	9.44218e-211	481.533			92736
ENSG00000142959	ENSG00000142959	266675	BEST4	-6.51917	0.332716	-43.2076	1.28918e-174	1.6118e-170	388.865			266675
ENSG00000168748	ENSG00000168748	766	CA7	-7.12714	0.219349	-43.1099	3.2465e-174	2.70595e-170	387.95			766
ENSG00000182938	ENSG00000182938	347741	OTOP3	-6.38194	-4.77632	-38.3205	6.63652e-154	4.14866e-150	340.461			347741
ENSG00000167916	ENSG00000167916	192666	KRT24	-6.74932	-4.77347	-37.4471	4.57101e-150	2.28596e-146	331.814			192666
ENSG00000044012	ENSG00000044012	2981	GUCA2B	-8.63454	-1.24611	-35.8137	8.88217e-143	3.70164e-139	315.785			2981
ENSG00000162461	ENSG00000162461	284723	SLC25A34	-4.35083	0.191233	-35.7642	1.48516e-142	5.30522e-139	315.23			284723
ENSG00000182271	ENSG00000182271	388364	TMIGD1	-9.03638	-1.43667	-35.6458	5.08098e-142	1.58812e-138	314.045			388364
ENSG00000131096	ENSG00000131096	5697	PYY	-8.15699	-1.40118	-35.2346	3.68658e-140	1.02426e-136	309.768			5697
ENSG00000163815	ENSG00000163815	7123	CLEC3B	-4.50829	1.19852	-34.9903	4.74957e-139	1.18763e-135	307.238			7123
ENSG00000079689	ENSG00000079689	10590	SCGN	-6.20743	-1.67264	-32.7659	8.38793e-129	1.90673e-125	283.649			10590
ENSG00000240498	ENSG00000240498	100048912	CDKN2B-AS1	-6.28448	-0.402317	-32.6369	3.35477e-128	6.9905e-125	282.315			100048912
ENSG00000108231	ENSG00000108231	9211	LGI1	-5.75445	-4.22004	-32.6284	3.67728e-128	7.07311e-125	281.742			9211
ENSG00000125851	ENSG00000125851	5126	PCSK2	-6.28524	-3.44256	-32.5604	7.64021e-128	1.3646e-124	281.248			5126
ENSG00000118777	ENSG00000118777	9429	ABCG2	-5.01112	1.24886	-32.4819	1.7792e-127	2.96593e-124	280.664			9429
ENSG00000269404	ENSG00000269404	6689	SPIB	-5.69898	0.616305	-32.2446	2.29841e-126	3.59199e-123	278.109			6689
ENSG00000170419	ENSG00000170419	222008	VSTM2A	-6.43659	-3.27438	-32.2293	2.71157e-126	3.9884e-123	277.739			222008
ENSG00000034971	ENSG00000034971	4653	MYOC	-6.68801	-3.70024	-32.1449	6.74557e-126	9.37072e-123	276.804			4653
ENSG00000111846	ENSG00000111846	2651	GCNT2	-4.32376	0.642496	-31.9616	4.89545e-125	6.44267e-122	275.046			2651
ENSG00000196660	ENSG00000196660	55532	SLC30A10	-7.04424	-2.49187	-31.3824	2.64031e-122	3.30105e-119	268.726			55532
ENSG00000156284	ENSG00000156284	9073	CLDN8	-8.20658	-2.68625	-31.2055	1.81498e-121	2.16112e-118	266.83			9073
ENSG00000123560	ENSG00000123560	5354	PLP1	-6.48041	-1.52179	-31.1227	4.48114e-121	5.09323e-118	265.933			5354
ENSG00000036672	ENSG00000036672	9099	USP2	-4.29412	1.1347	-30.6613	6.97948e-119	7.58791e-116	260.921			9099
ENSG00000141338	ENSG00000141338	10351	ABCA8	-5.73964	0.00623658	-30.5794	1.71319e-118	1.78493e-115	260.023			10351
ENSG00000152785	ENSG00000152785	651	BMP3	-6.84637	-0.368926	-30.4838	4.89417e-118	4.89515e-115	258.978			651
ENSG00000111404	ENSG00000111404	79785	RERGL	-5.94225	-3.48481	-30.379	1.54774e-117	1.43338e-114	257.609			79785
ENSG00000226629	ENSG00000226629	147093	LINC00974	-5.38558	-4.34132	-30.3851	1.44876e-117	1.39332e-114	257.451			147093
ENSG00000214888	ENSG00000214888	#N/A	XXyac-YM21GA2.7	-5.17014	-4.71484	-30.3244	2.82227e-117	2.52039e-114	256.69			1610
ENSG00000110887	ENSG00000110887	1610	DAO	-5.76393	-3.76567	-30.1944	1.18087e-116	1.0182e-113	255.519			256691
ENSG00000165072	ENSG00000165072	256691	MAMDC2	-5.69317	-0.686034	-29.8636	4.53751e-115	3.78201e-112	252.154			221476
ENSG00000164530	ENSG00000164530	221476	PI16	-6.07203	-1.21727	-29.6278	6.1512e-114	4.96163e-111	249.55			759
ENSG00000133742	ENSG00000133742	759	CA1	-9.67034	0.68452	-29.5607	1.29262e-113	1.01006e-110	248.822			6750
ENSG00000157005	ENSG00000157005	6750	SST	-6.59208	-2.64424	-29.5268	1.88137e-113	1.42556e-110	248.389			10894
ENSG00000133800	ENSG00000133800	10894	LYVE1	-4.63955	1.06429	-29.4111	6.78713e-113	4.84892e-110	247.168			201140
ENSG00000184544	ENSG00000184544	201140	DHRS7C	-4.29096	-5.10784	-29.4501	4.4044e-113	3.23918e-110	246.933			57863
ENSG00000162706	ENSG00000162706	57863	CADM3	-5.9584	-0.98398	-29.3284	1.69752e-112	1.17907e-109	246.245			246213
ENSG00000179520	ENSG00000179520	246213	SLC17A8	-5.47598	-4.27043	-29.2752	3.06467e-112	2.07114e-109	245.309			2641
ENSG00000115263	ENSG00000115263	2641	GCG	-7.60506	-2.02076	-28.8659	2.90393e-110	1.91086e-107	241.117			286133
ENSG00000168079	ENSG00000168079	286133	SCARA5	-5.96269	1.13137	-28.2462	2.93877e-107	1.8842e-104	234.217			11170
ENSG00000168309	ENSG00000168309	11170	FAM107A	-3.82362	1.2102	-28.0411	2.92368e-106	1.82767e-103	231.929			51059
ENSG00000147724	ENSG00000147724	51059	FAM135B	-5.21644	-3.35427	-28.0042	4.41925e-106	2.6952e-103	231.327			343
ENSG00000204933	ENSG00000204933	#N/A	CD177P1	-5.96315	-4.26049	-27.7905	4.86227e-105	2.89479e-102	228.907			84281
ENSG00000103375	ENSG00000103375	343	AQP8	-9.05921	0.864671	-27.7198	1.0766e-104	6.26058e-102	228.324			6799
ENSG00000187699	ENSG00000187699	84281	C2orf88	-4.02503	3.06836	-27.5017	1.24931e-103	7.09976e-101	225.871			145270
ENSG00000197165	ENSG00000197165	6799	SULT1A2	-4.27373	0.291412	-27.4556	2.09971e-103	1.16674e-100	225.369			9340
ENSG00000175785	ENSG00000175785	145270	PRIMA1	-5.85544	-1.39191	-27.2549	2.01233e-102	1.09387e-99	223.111			443
ENSG00000065325	ENSG00000065325	9340	GLP2R	-4.5329	-0.518615	-27.1961	3.90575e-102	2.07794e-99	222.448			6422
ENSG00000108381	ENSG00000108381	443	ASPA	-4.32794	-1.30717	-27.0486	2.06291e-101	1.07465e-98	220.755			57126
ENSG00000104332	ENSG00000104332	6422	SFRP1	-5.81158	0.189986	-26.9796	4.49463e-101	2.29364e-98	220.014			399888
ENSG00000204936	ENSG00000204936	57126	CD177	-7.4358	1.85615	-26.9644	5.33196e-101	2.66651e-98	219.829			1103
ENSG00000196666	ENSG00000196666	399888	FAM180B	-4.2637	-4.46706	-26.7989	3.45754e-100	1.69521e-97	217.616			54738
ENSG00000070748	ENSG00000070748	1103	CHAT	-4.36512	-4.90185	-26.669	1.50191e-99	7.22219e-97	216.112			2675
ENSG00000163497	ENSG00000163497	54738	FEV	-5.34626	-3.60935	-26.6335	2.24616e-99	1.05972e-96	215.961			9378
ENSG00000168546	ENSG00000168546	2675	GFRA2	-4.23768	-0.838031	-26.616	2.73732e-99	1.26753e-96	215.903			102724153
ENSG00000179915	ENSG00000179915	9378	NRXN1	-5.87932	-2.61966	-26.5932	3.54124e-99	1.60998e-96	215.628			643236
ENSG00000224721	ENSG00000224721	102724153	AC007182.6	-5.24861	-2.91541	-26.5666	4.784e-99	2.13614e-96	215.27			2277
ENSG00000187783	ENSG00000187783	643236	TMEM72	-5.35277	-0.468577	-26.5509	5.71429e-99	2.50677e-96	215.185			5593
ENSG00000165197	ENSG00000165197	2277	VEGFD	-4.54891	-2.6719	-26.4919	1.11522e-98	4.80796e-96	214.406			5570
ENSG00000138669	ENSG00000138669	5593	PRKG2	-4.12572	-0.259034	-26.397	3.26649e-98	1.38438e-95	213.444			55273
ENSG00000135549	ENSG00000135549	5570	PKIB	-4.54686	2.95389	-26.3835	3.80549e-98	1.58594e-95	213.267			116173
ENSG00000166292	ENSG00000166292	55273	TMEM100	-4.53744	-0.778855	-26.2554	1.62501e-97	6.66122e-95	211.843			8929
ENSG00000222375	ENSG00000222375	#N/A	RN7SKP127	-4.64484	-4.58896	-26.0738	1.27555e-96	5.10029e-94	209.49			4887
ENSG00000166091	ENSG00000166091	116173	CMTM5	-4.40002	-4.37774	-26.0731	1.28502e-96	5.10029e-94	209.489			56159
ENSG00000109132	ENSG00000109132	8929	PHOX2B	-5.3285	-3.99873	-25.9588	4.70594e-96	1.83863e-93	208.325			200931
ENSG00000254645	ENSG00000254645	#N/A	RP11-396O20.2	-5.69496	-2.3502	-25.7398	5.6603e-95	2.17747e-92	205.992			339479
ENSG00000185149	ENSG00000185149	4887	NPY2R	-5.05928	-4.34986	-25.638	1.80059e-94	6.82177e-92	204.644			7166
ENSG00000120498	ENSG00000120498	56159	TEX11	-4.19426	-1.58443	-25.4285	1.95372e-93	7.29147e-91	202.446			4499
ENSG00000163959	ENSG00000163959	200931	SLC51A	-3.70181	1.91757	-25.342	5.22754e-93	1.92227e-90	201.478			23035
ENSG00000162670	ENSG00000162670	339479	BRINP3	-6.43469	-2.37138	-25.3047	7.99474e-93	2.89722e-90	201.073			219348
ENSG00000129167	ENSG00000129167	7166	TPH1	-4.26246	-0.781715	-25.2974	8.69061e-93	3.10441e-90	200.989			10446
ENSG00000225335	ENSG00000225335	#N/A	XXbac-B476C20.9	-2.4361	0.702049	-25.2941	9.01885e-93	3.17629e-90	200.951			477
ENSG00000205364	ENSG00000205364	4499	MT1M	-5.36147	0.740087	-25.2619	1.30175e-92	4.52086e-90	200.572			81551
ENSG00000040199	ENSG00000040199	23035	PHLPP2	-2.50641	4.32179	-25.2234	2.01863e-92	6.9145e-90	200.103			6332
ENSG00000189129	ENSG00000189129	219348	PLAC9	-2.74424	0.779772	-25.1951	2.78574e-92	9.41316e-90	199.832			54576
ENSG00000170382	ENSG00000170382	10446	LRRN2	-4.22328	1.27644	-25.1917	2.89779e-92	9.66124e-90	199.774			6445
ENSG00000018625	ENSG00000018625	477	ATP1A2	-5.51373	-0.565405	-25.1717	3.63713e-92	1.18112e-89	199.561			57733
ENSG00000015592	ENSG00000015592	81551	STMN4	-4.58722	-4.07816	-25.1746	3.51958e-92	1.15799e-89	199.398			123264
ENSG00000136546	ENSG00000136546	6332	SCN7A	-5.92332	-1.42283	-25.1032	7.93844e-92	2.50461e-89	198.787			3570
ENSG00000242366	ENSG00000242366	54576	UGT1A8	-5.35373	-1.06005	-25.1024	8.01315e-92	2.50461e-89	198.778			248
ENSG00000102683	ENSG00000102683	6445	SGCG	-4.31594	-4.24701	-25.1229	6.34765e-92	2.03491e-89	198.773			58157
ENSG00000249948	ENSG00000249948	57733	GBA3	-5.6753	-0.971417	-25.0408	1.61697e-91	4.99164e-89	198.076			6258
ENSG00000186198	ENSG00000186198	123264	SLC51B	-4.79791	1.77645	-25.0125	2.23462e-91	6.81422e-89	197.724			1113
ENSG00000160712	ENSG00000160712	3570	IL6R	-2.97219	3.68102	-24.986	3.02015e-91	9.09867e-89	197.408			5375
ENSG00000163295	ENSG00000163295	248	ALPI	-5.13939	0.373799	-24.9153	6.76706e-91	2.01441e-88	196.637			1271
ENSG00000165553	ENSG00000165553	58157	NGB	-4.69743	-4.53734	-24.8941	8.61394e-91	2.53402e-88	196.188			344752
ENSG00000143171	ENSG00000143171	6258	RXRG	-4.48499	-3.14579	-24.8796	1.01652e-90	2.9556e-88	196.136			125
ENSG00000100604	ENSG00000100604	1113	CHGA	-7.41302	1.29561	-24.8319	1.75157e-90	5.03426e-88	195.666			202559
ENSG00000147588	ENSG00000147588	5375	PMP2	-4.75066	-4.16563	-24.7815	3.11569e-90	8.85317e-88	194.952			2980
ENSG00000279756	ENSG00000279756	#N/A	CTD-2385L22.2	-5.16939	-3.27871	-24.7109	6.96929e-90	1.95806e-87	194.25			23671
ENSG00000122756	ENSG00000122756	1271	CNTFR	-5.79132	-1.22306	-24.6475	1.43708e-89	3.9927e-87	193.604			8647
ENSG00000197953	ENSG00000197953	344752	AADACL2	-4.0573	-5.05162	-24.631	1.73616e-89	4.77063e-87	193.104			84417
ENSG00000196616	ENSG00000196616	125	ADH1B	-6.60054	0.830664	-24.5884	2.82081e-89	7.66677e-87	192.9			284346
ENSG00000112232	ENSG00000112232	202559	KHDRBS2	-4.37543	-4.46763	-24.5283	5.60597e-89	1.50728e-86	192.023			6335
ENSG00000197273	ENSG00000197273	2980	GUCA2A	-6.89591	2.7633	-24.5048	7.33147e-89	1.95025e-86	191.925			340419
ENSG00000144339	ENSG00000144339	23671	TMEFF2	-4.53577	-4.07001	-24.4934	8.35545e-89	2.19924e-86	191.677			3977
ENSG00000073734	ENSG00000073734	8647	ABCB11	-5.09804	-2.9738	-24.4796	9.77211e-89	2.54533e-86	191.642			340024
ENSG00000256518	ENSG00000256518	#N/A	RP11-807H22.5	-4.95739	-4.59639	-24.4766	1.01151e-88	2.6075e-86	191.467			51228
ENSG00000119147	ENSG00000119147	84417	C2orf40	-5.00949	-2.39982	-24.4002	2.42025e-88	6.17534e-86	190.767			133121
ENSG00000176472	ENSG00000176472	284346	ZNF575	-2.06811	1.82515	-24.3686	3.47277e-88	8.77137e-86	190.426			54860
ENSG00000169432	ENSG00000169432	6335	SCN9A	-4.24407	0.219143	-24.3616	3.76429e-88	9.41262e-86	190.343			7148
ENSG00000147655	ENSG00000147655	340419	RSPO2	-4.96302	-1.8428	-24.2997	7.63344e-88	1.88984e-85	189.639			8839
ENSG00000226087	ENSG00000226087	#N/A	AC106869.2	-4.24067	-4.00781	-24.2684	1.09216e-87	2.6774e-85	189.109			644139
ENSG00000113594	ENSG00000113594	3977	LIFR	-3.73747	1.28011	-24.2391	1.52693e-87	3.70687e-85	188.933			100128006
ENSG00000174358	ENSG00000174358	340024	SLC6A19	-6.70137	-1.29589	-24.0869	8.69106e-87	2.08961e-84	187.21			22802
ENSG00000139433	ENSG00000139433	51228	GLTP	-1.61291	5.37616	-23.9995	2.36257e-86	5.62629e-84	186.149			253559
ENSG00000164303	ENSG00000164303	133121	ENPP6	-3.91229	-2.1334	-23.9811	2.91369e-86	6.87328e-84	185.969			590
ENSG00000071203	ENSG00000071203	54860	MS4A12	-7.93922	0.775662	-23.9651	3.5018e-86	8.18341e-84	185.788			146556
ENSG00000168477	ENSG00000168477	7148	TNXB	-4.34711	2.38432	-23.9532	4.01204e-86	9.289e-84	185.645			388335
ENSG00000064205	ENSG00000064205	8839	WISP2	-5.08198	-1.17803	-23.88	9.26514e-86	2.12546e-83	184.863			646892
ENSG00000233670	ENSG00000233670	644139	PIRT	-5.02046	-2.43224	-23.7801	2.90402e-85	6.54189e-83	183.709			3284
ENSG00000265489	ENSG00000265489	100128006	RP11-1090M7.1	-4.34956	-4.13578	-23.7898	2.59966e-85	5.90949e-83	183.674			8671
ENSG00000016602	ENSG00000016602	22802	CLCA4	-8.3995	2.09095	-23.6604	1.14241e-84	2.52795e-82	182.296			54805
ENSG00000175161	ENSG00000175161	253559	CADM2	-5.17026	-3.38287	-23.5886	2.59976e-84	5.70236e-82	181.49			11075
ENSG00000114200	ENSG00000114200	590	BCHE	-4.8396	-1.27543	-23.5786	2.91455e-84	6.33726e-82	181.427			341116
ENSG00000153446	ENSG00000153446	146556	C16orf89	-4.50912	-0.979866	-23.554	3.86014e-84	8.32094e-82	181.148			1030
ENSG00000187824	ENSG00000187824	388335	TMEM220	-3.1654	1.38292	-23.501	7.08612e-84	1.51443e-81	180.519			5630
ENSG00000183476	ENSG00000183476	646892	SH2D7	-4.32942	-1.59834	-23.4197	1.79598e-83	3.80581e-81	179.608			2110
ENSG00000203859	ENSG00000203859	3284	HSD3B2	-6.36743	-3.0073	-23.3778	2.90252e-83	6.08969e-81	179.134			64388
ENSG00000080493	ENSG00000080493	8671	SLC4A4	-5.93862	2.69976	-23.3772	2.92247e-83	6.08969e-81	179.056			762
ENSG00000148842	ENSG00000148842	54805	CNNM2	-1.67756	4.13049	-23.3701	3.16845e-83	6.5477e-81	178.98			55198
ENSG00000104435	ENSG00000104435	11075	STMN2	-4.55956	0.462886	-23.3532	3.84724e-83	7.82116e-81	178.829			51617
ENSG00000172689	ENSG00000172689	341116	MS4A10	-4.95317	-4.49136	-23.3612	3.50978e-83	7.19361e-81	178.81			55670
ENSG00000147883	ENSG00000147883	1030	CDKN2B	-3.50467	3.87315	-23.3388	4.53449e-83	9.14396e-81	178.61			1215
ENSG00000135406	ENSG00000135406	5630	PRPH	-4.56963	-1.47006	-23.3278	5.14498e-83	1.0292e-80	178.566			114786
ENSG00000171503	ENSG00000171503	2110	ETFDH	-1.90866	4.34683	-23.3177	5.77496e-83	1.14605e-80	178.374			10218
ENSG00000180875	ENSG00000180875	64388	GREM2	-5.05786	0.932401	-23.2931	7.6558e-83	1.50735e-80	178.127			2949
ENSG00000167434	ENSG00000167434	762	CA4	-7.78038	1.5711	-23.2149	1.87299e-82	3.65892e-80	177.213			220441
ENSG00000136044	ENSG00000136044	55198	APPL2	-1.79556	5.9579	-23.2129	1.91702e-82	3.71589e-80	177.158			6338
ENSG00000170091	ENSG00000170091	51617	HMP19	-5.01802	-2.36715	-23.1635	3.37379e-82	6.48936e-80	176.684			2788
ENSG00000215193	ENSG00000215193	55670	PEX26	-1.6968	6.22351	-23.151	3.89182e-82	7.42863e-80	176.449			5959
ENSG00000092009	ENSG00000092009	1215	CMA1	-5.05004	-3.28166	-23.1345	4.70338e-82	8.9097e-80	176.32			60495
ENSG00000206579	ENSG00000206579	114786	XKR4	-4.83617	-3.148	-23.0804	8.74313e-82	1.64377e-79	175.702			4593
ENSG00000171819	ENSG00000171819	10218	ANGPTL7	-5.10048	-3.355	-22.8481	1.24987e-80	2.33232e-78	173.057			643382
ENSG00000134201	ENSG00000134201	2949	GSTM5	-3.20358	-0.0520395	-22.8381	1.40015e-80	2.59339e-78	172.981			4969
ENSG00000176641	ENSG00000176641	220441	RNF152	-3.09725	2.56795	-22.7997	2.17549e-80	3.99986e-78	172.478			4674
ENSG00000168447	ENSG00000168447	6338	SCNN1B	-5.64061	1.6175	-22.7808	2.69874e-80	4.9257e-78	172.259			572558
ENSG00000176533	ENSG00000176533	2788	GNG7	-3.00326	1.31907	-22.7617	3.3606e-80	6.08927e-78	172.082			137872
ENSG00000135437	ENSG00000135437	5959	RDH5	-2.47862	0.957421	-22.6382	1.38268e-79	2.46957e-77	170.693			7360
ENSG00000172987	ENSG00000172987	60495	HPSE2	-3.99347	-1.14155	-22.6264	1.58129e-79	2.80427e-77	170.566			337959
ENSG00000030304	ENSG00000030304	4593	MUSK	-4.40352	-3.18239	-22.5776	2.76516e-79	4.86922e-77	169.959			27306
ENSG00000232070	ENSG00000232070	643382	TMEM253	-3.21935	0.125636	-22.5104	5.96895e-79	1.04373e-76	169.24			8611
ENSG00000106809	ENSG00000106809	4969	OGN	-5.6084	-0.100685	-22.4982	6.86763e-79	1.19253e-76	169.061			6584
ENSG00000186462	ENSG00000186462	4674	NAP1L2	-4.2443	-1.95095	-22.4325	1.4573e-78	2.51309e-76	168.348			6898
ENSG00000224958	ENSG00000224958	572558	PGM5-AS1	-4.73947	-4.13387	-22.4314	1.47648e-78	2.52873e-76	168.256			270
ENSG00000147576	ENSG00000147576	137872	ADHFE1	-3.04748	-0.981059	-22.4206	1.66972e-78	2.82104e-76	168.211			22953
ENSG00000224968	ENSG00000224968	#N/A	RP1-35C21.1	-4.16863	-3.99461	-22.4245	1.59729e-78	2.71702e-76	168.154			9723
ENSG00000169764	ENSG00000169764	7360	UGP2	-2.10701	6.73363	-22.4126	1.83006e-78	3.07118e-76	168.004			80031
ENSG00000182816	ENSG00000182816	337959	KRTAP13-2	-4.84946	-4.90352	-22.3824	2.58748e-78	4.31333e-76	167.651			137075
ENSG00000163106	ENSG00000163106	27306	HPGDS	-3.57871	-0.656882	-22.2957	6.97755e-78	1.14785e-75	166.795			84803
ENSG00000067113	ENSG00000067113	8611	PLPP1	-2.04602	4.61654	-22.2414	1.29898e-77	2.12294e-75	166.069			10924
ENSG00000197375	ENSG00000197375	6584	SLC22A5	-1.79233	4.65231	-22.2386	1.34225e-77	2.17942e-75	166.038			140803
ENSG00000198650	ENSG00000198650	6898	TAT	-3.73508	-2.56178	-22.1824	2.55187e-77	4.11674e-75	165.464			5333
ENSG00000223573	ENSG00000223573	#N/A	TINCR	-3.92692	-0.713878	-22.1302	4.6408e-77	7.43866e-75	164.906			54857
ENSG00000116748	ENSG00000116748	270	AMPD1	-4.748	-2.17149	-22.0119	1.7983e-76	2.86411e-74	163.556			5145
ENSG00000187848	ENSG00000187848	22953	P2RX2	-4.11179	-3.95287	-21.9791	2.61749e-76	4.14242e-74	163.091			80157
ENSG00000170381	ENSG00000170381	9723	SEMA3E	-5.28662	-2.69081	-21.9709	2.87426e-76	4.52019e-74	163.089			1804
ENSG00000137872	ENSG00000137872	80031	SEMA6D	-3.52316	2.59031	-21.9658	3.04741e-76	4.73295e-74	162.945			25890
ENSG00000253958	ENSG00000253958	137075	CLDN23	-3.1152	4.01368	-21.9665	3.02073e-76	4.72083e-74	162.93			5764
ENSG00000138678	ENSG00000138678	84803	GPAT3	-2.7828	2.86674	-21.9143	5.48955e-76	8.47323e-74	162.362			5138
ENSG00000172594	ENSG00000172594	10924	SMPDL3A	-2.73509	4.28193	-21.7555	3.37917e-75	5.18381e-73	160.518			10004
ENSG00000256193	ENSG00000256193	#N/A	LINC00507	-3.77325	-4.83935	-21.7528	3.48323e-75	5.31087e-73	160.449			140730
ENSG00000119121	ENSG00000119121	140803	TRPM6	-4.87801	2.15372	-21.6987	6.46823e-75	9.8023e-73	159.894			9068
ENSG00000187091	ENSG00000187091	5333	PLCD1	-2.37951	4.20626	-21.6634	9.68507e-75	1.45889e-72	159.472			1991
ENSG00000130055	ENSG00000130055	54857	GDPD2	-3.95995	0.85153	-21.6478	1.15799e-74	1.73386e-72	159.36			10382
ENSG00000132915	ENSG00000132915	5145	PDE6A	-4.21914	-0.578294	-21.6059	1.87012e-74	2.78347e-72	158.922			57282
ENSG00000109182	ENSG00000109182	80157	CWH43	-6.0311	-0.250999	-21.6041	1.90993e-74	2.82591e-72	158.853			206358
ENSG00000130226	ENSG00000130226	1804	DPP6	-4.79074	-2.24004	-21.5833	2.42182e-74	3.56221e-72	158.676			100616113
ENSG00000154175	ENSG00000154175	25890	ABI3BP	-3.48433	2.28817	-21.561	3.1264e-74	4.57168e-72	158.333			54575
ENSG00000105894	ENSG00000105894	5764	PTN	-2.8958	1.07107	-21.4866	7.31947e-74	1.05794e-71	157.54			93035
ENSG00000186642	ENSG00000186642	5138	PDE2A	-2.66704	1.62197	-21.4826	7.66101e-74	1.10094e-71	157.48			653567
ENSG00000168060	ENSG00000168060	10004	NAALADL1	-3.08708	1.98097	-21.4711	8.73684e-74	1.24837e-71	157.326			57030
ENSG00000101098	ENSG00000101098	140730	RIMS4	-4.67299	-3.37368	-21.4361	1.30272e-73	1.85083e-71	156.972			6900
ENSG00000116194	ENSG00000116194	9068	ANGPTL1	-4.85832	-0.517423	-21.4183	1.59765e-73	2.25702e-71	156.763			8987
ENSG00000197561	ENSG00000197561	1991	ELANE	-3.87945	-3.86858	-21.4128	1.70189e-73	2.39077e-71	156.654			57709
ENSG00000104833	ENSG00000104833	10382	TUBB4A	-3.94636	-1.84052	-21.3886	2.24323e-73	3.13363e-71	156.457			111
ENSG00000144290	ENSG00000144290	57282	SLC4A10	-4.39932	-1.92118	-21.3372	4.03692e-73	5.60796e-71	155.875			388595
ENSG00000123643	ENSG00000123643	206358	SLC36A1	-1.87345	4.72785	-21.3293	4.41621e-73	6.10096e-71	155.655			340543
ENSG00000150593	ENSG00000150593	100616113	PDCD4	-2.05652	6.58518	-21.3266	4.55535e-73	6.2586e-71	155.603			760
ENSG00000242515	ENSG00000242515	54575	UGT1A10	-4.58479	1.37725	-21.3188	4.98103e-73	6.80605e-71	155.579			8736
ENSG00000205038	ENSG00000205038	93035	PKHD1L1	-4.29831	-2.18496	-21.304	5.89777e-73	7.97156e-71	155.494			1501
ENSG00000259237	ENSG00000259237	#N/A	RP11-209E8.1	-4.34799	-4.66771	-21.3076	5.65729e-73	7.68807e-71	155.438			5837
ENSG00000148483	ENSG00000148483	653567	TMEM236	-4.50355	2.57916	-21.2809	7.6795e-73	1.0324e-70	155.122			4496
ENSG00000104888	ENSG00000104888	57030	SLC17A7	-3.28919	-1.90128	-21.2718	8.52183e-73	1.13951e-70	155.117			159296
ENSG00000184144	ENSG00000184144	6900	CNTN2	-4.58224	-2.74291	-21.2432	1.1819e-72	1.57199e-70	154.797			5348
ENSG00000118804	ENSG00000118804	8987	STBD1	-1.98679	1.8293	-21.2246	1.46181e-72	1.934e-70	154.554			28513
ENSG00000013293	ENSG00000013293	57709	SLC7A14	-4.73145	-3.67558	-21.2239	1.47297e-72	1.9385e-70	154.553			63951
ENSG00000173175	ENSG00000173175	111	ADCY5	-3.4184	1.76303	-21.1635	2.93727e-72	3.82533e-70	153.818			117
ENSG00000162460	ENSG00000162460	388595	TMEM82	-4.31241	0.230473	-21.154	3.27209e-72	4.23931e-70	153.745			254439
ENSG00000204065	ENSG00000204065	340543	TCEAL5	-3.92557	-4.37901	-21.1273	4.4382e-72	5.69114e-70	153.392			460
ENSG00000104267	ENSG00000104267	760	CA2	-5.58143	5.18047	-21.1007	6.01721e-72	7.67655e-70	153.029			4225
ENSG00000257277	ENSG00000257277	#N/A	RP11-434H14.1	-3.51332	-5.05757	-21.0748	8.0878e-72	1.02658e-69	152.736			1268
ENSG00000101605	ENSG00000101605	8736	MYOM1	-3.06125	0.787519	-21.045	1.1361e-71	1.43475e-69	152.516			5166
ENSG00000169862	ENSG00000169862	1501	CTNND2	-4.27052	-2.88632	-21.034	1.28736e-71	1.6176e-69	152.411			124872
ENSG00000068976	ENSG00000068976	5837	PYGM	-3.35758	-0.297213	-20.999	1.92084e-71	2.40153e-69	152.02			4118
ENSG00000205358	ENSG00000205358	4496	MT1H	-4.55352	0.871094	-20.9882	2.17148e-71	2.70138e-69	151.83			4888
ENSG00000119919	ENSG00000119919	159296	NKX2-3	-3.09303	1.57338	-20.924	4.52014e-71	5.56778e-69	151.108			283316
ENSG00000266964	ENSG00000266964	5348	FXYD1	-3.66258	-2.1294	-20.9176	4.86526e-71	5.96353e-69	151.097			441151
ENSG00000071991	ENSG00000071991	28513	CDH19	-5.26941	-2.39471	-20.9095	5.33417e-71	6.50639e-69	151.012			57595
ENSG00000176399	ENSG00000176399	63951	DMRTA1	-4.38919	-2.59361	-20.8589	9.49664e-71	1.15274e-68	150.433			339166
ENSG00000078549	ENSG00000078549	117	ADCYAP1R1	-4.72594	-2.66798	-20.8201	1.47975e-70	1.78749e-68	149.995			10022
ENSG00000173237	ENSG00000173237	254439	C11orf86	-5.41432	0.0745781	-20.8128	1.60673e-70	1.93155e-68	149.841			287
ENSG00000152092	ENSG00000152092	460	ASTN1	-4.45053	-3.62928	-20.8036	1.7858e-70	2.13656e-68	149.778			203859
ENSG00000141434	ENSG00000141434	4225	MEP1B	-4.94977	-1.01232	-20.7952	1.96475e-70	2.33945e-68	149.689			100507210
ENSG00000118432	ENSG00000118432	1268	CNR1	-4.61879	-1.60348	-20.786	2.18311e-70	2.58714e-68	149.605			8406
ENSG00000004799	ENSG00000004799	5166	PDK4	-3.39967	3.97483	-20.7803	2.32808e-70	2.74592e-68	149.401			114815
ENSG00000211938	ENSG00000211938	#N/A	IGHV3-7	-5.47328	-2.20125	-20.7611	2.89911e-70	3.40339e-68	149.32			54831
ENSG00000167080	ENSG00000167080	124872	B4GALNT2	-6.76938	0.953485	-20.7044	5.5342e-70	6.46648e-68	148.574			2838
ENSG00000172005	ENSG00000172005	4118	MAL	-3.97983	-1.36511	-20.6698	8.20824e-70	9.54638e-68	148.291			257194
ENSG00000256843	ENSG00000256843	#N/A	RP11-467L13.4	-3.5435	-4.70761	-20.6518	1.00741e-69	1.16621e-67	147.975			10370
ENSG00000226306	ENSG00000226306	4888	NPY6R	-5.51679	-2.20849	-20.6265	1.34466e-69	1.54946e-67	147.794			8633
ENSG00000177675	ENSG00000177675	283316	CD163L1	-3.24742	2.32886	-20.6233	1.39453e-69	1.59955e-67	147.657			4359
ENSG00000178233	ENSG00000178233	441151	TMEM151B	-3.45291	-2.88746	-20.5981	1.85754e-69	2.1209e-67	147.449			730
ENSG00000259087	ENSG00000259087	#N/A	RP11-356O9.2	-4.56091	-3.22266	-20.5912	2.01122e-69	2.28594e-67	147.386			3899
ENSG00000067840	ENSG00000067840	57595	PDZD4	-3.47631	-0.217127	-20.5678	2.62571e-69	2.97086e-67	147.117			140738
ENSG00000224321	ENSG00000224321	#N/A	RPL12P14	-3.15307	-1.41443	-20.5299	4.04312e-69	4.55397e-67	146.703			1511
ENSG00000218274	ENSG00000218274	#N/A	RP3-407E4.3	-3.76423	-4.93506	-20.5126	4.9229e-69	5.52006e-67	146.398			10990
ENSG00000179314	ENSG00000179314	339166	WSCD1	-3.70678	2.24838	-20.5004	5.65818e-69	6.31619e-67	146.254			60482
ENSG00000172410	ENSG00000172410	10022	INSL5	-5.88458	-3.66495	-20.4334	1.21231e-68	1.34132e-66	145.61			9499
ENSG00000145362	ENSG00000145362	287	ANK2	-3.31068	1.68425	-20.4383	1.1465e-68	1.27415e-66	145.575			1805
ENSG00000171714	ENSG00000171714	203859	ANO5	-4.52184	-0.547669	-20.4326	1.22458e-68	1.34893e-66	145.564			22865
ENSG00000243832	ENSG00000243832	100507210	RP11-202A13.1	-3.61721	-4.47833	-20.4032	1.71066e-68	1.8761e-66	145.18			2775
ENSG00000101955	ENSG00000101955	8406	SRPX	-2.8944	2.04442	-20.3971	1.83446e-68	2.00308e-66	145.104			58494
ENSG00000108018	ENSG00000108018	114815	SORCS1	-4.53774	-1.65099	-20.3788	2.25922e-68	2.45617e-66	144.987			58476
ENSG00000039987	ENSG00000039987	54831	BEST2	-5.75246	-0.219179	-20.3495	3.15284e-68	3.41285e-66	144.579			8556
ENSG00000154165	ENSG00000154165	2838	GPR15	-5.06976	-1.28989	-20.3442	3.34631e-68	3.59118e-66	144.576			2875
ENSG00000172260	ENSG00000172260	257194	NEGR1	-3.08601	1.64858	-20.3446	3.33403e-68	3.59118e-66	144.518			5003
ENSG00000164442	ENSG00000164442	10370	CITED2	-1.84714	4.80697	-20.3218	4.31839e-68	4.61459e-66	144.189			65983
ENSG00000224585	ENSG00000224585	#N/A	AC103563.5	-4.29366	-4.12934	-20.2914	6.10751e-68	6.49865e-66	143.958			11280
ENSG00000182168	ENSG00000182168	8633	UNC5C	-2.63205	1.29404	-20.2855	6.52882e-68	6.91751e-66	143.881			4684
ENSG00000158887	ENSG00000158887	4359	MPZ	-2.77992	0.131827	-20.2763	7.24507e-68	7.64401e-66	143.819			150000
ENSG00000112936	ENSG00000112936	730	C7	-4.68308	2.03869	-20.2743	7.41378e-68	7.78914e-66	143.68			101928405
ENSG00000144218	ENSG00000144218	3899	AFF3	-3.38346	-0.0413944	-20.2626	8.47558e-68	8.86744e-66	143.652			9423
ENSG00000171227	ENSG00000171227	140738	TMEM37	-3.38624	3.7858	-20.2422	1.06815e-67	1.11288e-65	143.29			1238
ENSG00000100448	ENSG00000100448	1511	CTSG	-4.77155	-1.33783	-20.2293	1.23719e-67	1.27835e-65	143.282			50859
ENSG00000105609	ENSG00000105609	10990	LILRB5	-3.24259	1.24956	-20.2301	1.22628e-67	1.27233e-65	143.234			2899
ENSG00000115665	ENSG00000115665	60482	SLC5A7	-4.37031	-4.0779	-20.2242	1.31135e-67	1.3494e-65	143.204			653808
ENSG00000120729	ENSG00000120729	9499	MYOT	-4.52304	-2.90613	-20.183	2.09468e-67	2.14662e-65	142.773			341359
ENSG00000143196	ENSG00000143196	1805	DPT	-4.30787	2.235	-20.1551	2.87728e-67	2.93659e-65	142.327			11099
ENSG00000121871	ENSG00000121871	22865	SLITRK3	-4.75406	-3.53574	-20.1299	3.83052e-67	3.89358e-65	142.165			1101
ENSG00000087258	ENSG00000087258	2775	GNAO1	-3.45883	1.31575	-20.1204	4.26868e-67	4.32139e-65	141.978			152330
ENSG00000261469	ENSG00000261469	#N/A	RP11-96D1.6	-3.01983	-1.99552	-20.1093	4.8432e-67	4.88323e-65	141.933			57758
ENSG00000154721	ENSG00000154721	58494	JAM2	-2.74211	2.04001	-20.0521	9.26846e-67	9.30754e-65	141.196			401
ENSG00000078804	ENSG00000078804	58476	TP53INP2	-2.7358	5.37949	-20.0242	1.27305e-66	1.27331e-64	140.797			27163
ENSG00000079335	ENSG00000079335	8556	CDC14A	-1.89632	2.69112	-20.0168	1.38407e-66	1.37883e-64	140.794			285242
ENSG00000167701	ENSG00000167701	2875	GPT	-3.81514	2.97394	-20.0128	1.44818e-66	1.43697e-64	140.703			8436
ENSG00000254827	ENSG00000254827	5003	SLC22A18AS	-2.62199	2.78551	-20.0093	1.5069e-66	1.48933e-64	140.687			2587
ENSG00000155324	ENSG00000155324	65983	GRAMD3	-1.69121	4.41083	-20.0034	1.6123e-66	1.58723e-64	140.587			5125
ENSG00000168356	ENSG00000168356	11280	SCN11A	-3.85846	-2.66854	-19.9679	2.41246e-66	2.35639e-64	140.338			400258
ENSG00000149294	ENSG00000149294	4684	NCAM1	-3.13177	1.60999	-19.9738	2.25541e-66	2.21163e-64	140.316			1258
ENSG00000243064	ENSG00000243064	150000	ABCC13	-4.03473	-0.721917	-19.9556	2.7732e-66	2.6982e-64	140.183			10050
ENSG00000239205	ENSG00000239205	101928405	RP11-747D18.1	-4.698	-3.55048	-19.9491	2.98714e-66	2.8951e-64	140.121			1776
ENSG00000065320	ENSG00000065320	9423	NTN1	-2.94631	2.13038	-19.9459	3.09758e-66	2.99054e-64	139.984			9934
ENSG00000144648	ENSG00000144648	1238	ACKR2	-2.83876	-0.389279	-19.9326	3.60016e-66	3.46238e-64	139.94			340533
ENSG00000196104	ENSG00000196104	50859	SPOCK3	-4.31462	-4.17281	-19.9058	4.88053e-66	4.65792e-64	139.606			2823
ENSG00000163873	ENSG00000163873	2899	GRIK3	-3.72566	-0.873452	-19.9012	5.14365e-66	4.89038e-64	139.579			1996
ENSG00000174992	ENSG00000174992	653808	ZG16	-8.18479	2.8232	-19.909	4.71061e-66	4.51298e-64	139.514			1908
ENSG00000110975	ENSG00000110975	341359	SYT10	-3.86784	-4.49204	-19.8657	7.69121e-66	7.25731e-64	139.128			11251
ENSG00000070778	ENSG00000070778	11099	PTPN21	-1.51734	4.04567	-19.8671	7.57325e-66	7.17307e-64	139.056			84888
ENSG00000136457	ENSG00000136457	1101	CHAD	-3.30502	-0.186873	-19.826	1.20732e-65	1.13493e-63	138.721			151393
ENSG00000144619	ENSG00000144619	152330	CNTN4	-2.89071	0.933055	-19.8229	1.25055e-65	1.17117e-63	138.649			83539
ENSG00000175356	ENSG00000175356	57758	SCUBE2	-3.00666	1.74648	-19.817	1.33712e-65	1.24757e-63	138.539			4306
ENSG00000165462	ENSG00000165462	401	PHOX2A	-3.97825	-4.12175	-19.7935	1.74594e-65	1.61694e-63	138.332			5028
ENSG00000138744	ENSG00000138744	27163	NAAA	-2.13195	4.99745	-19.7962	1.6922e-65	1.57299e-63	138.225			11155
ENSG00000186038	ENSG00000186038	285242	HTR3E	-4.48166	-3.5402	-19.7755	2.13983e-65	1.97441e-63	138.159			957
ENSG00000168497	ENSG00000168497	8436	SDPR	-2.94055	2.49659	-19.7124	4.37746e-65	4.0242e-63	137.327			845
ENSG00000166573	ENSG00000166573	2587	GALR1	-3.80161	-4.4866	-19.7021	4.91772e-65	4.5043e-63	137.285			25834
ENSG00000099139	ENSG00000099139	5125	PCSK5	-2.78165	3.50795	-19.6929	5.46011e-65	4.98285e-63	137.08			577
ENSG00000184601	ENSG00000184601	400258	C14orf180	-4.20687	-4.5747	-19.675	6.68918e-65	6.08229e-63	136.988			101101775
ENSG00000070729	ENSG00000070729	1258	CNGB1	-3.64556	-3.69822	-19.635	1.05199e-64	9.49643e-63	136.555			51196
ENSG00000146039	ENSG00000146039	10050	SLC17A4	-4.03254	1.70874	-19.6407	9.8632e-65	8.93584e-63	136.523			63876
ENSG00000163687	ENSG00000163687	1776	DNASE1L3	-4.5085	0.541355	-19.6259	1.16682e-64	1.04951e-62	136.388			51676
ENSG00000174944	ENSG00000174944	9934	P2RY14	-2.93985	0.914925	-19.5903	1.74498e-64	1.56392e-62	136.021			2045
ENSG00000050030	ENSG00000050030	340533	KIAA2022	-4.27634	-2.72555	-19.5586	2.50058e-64	2.23311e-62	135.726			7432
ENSG00000150625	ENSG00000150625	2823	GPM6A	-5.22867	-1.90109	-19.5455	2.89976e-64	2.58038e-62	135.557			6752
ENSG00000162374	ENSG00000162374	1996	ELAVL4	-3.58192	-1.97277	-19.4525	8.30583e-64	7.33877e-62	134.533			2139
ENSG00000124205	ENSG00000124205	1908	EDN3	-4.34937	2.0915	-19.4559	7.99205e-64	7.08657e-62	134.421			5023
ENSG00000243238	ENSG00000243238	#N/A	IGKV2-30	-4.95903	-1.61316	-19.4188	1.21568e-63	1.07035e-61	134.127			4852
ENSG00000183134	ENSG00000183134	11251	PTGDR2	-3.0565	0.434347	-19.4016	1.47745e-63	1.29173e-61	133.916			22915
ENSG00000138600	ENSG00000138600	84888	SPPL2A	-1.63899	6.02218	-19.4116	1.3187e-63	1.15698e-61	133.87			100996348
ENSG00000115841	ENSG00000115841	151393	RMDN2	-2.02698	2.3235	-19.3955	1.58184e-63	1.37819e-61	133.786			8814
ENSG00000154080	ENSG00000154080	83539	CHST9	-3.91133	-4.42391	-19.3319	3.24677e-63	2.7995e-61	133.132			85300
ENSG00000151623	ENSG00000151623	4306	NR3C2	-3.00664	4.29026	-19.3385	3.0137e-63	2.60753e-61	133.059			27299
ENSG00000169860	ENSG00000169860	5028	P2RY1	-2.8622	2.8583	-19.3081	4.25092e-63	3.65272e-61	132.754			54884
ENSG00000122367	ENSG00000122367	11155	LDB3	-3.65358	-0.216218	-19.2959	4.87711e-63	4.16219e-61	132.727			7102
ENSG00000187097	ENSG00000187097	957	ENTPD5	-2.71682	5.8231	-19.3058	4.35915e-63	3.73289e-61	132.673			3294
ENSG00000118729	ENSG00000118729	845	CASQ2	-5.05448	-1.1347	-19.2722	6.37205e-63	5.41949e-61	132.451			102465834
ENSG00000182050	ENSG00000182050	25834	MGAT4C	-3.92928	-4.2375	-19.2691	6.59928e-63	5.59373e-61	132.435			1995
ENSG00000237457	ENSG00000237457	#N/A	LINC01351	-3.82111	-4.79739	-19.251	8.09992e-63	6.84251e-61	132.208			4857
ENSG00000135298	ENSG00000135298	577	ADGRB3	-4.07384	-2.72554	-19.2392	9.25119e-63	7.78875e-61	132.134			5523
ENSG00000263400	ENSG00000263400	101101775	TMEM220-AS1	-2.97132	-1.06528	-19.2152	1.21339e-62	1.01815e-60	131.863			1114
ENSG00000138193	ENSG00000138193	51196	PLCE1	-2.13124	4.77936	-19.2063	1.34132e-62	1.11799e-60	131.569			26577
ENSG00000165495	ENSG00000165495	63876	PKNOX2	-3.18844	-1.23211	-19.123	3.43355e-62	2.84291e-60	130.828			4494
ENSG00000100628	ENSG00000100628	51676	ASB2	-3.09863	1.72668	-19.1291	3.2063e-62	2.66357e-60	130.778			197257
ENSG00000135333	ENSG00000135333	2045	EPHA7	-4.05046	-0.252225	-19.1004	4.43384e-62	3.65901e-60	130.515			353189
ENSG00000146469	ENSG00000146469	7432	VIP	-4.86925	1.01581	-19.0591	7.06255e-62	5.80918e-60	129.974			23495
ENSG00000180616	ENSG00000180616	6752	SSTR2	-2.60116	-0.0792345	-19.0236	1.05397e-61	8.61255e-60	129.698			6368
ENSG00000064655	ENSG00000064655	2139	EYA2	-3.80889	0.941553	-19.0314	9.65033e-62	7.91169e-60	129.692			6555
ENSG00000108405	ENSG00000108405	5023	P2RX1	-2.69956	0.729043	-19.0164	1.14312e-61	9.31065e-60	129.58			101927843
ENSG00000122585	ENSG00000122585	4852	NPY	-4.06264	-3.95672	-19.0066	1.27613e-61	1.03603e-59	129.505			2494
ENSG00000138722	ENSG00000138722	22915	MMRN1	-4.11969	0.759784	-18.9954	1.44726e-61	1.17116e-59	129.285			8708
ENSG00000253549	ENSG00000253549	100996348	CA3-AS1	-3.47631	-2.0415	-18.9765	1.79162e-61	1.44514e-59	129.188			56977
ENSG00000100490	ENSG00000100490	8814	CDKL1	-1.84786	0.839685	-18.9437	2.59175e-61	2.08382e-59	128.791			26112
ENSG00000167654	ENSG00000167654	85300	ATCAY	-3.76267	-3.33889	-18.9357	2.83674e-61	2.26622e-59	128.721			4747
ENSG00000279835	ENSG00000279835	#N/A	RP4-811M8.1	-4.06826	-4.18523	-18.9274	3.11284e-61	2.47887e-59	128.613			79804
ENSG00000134028	ENSG00000134028	27299	ADAMDEC1	-3.98607	4.33885	-18.9428	2.61801e-61	2.09819e-59	128.599			2273
ENSG00000249453	ENSG00000249453	#N/A	RP13-497K6.1	-3.97868	-4.24747	-18.9196	3.40139e-61	2.70006e-59	128.522			59353
ENSG00000042445	ENSG00000042445	54884	RETSAT	-1.89741	6.89707	-18.9093	3.81701e-61	3.02039e-59	128.206			23052
ENSG00000156298	ENSG00000156298	7102	TSPAN7	-3.26376	3.64207	-18.8798	5.32026e-61	4.19662e-59	127.909			8110
ENSG00000086696	ENSG00000086696	3294	HSD17B2	-4.1959	3.37888	-18.8671	6.14142e-61	4.82913e-59	127.765			547
ENSG00000057704	ENSG00000057704	102465834	TMCC3	-2.4732	4.54977	-18.8547	7.0547e-61	5.52987e-59	127.617			6327
ENSG00000196361	ENSG00000196361	1995	ELAVL3	-3.46687	-4.04794	-18.8389	8.43364e-61	6.5901e-59	127.616			79819
ENSG00000139910	ENSG00000139910	4857	NOVA1	-3.78595	-1.16799	-18.8244	9.9197e-61	7.70317e-59	127.467			79148
ENSG00000073711	ENSG00000073711	5523	PPP2R3A	-2.18598	2.84599	-18.8271	9.62773e-61	7.49973e-59	127.362			1836
ENSG00000269667	ENSG00000269667	#N/A	RP11-542M13.2	-3.86507	-2.81167	-18.7899	1.4622e-60	1.12847e-58	127.099			7008
ENSG00000089199	ENSG00000089199	1114	CHGB	-4.54069	-0.321181	-18.7904	1.45544e-60	1.12672e-58	127.022			100500913
ENSG00000163710	ENSG00000163710	26577	PCOLCE2	-4.49011	-0.936637	-18.7618	2.00647e-60	1.53901e-58	126.734			4884
ENSG00000198417	ENSG00000198417	4494	MT1F	-3.11912	2.97896	-18.7715	1.80004e-60	1.38493e-58	126.714			10462
ENSG00000166816	ENSG00000166816	197257	LDHD	-3.5723	3.14496	-18.7571	2.11633e-60	1.61831e-58	126.541			29106
ENSG00000173930	ENSG00000173930	353189	SLCO4C1	-4.2329	-1.9007	-18.7221	3.13354e-60	2.38158e-58	126.333			4336
ENSG00000240505	ENSG00000240505	23495	TNFRSF13B	-4.12374	-1.90061	-18.7211	3.1719e-60	2.40343e-58	126.323			7851
ENSG00000274736	ENSG00000274736	6368	CCL23	-3.5786	-2.07007	-18.7139	3.43902e-60	2.59014e-58	126.249			54979
ENSG00000125255	ENSG00000125255	6555	SLC10A2	-4.18054	-5.05971	-18.7152	3.38927e-60	2.56038e-58	126.221			10231
ENSG00000233215	ENSG00000233215	101927843	AP000472.2	-4.02107	-4.44286	-18.6977	4.12367e-60	3.08719e-58	126.041			948
ENSG00000116833	ENSG00000116833	2494	NR5A2	-2.5948	3.37533	-18.7002	4.00915e-60	3.01047e-58	125.911			166968
ENSG00000172318	ENSG00000172318	8708	B3GALT1	-4.63949	-0.322498	-18.6811	4.96974e-60	3.7095e-58	125.796			51046
ENSG00000173320	ENSG00000173320	56977	STOX2	-2.8981	-0.488682	-18.6645	5.99001e-60	4.43137e-58	125.68			660
ENSG00000198624	ENSG00000198624	26112	CCDC69	-2.66351	4.10728	-18.6679	5.76401e-60	4.28955e-58	125.528			4601
ENSG00000277586	ENSG00000277586	4747	NEFL	-4.59338	-1.92065	-18.648	7.20375e-60	5.31356e-58	125.497			8516
ENSG00000237125	ENSG00000237125	79804	HAND2-AS1	-4.47808	-1.26298	-18.6347	8.36374e-60	6.15104e-58	125.326			147372
ENSG00000022267	ENSG00000022267	2273	FHL1	-3.29163	4.31611	-18.6295	8.8739e-60	6.50709e-58	125.088			2329
ENSG00000126950	ENSG00000126950	59353	TMEM35A	-3.88692	-0.369079	-18.6016	1.21296e-59	8.86845e-58	124.936			79908
ENSG00000149218	ENSG00000149218	23052	ENDOD1	-1.64091	5.75076	-18.5984	1.25748e-59	9.16716e-58	124.732			1368
ENSG00000205683	ENSG00000205683	8110	DPF3	-2.85624	0.438466	-18.5619	1.89481e-59	1.37732e-57	124.497			2674
ENSG00000130294	ENSG00000130294	547	KIF1A	-4.31907	-1.1805	-18.5598	1.93963e-59	1.40581e-57	124.493			9201
ENSG00000149575	ENSG00000149575	6327	SCN2B	-4.14414	-2.36589	-18.5385	2.46375e-59	1.78052e-57	124.289			285195
ENSG00000152763	ENSG00000152763	79819	WDR78	-2.43618	1.54428	-18.5266	2.81495e-59	2.02264e-57	124.057			2566
ENSG00000271447	ENSG00000271447	79148	MMP28	-3.35664	2.59997	-18.5334	2.60833e-59	1.87957e-57	124.056			348093
ENSG00000155850	ENSG00000155850	1836	SLC26A2	-4.85995	6.08532	-18.5235	2.91508e-59	2.08859e-57	123.88			4741
ENSG00000281100	ENSG00000281100	#N/A	RP11-640L9.2	-2.68557	-1.48518	-18.4984	3.85882e-59	2.74118e-57	123.845			2681
ENSG00000167074	ENSG00000167074	7008	TEF	-1.8479	4.14471	-18.5166	3.14932e-59	2.24996e-57	123.845			4081
ENSG00000154822	ENSG00000154822	100500913	PLCL2	-2.77713	2.54673	-18.5022	3.6986e-59	2.63485e-57	123.721			2676
ENSG00000171246	ENSG00000171246	4884	NPTX1	-4.52675	-1.22284	-18.488	4.34008e-59	3.07432e-57	123.682			126
ENSG00000132514	ENSG00000132514	10462	CLEC10A	-3.38091	0.966347	-18.4845	4.51264e-59	3.18753e-57	123.58			154661
ENSG00000104112	ENSG00000104112	29106	SCG3	-4.14119	-2.15198	-18.4716	5.21214e-59	3.66485e-57	123.541			23382
ENSG00000168314	ENSG00000168314	4336	MOBP	-3.22862	-3.31249	-18.4715	5.21771e-59	3.66485e-57	123.533			5742
ENSG00000144063	ENSG00000144063	7851	MALL	-2.66796	3.25303	-18.4672	5.47471e-59	3.8346e-57	123.307			79154
ENSG00000133328	ENSG00000133328	54979	HRASLS2	-3.6034	-0.200699	-18.4487	6.73842e-59	4.69343e-57	123.236			4033
ENSG00000172348	ENSG00000172348	10231	RCAN2	-2.14554	2.85492	-18.4508	6.58153e-59	4.59696e-57	123.151			6860
ENSG00000135218	ENSG00000135218	948	CD36	-3.19083	2.54381	-18.4237	8.91276e-59	6.19066e-57	122.834			25840
ENSG00000155545	ENSG00000155545	166968	MIER3	-1.92088	5.18105	-18.4068	1.0773e-58	7.462e-57	122.595			6387
ENSG00000271178	ENSG00000271178	#N/A	IGHV3OR16-13	-4.48643	-2.81415	-18.372	1.59144e-58	1.09928e-56	122.436			6943
ENSG00000177511	ENSG00000177511	51046	ST8SIA3	-3.73877	-4.42365	-18.3671	1.68045e-58	1.15757e-56	122.356			8613
ENSG00000102010	ENSG00000102010	660	BMX	-2.85777	0.294561	-18.3543	1.9397e-58	1.32883e-56	122.187			55616
ENSG00000119950	ENSG00000119950	4601	MXI1	-1.61591	5.4635	-18.3644	1.73311e-58	1.19056e-56	122.119			4760
ENSG00000077943	ENSG00000077943	8516	ITGA8	-2.21601	1.97674	-18.3452	2.14636e-58	1.46639e-56	122.016			85455
ENSG00000183287	ENSG00000183287	147372	CCBE1	-4.00167	-0.76472	-18.3369	2.35674e-58	1.60573e-56	121.997			57569
ENSG00000076258	ENSG00000076258	2329	FMO4	-1.87825	1.71759	-18.3099	3.18606e-58	2.15317e-56	121.656			9758
ENSG00000113303	ENSG00000113303	79908	BTNL8	-4.12187	2.64229	-18.3155	2.99386e-58	2.02876e-56	121.609			9971
ENSG00000135678	ENSG00000135678	1368	CPM	-2.79555	3.90108	-18.3056	3.34524e-58	2.25466e-56	121.481			28965
ENSG00000151892	ENSG00000151892	2674	GFRA1	-3.58309	0.954611	-18.2753	4.6962e-58	3.15668e-56	121.235			105375009
ENSG00000133083	ENSG00000133083	9201	DCLK1	-3.34683	0.282631	-18.2621	5.44165e-58	3.64795e-56	121.136			196500
ENSG00000181804	ENSG00000181804	285195	SLC9A9	-2.43379	1.40982	-18.2307	7.72427e-58	5.16432e-56	120.765			100506289
ENSG00000113327	ENSG00000113327	2566	GABRG2	-3.92898	-4.4331	-18.1959	1.14028e-57	7.56306e-56	120.459			1261
ENSG00000166831	ENSG00000166831	348093	RBPMS2	-3.12079	0.759445	-18.2026	1.05837e-57	7.05719e-56	120.456			84830
ENSG00000104722	ENSG00000104722	4741	NEFM	-3.79762	-3.17031	-18.19	1.21799e-57	8.05713e-56	120.413			23732
ENSG00000204136	ENSG00000204136	2681	GGTA1P	-2.71355	0.932453	-18.1959	1.14007e-57	7.56306e-56	120.392			57699
ENSG00000180660	ENSG00000180660	4081	MAB21L1	-3.72935	-3.46925	-18.1876	1.25156e-57	8.25734e-56	120.382			608
ENSG00000146013	ENSG00000146013	2676	GFRA3	-3.77735	-1.18093	-18.1661	1.59116e-57	1.04154e-55	120.122			27115
ENSG00000248144	ENSG00000248144	126	ADH1C	-5.63993	3.51453	-18.1836	1.30744e-57	8.60331e-56	120.112			2517
ENSG00000105784	ENSG00000105784	154661	RUNDC3B	-2.84148	0.445187	-18.1642	1.62446e-57	1.06056e-55	120.063			8174
ENSG00000158467	ENSG00000158467	23382	AHCYL2	-2.86545	6.36798	-18.167	1.57446e-57	1.03331e-55	119.902			101930059
ENSG00000095303	ENSG00000095303	5742	PTGS1	-2.6668	3.91262	-18.1575	1.75018e-57	1.13671e-55	119.832			10170
ENSG00000278535	ENSG00000278535	79154	DHRS11	-2.58239	5.19929	-18.1582	1.73649e-57	1.13075e-55	119.817			25789
ENSG00000118308	ENSG00000118308	4033	LRMP	-2.82349	1.42314	-18.1456	2.00047e-57	1.2959e-55	119.798			840
ENSG00000132872	ENSG00000132872	6860	SYT4	-4.38222	-3.51269	-18.0899	3.72196e-57	2.40485e-55	119.303			23140
ENSG00000185432	ENSG00000185432	25840	METTL7A	-2.78134	5.41123	-18.0762	4.3389e-57	2.79624e-55	118.899			79799
ENSG00000107562	ENSG00000107562	6387	CXCL12	-2.89956	4.29716	-18.0316	7.13033e-57	4.55994e-55	118.42			9452
ENSG00000118526	ENSG00000118526	6943	TCF21	-2.64481	1.74485	-18.0067	9.41422e-57	6.00517e-55	118.242			23492
ENSG00000162407	ENSG00000162407	8613	PLPP3	-1.59135	5.03483	-17.9979	1.03839e-56	6.60688e-55	118.045			30815
ENSG00000088280	ENSG00000088280	55616	ASAP3	-2.09443	3.60455	-17.9805	1.26063e-56	8.00055e-55	117.882			144402
ENSG00000228222	ENSG00000228222	#N/A	AC074363.1	-3.32188	-4.47485	-17.96	1.5849e-56	1.00077e-54	117.835			101927043
ENSG00000162992	ENSG00000162992	4760	NEUROD1	-4.92268	-3.7123	-17.9567	1.64398e-56	1.03546e-54	117.827			22871
ENSG00000140323	ENSG00000140323	85455	DISP2	-2.54709	2.09411	-17.9611	1.56437e-56	9.90305e-55	117.721			9881
ENSG00000137727	ENSG00000137727	57569	ARHGAP20	-3.11418	-0.500568	-17.9213	2.43911e-56	1.52857e-54	117.399			23136
ENSG00000169933	ENSG00000169933	9758	FRMPD4	-3.89498	-4.26377	-17.899	3.12549e-56	1.95382e-54	117.177			6330
ENSG00000012504	ENSG00000012504	9971	NR1H4	-4.8753	-1.1863	-17.8926	3.35566e-56	2.09248e-54	117.048			9745
ENSG00000113396	ENSG00000113396	28965	SLC27A6	-3.69623	-3.60336	-17.8786	3.92055e-56	2.43864e-54	116.959			163747
ENSG00000229274	ENSG00000229274	105375009	XXbac-BPG13B8.10	-3.45094	-4.52637	-17.8692	4.35184e-56	2.70019e-54	116.835			846
ENSG00000270403	ENSG00000270403	#N/A	RP11-35P15.1	-4.01998	-3.15532	-17.8657	4.52508e-56	2.79382e-54	116.821			6691
ENSG00000139200	ENSG00000139200	196500	PIANP	-2.83075	-1.13051	-17.8661	4.50731e-56	2.78973e-54	116.815			6425
ENSG00000233760	ENSG00000233760	100506289	AC004947.2	-3.44302	-3.99488	-17.8565	5.01477e-56	3.08853e-54	116.705			728606
ENSG00000144191	ENSG00000144191	1261	CNGA3	-4.06857	-2.57857	-17.8425	5.86221e-56	3.59276e-54	116.56			284217
ENSG00000111863	ENSG00000111863	84830	ADTRP	-4.32193	3.03746	-17.8458	5.64705e-56	3.4694e-54	116.373			1404
ENSG00000207296	ENSG00000207296	#N/A	RNU6-140P	-3.1663	-4.25552	-17.8151	7.94774e-56	4.859e-54	116.238			79783
ENSG00000260230	ENSG00000260230	23732	FRRS1L	-3.87728	-3.05253	-17.7667	1.36057e-55	8.23756e-54	115.727			114041
ENSG00000124772	ENSG00000124772	57699	CPNE5	-2.228	2.39203	-17.778	1.19966e-55	7.31644e-54	115.688			3745
ENSG00000048462	ENSG00000048462	608	TNFRSF17	-4.20226	-0.333457	-17.7693	1.32188e-55	8.02273e-54	115.663			118427
ENSG00000171408	ENSG00000171408	27115	PDE7B	-2.45723	0.244155	-17.7624	1.42714e-55	8.6197e-54	115.632			84502
ENSG00000179163	ENSG00000179163	2517	FUCA1	-1.83458	6.45615	-17.7733	1.26452e-55	7.69327e-54	115.531			100188953
ENSG00000099866	ENSG00000099866	8174	MADCAM1	-3.05153	-0.139634	-17.747	1.69395e-55	1.0182e-53	115.458			64506
ENSG00000219481	ENSG00000219481	101930059	NBPF1	-1.53112	3.65841	-17.7312	2.01793e-55	1.20714e-53	115.128			1902
ENSG00000073737	ENSG00000073737	10170	DHRS9	-4.72499	2.9389	-17.7333	1.97161e-55	1.18226e-53	115.125			7732
ENSG00000105696	ENSG00000105696	25789	TMEM59L	-3.63101	-1.8375	-17.7016	2.8031e-55	1.66885e-53	114.998			29119
ENSG00000165806	ENSG00000165806	840	CASP7	-1.71062	6.16512	-17.7192	2.30523e-55	1.37571e-53	114.936			9314
ENSG00000268555	ENSG00000268555	#N/A	RP11-678G14.3	-3.86511	-4.19276	-17.678	3.64359e-55	2.13869e-53	114.739			8483
ENSG00000227243	ENSG00000227243	#N/A	SLAMF6P1	-3.88771	-2.86232	-17.6734	3.83666e-55	2.24674e-53	114.697			27022
ENSG00000074755	ENSG00000074755	23140	ZZEF1	-1.75882	6.13825	-17.6966	2.96501e-55	1.76104e-53	114.685			29114
ENSG00000135220	ENSG00000135220	79799	UGT2A3	-5.23194	2.00495	-17.6863	3.32178e-55	1.96362e-53	114.623			2596
ENSG00000078596	ENSG00000078596	9452	ITM2A	-2.50029	2.53338	-17.6834	3.43061e-55	2.02317e-53	114.621			6358
ENSG00000100307	ENSG00000100307	23492	CBX7	-1.76315	4.19143	-17.6868	3.30588e-55	1.95885e-53	114.611			9992
ENSG00000160408	ENSG00000160408	30815	ST6GALNAC6	-2.65942	5.05469	-17.6804	3.54879e-55	2.08794e-53	114.513			9892
ENSG00000139117	ENSG00000139117	144402	CPNE8	-2.43928	2.26048	-17.6615	4.37468e-55	2.55582e-53	114.395			10350
ENSG00000234690	ENSG00000234690	101927043	AC073283.4	-2.70667	-0.159266	-17.6189	7.01593e-55	4.07984e-53	114.056			23171
ENSG00000169760	ENSG00000169760	22871	NLGN1	-4.06471	-3.196	-17.6013	8.52971e-55	4.93716e-53	113.903			8412
ENSG00000168016	ENSG00000168016	9881	TRANK1	-2.13012	4.99569	-17.6214	6.82446e-55	3.97775e-53	113.866			54511
ENSG00000082397	ENSG00000082397	23136	EPB41L3	-3.28249	3.65141	-17.6045	8.23029e-55	4.7749e-53	113.695			116496
ENSG00000177098	ENSG00000177098	6330	SCN4B	-2.49936	0.729856	-17.585	1.02154e-54	5.89921e-53	113.644			6855
ENSG00000198597	ENSG00000198597	9745	ZNF536	-3.76026	-1.89411	-17.5744	1.14946e-54	6.62263e-53	113.594			54331
ENSG00000162398	ENSG00000162398	163747	LEXM	-2.92872	-2.56918	-17.5291	1.8993e-54	1.09177e-52	113.108			4009
ENSG00000036828	ENSG00000036828	846	CASR	-3.43304	-4.35598	-17.495	2.76955e-54	1.58472e-52	112.717			255426
ENSG00000262543	ENSG00000262543	#N/A	RP3-422G23.4	-3.32899	-4.80954	-17.4954	2.75649e-54	1.58087e-52	112.712			91851
ENSG00000128040	ENSG00000128040	6691	SPINK2	-3.83249	-2.82816	-17.4853	3.08387e-54	1.76055e-52	112.625			171586
ENSG00000120057	ENSG00000120057	6425	SFRP5	-4.52282	-2.92476	-17.4747	3.4661e-54	1.97426e-52	112.504			64711
ENSG00000265369	ENSG00000265369	728606	PCAT18	-3.57165	-4.48671	-17.4653	3.84848e-54	2.18211e-52	112.39			389023
ENSG00000101680	ENSG00000101680	284217	LAMA1	-2.86589	1.35043	-17.4725	3.5542e-54	2.01983e-52	112.345			79153
ENSG00000145681	ENSG00000145681	1404	HAPLN1	-2.78912	0.991772	-17.4613	4.02275e-54	2.27576e-52	112.248			57452
ENSG00000258987	ENSG00000258987	#N/A	RP11-131H24.4	-3.26378	-4.15724	-17.4375	5.23187e-54	2.93984e-52	112.088			788
ENSG00000175600	ENSG00000175600	79783	SUGCT	-2.37237	1.22267	-17.4384	5.18059e-54	2.91851e-52	112.002			5579
ENSG00000184809	ENSG00000184809	114041	B3GALT5-AS1	-4.49305	-2.16076	-17.4294	5.71958e-54	3.20669e-52	111.988			114905
ENSG00000158445	ENSG00000158445	3745	KCNB1	-4.05312	-2.17091	-17.4188	6.43029e-54	3.59708e-52	111.881			57188
ENSG00000118733	ENSG00000118733	118427	OLFM3	-3.83177	-4.06177	-17.4	7.92246e-54	4.40225e-52	111.684			401093
ENSG00000092051	ENSG00000092051	84502	JPH4	-2.97473	-1.88384	-17.3969	8.19704e-54	4.54472e-52	111.651			100129792
ENSG00000225194	ENSG00000225194	100188953	LINC00092	-2.86402	-2.6374	-17.3891	8.92903e-54	4.93961e-52	111.57			163175
ENSG00000214575	ENSG00000214575	64506	CPEB1	-3.4878	-1.95796	-17.3801	9.87139e-54	5.43688e-52	111.46			136895
ENSG00000198121	ENSG00000198121	1902	LPAR1	-2.4802	2.97967	-17.3855	9.29562e-54	5.13106e-52	111.313			5030
ENSG00000128482	ENSG00000128482	7732	RNF112	-2.63207	-0.977952	-17.3461	1.43724e-53	7.86394e-52	111.081			3360
ENSG00000183230	ENSG00000183230	29119	CTNNA3	-3.96685	-2.68929	-17.341	1.51974e-53	8.29716e-52	111.037			206338
ENSG00000136826	ENSG00000136826	9314	KLF4	-2.73599	6.21183	-17.3651	1.16513e-53	6.40308e-52	111.018			9764
ENSG00000138615	ENSG00000138615	8483	CILP	-4.16467	0.901151	-17.3504	1.37024e-53	7.51379e-52	110.969			290
ENSG00000187140	ENSG00000187140	27022	FOXD3	-3.81741	-3.7893	-17.3057	2.2441e-53	1.21986e-51	110.653			23596
ENSG00000144834	ENSG00000144834	29114	TAGLN3	-3.9292	-3.09355	-17.286	2.78802e-53	1.51225e-51	110.438			5827
ENSG00000172020	ENSG00000172020	2596	GAP43	-3.96416	-1.3985	-17.2724	3.24129e-53	1.75429e-51	110.248			7358
ENSG00000276409	ENSG00000276409	6358	CCL14	-2.58324	-0.69998	-17.2632	3.58751e-53	1.93749e-51	110.164			140458
ENSG00000159197	ENSG00000159197	9992	KCNE2	-2.84709	-3.27552	-17.2204	5.74788e-53	3.09088e-51	109.717			147381
ENSG00000065609	ENSG00000065609	9892	SNAP91	-3.94436	-3.29009	-17.1855	8.4445e-53	4.50223e-51	109.338			64081
ENSG00000154258	ENSG00000154258	10350	ABCA9	-3.30909	-0.711355	-17.1885	8.16946e-53	4.3649e-51	109.321			9963
ENSG00000152642	ENSG00000152642	23171	GPD1L	-1.51828	5.86296	-17.2085	6.55853e-53	3.51923e-51	109.306			85477
ENSG00000137936	ENSG00000137936	8412	BCAR3	-1.53893	4.23815	-17.2018	7.06039e-53	3.78041e-51	109.267			78986
ENSG00000146151	ENSG00000146151	54511	HMGCLL1	-3.27562	-3.36929	-17.1682	1.02184e-52	5.42484e-51	109.147			6586
ENSG00000135842	ENSG00000135842	116496	FAM129A	-2.84412	3.59017	-17.1807	8.9019e-53	4.736e-51	109.032			92949
ENSG00000102003	ENSG00000102003	6855	SYP	-2.17968	1.34182	-17.1482	1.27426e-52	6.72213e-51	108.813			23066
ENSG00000186469	ENSG00000186469	54331	GNG2	-2.04515	3.05974	-17.1499	1.25022e-52	6.60925e-51	108.73			5596
ENSG00000162761	ENSG00000162761	4009	LMX1A	-3.89635	-4.04306	-17.1293	1.56839e-52	8.239e-51	108.721			170572
ENSG00000146090	ENSG00000146090	255426	RASGEF1C	-3.55268	-3.54159	-17.1244	1.6557e-52	8.67942e-51	108.669			288
ENSG00000101938	ENSG00000101938	91851	CHRDL1	-4.37975	1.54893	-17.1351	1.47153e-52	7.74644e-51	108.571			140597
ENSG00000158201	ENSG00000158201	171586	ABHD3	-1.92266	5.13401	-17.1198	1.74034e-52	9.10401e-51	108.34			285313
ENSG00000162040	ENSG00000162040	64711	HS3ST6	-3.68226	-4.50426	-17.0911	2.3866e-52	1.24587e-50	108.297			55640
ENSG00000235026	ENSG00000235026	389023	DPP10-AS1	-5.1558	-2.92367	-17.0836	2.59321e-52	1.3509e-50	108.202			654346
ENSG00000102886	ENSG00000102886	79153	GDPD3	-2.56473	3.08107	-17.058	3.43717e-52	1.78683e-50	107.708			10777
ENSG00000100626	ENSG00000100626	57452	GALNT16	-3.2944	-0.528588	-17.0325	4.54857e-52	2.35969e-50	107.605			5067
ENSG00000178537	ENSG00000178537	788	SLC25A20	-1.64952	4.43782	-17.0264	4.8658e-52	2.51904e-50	107.335			152831
ENSG00000166501	ENSG00000166501	5579	PRKCB	-2.76141	2.24729	-17.0149	5.51957e-52	2.85159e-50	107.268			114134
ENSG00000163145	ENSG00000163145	114905	C1QTNF7	-3.27563	-0.325138	-17.0007	6.44915e-52	3.31131e-50	107.245			23500
ENSG00000156218	ENSG00000156218	57188	ADAMTSL3	-3.31778	0.579083	-17.0039	6.22659e-52	3.20362e-50	107.22			6398
ENSG00000229619	ENSG00000229619	401093	MBNL1-AS1	-2.31555	1.47257	-17.0041	6.21379e-52	3.20362e-50	107.213			125113
ENSG00000198865	ENSG00000198865	100129792	CCDC152	-2.87079	-0.0112614	-16.9966	6.74391e-52	3.4485e-50	107.205			79085
ENSG00000153902	ENSG00000153902	163175	LGI4	-2.64334	1.56266	-17.0003	6.47756e-52	3.31908e-50	107.153			79762
ENSG00000153790	ENSG00000153790	136895	C7orf31	-1.94131	2.22481	-16.9881	7.40937e-52	3.78105e-50	107.01			3248
ENSG00000186912	ENSG00000186912	5030	P2RY4	-3.34031	-3.67621	-16.9699	9.0503e-52	4.59965e-50	106.98			126393
ENSG00000264016	ENSG00000264016	#N/A	CTC-297N7.9	-3.19737	-2.99437	-16.9333	1.35111e-51	6.82518e-50	106.584			10875
ENSG00000164270	ENSG00000164270	3360	HTR4	-4.28637	-1.46355	-16.9312	1.38366e-51	6.9755e-50	106.506			30835
ENSG00000172901	ENSG00000172901	206338	LVRN	-3.21455	-2.77002	-16.9194	1.57479e-51	7.90713e-50	106.432			6817
ENSG00000135709	ENSG00000135709	9764	KIAA0513	-2.1698	3.88025	-16.9387	1.27457e-51	6.46465e-50	106.381			146395
ENSG00000259459	ENSG00000259459	#N/A	RP11-321G12.1	-3.70577	-0.746521	-16.9161	1.63159e-51	8.17595e-50	106.329			23284
ENSG00000166825	ENSG00000166825	290	ANPEP	-4.88591	5.65129	-16.9362	1.30999e-51	6.63081e-50	106.308			9717
ENSG00000054277	ENSG00000054277	23596	OPN3	-1.71886	2.78761	-16.906	1.82448e-51	9.08787e-50	106.088			1356
ENSG00000176894	ENSG00000176894	5827	PXMP2	-1.61712	3.9761	-16.908	1.78398e-51	8.90389e-50	106.055			3990
ENSG00000109814	ENSG00000109814	7358	UGDH	-1.84464	6.25659	-16.9104	1.73744e-51	8.68896e-50	106.031			375057
ENSG00000164122	ENSG00000164122	140458	ASB5	-4.45431	-4.19295	-16.8809	2.40074e-51	1.19108e-49	106.014			54763
ENSG00000141668	ENSG00000141668	147381	CBLN2	-3.52011	-2.01988	-16.8667	2.80464e-51	1.38597e-49	105.845			9464
ENSG00000108187	ENSG00000108187	64081	PBLD	-2.45144	4.33367	-16.8861	2.26882e-51	1.12787e-49	105.79			26353
ENSG00000170482	ENSG00000170482	9963	SLC23A1	-2.84011	0.768531	-16.8637	2.89969e-51	1.43011e-49	105.706			101929340
ENSG00000223462	ENSG00000223462	#N/A	RP11-285G1.9	-2.86877	-4.53101	-16.853	3.25988e-51	1.5983e-49	105.693			10752
ENSG00000006747	ENSG00000006747	85477	SCIN	-3.19129	3.55525	-16.8729	2.62079e-51	1.29768e-49	105.657			3777
ENSG00000133878	ENSG00000133878	78986	DUSP26	-3.50449	-2.33062	-16.8374	3.86688e-51	1.8885e-49	105.532			407004
ENSG00000184347	ENSG00000184347	6586	SLIT3	-2.81408	3.35786	-16.8588	3.06036e-51	1.50342e-49	105.513			5873
ENSG00000178031	ENSG00000178031	92949	ADAMTSL1	-2.45307	1.73664	-16.8456	3.53415e-51	1.72938e-49	105.459			7098
ENSG00000144712	ENSG00000144712	23066	CAND2	-2.1194	0.152716	-16.8236	4.49831e-51	2.1926e-49	105.339			5239
ENSG00000141639	ENSG00000141639	5596	MAPK4	-4.16525	-2.39622	-16.8062	5.44231e-51	2.64242e-49	105.181			4337
ENSG00000178084	ENSG00000178084	170572	HTR3C	-3.88426	-4.37422	-16.8004	5.80077e-51	2.80557e-49	105.134			1272
ENSG00000151150	ENSG00000151150	288	ANK3	-1.72681	4.53805	-16.8234	4.51015e-51	2.19409e-49	105.11			93649
ENSG00000184905	ENSG00000184905	140597	TCEAL2	-4.58017	-2.82134	-16.7942	6.20593e-51	2.98996e-49	105.052			57687
ENSG00000152580	ENSG00000152580	285313	IGSF10	-3.40365	-0.414132	-16.7956	6.10981e-51	2.94934e-49	105.008			2767
ENSG00000119686	ENSG00000119686	55640	FLVCR2	-2.16176	2.48577	-16.8012	5.74827e-51	2.78557e-49	104.943			56776
ENSG00000171916	ENSG00000171916	654346	LGALS9C	-3.72252	0.844366	-16.7798	7.26791e-51	3.49489e-49	104.739			164832
ENSG00000172995	ENSG00000172995	10777	ARPP21	-3.21935	-4.76838	-16.7506	9.99754e-51	4.77077e-49	104.583			2169
ENSG00000113805	ENSG00000113805	5067	CNTN3	-3.90156	-0.557718	-16.7569	9.33162e-51	4.47006e-49	104.57			101929733
ENSG00000134962	ENSG00000134962	152831	KLB	-2.51676	-0.625479	-16.7434	1.08261e-50	5.13676e-49	104.485			29951
ENSG00000151229	ENSG00000151229	114134	SLC2A13	-1.80381	3.7804	-16.7617	8.8597e-51	4.25214e-49	104.459			23336
ENSG00000146122	ENSG00000146122	23500	DAAM2	-2.10744	2.85611	-16.75	1.00688e-50	4.79564e-49	104.364			2878
ENSG00000141574	ENSG00000141574	6398	SECTM1	-3.36886	4.3254	-16.7535	9.69313e-51	4.63435e-49	104.334			26504
ENSG00000213424	ENSG00000213424	125113	KRT222	-3.05155	-4.36453	-16.724	1.33723e-50	6.32089e-49	104.299			1393
ENSG00000125648	ENSG00000125648	79085	SLC25A23	-1.81151	6.19903	-16.7468	1.04284e-50	4.95744e-49	104.245			2824
ENSG00000260173	ENSG00000260173	#N/A	RP11-2I17.4	-2.98412	-3.91344	-16.7085	1.5839e-50	7.45864e-49	104.135			80323
ENSG00000162817	ENSG00000162817	79762	C1orf115	-2.51768	4.79964	-16.7101	1.55745e-50	7.34793e-49	103.86			6609
ENSG00000164120	ENSG00000164120	3248	HPGD	-3.43038	4.60643	-16.6743	2.30181e-50	1.08189e-48	103.466			401024
ENSG00000004776	ENSG00000004776	126393	HSPB6	-3.95001	1.99191	-16.6674	2.4839e-50	1.16529e-48	103.452			5152
ENSG00000127951	ENSG00000127951	10875	FGL2	-3.03031	4.04078	-16.6633	2.59683e-50	1.21599e-48	103.36			3782
ENSG00000090659	ENSG00000090659	30835	CD209	-2.91775	2.23068	-16.6554	2.83136e-50	1.32333e-48	103.34			338094
ENSG00000196502	ENSG00000196502	6817	SULT1A1	-2.38963	4.14443	-16.6501	2.99832e-50	1.39875e-48	103.222			375704
ENSG00000169181	ENSG00000169181	146395	GSG1L	-3.25596	-4.29782	-16.6158	4.36095e-50	2.02687e-48	103.129			9542
ENSG00000174403	ENSG00000174403	#N/A	C20orf166-AS1	-3.68523	-2.71714	-16.6103	4.62827e-50	2.14712e-48	103.068			79861
ENSG00000150471	ENSG00000150471	23284	ADGRL3	-3.08029	0.535588	-16.6188	4.22006e-50	1.96504e-48	103.039			162514
ENSG00000103184	ENSG00000103184	9717	SEC14L5	-2.93761	-1.41523	-16.6034	4.99285e-50	2.30769e-48	102.979			83888
ENSG00000047457	ENSG00000047457	1356	CP	-3.52529	0.601166	-16.6062	4.84437e-50	2.24321e-48	102.874			2350
ENSG00000166035	ENSG00000166035	3990	LIPC	-3.44737	-1.67746	-16.5881	5.89817e-50	2.7211e-48	102.809			5803
ENSG00000203685	ENSG00000203685	375057	STUM	-4.10983	-0.220153	-16.5818	6.32001e-50	2.905e-48	102.63			80117
ENSG00000272463	ENSG00000272463	#N/A	RP11-532F6.3	-2.51336	-0.723835	-16.5652	7.57425e-50	3.47512e-48	102.552			9118
ENSG00000236120	ENSG00000236120	#N/A	RP11-733O18.1	-3.04258	-3.68909	-16.5533	8.62406e-50	3.93512e-48	102.456			25802
ENSG00000065371	ENSG00000065371	54763	ROPN1	-3.2385	-4.65855	-16.5471	9.22306e-50	4.19314e-48	102.381			80274
ENSG00000164107	ENSG00000164107	9464	HAND2	-3.96898	-0.0319514	-16.5557	8.39637e-50	3.83823e-48	102.341			534
ENSG00000152137	ENSG00000152137	26353	HSPB8	-3.04943	2.5438	-16.561	7.93096e-50	3.63212e-48	102.293			63928
ENSG00000259319	ENSG00000259319	#N/A	RP11-293M10.6	-1.86906	-0.657878	-16.5391	1.00672e-49	4.56033e-48	102.285			283420
ENSG00000250073	ENSG00000250073	101929340	RP11-677M14.3	-2.23548	-0.403603	-16.5397	9.99607e-50	4.53633e-48	102.275			6414
ENSG00000134121	ENSG00000134121	10752	CHL1	-3.15756	1.08186	-16.5491	9.02598e-50	4.11101e-48	102.239			3857
ENSG00000171303	ENSG00000171303	3777	KCNK3	-3.7404	-1.29589	-16.5335	1.06915e-49	4.83439e-48	102.191			152404
ENSG00000186594	ENSG00000186594	407004	MIR22HG	-1.84434	3.47207	-16.5316	1.09224e-49	4.92985e-48	101.969			6340
ENSG00000069974	ENSG00000069974	5873	RAB27A	-1.67441	4.71272	-16.5281	1.13414e-49	5.10975e-48	101.892			55885
ENSG00000164342	ENSG00000164342	7098	TLR3	-2.23154	3.21067	-16.5209	1.22739e-49	5.51005e-48	101.852			102464833
ENSG00000154330	ENSG00000154330	5239	PGM5	-3.54042	2.92062	-16.5003	1.5349e-49	6.86587e-48	101.613			56920
ENSG00000124615	ENSG00000124615	4337	MOCS1	-2.05909	3.04188	-16.4877	1.76152e-49	7.8655e-48	101.506			4501
ENSG00000018236	ENSG00000018236	1272	CNTN1	-3.85732	-0.88837	-16.4692	2.15323e-49	9.59742e-48	101.466			7111
ENSG00000141052	ENSG00000141052	93649	MYOCD	-3.00225	1.52389	-16.4543	2.53423e-49	1.12755e-47	101.188			134829
ENSG00000171724	ENSG00000171724	57687	VAT1L	-2.38683	0.911598	-16.4435	2.84945e-49	1.26555e-47	101.151			482
ENSG00000088256	ENSG00000088256	2767	GNA11	-1.79906	7.06552	-16.4393	2.98203e-49	1.32209e-47	100.895			140767
ENSG00000155816	ENSG00000155816	56776	FMN2	-4.22382	-2.28422	-16.3967	4.74095e-49	2.09448e-47	100.734			374569
ENSG00000170500	ENSG00000170500	164832	LONRF2	-4.26758	-1.87951	-16.3858	5.33358e-49	2.348e-47	100.599			90187
ENSG00000267405	ENSG00000267405	#N/A	CTC-296K1.4	-3.21092	-4.09155	-16.3645	6.7263e-49	2.95072e-47	100.417			6561
ENSG00000145384	ENSG00000145384	2169	FABP2	-4.15414	1.87326	-16.3861	5.31748e-49	2.34504e-47	100.4			6578
ENSG00000271952	ENSG00000271952	101929733	RP11-245G13.2	-3.2493	-4.09486	-16.3491	7.94405e-49	3.47274e-47	100.251			441509
ENSG00000165966	ENSG00000165966	29951	PDZRN4	-4.04156	-1.24781	-16.3366	9.10633e-49	3.96007e-47	100.042			115
ENSG00000182253	ENSG00000182253	23336	SYNM	-3.9108	3.4268	-16.3454	8.27387e-49	3.60432e-47	99.9159			126669
ENSG00000211445	ENSG00000211445	2878	GPX3	-2.76537	4.54336	-16.3464	8.18179e-49	3.57043e-47	99.9133			152007
ENSG00000158158	ENSG00000158158	26504	CNNM4	-1.65733	6.38386	-16.333	9.4689e-49	4.10346e-47	99.7498			200150
ENSG00000145708	ENSG00000145708	1393	CRHBP	-2.90524	-3.12156	-16.3013	1.33505e-48	5.75566e-47	99.738			11240
ENSG00000046653	ENSG00000046653	2824	GPM6B	-2.38017	1.48036	-16.2972	1.39533e-48	5.99487e-47	99.5241			32
ENSG00000166510	ENSG00000166510	80323	CCDC68	-2.34805	3.50163	-16.2968	1.40103e-48	6.00905e-47	99.4109			135644
ENSG00000166311	ENSG00000166311	6609	SMPD1	-1.95599	4.80915	-16.2986	1.37443e-48	5.91524e-47	99.3994			3800
ENSG00000188738	ENSG00000188738	401024	FSIP2	-3.26473	1.15658	-16.2853	1.58728e-48	6.78462e-47	99.372			201895
ENSG00000160191	ENSG00000160191	5152	PDE9A	-2.89304	4.2191	-16.2936	1.45106e-48	6.21296e-47	99.3475			2208
ENSG00000143603	ENSG00000143603	3782	KCNN3	-2.14478	1.6479	-16.2723	1.82728e-48	7.78386e-47	99.2586			492
ENSG00000162391	ENSG00000162391	338094	FAM151A	-2.03305	0.372688	-16.2545	2.21691e-48	9.42752e-47	99.1641			7857
ENSG00000168913	ENSG00000168913	375704	ENHO	-3.25758	-1.45924	-16.25	2.32693e-48	9.86183e-47	99.1525			158062
ENSG00000158458	ENSG00000158458	9542	NRG2	-3.08721	-2.72184	-16.2306	2.87232e-48	1.21322e-46	98.9742			10917
ENSG00000178462	ENSG00000178462	79861	TUBAL3	-3.18544	2.26786	-16.2514	2.29291e-48	9.73418e-47	98.9517			57088
ENSG00000167723	ENSG00000167723	162514	TRPV3	-3.13839	0.0374589	-16.2377	2.66049e-48	1.12564e-46	98.9448			6446
ENSG00000137441	ENSG00000137441	83888	FGFBP2	-3.1316	-2.67663	-16.2064	3.73334e-48	1.56894e-46	98.7127			185
ENSG00000239571	ENSG00000239571	#N/A	IGKV2D-30	-4.11192	-3.7763	-16.1926	4.33487e-48	1.8126e-46	98.5675			10391
ENSG00000165457	ENSG00000165457	2350	FOLR2	-2.91123	2.09269	-16.2118	3.52216e-48	1.48269e-46	98.5419			100506755
ENSG00000106278	ENSG00000106278	5803	PTPRZ1	-3.98833	-2.37699	-16.1825	4.83776e-48	2.01614e-46	98.4336			284076
ENSG00000179674	ENSG00000179674	80117	ARL14	-2.43578	2.90255	-16.202	3.91708e-48	1.6434e-46	98.4083			6865
ENSG00000148798	ENSG00000148798	9118	INA	-3.76555	-2.16929	-16.1739	5.30754e-48	2.20457e-46	98.3415			345557
ENSG00000163431	ENSG00000163431	25802	LMOD1	-3.4691	3.87643	-16.1902	4.45115e-48	1.85811e-46	98.232			389337
ENSG00000159307	ENSG00000159307	80274	SCUBE1	-2.60377	1.31647	-16.1737	5.31824e-48	2.20535e-46	98.1961			25994
ENSG00000213760	ENSG00000213760	534	ATP6V1G2	-2.30533	-1.72049	-16.1538	6.598e-48	2.72249e-46	98.1425			57482
ENSG00000166869	ENSG00000166869	63928	CHP2	-5.5706	3.33153	-16.1814	4.89418e-48	2.03625e-46	98.1372			57413
ENSG00000197992	ENSG00000197992	283420	CLEC9A	-3.09002	-2.71051	-16.1509	6.80423e-48	2.80296e-46	98.1175			6442
ENSG00000250722	ENSG00000250722	6414	SEPP1	-3.67498	5.7242	-16.1735	5.33098e-48	2.20697e-46	98.0234			146894
ENSG00000171403	ENSG00000171403	3857	KRT9	-3.17954	-4.45377	-16.1403	7.63608e-48	3.14046e-46	98.0036			2901
ENSG00000144847	ENSG00000144847	152404	IGSF11	-3.42257	-3.41929	-16.132	8.34897e-48	3.42239e-46	97.9177			55001
ENSG00000233554	ENSG00000233554	#N/A	B4GALT1-AS1	-1.80371	-0.0654742	-16.1247	9.03427e-48	3.69725e-46	97.7963			388021
ENSG00000166828	ENSG00000166828	6340	SCNN1G	-4.55967	-2.49023	-16.1155	9.97949e-48	4.05217e-46	97.7025			6616
ENSG00000048540	ENSG00000048540	55885	LMO3	-3.46725	0.413218	-16.1212	9.38426e-48	3.82795e-46	97.6395			8787
ENSG00000158828	ENSG00000158828	102464833	PINK1	-1.63854	4.5426	-16.1333	8.22889e-48	3.37871e-46	97.627			5212
ENSG00000253102	ENSG00000253102	#N/A	RP1-117B12.4	-2.93373	-3.47972	-16.1011	1.16633e-47	4.72674e-46	97.5871			5662
ENSG00000010319	ENSG00000010319	56920	SEMA3G	-2.25845	2.20238	-16.1155	9.98254e-48	4.05217e-46	97.5206			134285
ENSG00000187193	ENSG00000187193	4501	MT1X	-2.5079	4.06678	-16.123	9.20322e-48	3.76024e-46	97.5142			646962
ENSG00000136842	ENSG00000136842	7111	TMOD1	-2.95043	0.142913	-16.0986	1.19734e-47	4.84457e-46	97.4499			23635
ENSG00000213713	ENSG00000213713	#N/A	PIGCP1	-1.50551	0.560028	-16.0904	1.30882e-47	5.27857e-46	97.41			64805
ENSG00000146352	ENSG00000146352	134829	CLVS2	-3.38132	-4.28247	-16.0812	1.44585e-47	5.81247e-46	97.3729			129807
ENSG00000129244	ENSG00000129244	482	ATP1B2	-2.6844	-0.633705	-16.0858	1.37495e-47	5.53632e-46	97.37			5649
ENSG00000211652	ENSG00000211652	#N/A	IGLV7-43	-4.43053	0.673592	-16.0909	1.30185e-47	5.25893e-46	97.2598			23460
ENSG00000152954	ENSG00000152954	140767	NRSN1	-3.3557	-4.27584	-16.0683	1.66185e-47	6.67007e-46	97.2347			169026
ENSG00000166183	ENSG00000166183	374569	ASPG	-3.44159	-0.11753	-16.0384	2.29307e-47	9.18883e-46	96.8			140578
ENSG00000183798	ENSG00000183798	90187	EMILIN3	-2.74469	-1.88304	-16.0235	2.69459e-47	1.0729e-45	96.7415			7704
ENSG00000233999	ENSG00000233999	#N/A	IGKV3OR2-268	-3.97177	-2.45775	-16.0156	2.93325e-47	1.16607e-45	96.6453			137970
ENSG00000081800	ENSG00000081800	6561	SLC13A1	-3.60301	-4.90225	-16.0015	3.41446e-47	1.35093e-45	96.5174			5602
ENSG00000174640	ENSG00000174640	6578	SLCO2A1	-2.41713	4.46559	-16.0282	2.56196e-47	1.02335e-45	96.4856			8850
ENSG00000188828	ENSG00000188828	441509	GLRA4	-3.53772	-2.27817	-15.9984	3.53142e-47	1.39499e-45	96.4669			56934
ENSG00000162104	ENSG00000162104	115	ADCY9	-1.54237	4.69416	-16.0239	2.68116e-47	1.06926e-45	96.447			2167
ENSG00000169291	ENSG00000169291	126669	SHE	-2.0532	1.52413	-15.9957	3.63432e-47	1.43112e-45	96.2965			57016
ENSG00000122694	ENSG00000122694	152007	GLIPR2	-2.031	4.22938	-16.0086	3.16498e-47	1.25421e-45	96.2865			51567
ENSG00000180287	ENSG00000180287	200150	PLD5	-3.06171	-4.6909	-15.9796	4.32525e-47	1.69518e-45	96.2812			11126
ENSG00000117115	ENSG00000117115	11240	PADI2	-3.97237	5.38125	-15.9964	3.60675e-47	1.42251e-45	96.12			55359
ENSG00000076555	ENSG00000076555	32	ACACB	-1.92848	4.23265	-15.9867	4.00612e-47	1.57505e-45	96.0527			100129347
ENSG00000204614	ENSG00000204614	135644	TRIM40	-3.02369	0.524068	-15.961	5.28593e-47	2.06523e-45	95.9433			80726
ENSG00000168280	ENSG00000168280	3800	KIF5C	-2.35141	0.289379	-15.9549	5.64047e-47	2.20031e-45	95.9297			5729
ENSG00000163683	ENSG00000163683	201895	SMIM14	-1.88236	6.06646	-15.9627	5.18597e-47	2.02934e-45	95.7614			25891
ENSG00000104921	ENSG00000104921	2208	FCER2	-4.04214	-2.2103	-15.9073	9.41759e-47	3.66232e-45	95.4777			340273
ENSG00000067842	ENSG00000067842	492	ATP2B3	-3.12768	-4.34704	-15.8931	1.09749e-46	4.24153e-45	95.3612			3778
ENSG00000171951	ENSG00000171951	7857	SCG2	-2.93889	1.12977	-15.907	9.44798e-47	3.66843e-45	95.3202			3779
ENSG00000267206	ENSG00000267206	158062	LCN6	-3.07	-4.0295	-15.8866	1.17726e-46	4.5428e-45	95.2927			2852
ENSG00000168903	ENSG00000168903	10917	BTNL3	-3.54399	3.13512	-15.9117	8.98498e-47	3.49952e-45	95.2568			1310
ENSG00000114698	ENSG00000114698	57088	PLSCR4	-1.74373	3.88805	-15.9063	9.52356e-47	3.69204e-45	95.2048			5178
ENSG00000118515	ENSG00000118515	6446	SGK1	-2.38821	5.28927	-15.9001	1.01803e-46	3.94054e-45	95.0956			2903
ENSG00000144891	ENSG00000144891	185	AGTR1	-4.12593	-2.08096	-15.8672	1.44963e-46	5.58521e-45	95.037			66004
ENSG00000103647	ENSG00000103647	10391	CORO2B	-2.7531	-0.185491	-15.8555	1.64361e-46	6.30345e-45	94.8767			148
ENSG00000267532	ENSG00000267532	100506755	MIR497HG	-2.25066	-1.66026	-15.8327	2.10138e-46	8.0344e-45	94.7036			387700
ENSG00000170703	ENSG00000170703	284076	TTLL6	-2.72212	0.682298	-15.8368	2.01019e-46	7.69751e-45	94.6199			646627
ENSG00000075073	ENSG00000075073	6865	TACR2	-3.21988	1.054	-15.8317	2.12449e-46	8.11035e-45	94.5037			57575
ENSG00000182836	ENSG00000182836	345557	PLCXD3	-4.01497	-3.11211	-15.8048	2.83318e-46	1.07339e-44	94.4079			101929423
ENSG00000183111	ENSG00000183111	389337	ARHGEF37	-1.7575	3.57783	-15.8303	2.15628e-46	8.21917e-45	94.404			64115
ENSG00000181061	ENSG00000181061	25994	HIGD1A	-1.80774	5.85895	-15.8221	2.35516e-46	8.96358e-45	94.2563			54988
ENSG00000109265	ENSG00000109265	57482	KIAA1211	-2.34217	3.35685	-15.8157	2.52156e-46	9.56775e-45	94.2418			9413
ENSG00000121933	ENSG00000121933	57413	TMIGD3	-2.31381	0.995469	-15.7851	3.50019e-46	1.32209e-44	94.0691			56271
ENSG00000108823	ENSG00000108823	6442	SGCA	-3.1675	-0.217877	-15.7787	3.7495e-46	1.41199e-44	94.0346			8705
ENSG00000161649	ENSG00000161649	146894	CD300LG	-3.73726	-3.83361	-15.7631	4.43263e-46	1.65677e-44	93.976			338872
ENSG00000105737	ENSG00000105737	2901	GRIK5	-2.88159	-0.462647	-15.7702	4.10998e-46	1.54078e-44	93.9727			79870
ENSG00000270472	ENSG00000270472	#N/A	IGHV3OR16-9	-3.87364	-3.08085	-15.7628	4.44764e-46	1.6599e-44	93.9617			57484
ENSG00000006555	ENSG00000006555	55001	TTC22	-1.74487	5.00269	-15.7683	4.19248e-46	1.56935e-44	93.697			2330
ENSG00000258986	ENSG00000258986	388021	TMEM179	-3.74694	-2.9625	-15.7287	6.41179e-46	2.38227e-44	93.5982			9912
ENSG00000132639	ENSG00000132639	6616	SNAP25	-3.50786	-1.88048	-15.7093	7.89697e-46	2.92106e-44	93.3642			5205
ENSG00000108370	ENSG00000108370	8787	RGS9	-2.35657	-0.255732	-15.711	7.74709e-46	2.86986e-44	93.3549			257019
ENSG00000205221	ENSG00000205221	5212	VIT	-3.29155	-1.98628	-15.6959	9.10862e-46	3.34943e-44	93.2336			56896
ENSG00000059915	ENSG00000059915	5662	PSD	-2.57972	2.07413	-15.7139	7.51448e-46	2.78783e-44	93.2101			168537
ENSG00000225698	ENSG00000225698	#N/A	IGHV3-72	-4.43038	1.11687	-15.7049	8.27196e-46	3.05525e-44	93.1023			1675
ENSG00000157111	ENSG00000157111	134285	TMEM171	-2.6206	3.80645	-15.7027	8.47009e-46	3.11921e-44	93.0144			92241
ENSG00000196196	ENSG00000196196	646962	HRCT1	-2.9014	2.2104	-15.6947	9.22494e-46	3.38722e-44	92.9873			10117
ENSG00000145687	ENSG00000145687	23635	SSBP2	-2.06081	2.3749	-15.6915	9.55031e-46	3.50155e-44	92.9769			53345
ENSG00000169313	ENSG00000169313	64805	P2RY12	-3.33397	-2.33345	-15.6637	1.28658e-45	4.69648e-44	92.8994			389493
ENSG00000204099	ENSG00000204099	129807	NEU4	-3.23376	2.63471	-15.685	1.02379e-45	3.74814e-44	92.8555			55859
ENSG00000189056	ENSG00000189056	5649	RELN	-3.52297	-0.327707	-15.6509	1.47506e-45	5.37667e-44	92.6601			912
ENSG00000154262	ENSG00000154262	23460	ABCA6	-2.99659	-0.28104	-15.6484	1.51559e-45	5.51637e-44	92.6575			8739
ENSG00000164756	ENSG00000164756	169026	SLC30A8	-3.04895	-4.45999	-15.6117	2.2431e-45	8.15245e-44	92.3682			50632
ENSG00000154645	ENSG00000154645	140578	CHODL	-3.43765	-1.8542	-15.5968	2.63054e-45	9.51907e-44	92.1706			727910
ENSG00000109906	ENSG00000109906	7704	ZBTB16	-3.9186	-1.74135	-15.5985	2.5836e-45	9.37631e-44	92.1656			5794
ENSG00000280040	ENSG00000280040	#N/A	RP11-296E3.2	-2.42064	-2.43032	-15.5876	2.90216e-45	1.04868e-43	92.1074			85352
ENSG00000156687	ENSG00000156687	137970	UNC5D	-3.28183	-3.43706	-15.5801	3.14312e-45	1.13247e-43	92.0317			139411
ENSG00000109339	ENSG00000109339	5602	MAPK10	-2.29192	0.449707	-15.5852	2.9765e-45	1.07399e-43	91.9774			57556
ENSG00000267505	ENSG00000267505	#N/A	CTC-296K1.3	-3.18796	-3.67037	-15.5747	3.33039e-45	1.19822e-43	91.9761			3798
ENSG00000114166	ENSG00000114166	8850	KAT2B	-1.81179	3.51587	-15.5976	2.60759e-45	9.44968e-44	91.9211			26040
ENSG00000154975	ENSG00000154975	56934	CA10	-3.25426	-3.78433	-15.5682	3.56958e-45	1.27876e-43	91.9077			3957
ENSG00000170323	ENSG00000170323	2167	FABP4	-4.01247	-0.50074	-15.5581	3.97491e-45	1.42193e-43	91.655			8780
ENSG00000198074	ENSG00000198074	57016	AKR1B10	-4.33041	3.13722	-15.5715	3.44514e-45	1.23595e-43	91.6148			2295
ENSG00000111802	ENSG00000111802	51567	TDP2	-1.88343	6.57959	-15.5743	3.34373e-45	1.20129e-43	91.6041			387849
ENSG00000117281	ENSG00000117281	11126	CD160	-2.48524	-1.22389	-15.5363	5.01713e-45	1.78454e-43	91.5352			11346
ENSG00000060140	ENSG00000060140	55359	STYK1	-1.85704	3.29866	-15.5534	4.17975e-45	1.49094e-43	91.4615			3043
ENSG00000229694	ENSG00000229694	100129347	LINC00484	-3.14717	-4.12561	-15.5213	5.88972e-45	2.08012e-43	91.4119			84239
ENSG00000130518	ENSG00000130518	80726	KIAA1683	-2.35201	0.820355	-15.5314	5.28585e-45	1.87479e-43	91.3777			55286
ENSG00000168229	ENSG00000168229	5729	PTGDR	-3.66332	0.166059	-15.528	5.48193e-45	1.93884e-43	91.3105			170575
ENSG00000149090	ENSG00000149090	25891	PAMR1	-1.87573	2.18165	-15.532	5.25447e-45	1.86631e-43	91.3053			10085
ENSG00000004846	ENSG00000004846	340273	ABCB5	-3.73648	-3.77767	-15.5044	7.05577e-45	2.48143e-43	91.2289			317649
ENSG00000156113	ENSG00000156113	3778	KCNMA1	-3.26674	3.13066	-15.5313	5.29538e-45	1.87551e-43	91.1983			23316
ENSG00000145936	ENSG00000145936	3779	KCNMB1	-2.87842	1.94211	-15.5087	6.7377e-45	2.37625e-43	91.0203			84699
ENSG00000164850	ENSG00000164850	2852	GPER1	-2.63655	0.971707	-15.488	8.40184e-45	2.95067e-43	90.8863			154442
ENSG00000082293	ENSG00000082293	1310	COL19A1	-3.36625	-3.87156	-15.458	1.156e-44	4.04278e-43	90.7419			4495
ENSG00000198300	ENSG00000198300	5178	PEG3	-2.7772	0.0073194	-15.4593	1.14106e-44	3.9961e-43	90.6419			4692
ENSG00000224080	ENSG00000224080	#N/A	UBE2FP1	-1.91355	-1.00035	-15.4346	1.48446e-44	5.16976e-43	90.4652			23048
ENSG00000183454	ENSG00000183454	2903	GRIN2A	-3.56748	-3.12891	-15.4251	1.6421e-44	5.71082e-43	90.3837			25845
ENSG00000180155	ENSG00000180155	66004	LYNX1	-2.63373	0.990005	-15.4355	1.47028e-44	5.12752e-43	90.3249			9145
ENSG00000120907	ENSG00000120907	148	ADRA1A	-2.96236	-3.918	-15.3994	2.15726e-44	7.4506e-43	90.1242			3363
ENSG00000243290	ENSG00000243290	#N/A	IGKV1-12	-4.2371	-1.85192	-15.4049	2.03455e-44	7.04625e-43	90.109			55530
ENSG00000152779	ENSG00000152779	387700	SLC16A12	-2.88592	-3.46801	-15.3964	2.22805e-44	7.68446e-43	90.0906			23040
ENSG00000259823	ENSG00000259823	646627	LYPD8	-5.14248	3.77943	-15.4188	1.75538e-44	6.09629e-43	89.9734			375323
ENSG00000138650	ENSG00000138650	57575	PCDH10	-3.57904	-3.34569	-15.3855	2.50093e-44	8.60189e-43	89.9691			79656
ENSG00000228307	ENSG00000228307	#N/A	OR2S1P	-2.87073	-2.75226	-15.3785	2.69522e-44	9.25741e-43	89.8945			401022
ENSG00000248309	ENSG00000248309	101929423	MEF2C-AS1	-2.98776	-3.17459	-15.3759	2.77155e-44	9.49349e-43	89.8708			79608
ENSG00000107738	ENSG00000107738	64115	C10orf54	-1.84062	5.26663	-15.4091	1.94536e-44	6.74669e-43	89.8668			3489
ENSG00000183549	ENSG00000183549	54988	ACSM5	-3.13181	-2.68593	-15.3724	2.87666e-44	9.84007e-43	89.8248			35
ENSG00000135063	ENSG00000135063	9413	FAM189A2	-2.82168	-0.461858	-15.3768	2.74357e-44	9.41057e-43	89.7985			7122
ENSG00000102409	ENSG00000102409	56271	BEX4	-2.24947	2.5461	-15.3863	2.48027e-44	8.5426e-43	89.7126			23563
ENSG00000211937	ENSG00000211937	#N/A	IGHV2-5	-4.35533	-0.677855	-15.3707	2.9281e-44	1.00023e-42	89.6629			5336
ENSG00000235863	ENSG00000235863	8705	B3GALT4	-1.70163	3.41402	-15.3688	2.98896e-44	1.01963e-42	89.5024			51043
ENSG00000240654	ENSG00000240654	338872	C1QTNF9	-2.90865	-3.35403	-15.331	4.46331e-44	1.51022e-42	89.4004			93010
ENSG00000164929	ENSG00000164929	79870	BAALC	-2.7389	-1.23129	-15.3336	4.34182e-44	1.4711e-42	89.383			149466
ENSG00000170153	ENSG00000170153	57484	RNF150	-2.98596	1.04849	-15.329	4.56004e-44	1.53671e-42	89.1692			8076
ENSG00000131781	ENSG00000131781	2330	FMO5	-2.27902	3.91381	-15.338	4.14417e-44	1.40604e-42	89.1398			56899
ENSG00000197476	ENSG00000197476	#N/A	RP11-170L3.7	-3.93681	-3.31753	-15.2995	6.23965e-44	2.09426e-42	89.0565			9370
ENSG00000006740	ENSG00000006740	9912	ARHGAP44	-2.50735	4.02861	-15.3299	4.51729e-44	1.52436e-42	89.0469			3662
ENSG00000081923	ENSG00000081923	5205	ATP8B1	-1.68726	7.51756	-15.3308	4.47463e-44	1.512e-42	89.0136			80258
ENSG00000172159	ENSG00000172159	257019	FRMD3	-2.41481	2.42505	-15.2953	6.51927e-44	2.18518e-42	88.7522			92737
ENSG00000157851	ENSG00000157851	56896	DPYSL5	-3.40821	-3.59119	-15.2608	9.39815e-44	3.12917e-42	88.6601			23551
ENSG00000179144	ENSG00000179144	168537	GIMAP7	-1.95173	2.12145	-15.278	7.83116e-44	2.61789e-42	88.6124			2785
ENSG00000197766	ENSG00000197766	1675	CFD	-3.40684	3.9162	-15.2809	7.59973e-44	2.54393e-42	88.5223			223117
ENSG00000198771	ENSG00000198771	92241	RCSD1	-1.9174	2.89637	-15.2661	8.88368e-44	2.96577e-42	88.4365			3603
ENSG00000132464	ENSG00000132464	10117	ENAM	-3.67132	-2.94674	-15.2371	1.2092e-43	4.0101e-42	88.3967			55576
ENSG00000211933	ENSG00000211933	#N/A	IGHV6-1	-4.15666	-1.47373	-15.2381	1.19602e-43	3.97693e-42	88.3324			729359
ENSG00000213996	ENSG00000213996	53345	TM6SF2	-2.97309	-0.669098	-15.2371	1.20864e-43	4.0101e-42	88.3297			8328
ENSG00000185290	ENSG00000185290	389493	NUPR2	-3.26815	-4.68937	-15.2281	1.33001e-43	4.39906e-42	88.3206			4629
ENSG00000133169	ENSG00000133169	55859	BEX1	-3.79527	-2.61643	-15.2245	1.38175e-43	4.56415e-42	88.2524			286753
ENSG00000158473	ENSG00000158473	912	CD1D	-1.94577	1.20092	-15.2322	1.27357e-43	4.21797e-42	88.2089			56963
ENSG00000260947	ENSG00000260947	#N/A	RP11-384P7.7	-3.37868	-3.50098	-15.2146	1.53433e-43	5.0349e-42	88.1726			389206
ENSG00000135116	ENSG00000135116	8739	HRK	-3.50527	-3.46	-15.2126	1.56665e-43	5.13422e-42	88.1507			2538
ENSG00000242534	ENSG00000242534	#N/A	IGKV2D-28	-3.6624	-4.37894	-15.2095	1.61862e-43	5.29066e-42	88.1252			654
ENSG00000130643	ENSG00000130643	50632	CALY	-3.36692	-3.10795	-15.2085	1.63627e-43	5.33442e-42	88.1037			94274
ENSG00000185561	ENSG00000185561	727910	TLCD2	-1.61574	4.14487	-15.2204	1.44319e-43	4.75456e-42	87.9032			53405
ENSG00000080031	ENSG00000080031	5794	PTPRH	-2.23854	5.43547	-15.2118	1.58078e-43	5.17376e-42	87.7728			654463
ENSG00000138944	ENSG00000138944	85352	KIAA1644	-2.9183	0.668819	-15.1843	2.11325e-43	6.87149e-42	87.6778			723778
ENSG00000165186	ENSG00000165186	139411	PTCHD1	-3.75981	-1.95623	-15.1721	2.40617e-43	7.8138e-42	87.674			651746
ENSG00000092421	ENSG00000092421	57556	SEMA6A	-2.85128	4.29933	-15.1642	2.61341e-43	8.47577e-42	87.287			3291
ENSG00000155980	ENSG00000155980	3798	KIF5A	-2.93908	-0.147951	-15.124	4.00058e-43	1.28744e-41	87.1046			6517
ENSG00000152217	ENSG00000152217	26040	SETBP1	-2.21902	2.08614	-15.1358	3.53126e-43	1.14082e-41	87.0988			57158
ENSG00000100079	ENSG00000100079	3957	LGALS2	-3.15458	2.06838	-15.1365	3.50412e-43	1.13351e-41	87.0715			55026
ENSG00000271615	ENSG00000271615	#N/A	ACTG1P22	-3.33223	-3.72715	-15.1032	4.98107e-43	1.59886e-41	87.0077			100506542
ENSG00000251546	ENSG00000251546	#N/A	IGKV1D-39	-4.13867	-3.08013	-15.1028	5.00362e-43	1.60405e-41	86.9798			10439
ENSG00000101782	ENSG00000101782	8780	RIOK3	-1.54185	6.23649	-15.1237	4.01336e-43	1.2899e-41	86.8394			256158
ENSG00000244116	ENSG00000244116	#N/A	IGKV2-28	-4.06122	-3.42055	-15.0865	5.94308e-43	1.90034e-41	86.8179			56853
ENSG00000137273	ENSG00000137273	2295	FOXF2	-2.35875	2.25075	-15.0979	5.26558e-43	1.68586e-41	86.686			5199
ENSG00000174236	ENSG00000174236	387849	REP15	-3.53915	-0.650691	-15.0766	6.59471e-43	2.10333e-41	86.6098			148252
ENSG00000171992	ENSG00000171992	11346	SYNPO	-1.85346	5.99351	-15.0843	6.08274e-43	1.94252e-41	86.4257			7092
ENSG00000244734	ENSG00000244734	3043	HBB	-3.29496	3.17053	-15.059	7.94569e-43	2.53098e-41	86.2059			4638
ENSG00000127249	ENSG00000127249	84239	ATP13A4	-3.27055	-0.732381	-15.0347	1.02667e-42	3.25372e-41	86.1907			5577
ENSG00000270864	ENSG00000270864	#N/A	IGHV3OR16-6	-3.64114	-3.52648	-15.0092	1.3421e-42	4.2266e-41	86.0185			7782
ENSG00000154274	ENSG00000154274	55286	C4orf19	-1.77494	4.11183	-15.0359	1.01272e-42	3.21359e-41	85.9599			114088
ENSG00000213203	ENSG00000213203	170575	GIMAP1	-1.90031	1.58856	-15.0162	1.2465e-42	3.93543e-41	85.9067			338645
ENSG00000164176	ENSG00000164176	10085	EDIL3	-2.30632	4.34602	-15.0316	1.05981e-42	3.3545e-41	85.8973			6285
ENSG00000163412	ENSG00000163412	317649	EIF4E3	-1.98265	4.40615	-15.0116	1.30827e-42	4.12526e-41	85.6914			171024
ENSG00000271797	ENSG00000271797	#N/A	CTC-428G20.6	-1.69533	-1.87651	-14.978	1.86526e-42	5.84473e-41	85.69			634
ENSG00000242371	ENSG00000242371	#N/A	IGKV1-39	-4.21845	-2.38071	-14.9748	1.9286e-42	6.03564e-41	85.6107			5350
ENSG00000111249	ENSG00000111249	23316	CUX2	-2.71177	-3.81411	-14.9651	2.13509e-42	6.66515e-41	85.5678			91947
ENSG00000060566	ENSG00000060566	84699	CREB3L3	-3.68924	-0.60127	-14.9702	2.02322e-42	6.32382e-41	85.4857			27111
ENSG00000250320	ENSG00000250320	#N/A	CTD-2269F5.1	-2.69714	-2.77473	-14.9448	2.64461e-42	8.19436e-41	85.3449			2690
ENSG00000203808	ENSG00000203808	154442	BVES-AS1	-2.80357	-4.27259	-14.9338	2.96844e-42	9.15239e-41	85.2423			57628
ENSG00000275897	ENSG00000275897	#N/A	RP11-94C24.13	-2.64724	-2.72379	-14.9253	3.24512e-42	9.99313e-41	85.142			284948
ENSG00000125144	ENSG00000125144	4495	MT1G	-3.96561	4.4316	-14.9609	2.23167e-42	6.94929e-41	85.1397			728464
ENSG00000182636	ENSG00000182636	4692	NDN	-2.04734	2.96167	-14.9357	2.90846e-42	8.98963e-41	84.9532			2162
ENSG00000187239	ENSG00000187239	23048	FNBP1	-1.84042	5.01909	-14.9339	2.9662e-42	9.15239e-41	84.8629			155038
ENSG00000188242	ENSG00000188242	25845	PP7080	-2.77049	4.87867	-14.9245	3.272e-42	1.00635e-40	84.7587			94235
ENSG00000100321	ENSG00000100321	9145	SYNGR1	-2.44399	1.17499	-14.9048	4.02781e-42	1.23426e-40	84.7365			51764
ENSG00000148680	ENSG00000148680	3363	HTR7	-2.8545	-2.34691	-14.8824	5.0926e-42	1.55864e-40	84.6831			124
ENSG00000166111	ENSG00000166111	55530	SVOP	-3.18031	-3.07849	-14.872	5.68285e-42	1.73292e-40	84.5841			5745
ENSG00000229155	ENSG00000229155	#N/A	RP11-528A4.2	-2.11134	0.089424	-14.8774	5.36894e-42	1.6412e-40	84.5544			138046
ENSG00000278263	ENSG00000278263	#N/A	RP11-294C11.2	-3.39891	-3.7616	-14.8614	6.35237e-42	1.93473e-40	84.481			54852
ENSG00000186487	ENSG00000186487	23040	MYT1L	-2.95228	-4.64195	-14.8575	6.61644e-42	2.0127e-40	84.448			51316
ENSG00000156959	ENSG00000156959	375323	LHFPL4	-4.02371	-3.1498	-14.8512	7.06347e-42	2.14347e-40	84.3549			102465802
ENSG00000162373	ENSG00000162373	79656	BEND5	-2.57566	-1.16756	-14.8459	7.46778e-42	2.26342e-40	84.2696			6297
ENSG00000224189	ENSG00000224189	401022	HAGLR	-2.86302	2.92185	-14.8546	6.82071e-42	2.07232e-40	84.0816			364
ENSG00000166405	ENSG00000166405	79608	RIC3	-3.33463	-2.27741	-14.8098	1.09021e-41	3.27654e-40	83.912			56967
ENSG00000167779	ENSG00000167779	3489	IGFBP6	-2.3659	2.87515	-14.8359	8.29514e-42	2.51114e-40	83.904			973
ENSG00000261834	ENSG00000261834	#N/A	IGHV3OR16-15	-3.09588	-4.23903	-14.7958	1.2635e-41	3.77915e-40	83.8056			84631
ENSG00000122971	ENSG00000122971	35	ACADS	-2.36186	5.73277	-14.8328	8.57179e-42	2.59175e-40	83.7899			1811
ENSG00000184113	ENSG00000184113	7122	CLDN5	-2.51615	2.66812	-14.8206	9.7443e-42	2.93916e-40	83.7503			1129
ENSG00000135702	ENSG00000135702	23563	CHST5	-3.74273	0.85643	-14.809	1.10009e-41	3.30226e-40	83.6855			79817
ENSG00000197943	ENSG00000197943	5336	PLCG2	-2.07472	3.22787	-14.8111	1.07565e-41	3.23665e-40	83.6359			7068
ENSG00000160685	ENSG00000160685	51043	ZBTB7B	-1.55305	6.42256	-14.8157	1.02586e-41	3.09057e-40	83.6085			2995
ENSG00000156966	ENSG00000156966	93010	B3GNT7	-3.88994	4.17013	-14.798	1.23449e-41	3.70126e-40	83.4414			64922
ENSG00000253313	ENSG00000253313	149466	C1orf210	-1.71235	4.56479	-14.7965	1.25399e-41	3.75522e-40	83.4404			339977
ENSG00000197614	ENSG00000197614	8076	MFAP5	-3.33626	1.95522	-14.7884	1.36544e-41	4.0792e-40	83.4205			152573
ENSG00000185046	ENSG00000185046	56899	ANKS1B	-3.06894	-2.5158	-14.7515	2.00778e-41	5.96255e-40	83.3197			285016
ENSG00000181092	ENSG00000181092	9370	ADIPOQ	-5.0663	-3.78613	-14.7507	2.02555e-41	6.00817e-40	83.3015			5241
ENSG00000255085	ENSG00000255085	#N/A	AF186192.5	-2.98659	-3.45897	-14.737	2.33764e-41	6.91707e-40	83.1891			25823
ENSG00000137265	ENSG00000137265	3662	IRF4	-2.90329	1.79927	-14.7577	1.88304e-41	5.59873e-40	83.1292			63027
ENSG00000183690	ENSG00000183690	80258	EFHC2	-3.04846	-1.65809	-14.7224	2.72245e-41	8.02769e-40	82.989			192668
ENSG00000187957	ENSG00000187957	92737	DNER	-3.44842	-1.67619	-14.7213	2.75391e-41	8.1109e-40	82.9642			653
ENSG00000100302	ENSG00000100302	23551	RASD2	-2.60585	2.69907	-14.7454	2.14026e-41	6.3409e-40	82.9608			80333
ENSG00000162188	ENSG00000162188	2785	GNG3	-2.24262	-1.94758	-14.7101	3.09719e-41	9.08981e-40	82.8926			6572
ENSG00000153993	ENSG00000153993	223117	SEMA3D	-3.57232	-0.998766	-14.7185	2.83549e-41	8.34133e-40	82.8889			2263
ENSG00000172349	ENSG00000172349	3603	IL16	-2.04876	2.84638	-14.7369	2.34027e-41	6.91707e-40	82.8836			29953
ENSG00000136011	ENSG00000136011	55576	STAB2	-2.36868	-0.621505	-14.714	2.97178e-41	8.73199e-40	82.8803			54769
ENSG00000167676	ENSG00000167676	729359	PLIN4	-3.87466	0.93724	-14.732	2.46193e-41	7.26808e-40	82.8679			23544
ENSG00000165702	ENSG00000165702	8328	GFI1B	-3.4159	-2.39618	-14.6707	4.67357e-41	1.36203e-39	82.4714			4916
ENSG00000133392	ENSG00000133392	4629	MYH11	-4.5716	6.63209	-14.6985	3.49426e-41	1.02192e-39	82.3784			81618
ENSG00000184811	ENSG00000184811	286753	TUSC5	-4.12387	-4.00781	-14.6562	5.43792e-41	1.58111e-39	82.3461			11148
ENSG00000234685	ENSG00000234685	#N/A	NUS1P2	-2.98558	-4.59275	-14.6547	5.52283e-41	1.60393e-39	82.3451			386618
ENSG00000260719	ENSG00000260719	#N/A	AC009133.17	-2.88096	-3.6214	-14.6468	5.99469e-41	1.73895e-39	82.2582			54658
ENSG00000182175	ENSG00000182175	56963	RGMA	-2.79466	2.32102	-14.6766	4.39189e-41	1.28294e-39	82.2571			4881
ENSG00000188848	ENSG00000188848	389206	BEND4	-3.14828	-2.84585	-14.6445	6.13996e-41	1.77696e-39	82.2181			339390
ENSG00000131482	ENSG00000131482	2538	G6PC	-3.61166	-4.70637	-14.6423	6.28363e-41	1.81644e-39	82.2158			23148
ENSG00000153162	ENSG00000153162	654	BMP6	-2.40921	0.629799	-14.6418	6.3168e-41	1.82392e-39	82.0474			154
ENSG00000167641	ENSG00000167641	94274	PPP1R14A	-2.36382	2.22441	-14.6391	6.49836e-41	1.87418e-39	81.8923			79974
ENSG00000112782	ENSG00000112782	53405	CLIC5	-2.25323	5.64476	-14.6448	6.12421e-41	1.77446e-39	81.8329			100507308
ENSG00000233732	ENSG00000233732	#N/A	IGHV3OR16-10	-3.23369	-4.10079	-14.6042	9.35195e-41	2.66036e-39	81.819			101928583
ENSG00000214814	ENSG00000214814	654463	FER1L6	-4.04641	0.849615	-14.6124	8.58247e-41	2.44982e-39	81.627			22895
ENSG00000278196	ENSG00000278196	723778	IGLV2-8	-4.2446	2.15288	-14.6154	8.32047e-41	2.37775e-39	81.5927			3820
ENSG00000164236	ENSG00000164236	651746	ANKRD33B	-2.21849	0.308887	-14.5919	1.06295e-40	3.02033e-39	81.5648			4151
ENSG00000176387	ENSG00000176387	3291	HSD11B2	-2.72837	6.78072	-14.6196	7.96472e-41	2.2813e-39	81.558			100130933
ENSG00000181856	ENSG00000181856	6517	SLC2A4	-2.20393	1.6073	-14.5896	1.08821e-40	3.08511e-39	81.4325			1410
ENSG00000149596	ENSG00000149596	57158	JPH2	-2.75184	1.67382	-14.5888	1.09754e-40	3.10805e-39	81.3854			596
ENSG00000125355	ENSG00000125355	55026	TMEM255A	-2.72986	-0.620493	-14.5664	1.38524e-40	3.90506e-39	81.3334			114132
ENSG00000269186	ENSG00000269186	100506542	LINC01082	-3.15947	-1.28701	-14.5601	1.48034e-40	4.16846e-39	81.2855			1073
ENSG00000130558	ENSG00000130558	10439	OLFM1	-2.36721	1.77378	-14.5735	1.28689e-40	3.636e-39	81.2456			253012
ENSG00000148357	ENSG00000148357	256158	HMCN2	-2.72806	3.40614	-14.5767	1.24526e-40	3.52238e-39	81.1722			81493
ENSG00000101489	ENSG00000101489	56853	CELF4	-2.95384	-2.88998	-14.5341	1.9399e-40	5.41979e-39	81.0801			5502
ENSG00000126759	ENSG00000126759	5199	CFP	-2.00413	0.743707	-14.5456	1.71966e-40	4.82604e-39	81.068			220382
ENSG00000253481	ENSG00000253481	#N/A	IGKV1OR22-1	-3.76524	-3.352	-14.5305	2.01376e-40	5.60735e-39	81.0401			974
ENSG00000176490	ENSG00000176490	148252	DIRAS1	-2.88365	-0.975256	-14.5364	1.89274e-40	5.29989e-39	81.037			51310
ENSG00000038295	ENSG00000038295	7092	TLL1	-3.08084	-1.15958	-14.5344	1.9322e-40	5.40434e-39	81.0154			143425
ENSG00000065534	ENSG00000065534	4638	MYLK	-2.96425	6.25691	-14.5666	1.38353e-40	3.90465e-39	81.0106			646658
ENSG00000235209	ENSG00000235209	#N/A	CTA-150C2.13	-2.88603	-4.31441	-14.5219	2.20183e-40	6.11743e-39	80.9738			53826
ENSG00000005249	ENSG00000005249	5577	PRKAR2B	-2.35944	2.45959	-14.549	1.66158e-40	4.66829e-39	80.942			1465
ENSG00000223931	ENSG00000223931	#N/A	RP11-1166P10.8	-3.66138	-2.85241	-14.5076	2.55445e-40	7.07354e-39	80.7917			147906
ENSG00000231292	ENSG00000231292	#N/A	IGKV1OR2-108	-3.79109	-0.694506	-14.5164	2.33025e-40	6.46701e-39	80.7648			127254
ENSG00000104154	ENSG00000104154	7782	SLC30A4	-1.57082	3.00331	-14.5252	2.12683e-40	5.91562e-39	80.6981			650
ENSG00000100505	ENSG00000100505	114088	TRIM9	-2.87628	-0.690502	-14.502	2.70819e-40	7.47444e-39	80.662			5648
ENSG00000187398	ENSG00000187398	338645	LUZP2	-3.17698	-1.3099	-14.4979	2.82543e-40	7.78941e-39	80.6431			3131
ENSG00000160307	ENSG00000160307	6285	S100B	-2.35778	1.10226	-14.5047	2.6323e-40	7.27301e-39	80.5898			6357
ENSG00000172403	ENSG00000172403	171024	SYNPO2	-3.60204	4.51837	-14.5119	2.44152e-40	6.7683e-39	80.463			2532
ENSG00000079385	ENSG00000079385	634	CEACAM1	-2.40166	7.71954	-14.5068	2.57584e-40	7.12486e-39	80.3859			401289
ENSG00000198523	ENSG00000198523	5350	PLN	-3.25247	1.93274	-14.4912	3.02712e-40	8.31792e-39	80.3369			377841
ENSG00000140450	ENSG00000140450	91947	ARRDC4	-1.74236	4.8111	-14.4952	2.90542e-40	8.00111e-39	80.3024			57453
ENSG00000125775	ENSG00000125775	27111	SDCBP2	-2.71556	5.50179	-14.4936	2.95245e-40	8.12168e-39	80.265			84824
ENSG00000112964	ENSG00000112964	2690	GHR	-2.66759	1.00615	-14.4745	3.60338e-40	9.86883e-39	80.262			6717
ENSG00000175497	ENSG00000175497	57628	DPP10	-4.42703	-1.36238	-14.4658	3.94367e-40	1.07772e-38	80.2503			440712
ENSG00000152292	ENSG00000152292	284948	SH2D6	-3.10782	-0.983407	-14.4593	4.21916e-40	1.15049e-38	80.2317			51308
ENSG00000053328	ENSG00000053328	728464	METTL24	-3.15935	-2.28407	-14.4325	5.57134e-40	1.51097e-38	80.0103			5734
ENSG00000211649	ENSG00000211649	#N/A	IGLV7-46	-4.18494	1.31795	-14.4577	4.28779e-40	1.16793e-38	79.9963			136306
ENSG00000124491	ENSG00000124491	2162	F13A1	-3.30789	3.13073	-14.462	4.10015e-40	1.11926e-38	79.9855			6476
ENSG00000171115	ENSG00000171115	155038	GIMAP8	-1.79076	2.56247	-14.4544	4.4387e-40	1.20772e-38	79.9842			80310
ENSG00000167414	ENSG00000167414	94235	GNG8	-2.66941	-3.85734	-14.4161	6.59908e-40	1.78582e-38	79.8837			6550
ENSG00000127588	ENSG00000127588	51764	GNG13	-3.40931	-2.78074	-14.4187	6.42802e-40	1.74142e-38	79.8804			6623
ENSG00000225731	ENSG00000225731	#N/A	AP001627.1	-3.0953	-3.43487	-14.3916	8.50857e-40	2.29264e-38	79.6219			161725
ENSG00000187758	ENSG00000187758	124	ADH1A	-2.77354	-4.54268	-14.3804	9.55621e-40	2.57215e-38	79.5206			1087
ENSG00000160801	ENSG00000160801	5745	PTH1R	-2.62117	-1.39747	-14.3768	9.9116e-40	2.66494e-38	79.4228			116966
ENSG00000184672	ENSG00000184672	138046	RALYL	-2.87874	-4.89008	-14.3693	1.07194e-39	2.87594e-38	79.4074			389643
ENSG00000137819	ENSG00000137819	54852	PAQR5	-2.16581	4.17646	-14.3985	7.92097e-40	2.13892e-38	79.3149			7498
ENSG00000145287	ENSG00000145287	51316	PLAC8	-3.7158	4.95192	-14.3974	8.01225e-40	2.16123e-38	79.2724			51301
ENSG00000128645	ENSG00000128645	102465802	HOXD1	-3.13159	-1.49577	-14.3571	1.21604e-39	3.25908e-38	79.2065			57113
ENSG00000165821	ENSG00000165821	6297	SALL2	-2.33969	0.572481	-14.352	1.28168e-39	3.42397e-38	79.059			27151
ENSG00000211650	ENSG00000211650	#N/A	IGLV5-45	-4.2358	-0.0089825	-14.3557	1.23341e-39	3.30208e-38	79.0264			148823
ENSG00000165269	ENSG00000165269	364	AQP7	-2.32895	1.18357	-14.3535	1.26241e-39	3.37611e-38	79.0245			9671
ENSG00000227051	ENSG00000227051	56967	C14orf132	-2.29557	2.05095	-14.3468	1.35278e-39	3.60238e-38	78.884			642968
ENSG00000105369	ENSG00000105369	973	CD79A	-3.29904	2.27676	-14.3511	1.29439e-39	3.45425e-38	78.8756			27284
ENSG00000270187	ENSG00000270187	#N/A	IGKV1OR2-11	-3.17538	-4.44851	-14.3156	1.86733e-39	4.95676e-38	78.8544			54221
ENSG00000185985	ENSG00000185985	84631	SLITRK2	-3.13378	-3.77142	-14.3128	1.92213e-39	5.0914e-38	78.8185			83417
ENSG00000091138	ENSG00000091138	1811	SLC26A3	-6.77472	5.5578	-14.3501	1.30777e-39	3.48622e-38	78.7784			956
ENSG00000228325	ENSG00000228325	#N/A	IGKV3D-7	-3.26677	-4.29808	-14.3039	2.10674e-39	5.57449e-38	78.7329			161176
ENSG00000181072	ENSG00000181072	1129	CHRM2	-4.71475	-2.32629	-14.2853	2.55464e-39	6.73116e-38	78.4366			26051
ENSG00000120162	ENSG00000120162	79817	MOB3B	-1.62348	4.98926	-14.3132	1.91441e-39	5.07634e-38	78.4229			54492
ENSG00000151090	ENSG00000151090	7068	THRB	-2.95147	2.23393	-14.3034	2.11891e-39	5.60078e-38	78.3957			116443
ENSG00000136732	ENSG00000136732	2995	GYPC	-1.90918	2.93801	-14.3012	2.16796e-39	5.72437e-38	78.3761			939
ENSG00000184434	ENSG00000184434	64922	LRRC19	-3.34805	4.05457	-14.2927	2.36627e-39	6.24142e-38	78.2132			130497
ENSG00000188993	ENSG00000188993	339977	LRRC66	-2.0738	2.61443	-14.2687	3.03165e-39	7.95449e-38	78.0548			238
ENSG00000249279	ENSG00000249279	#N/A	CTC-436P18.3	-3.14688	-2.8821	-14.2399	4.07983e-39	1.06378e-37	78.0538			1556
ENSG00000178343	ENSG00000178343	152573	SHISA3	-3.09472	-0.443245	-14.2393	4.10615e-39	1.06952e-37	77.9321			6328
ENSG00000189292	ENSG00000189292	285016	FAM150B	-2.75116	-1.26634	-14.2305	4.49303e-39	1.16665e-37	77.9109			9734
ENSG00000082175	ENSG00000082175	5241	PGR	-2.74813	-0.583108	-14.2314	4.45156e-39	1.15828e-37	77.8785			794
ENSG00000116176	ENSG00000116176	25823	TPSG1	-3.53935	1.40377	-14.2474	3.77693e-39	9.86856e-38	77.8504			4804
ENSG00000137266	ENSG00000137266	63027	SLC22A23	-1.57677	5.24281	-14.2557	3.46558e-39	9.08353e-38	77.8271			4246
ENSG00000205795	ENSG00000205795	192668	CYS1	-2.3378	0.771085	-14.2292	4.55456e-39	1.1814e-37	77.7804			2205
ENSG00000112175	ENSG00000112175	653	BMP5	-3.704	0.0884844	-14.2201	5.00171e-39	1.29202e-37	77.6564			22986
ENSG00000185774	ENSG00000185774	80333	KCNIP4	-1.81058	0.464731	-14.2103	5.53306e-39	1.4278e-37	77.6444			6568
ENSG00000187714	ENSG00000187714	6572	SLC18A3	-3.27496	-4.52462	-14.1869	7.03813e-39	1.81058e-37	77.5391			148808
ENSG00000257194	ENSG00000257194	#N/A	RP11-567C2.1	-2.95333	-3.99435	-14.1834	7.29614e-39	1.8731e-37	77.5006			687
ENSG00000066468	ENSG00000066468	2263	FGFR2	-2.74464	3.62692	-14.2202	4.99801e-39	1.29202e-37	77.4876			64399
ENSG00000072657	ENSG00000072657	29953	TRHDE	-3.09687	0.185109	-14.1967	6.36536e-39	1.63919e-37	77.4483			221091
ENSG00000165023	ENSG00000165023	54769	DIRAS2	-3.04119	-3.48451	-14.1694	8.42747e-39	2.1569e-37	77.3494			4063
ENSG00000100095	ENSG00000100095	23544	SEZ6L	-3.32331	-2.85411	-14.1685	8.51111e-39	2.17385e-37	77.3193			80168
ENSG00000140538	ENSG00000140538	4916	NTRK3	-3.04759	-1.48646	-14.1691	8.45981e-39	2.16296e-37	77.2795			9060
ENSG00000135916	ENSG00000135916	81618	ITM2C	-2.57702	8.82672	-14.1992	6.20548e-39	1.59967e-37	77.217			8537
ENSG00000114455	ENSG00000114455	11148	HHLA2	-3.32656	4.63479	-14.1841	7.2452e-39	1.86194e-37	77.0872			79937
ENSG00000180332	ENSG00000180332	386618	KCTD4	-3.4512	-3.52762	-14.1339	1.21376e-38	3.07811e-37	76.982			27147
ENSG00000211611	ENSG00000211611	#N/A	IGKV6-21	-4.06092	-0.768635	-14.1379	1.16497e-38	2.96038e-37	76.8632			100271702
ENSG00000241635	ENSG00000241635	54658	UGT1A1	-3.91272	-2.46594	-14.1259	1.3188e-38	3.3377e-37	76.8538			3815
ENSG00000241684	ENSG00000241684	#N/A	ADAMTS9-AS2	-2.8923	-2.53977	-14.1217	1.37581e-38	3.47848e-37	76.8426			729230
ENSG00000169418	ENSG00000169418	4881	NPR1	-1.89571	1.84662	-14.1376	1.16854e-38	2.96643e-37	76.7833			2893
ENSG00000182566	ENSG00000182566	339390	CLEC4G	-3.35308	-2.99622	-14.1078	1.58693e-38	4.0082e-37	76.7057			11343
ENSG00000261888	ENSG00000261888	#N/A	AC144831.1	-2.30247	-0.812105	-14.1004	1.71322e-38	4.31846e-37	76.5769			7345
ENSG00000136274	ENSG00000136274	23148	NACAD	-2.11547	0.216892	-14.1042	1.64739e-38	4.15671e-37	76.5621			219972
ENSG00000169252	ENSG00000169252	154	ADRB2	-2.41295	-0.666875	-14.0878	1.94855e-38	4.88701e-37	76.4364			58480
ENSG00000228495	ENSG00000228495	#N/A	LINC01013	-2.70614	-3.57003	-14.0718	2.29673e-38	5.74872e-37	76.3607			51309
ENSG00000106034	ENSG00000106034	79974	CPED1	-2.24974	2.76968	-14.0979	1.75749e-38	4.42113e-37	76.2859			146713
ENSG00000244753	ENSG00000244753	#N/A	RPL15P21	-2.60546	-3.85587	-14.0617	2.54704e-38	6.34984e-37	76.2631			100508631
ENSG00000227954	ENSG00000227954	100507308	TARID	-2.61756	-2.45717	-14.0637	2.49684e-38	6.23711e-37	76.2564			7772
ENSG00000013297	ENSG00000013297	101928583	CLDN11	-2.59745	-0.0285763	-14.074	2.24519e-38	5.62534e-37	76.2428			3167
ENSG00000089169	ENSG00000089169	22895	RPH3A	-2.80171	-3.63725	-14.0575	2.6587e-38	6.62159e-37	76.2156			54943
ENSG00000111796	ENSG00000111796	3820	KLRB1	-2.23462	1.02616	-14.0716	2.30114e-38	5.75401e-37	76.1591			2044
ENSG00000198125	ENSG00000198125	4151	MB	-3.13049	0.884553	-14.0555	2.71389e-38	6.75232e-37	75.9468			3359
ENSG00000259120	ENSG00000259120	100130933	SMIM6	-1.95325	1.43708	-14.0453	3.01559e-38	7.46582e-37	75.8762			2908
ENSG00000109846	ENSG00000109846	1410	CRYAB	-2.30253	3.0351	-14.0522	2.80715e-38	6.97742e-37	75.8041			2892
ENSG00000280119	ENSG00000280119	#N/A	AC093642.1	-3.08529	-3.65343	-14.016	4.06923e-38	9.98676e-37	75.7906			339965
ENSG00000171791	ENSG00000171791	596	BCL2	-1.89292	3.09059	-14.0482	2.92549e-38	7.25808e-37	75.775			285220
ENSG00000161640	ENSG00000161640	114132	SIGLEC11	-2.59681	-2.29575	-14.0146	4.12838e-38	1.01206e-36	75.7534			400553
ENSG00000165410	ENSG00000165410	1073	CFL2	-1.90269	3.33813	-14.047	2.96137e-38	7.33886e-37	75.7478			4355
ENSG00000188175	ENSG00000188175	253012	HEPACAM2	-4.35735	2.4796	-14.0482	2.92587e-38	7.25808e-37	75.7434			2934
ENSG00000266680	ENSG00000266680	#N/A	RP5-1148A21.3	-1.83217	0.107559	-14.0208	3.87445e-38	9.5449e-37	75.7359			57502
ENSG00000162520	ENSG00000162520	81493	SYNC	-2.41684	0.464909	-14.0268	3.64402e-38	8.98608e-37	75.7329			10317
ENSG00000135447	ENSG00000135447	5502	PPP1R1A	-3.48809	-1.59465	-14.0065	4.48448e-38	1.09613e-36	75.6069			379
ENSG00000182103	ENSG00000182103	220382	FAM181B	-3.17397	-3.11286	-13.9934	5.12954e-38	1.25136e-36	75.5482			10449
ENSG00000007312	ENSG00000007312	974	CD79B	-2.42261	1.09982	-14.0112	4.27427e-38	1.04577e-36	75.5245			23359
ENSG00000092096	ENSG00000092096	51310	SLC22A17	-1.96615	2.10393	-14.016	4.06979e-38	9.98676e-37	75.5146			54414
ENSG00000170743	ENSG00000170743	143425	SYT9	-2.68095	-4.53809	-13.987	5.47582e-38	1.33453e-36	75.5102			9283
ENSG00000183379	ENSG00000183379	646658	SYNDIG1L	-2.72606	-3.93255	-13.9847	5.60794e-38	1.3654e-36	75.4804			23584
ENSG00000137726	ENSG00000137726	53826	FXYD6	-2.33431	2.94763	-14.0183	3.97584e-38	9.78502e-37	75.4603			2946
ENSG00000159176	ENSG00000159176	1465	CSRP1	-1.54261	7.91833	-14.0271	3.63306e-38	8.96788e-37	75.4582			222865
ENSG00000197380	ENSG00000197380	147906	DACT3	-2.21208	1.672	-13.9768	6.07478e-38	1.47476e-36	75.1333			114898
ENSG00000178965	ENSG00000178965	127254	ERICH3	-2.85394	-4.50528	-13.9487	8.10284e-38	1.9576e-36	75.1207			27145
ENSG00000211674	ENSG00000211674	#N/A	IGLJ1	-2.83228	-4.49827	-13.9366	9.16135e-38	2.20906e-36	74.9993			1264
ENSG00000224650	ENSG00000224650	#N/A	IGHV3-74	-4.17964	2.70008	-13.9713	6.42987e-38	1.55945e-36	74.9546			207107
ENSG00000125845	ENSG00000125845	650	BMP2	-2.10977	3.97503	-13.9705	6.48369e-38	1.57098e-36	74.9371			100996693
ENSG00000127241	ENSG00000127241	5648	MASP1	-3.54634	0.449668	-13.9419	8.68014e-38	2.09505e-36	74.7932			282996
ENSG00000108924	ENSG00000108924	3131	HLF	-2.16054	0.992367	-13.9167	1.12299e-37	2.69484e-36	74.5855			8639
ENSG00000181374	ENSG00000181374	6357	CCL13	-3.5933	0.136419	-13.9177	1.11146e-37	2.66974e-36	74.5762			4084
ENSG00000259834	ENSG00000259834	#N/A	RP11-284N8.3	-2.99944	-0.491375	-13.8982	1.35559e-37	3.24367e-36	74.4654			4886
ENSG00000213088	ENSG00000213088	2532	ACKR1	-3.25665	1.81839	-13.9162	1.12864e-37	2.70582e-36	74.4536			286530
ENSG00000227508	ENSG00000227508	401289	LINC01624	-2.47436	-4.07311	-13.8792	1.64585e-37	3.9009e-36	74.4175			8824
ENSG00000188833	ENSG00000188833	377841	ENTPD8	-3.30031	3.54937	-13.9195	1.09129e-37	2.62381e-36	74.4135			83547
ENSG00000177103	ENSG00000177103	57453	DSCAML1	-3.25367	-1.60585	-13.8814	1.60975e-37	3.81896e-36	74.3525			5567
ENSG00000241244	ENSG00000241244	#N/A	IGKV1D-16	-4.05771	-1.00769	-13.8873	1.51532e-37	3.60862e-36	74.3326			10586
ENSG00000132185	ENSG00000132185	84824	FCRLA	-3.34449	-1.06121	-13.8826	1.58989e-37	3.77543e-36	74.3282			53841
ENSG00000075142	ENSG00000075142	6717	SRI	-1.61962	7.4337	-13.9113	1.1865e-37	2.8418e-36	74.2821			326624
ENSG00000203497	ENSG00000203497	#N/A	PDCD4-AS1	-1.5262	0.422226	-13.8762	1.69668e-37	4.01756e-36	74.266			11149
ENSG00000263961	ENSG00000263961	440712	C1orf186	-2.93171	-1.15177	-13.8724	1.76431e-37	4.16588e-36	74.2511			192134
ENSG00000132563	ENSG00000132563	51308	REEP2	-2.28095	0.261872	-13.8757	1.70579e-37	4.03532e-36	74.2233			55824
ENSG00000241294	ENSG00000241294	#N/A	IGKV2-24	-3.95726	1.28082	-13.8911	1.45737e-37	3.47724e-36	74.2057			5549
ENSG00000268505	ENSG00000268505	#N/A	RP11-805I24.3	-2.83936	-1.85881	-13.8609	1.98268e-37	4.66827e-36	74.1729			2938
ENSG00000171522	ENSG00000171522	5734	PTGER4	-1.74224	4.60332	-13.8909	1.46137e-37	3.48346e-36	74.1151			5064
ENSG00000157703	ENSG00000157703	136306	SVOPL	-3.78285	-2.86362	-13.8484	2.2517e-37	5.2917e-36	74.0574			838
ENSG00000090402	ENSG00000090402	6476	SI	-4.5002	1.81849	-13.8646	1.90916e-37	4.50365e-36	73.897			5105
ENSG00000170962	ENSG00000170962	80310	PDGFD	-1.88386	2.24268	-13.8472	2.27927e-37	5.35147e-36	73.7924			4129
ENSG00000066230	ENSG00000066230	6550	SLC9A3	-4.22151	3.69502	-13.8576	2.05201e-37	4.82694e-36	73.7715			4208
ENSG00000173267	ENSG00000173267	6623	SNCG	-2.34117	0.640675	-13.8205	2.99264e-37	7.00008e-36	73.6327			100127983
ENSG00000169918	ENSG00000169918	161725	OTUD7A	-1.9661	0.738134	-13.8184	3.05602e-37	7.14167e-36	73.6302			79695
ENSG00000007306	ENSG00000007306	1087	CEACAM7	-5.60736	6.13449	-13.8411	2.42583e-37	5.69024e-36	73.5727			4660
ENSG00000150627	ENSG00000150627	116966	WDR17	-3.25154	-2.60792	-13.7982	3.7554e-37	8.75152e-36	73.5538			58472
ENSG00000189233	ENSG00000189233	389643	NUGGC	-2.95854	-0.774592	-13.8014	3.63294e-37	8.47404e-36	73.5098			768211
ENSG00000211642	ENSG00000211642	#N/A	IGLV10-54	-4.46912	0.260724	-13.8139	3.19872e-37	7.46815e-36	73.4637			80332
ENSG00000158125	ENSG00000158125	7498	XDH	-2.75911	4.28473	-13.8264	2.81939e-37	6.6072e-36	73.4548			1288
ENSG00000176928	ENSG00000176928	51301	GCNT4	-2.45335	0.312192	-13.7764	4.68432e-37	1.08959e-35	73.2065			6833
ENSG00000261616	ENSG00000261616	#N/A	RP11-6O2.3	-2.63566	-1.66215	-13.748	6.25218e-37	1.44889e-35	73.0283			9
ENSG00000069018	ENSG00000069018	57113	TRPC7	-2.79299	-3.58949	-13.7294	7.54746e-37	1.73939e-35	72.8979			6355
ENSG00000160111	ENSG00000160111	27151	CPAMD8	-1.82062	0.260422	-13.7376	6.94997e-37	1.60762e-35	72.8573			55117
ENSG00000169224	ENSG00000169224	148823	GCSAML	-3.00354	-2.51244	-13.7285	7.61711e-37	1.75383e-35	72.8573			6363
ENSG00000075035	ENSG00000075035	9671	WSCD2	-3.43741	-2.35663	-13.7249	7.90351e-37	1.81643e-35	72.7992			640
ENSG00000196990	ENSG00000196990	642968	FAM163B	-3.18223	-2.90856	-13.7206	8.25071e-37	1.89448e-35	72.7858			10800
ENSG00000173597	ENSG00000173597	27284	SULT1B1	-3.32625	5.36269	-13.7569	5.70911e-37	1.32427e-35	72.728			316
ENSG00000172554	ENSG00000172554	54221	SNTG2	-2.78589	-3.91696	-13.7109	9.10286e-37	2.0844e-35	72.7175			1646
ENSG00000163518	ENSG00000163518	83417	FCRL4	-3.14395	-3.44368	-13.707	9.47841e-37	2.16248e-35	72.6637			100126311
ENSG00000168032	ENSG00000168032	956	ENTPD3	-2.91214	-0.610848	-13.7181	8.46351e-37	1.94156e-35	72.6586			220296
ENSG00000176438	ENSG00000176438	161176	SYNE3	-1.69054	2.51792	-13.7313	7.40186e-37	1.70741e-35	72.6104			5236
ENSG00000101445	ENSG00000101445	26051	PPP1R16B	-2.02043	2.74835	-13.7334	7.24925e-37	1.67375e-35	72.5974			6003
ENSG00000214357	ENSG00000214357	54492	NEURL1B	-1.61679	5.7703	-13.7365	7.02699e-37	1.62394e-35	72.5285			100996301
ENSG00000198785	ENSG00000198785	116443	GRIN3A	-1.922	-0.0999193	-13.7025	9.91686e-37	2.25839e-35	72.5233			7140
ENSG00000139193	ENSG00000139193	939	CD27	-2.31781	1.36471	-13.7075	9.43069e-37	2.15356e-35	72.43			57212
ENSG00000143867	ENSG00000143867	130497	OSR1	-3.06247	-0.436563	-13.6961	1.05847e-36	2.40829e-35	72.4139			946
ENSG00000171094	ENSG00000171094	238	ALK	-3.13114	-3.59023	-13.6791	1.25681e-36	2.84403e-35	72.3873			4958
ENSG00000256612	ENSG00000256612	1556	CYP2B7P	-3.01723	-1.19082	-13.6822	1.21863e-36	2.76264e-35	72.3302			27181
ENSG00000153253	ENSG00000153253	6328	SCN3A	-2.72502	-1.1464	-13.6777	1.27501e-36	2.88261e-35	72.2938			414332
ENSG00000048052	ENSG00000048052	9734	HDAC9	-2.19545	1.84157	-13.6914	1.10913e-36	2.51897e-35	72.2308			8743
ENSG00000211942	ENSG00000211942	#N/A	IGHV3-13	-3.97496	-0.107311	-13.6849	1.18465e-36	2.68803e-35	72.2187			23349
ENSG00000172137	ENSG00000172137	794	CALB2	-3.45815	0.437253	-13.6819	1.2214e-36	2.7664e-35	72.1722			100847070
ENSG00000064300	ENSG00000064300	4804	NGFR	-2.77855	0.630131	-13.6751	1.30944e-36	2.95511e-35	72.1329			6948
ENSG00000124939	ENSG00000124939	4246	SCGB2A1	-3.64294	-1.75624	-13.661	1.51007e-36	3.39562e-35	72.1216			81035
ENSG00000211625	ENSG00000211625	#N/A	IGKV3D-20	-3.82454	0.477971	-13.6696	1.38423e-36	3.12106e-35	72.0223			254956
ENSG00000179639	ENSG00000179639	2205	FCER1A	-3.02697	-1.20073	-13.645	1.77489e-36	3.96614e-35	71.9555			283807
ENSG00000156395	ENSG00000156395	22986	SORCS3	-2.85224	-4.57504	-13.6324	2.01641e-36	4.4978e-35	71.9372			54855
ENSG00000124568	ENSG00000124568	6568	SLC17A1	-2.86312	-3.76986	-13.6226	2.22495e-36	4.94973e-35	71.8284			3162
ENSG00000174514	ENSG00000174514	148808	MFSD4A	-2.2661	3.29005	-13.6567	1.57617e-36	3.53472e-35	71.7854			100287814
ENSG00000119138	ENSG00000119138	687	KLF9	-1.93373	4.44352	-13.648	1.7214e-36	3.85005e-35	71.6601			1136
ENSG00000225523	ENSG00000225523	#N/A	IGKV6D-21	-4.27272	-2.14753	-13.6091	2.54991e-36	5.65754e-35	71.5933			51560
ENSG00000164161	ENSG00000164161	64399	HHIP	-2.74677	1.2638	-13.6258	2.15608e-36	4.80507e-35	71.5854			170850
ENSG00000243063	ENSG00000243063	#N/A	IGKV3-7	-3.7703	-1.05795	-13.6071	2.60407e-36	5.76747e-35	71.5252			100913187
ENSG00000177363	ENSG00000177363	221091	LRRN4CL	-2.0225	1.09449	-13.6013	2.76125e-36	6.10477e-35	71.4059			84102
ENSG00000122224	ENSG00000122224	4063	LY9	-2.55148	0.160445	-13.5893	3.11525e-36	6.87527e-35	71.3313			101927324
ENSG00000166391	ENSG00000166391	80168	MOGAT2	-3.89214	3.54919	-13.6127	2.46051e-36	5.46403e-35	71.3055			102465508
ENSG00000198682	ENSG00000198682	9060	PAPSS2	-2.19649	6.4103	-13.608	2.58071e-36	5.72081e-35	71.2213			116535
ENSG00000064787	ENSG00000064787	8537	BCAS1	-3.10774	4.90409	-13.6066	2.61714e-36	5.7913e-35	71.2206			623
ENSG00000106714	ENSG00000106714	79937	CNTNAP3	-2.9136	-2.2481	-13.5588	4.23701e-36	9.29355e-35	71.1461			101928673
ENSG00000146966	ENSG00000146966	27147	DENND2A	-1.59469	3.00797	-13.5876	3.17066e-36	6.99138e-35	71.133			54827
ENSG00000274370	ENSG00000274370	#N/A	AC144831.3	-2.33068	-1.97929	-13.5542	4.43892e-36	9.71085e-35	71.1082			339524
ENSG00000235049	ENSG00000235049	100271702	LINC00940	-3.37207	-2.59347	-13.5546	4.4211e-36	9.68034e-35	71.1048			25822
ENSG00000157404	ENSG00000157404	3815	KIT	-2.2887	2.60031	-13.583	3.32077e-36	7.31594e-35	71.0791			7366
ENSG00000121807	ENSG00000121807	729230	CCR2	-2.70147	0.551506	-13.5661	3.9395e-36	8.64857e-35	71.0529			285423
ENSG00000152578	ENSG00000152578	2893	GRIA4	-3.02573	-2.37932	-13.5395	5.15107e-36	1.12295e-34	70.9543			56477
ENSG00000074416	ENSG00000074416	11343	MGLL	-1.58916	7.37186	-13.5805	3.40363e-36	7.48528e-35	70.9413			101929335
ENSG00000154277	ENSG00000154277	7345	UCHL1	-2.57704	1.53047	-13.5498	4.6409e-36	1.0135e-34	70.8094			80816
ENSG00000197629	ENSG00000197629	219972	MPEG1	-2.42418	4.32406	-13.5529	4.49648e-36	9.82819e-35	70.7012			8988
ENSG00000116574	ENSG00000116574	58480	RHOU	-1.52979	5.01384	-13.5497	4.64575e-36	1.01367e-34	70.6642			105375650
ENSG00000126947	ENSG00000126947	51309	ARMCX1	-1.87512	1.73478	-13.5317	5.57199e-36	1.2126e-34	70.6564			115557
ENSG00000167281	ENSG00000167281	146713	RBFOX3	-3.39211	-1.36874	-13.5155	6.55985e-36	1.42634e-34	70.6447			2009
ENSG00000261761	ENSG00000261761	100508631	RP11-103J17.2	-2.70894	-4.72736	-13.4986	7.77657e-36	1.6865e-34	70.6035			64180
ENSG00000278318	ENSG00000278318	7772	ZNF229	-2.3688	-1.6102	-13.4942	8.12487e-36	1.75898e-34	70.4918			25927
ENSG00000188816	ENSG00000188816	3167	HMX2	-2.98576	-4.36434	-13.486	8.82463e-36	1.90717e-34	70.4716			79891
ENSG00000177692	ENSG00000177692	54943	DNAJC28	-1.69053	-0.680919	-13.4818	9.20291e-36	1.98549e-34	70.352			654790
ENSG00000145242	ENSG00000145242	2044	EPHA5	-2.82123	-4.00993	-13.4739	9.96338e-36	2.14033e-34	70.3471			155
ENSG00000166736	ENSG00000166736	3359	HTR3A	-3.45444	-2.7583	-13.4782	9.53946e-36	2.05456e-34	70.3445			491
ENSG00000113580	ENSG00000113580	2908	NR3C1	-1.99056	3.67696	-13.5116	6.82096e-36	1.48182e-34	70.316			115827
ENSG00000125675	ENSG00000125675	2892	GRIA3	-2.75072	-2.38828	-13.4735	1.00075e-35	2.14796e-34	70.304			120425
ENSG00000163749	ENSG00000163749	339965	CCDC158	-2.22143	-2.2381	-13.4725	1.01045e-35	2.16693e-34	70.3029			2826
ENSG00000080224	ENSG00000080224	285220	EPHA6	-3.23528	-3.99692	-13.4696	1.04018e-35	2.22304e-34	70.298			284307
ENSG00000205037	ENSG00000205037	400553	RP11-863P13.4	-2.62317	-3.85213	-13.4667	1.07165e-35	2.2864e-34	70.275			2206
ENSG00000108852	ENSG00000108852	4355	MPP2	-1.95507	0.469327	-13.4685	1.05234e-35	2.24712e-34	70.133			7850
ENSG00000148180	ENSG00000148180	2934	GSN	-2.02825	8.31153	-13.4938	8.15485e-36	1.76395e-34	70.067			10235
ENSG00000146938	ENSG00000146938	57502	NLGN4X	-2.44205	-0.12005	-13.4603	1.14232e-35	2.43302e-34	70.0649			114780
ENSG00000253763	ENSG00000253763	#N/A	IGHV3-6	-2.86509	-4.35576	-13.4408	1.39035e-35	2.94624e-34	70.0222			3512
ENSG00000183778	ENSG00000183778	10317	B3GALT5	-3.58164	4.00386	-13.4838	9.01847e-36	1.94738e-34	70.004			6753
ENSG00000175906	ENSG00000175906	379	ARL4D	-1.93739	1.10515	-13.452	1.24162e-35	2.63554e-34	69.9135			101928555
ENSG00000271569	ENSG00000271569	#N/A	IGKV1OR2-6	-3.74179	-2.73067	-13.4319	1.51888e-35	3.20774e-34	69.8743			1380
ENSG00000237592	ENSG00000237592	#N/A	IGKV1OR10-1	-2.85148	-4.48269	-13.4243	1.64067e-35	3.45911e-34	69.86			51286
ENSG00000167315	ENSG00000167315	10449	ACAA2	-1.80692	6.84232	-13.4604	1.14133e-35	2.43299e-34	69.7399			64344
ENSG00000104059	ENSG00000104059	23359	FAM189A1	-3.68917	0.639672	-13.4386	1.42056e-35	3.00517e-34	69.7009			57549
ENSG00000244575	ENSG00000244575	#N/A	IGKV1-27	-3.78934	1.5793	-13.4392	1.41235e-35	2.99033e-34	69.643			64097
ENSG00000224041	ENSG00000224041	#N/A	IGKV3D-15	-3.6698	-1.22036	-13.414	1.81803e-35	3.81695e-34	69.6117			114131
ENSG00000110013	ENSG00000110013	54414	SIAE	-1.61335	6.55554	-13.4441	1.34378e-35	2.84998e-34	69.5813			222553
ENSG00000170075	ENSG00000170075	9283	GPR37L1	-1.80083	1.02905	-13.4149	1.80253e-35	3.78759e-34	69.5655			4239
ENSG00000019102	ENSG00000019102	23584	VSIG2	-4.43354	3.36834	-13.4375	1.43651e-35	3.03633e-34	69.5499			10103
ENSG00000213366	ENSG00000213366	2946	GSTM2	-1.64524	1.86364	-13.4154	1.79242e-35	3.7695e-34	69.5029			22866
ENSG00000166448	ENSG00000166448	222865	TMEM130	-2.81531	-1.33679	-13.3966	2.16478e-35	4.51463e-34	69.4878			84665
ENSG00000145861	ENSG00000145861	114898	C1QTNF2	-1.89042	0.136847	-13.3978	2.13992e-35	4.46651e-34	69.4573			148741
ENSG00000118407	ENSG00000118407	27145	FILIP1	-2.11084	1.08982	-13.4056	1.97852e-35	4.14694e-34	69.4359			8654
ENSG00000130176	ENSG00000130176	1264	CNN1	-3.54545	4.58812	-13.4236	1.65085e-35	3.47764e-34	69.3899			257240
ENSG00000225383	ENSG00000225383	207107	SFTA1P	-2.86756	-3.32001	-13.3727	2.75163e-35	5.70046e-34	69.3263			26228
ENSG00000072195	ENSG00000072195	100996693	SPEG	-2.77124	1.81324	-13.3991	2.1109e-35	4.41699e-34	69.2673			375567
ENSG00000203867	ENSG00000203867	282996	RBM20	-2.60934	-1.54934	-13.372	2.77198e-35	5.73787e-34	69.2606			55065
ENSG00000131471	ENSG00000131471	8639	AOC3	-2.57194	4.04668	-13.4053	1.98453e-35	4.15604e-34	69.2284			8910
ENSG00000059728	ENSG00000059728	4084	MXD1	-1.7197	5.99725	-13.4075	1.94178e-35	4.07334e-34	69.2208			152206
ENSG00000164128	ENSG00000164128	4886	NPY1R	-3.35861	-0.428712	-13.3713	2.79121e-35	5.77288e-34	69.1435			5137
ENSG00000182162	ENSG00000182162	286530	P2RY8	-1.82577	1.84127	-13.3795	2.56962e-35	5.33223e-34	69.1347			3738
ENSG00000172831	ENSG00000172831	8824	CES2	-2.45125	7.44207	-13.3983	2.12801e-35	4.44536e-34	69.114			1580
ENSG00000167705	ENSG00000167705	83547	RILP	-1.69785	3.48674	-13.3865	2.3961e-35	4.98043e-34	69.0888			245972
ENSG00000142875	ENSG00000142875	5567	PRKACB	-2.36783	5.32603	-13.3931	2.24226e-35	4.67232e-34	69.0815			6549
ENSG00000181541	ENSG00000181541	10586	MAB21L2	-2.78383	2.6564	-13.3848	2.43818e-35	5.06368e-34	69.0738			117248
ENSG00000099834	ENSG00000099834	53841	CDHR5	-2.76242	6.68454	-13.3887	2.3445e-35	4.87723e-34	69.0205			64168
ENSG00000172794	ENSG00000172794	326624	RAB37	-1.78502	1.97172	-13.3686	2.86557e-35	5.92179e-34	69.0185			56849
ENSG00000112276	ENSG00000112276	11149	BVES	-2.21575	0.648292	-13.356	3.25096e-35	6.70713e-34	68.9765			22989
ENSG00000205361	ENSG00000205361	#N/A	MT1DP	-2.58809	-2.98151	-13.3329	4.10027e-35	8.4246e-34	68.928			26033
ENSG00000270748	ENSG00000270748	#N/A	IGKV2OR2-1	-2.96315	-4.42599	-13.3271	4.34396e-35	8.91065e-34	68.894			57495
ENSG00000228013	ENSG00000228013	#N/A	RP11-350G8.5	-2.24843	-3.85103	-13.3208	4.62467e-35	9.47092e-34	68.831			94
ENSG00000198488	ENSG00000198488	192134	B3GNT6	-4.65355	1.59211	-13.3589	3.16017e-35	6.52518e-34	68.8191			105370854
ENSG00000214797	ENSG00000214797	#N/A	RP11-1036E20.9	-2.5905	-4.6687	-13.3143	4.93515e-35	1.00737e-33	68.7744			57338
ENSG00000076641	ENSG00000076641	55824	PAG1	-1.77369	4.75903	-13.3495	3.47175e-35	7.15082e-34	68.6649			79616
ENSG00000188783	ENSG00000188783	5549	PRELP	-3.23661	2.95524	-13.3407	3.79013e-35	7.80019e-34	68.6096			56479
ENSG00000275688	ENSG00000275688	#N/A	CCL15-CCL14	-2.59581	-1.0812	-13.3067	5.32817e-35	1.08406e-33	68.5889			55800
ENSG00000243955	ENSG00000243955	2938	GSTA1	-3.66857	-0.774134	-13.3112	5.09154e-35	1.03845e-33	68.5549			6359
ENSG00000099864	ENSG00000099864	5064	PALM	-2.2257	2.35885	-13.3227	4.54023e-35	9.30561e-34	68.4968			340526
ENSG00000137757	ENSG00000137757	838	CASP5	-2.43697	2.22427	-13.3202	4.65184e-35	9.51358e-34	68.4737			5139
ENSG00000124253	ENSG00000124253	5105	PCK1	-3.53546	4.82058	-13.3281	4.30122e-35	8.83022e-34	68.433			4502
ENSG00000069535	ENSG00000069535	4129	MAOB	-2.74442	2.25354	-13.3166	4.82489e-35	9.85673e-34	68.4176			51761
ENSG00000280032	ENSG00000280032	#N/A	RP11-832A4.7	-2.63726	-2.12261	-13.2833	6.72701e-35	1.36312e-33	68.4073			101929080
ENSG00000081189	ENSG00000081189	4208	MEF2C	-1.75919	3.36072	-13.3039	5.4792e-35	1.11298e-33	68.2653			126668
ENSG00000253250	ENSG00000253250	100127983	C8orf88	-2.66073	-1.72946	-13.2688	7.77429e-35	1.57024e-33	68.2443			327657
ENSG00000119514	ENSG00000119514	79695	GALNT12	-1.54178	5.48497	-13.2917	6.18479e-35	1.25528e-33	68.0778			29802
ENSG00000077157	ENSG00000077157	4660	PPP1R12B	-2.18784	5.5987	-13.2746	7.33733e-35	1.48318e-33	67.8991			1149
ENSG00000137767	ENSG00000137767	58472	SQRDL	-1.59971	6.5183	-13.275	7.3099e-35	1.47883e-33	67.8962			474344
ENSG00000181826	ENSG00000181826	768211	RELL1	-1.74179	1.91637	-13.2516	9.22762e-35	1.85928e-33	67.8672			284654
ENSG00000149451	ENSG00000149451	80332	ADAM33	-2.60199	1.10017	-13.248	9.56567e-35	1.92584e-33	67.8376			6456
ENSG00000277763	ENSG00000277763	#N/A	CTD-2588E21.1	-2.2826	-3.22491	-13.2195	1.27159e-34	2.54166e-33	67.817			4128
ENSG00000197565	ENSG00000197565	1288	COL4A6	-3.14544	-0.622446	-13.2315	1.12819e-34	2.26227e-33	67.7872			102465428
ENSG00000006071	ENSG00000006071	6833	ABCC8	-2.93765	-2.27272	-13.2175	1.29676e-34	2.58577e-33	67.7532			1910
ENSG00000171428	ENSG00000171428	9	NAT1	-1.59567	3.29382	-13.2476	9.61234e-35	1.93368e-33	67.7198			105370070
ENSG00000108700	ENSG00000108700	6355	CCL8	-3.16625	-0.0176983	-13.2231	1.22712e-34	2.45669e-33	67.6535			66000
ENSG00000072041	ENSG00000072041	55117	SLC6A15	-3.37942	-3.7787	-13.194	1.63909e-34	3.24509e-33	67.559			25943
ENSG00000172724	ENSG00000172724	6363	CCL19	-3.29134	0.521122	-13.217	1.30377e-34	2.5956e-33	67.5344			163223
ENSG00000279727	ENSG00000279727	#N/A	RP11-640L9.1	-2.37069	-3.89744	-13.187	1.75675e-34	3.47441e-33	67.5085			54207
ENSG00000136573	ENSG00000136573	640	BLK	-3.28257	-1.11574	-13.1996	1.54964e-34	3.0753e-33	67.5006			79745
ENSG00000173198	ENSG00000173198	10800	CYSLTR1	-2.06843	0.378811	-13.1972	1.58724e-34	3.14492e-33	67.4377			64091
ENSG00000138356	ENSG00000138356	316	AOX1	-2.42395	1.04475	-13.187	1.7577e-34	3.47441e-33	67.249			93986
ENSG00000151632	ENSG00000151632	1646	AKR1C2	-2.25243	1.2609	-13.1865	1.7662e-34	3.48845e-33	67.2376			6547
ENSG00000166920	ENSG00000166920	100126311	C15orf48	-2.83782	6.625	-13.2073	1.43569e-34	2.85143e-33	67.2171			9472
ENSG00000165478	ENSG00000165478	220296	HEPACAM	-2.70232	-4.7148	-13.1563	2.38432e-34	4.67974e-33	67.2143			114907
ENSG00000259680	ENSG00000259680	#N/A	RP11-812E19.9	-3.5448	-2.76993	-13.1595	2.30873e-34	4.54566e-33	67.1825			8404
ENSG00000079739	ENSG00000079739	5236	PGM1	-1.62226	6.13705	-13.1973	1.58542e-34	3.14382e-33	67.1302			115584
ENSG00000127074	ENSG00000127074	6003	RGS13	-3.19394	-1.7166	-13.1575	2.35532e-34	4.62646e-33	67.1234			64377
ENSG00000230798	ENSG00000230798	100996301	FOXD3-AS1	-2.88482	-3.9877	-13.1469	2.61866e-34	5.13162e-33	67.1072			90485
ENSG00000253247	ENSG00000253247	#N/A	IGHV3-76	-3.16402	-3.72169	-13.1408	2.78079e-34	5.44081e-33	67.0381			962
ENSG00000130595	ENSG00000130595	7140	TNNT3	-2.81055	-3.81109	-13.1394	2.8201e-34	5.51242e-33	67.0312			3960
ENSG00000235366	ENSG00000235366	#N/A	LINC01055	-2.58303	-3.9522	-13.1182	3.48191e-34	6.75971e-33	66.8291			2668
ENSG00000211934	ENSG00000211934	#N/A	IGHV1-2	-4.08957	1.89448	-13.1576	2.35437e-34	4.62646e-33	66.8189			51348
ENSG00000179277	ENSG00000179277	#N/A	MEIS3P1	-2.52859	-0.0335843	-13.1324	3.02346e-34	5.89256e-33	66.7989			1824
ENSG00000227372	ENSG00000227372	57212	TP73-AS1	-1.80115	1.6346	-13.1374	2.87635e-34	5.61461e-33	66.7529			5806
ENSG00000105492	ENSG00000105492	946	SIGLEC6	-2.95144	-2.33091	-13.1123	3.69023e-34	7.13644e-33	66.7177			5455
ENSG00000127083	ENSG00000127083	4958	OMD	-3.78056	-1.62315	-13.1134	3.65201e-34	7.07895e-33	66.6484			100506795
ENSG00000239975	ENSG00000239975	#N/A	IGKV1D-33	-3.28301	-4.07486	-13.0961	4.33232e-34	8.35232e-33	66.6044			283481
ENSG00000105366	ENSG00000105366	27181	SIGLEC8	-2.813	-0.892731	-13.0996	4.1862e-34	8.07684e-33	66.5238			79368
ENSG00000187922	ENSG00000187922	414332	LCN10	-2.57096	-4.33239	-13.0838	4.89441e-34	9.41422e-33	66.498			6548
ENSG00000121858	ENSG00000121858	8743	TNFSF10	-1.507	6.10293	-13.1299	3.10037e-34	6.03305e-33	66.4642			643
ENSG00000122733	ENSG00000122733	23349	PHF24	-2.67646	-3.17456	-13.0791	5.12967e-34	9.85915e-33	66.426			100505633
ENSG00000012124	ENSG00000012124	100847070	CD22	-2.75549	0.672607	-13.1021	4.08556e-34	7.88876e-33	66.4233			320
ENSG00000185339	ENSG00000185339	6948	TCN2	-1.8345	4.4128	-13.1224	3.33997e-34	6.4892e-33	66.4219			254778
ENSG00000158270	ENSG00000158270	81035	COLEC12	-2.42956	2.17817	-13.1125	3.6837e-34	7.13486e-33	66.4163			80760
ENSG00000185681	ENSG00000185681	254956	MORN5	-3.78976	-4.0172	-13.0735	5.42273e-34	1.03984e-32	66.3696			63924
ENSG00000197361	ENSG00000197361	283807	FBXL22	-1.69325	0.595983	-13.0863	4.77903e-34	9.19935e-33	66.3472			931
ENSG00000183508	ENSG00000183508	54855	FAM46C	-2.20105	4.53229	-13.1148	3.59881e-34	6.98125e-33	66.3381			5563
ENSG00000100292	ENSG00000100292	3162	HMOX1	-1.79018	4.75423	-13.1124	3.6871e-34	7.13592e-33	66.3144			441631
ENSG00000229228	ENSG00000229228	100287814	LINC00582	-2.63918	-3.73024	-13.0644	5.9352e-34	1.13463e-32	66.2954			5294
ENSG00000254510	ENSG00000254510	#N/A	RP11-867G23.10	-2.69709	-2.64837	-13.0654	5.87404e-34	1.12466e-32	66.2742			124925
ENSG00000080644	ENSG00000080644	1136	CHRNA3	-2.66817	0.393458	-13.077	5.23606e-34	1.00482e-32	66.2066			23474
ENSG00000154917	ENSG00000154917	51560	RAB6B	-1.73196	1.88328	-13.0789	5.14051e-34	9.87238e-33	66.1567			3776
ENSG00000171126	ENSG00000171126	170850	KCNG3	-2.99634	-2.6666	-13.0498	6.85422e-34	1.30632e-32	66.1152			1806
ENSG00000254248	ENSG00000254248	#N/A	RP11-320N21.2	-2.55318	-4.11887	-13.037	7.78367e-34	1.47671e-32	66.0356			1583
ENSG00000232855	ENSG00000232855	#N/A	AF131217.1	-2.50667	-2.83147	-13.036	7.8586e-34	1.4898e-32	65.9974			201501
ENSG00000224961	ENSG00000224961	#N/A	RP1-278O22.1	-2.94544	-0.639824	-13.0468	7.06216e-34	1.34493e-32	65.9783			148753
ENSG00000237111	ENSG00000237111	#N/A	IGHJ3P	-3.42225	-2.83539	-13.0287	8.44954e-34	1.5994e-32	65.9013			8538
ENSG00000128383	ENSG00000128383	100913187	APOBEC3A	-2.77649	-0.909163	-13.0319	8.18872e-34	1.5512e-32	65.8578			23436
ENSG00000136052	ENSG00000136052	84102	SLC41A2	-1.67694	4.2261	-13.0563	6.43228e-34	1.22872e-32	65.7788			9834
ENSG00000254042	ENSG00000254042	#N/A	CTC-558O2.1	-2.89445	-2.79224	-13.0122	9.94794e-34	1.87452e-32	65.7537			114876
ENSG00000257582	ENSG00000257582	101927324	LINC01475	-2.48357	-3.43594	-13.0062	1.05563e-33	1.98317e-32	65.721			6614
ENSG00000120885	ENSG00000120885	102465508	CLU	-2.79045	5.41463	-13.0543	6.55615e-34	1.25047e-32	65.7182			6536
ENSG00000172935	ENSG00000172935	116535	MRGPRF	-2.3071	2.78232	-13.0431	7.32412e-34	1.39376e-32	65.699			3479
ENSG00000100739	ENSG00000100739	623	BDKRB1	-1.86576	0.6053	-13.0165	9.53373e-34	1.79918e-32	65.6527			83857
ENSG00000203739	ENSG00000203739	101928673	RP11-296O14.3	-1.67751	-0.992839	-13.0042	1.07679e-33	2.01988e-32	65.6415			3897
ENSG00000137634	ENSG00000137634	54827	NXPE4	-4.67254	3.23372	-13.0386	7.65751e-34	1.45498e-32	65.5951			9495
ENSG00000267272	ENSG00000267272	339524	LINC01140	-2.30723	-1.87174	-12.9976	1.14948e-33	2.15301e-32	65.5926			1907
ENSG00000263508	ENSG00000263508	#N/A	RP11-963H4.3	-2.60995	-2.6477	-12.9946	1.18398e-33	2.21598e-32	65.5834			55679
ENSG00000204670	ENSG00000204670	#N/A	IGKV1OR2-3	-3.10958	-4.05048	-12.9837	1.31861e-33	2.46242e-32	65.5045			5346
ENSG00000137094	ENSG00000137094	25822	DNAJB5	-1.82198	2.12035	-13.0139	9.78484e-34	1.84517e-32	65.4844			140801
ENSG00000230709	ENSG00000230709	#N/A	AC104024.1	-2.6323	-4.30403	-12.9778	1.39785e-33	2.60706e-32	65.4584			220963
ENSG00000196620	ENSG00000196620	7366	UGT2B15	-3.55247	0.949325	-13.0118	9.98891e-34	1.88082e-32	65.4577			72
ENSG00000234828	ENSG00000234828	285423	RP11-526A4.1	-3.06284	-3.60022	-12.9753	1.43187e-33	2.66398e-32	65.4121			3306
ENSG00000151882	ENSG00000151882	56477	CCL28	-2.65947	4.40845	-13.0185	9.34395e-34	1.76469e-32	65.3864			388121
ENSG00000241158	ENSG00000241158	101929335	ADAMTS9-AS1	-3.16212	-2.16038	-12.9775	1.40205e-33	2.6124e-32	65.3729			25999
ENSG00000141431	ENSG00000141431	80816	ASXL3	-3.06871	-0.628682	-12.9839	1.31545e-33	2.45835e-32	65.3507			4094
ENSG00000169271	ENSG00000169271	8988	HSPB3	-3.84119	-3.12535	-12.9561	1.73088e-33	3.20122e-32	65.1882			726
ENSG00000245080	ENSG00000245080	105375650	MIR3150B	-2.87103	-2.6126	-12.9513	1.81462e-33	3.35362e-32	65.1515			51435
ENSG00000240771	ENSG00000240771	115557	ARHGEF25	-1.92453	2.3415	-12.9777	1.39815e-33	2.60706e-32	65.1038			26960
ENSG00000066629	ENSG00000066629	2009	EML1	-1.89484	2.77303	-12.9717	1.48449e-33	2.75777e-32	65.0152			285175
ENSG00000141096	ENSG00000141096	64180	DPEP3	-2.63237	-3.89915	-12.93	2.23874e-33	4.11314e-32	64.9844			4493
ENSG00000119865	ENSG00000119865	25927	CNRIP1	-1.5608	1.9991	-12.9491	1.85494e-33	3.42561e-32	64.885			2890
ENSG00000276775	ENSG00000276775	#N/A	IGHV4-4	-3.92429	-2.67885	-12.9223	2.41568e-33	4.42521e-32	64.828			51237
ENSG00000083814	ENSG00000083814	79891	ZNF671	-1.70573	0.561884	-12.9278	2.28773e-33	4.20005e-32	64.7956			285154
ENSG00000248485	ENSG00000248485	654790	PCP4L1	-3.3731	-2.37424	-12.9077	2.78867e-33	5.08983e-32	64.6947			51284
ENSG00000188778	ENSG00000188778	155	ADRB3	-2.86629	-4.11272	-12.8819	3.59432e-33	6.53168e-32	64.5155			4135
ENSG00000157087	ENSG00000157087	491	ATP2B2	-2.4828	-3.6262	-12.8807	3.63808e-33	6.60641e-32	64.4996			2770
ENSG00000152932	ENSG00000152932	115827	RAB3C	-3.03341	-1.34195	-12.8909	3.29143e-33	5.9987e-32	64.4904			338328
ENSG00000236333	ENSG00000236333	#N/A	TRHDE-AS1	-2.91361	-4.43885	-12.8701	4.03854e-33	7.31237e-32	64.4057			3788
ENSG00000160593	ENSG00000160593	120425	JAML	-1.87243	2.89122	-12.9086	2.76292e-33	5.0473e-32	64.3934			51474
ENSG00000253936	ENSG00000253936	#N/A	IGHV3-63	-3.33473	-2.64578	-12.8644	4.2706e-33	7.71578e-32	64.2893			347404
ENSG00000184451	ENSG00000184451	2826	CCR10	-2.19587	-0.915853	-12.865	4.24239e-33	7.67036e-32	64.2584			7275
ENSG00000171649	ENSG00000171649	284307	ZIK1	-1.75512	-0.390724	-12.866	4.20154e-33	7.60198e-32	64.2547			6252
ENSG00000149534	ENSG00000149534	2206	MS4A2	-2.7954	-0.345666	-12.871	4.00254e-33	7.25242e-32	64.2407			101929110
ENSG00000115590	ENSG00000115590	7850	IL1R2	-2.56249	2.87336	-12.8822	3.5849e-33	6.5193e-32	64.1073			8153
ENSG00000068831	ENSG00000068831	10235	RASGRP2	-1.78567	1.53686	-12.857	4.59343e-33	8.29305e-32	64.01			85315
ENSG00000166473	ENSG00000166473	114780	PKD1L2	-2.67724	-2.90072	-12.828	6.10433e-33	1.09575e-31	63.9641			283537
ENSG00000211664	ENSG00000211664	#N/A	IGLV2-18	-3.89012	-0.0307356	-12.8527	4.7886e-33	8.63917e-32	63.9635			29993
ENSG00000132465	ENSG00000132465	3512	JCHAIN	-5.24635	7.01904	-12.8742	3.87784e-33	7.03158e-32	63.9384			4675
ENSG00000278195	ENSG00000278195	6753	SSTR3	-2.73085	-2.99606	-12.8142	6.9924e-33	1.24979e-31	63.8315			5521
ENSG00000227467	ENSG00000227467	101928555	LINC01537	-2.36772	-3.54849	-12.8104	7.25575e-33	1.29316e-31	63.816			105369277
ENSG00000260092	ENSG00000260092	#N/A	RP11-77K12.7	-3.11614	-3.59773	-12.8107	7.23598e-33	1.29055e-31	63.806			1674
ENSG00000117322	ENSG00000117322	1380	CR2	-3.59655	0.317449	-12.838	5.53126e-33	9.95746e-32	63.805			6450
ENSG00000184524	ENSG00000184524	51286	CEND1	-2.25014	-2.089	-12.8089	7.35936e-33	1.31069e-31	63.7614			6263
ENSG00000265519	ENSG00000265519	#N/A	CTD-3157E16.1	-2.39981	-0.618595	-12.8172	6.78508e-33	1.21447e-31	63.7587			151126
ENSG00000124440	ENSG00000124440	64344	HIF3A	-2.48791	0.502136	-12.8205	6.57037e-33	1.17772e-31	63.6966			55521
ENSG00000240382	ENSG00000240382	#N/A	IGKV1-17	-3.81278	1.84159	-12.8386	5.50305e-33	9.92097e-32	63.6954			3755
ENSG00000259417	ENSG00000259417	#N/A	LINC01314	-3.11801	-2.4336	-12.8029	7.80529e-33	1.38912e-31	63.6885			6344
ENSG00000085552	ENSG00000085552	57549	IGSF9	-1.93137	4.34657	-12.8384	5.51435e-33	9.93417e-32	63.6327			81793
ENSG00000129595	ENSG00000129595	64097	EPB41L4A	-2.12077	1.02096	-12.8129	7.08121e-33	1.26385e-31	63.6027			10455
ENSG00000178473	ENSG00000178473	114131	UCN3	-3.55406	-1.38582	-12.7997	8.05491e-33	1.43253e-31	63.578			857
ENSG00000196376	ENSG00000196376	222553	SLC35F1	-2.22941	-1.08087	-12.7942	8.50426e-33	1.50815e-31	63.5725			85004
ENSG00000166482	ENSG00000166482	4239	MFAP4	-2.73406	4.88436	-12.8331	5.80405e-33	1.0441e-31	63.558			400550
ENSG00000280186	ENSG00000280186	#N/A	RP11-483I13.6	-1.97125	-2.92808	-12.7834	9.45517e-33	1.67322e-31	63.5466			5450
ENSG00000237513	ENSG00000237513	#N/A	RP11-325F22.2	-2.30658	-1.95965	-12.7873	9.10101e-33	1.61169e-31	63.5442			2850
ENSG00000117472	ENSG00000117472	10103	TSPAN1	-2.60099	8.17341	-12.8307	5.94753e-33	1.06914e-31	63.5076			9058
ENSG00000211637	ENSG00000211637	#N/A	IGLV4-69	-4.06801	1.94953	-12.8177	6.75601e-33	1.21013e-31	63.4804			814
ENSG00000149970	ENSG00000149970	22866	CNKSR2	-2.83017	-2.14099	-12.777	1.00663e-32	1.7776e-31	63.4333			400043
ENSG00000138347	ENSG00000138347	84665	MYPN	-2.98226	-2.07772	-12.7693	1.08497e-32	1.91459e-31	63.3524			80221
ENSG00000253545	ENSG00000253545	#N/A	IGHV3-52	-3.41267	-2.82284	-12.7606	1.18193e-32	2.07689e-31	63.2855			4821
ENSG00000198483	ENSG00000198483	148741	ANKRD35	-1.95757	-0.288935	-12.7678	1.10148e-32	1.94235e-31	63.282			10891
ENSG00000138735	ENSG00000138735	8654	PDE5A	-1.82996	4.29379	-12.7988	8.12738e-33	1.44439e-31	63.2492			220965
ENSG00000185915	ENSG00000185915	257240	KLHL34	-3.8338	-2.2519	-12.7614	1.17231e-32	2.06143e-31	63.2488			100506495
ENSG00000035720	ENSG00000035720	26228	STAP1	-2.68504	-1.65342	-12.7547	1.25173e-32	2.19645e-31	63.1993			4744
ENSG00000188730	ENSG00000188730	375567	VWC2	-3.01238	-2.99899	-12.7495	1.31729e-32	2.30664e-31	63.1969			2322
ENSG00000132517	ENSG00000132517	55065	SLC52A1	-2.70479	-0.414503	-12.7622	1.1636e-32	2.04757e-31	63.1955			441376
ENSG00000127990	ENSG00000127990	8910	SGCE	-1.78695	2.40728	-12.78	9.77495e-33	1.72737e-31	63.1755			101928731
ENSG00000244607	ENSG00000244607	152206	CCDC13	-1.78947	-1.5568	-12.745	1.37683e-32	2.40922e-31	63.1347			9638
ENSG00000154678	ENSG00000154678	5137	PDE1C	-1.83158	0.591161	-12.7569	1.22593e-32	2.15269e-31	63.1189			783
ENSG00000260048	ENSG00000260048	#N/A	IGHV1OR16-3	-2.76323	-4.58316	-12.7325	1.55497e-32	2.71522e-31	63.0761			7433
ENSG00000177272	ENSG00000177272	3738	KCNA3	-2.8704	-1.26447	-12.74	1.4459e-32	2.52831e-31	63.0272			79901
ENSG00000142973	ENSG00000142973	1580	CYP4B1	-2.96084	-2.12317	-12.7259	1.65985e-32	2.89029e-31	62.9318			7010
ENSG00000147614	ENSG00000147614	245972	ATP6V0D2	-2.36371	-0.0732026	-12.7243	1.68486e-32	2.9318e-31	62.8222			8082
ENSG00000115616	ENSG00000115616	6549	SLC9A2	-2.69877	4.04629	-12.7497	1.31468e-32	2.30369e-31	62.7643			101927412
ENSG00000131386	ENSG00000131386	117248	GALNT15	-2.39961	0.851999	-12.7266	1.64733e-32	2.87049e-31	62.7565			10
ENSG00000123119	ENSG00000123119	64168	NECAB1	-2.53058	-1.01535	-12.7121	1.89966e-32	3.29411e-31	62.7523			57578
ENSG00000211965	ENSG00000211965	#N/A	IGHV3-49	-3.8431	2.03415	-12.7321	1.56218e-32	2.72592e-31	62.6478			771
ENSG00000182916	ENSG00000182916	56849	TCEAL7	-2.14344	0.0742151	-12.7042	2.05122e-32	3.552e-31	62.6245			2012
ENSG00000240864	ENSG00000240864	#N/A	IGKV1-16	-3.71349	1.94129	-12.727	1.64171e-32	2.86268e-31	62.6067			7177
ENSG00000166770	ENSG00000166770	#N/A	ZNF667-AS1	-1.82824	0.354904	-12.7019	2.0969e-32	3.62607e-31	62.6027			23491
ENSG00000144821	ENSG00000144821	22989	MYH15	-2.02344	0.219006	-12.6953	2.23699e-32	3.86565e-31	62.5379			5368
ENSG00000211645	ENSG00000211645	#N/A	IGLV1-50	-3.36921	-2.58389	-12.6809	2.57437e-32	4.43334e-31	62.5044			100507506
ENSG00000107518	ENSG00000107518	26033	ATRNL1	-3.01944	-1.71723	-12.6698	2.8688e-32	4.92343e-31	62.3636			134111
ENSG00000260838	ENSG00000260838	#N/A	RP11-531A24.3	-2.42297	-4.52288	-12.6578	3.227e-32	5.51923e-31	62.3569			201780
ENSG00000174145	ENSG00000174145	57495	NWD2	-2.95999	-2.26797	-12.6502	3.47336e-32	5.92843e-31	62.2061			645323
ENSG00000139567	ENSG00000139567	94	ACVRL1	-1.8096	5.88081	-12.6929	2.29061e-32	3.95284e-31	62.1847			54112
ENSG00000259370	ENSG00000259370	105370854	RP11-1069G10.1	-2.35155	-0.861707	-12.6476	3.56128e-32	6.07434e-31	62.1305			225
ENSG00000211639	ENSG00000211639	#N/A	IGLV4-60	-4.21653	-0.700621	-12.6589	3.19078e-32	5.46851e-31	62.1156			100507584
ENSG00000154118	ENSG00000154118	57338	JPH3	-2.47556	-2.25086	-12.6377	3.92322e-32	6.68257e-31	62.1017			9635
ENSG00000135083	ENSG00000135083	79616	CCNJL	-1.93802	3.01031	-12.6703	2.8565e-32	4.90569e-31	62.0585			9365
ENSG00000185760	ENSG00000185760	56479	KCNQ5	-2.96288	-2.7126	-12.6312	4.18069e-32	7.11143e-31	62.0411			1412
ENSG00000166257	ENSG00000166257	55800	SCN3B	-2.50101	-1.16825	-12.635	4.02732e-32	6.85521e-31	62.0208			64499
ENSG00000275718	ENSG00000275718	6359	CCL15	-1.66464	2.18197	-12.6505	3.46194e-32	5.91296e-31	61.9477			23166
ENSG00000242732	ENSG00000242732	340526	RGAG4	-1.84611	0.936749	-12.6388	3.88147e-32	6.61597e-31	61.9403			284194
ENSG00000172572	ENSG00000172572	5139	PDE3A	-2.53162	3.97786	-12.6588	3.19423e-32	5.47067e-31	61.8853			6505
ENSG00000125148	ENSG00000125148	4502	MT2A	-2.56883	5.66755	-12.6579	3.22213e-32	5.51468e-31	61.8422			55214
ENSG00000132932	ENSG00000132932	51761	ATP8A2	-1.98311	-0.989811	-12.6022	5.54353e-32	9.39133e-31	61.7183			54509
ENSG00000211941	ENSG00000211941	#N/A	IGHV3-11	-3.86431	2.34875	-12.6118	5.04982e-32	8.56653e-31	61.4664			63982
ENSG00000258630	ENSG00000258630	101929080	RP11-725G5.2	-2.38074	-3.47971	-12.5555	8.72669e-32	1.46844e-30	61.3511			322
ENSG00000163239	ENSG00000163239	126668	TDRD10	-2.03072	-2.04236	-12.5534	8.90804e-32	1.49594e-30	61.2952			9227
ENSG00000170054	ENSG00000170054	327657	SERPINA9	-3.28049	-4.38326	-12.5321	1.09505e-31	1.82788e-30	61.1312			60676
ENSG00000128218	ENSG00000128218	29802	VPREB3	-2.72426	-1.32661	-12.5415	9.99568e-32	1.67185e-30	61.1208			10826
ENSG00000176194	ENSG00000176194	1149	CIDEA	-3.24037	-4.79696	-12.5244	1.17917e-31	1.96437e-30	61.0671			1359
ENSG00000133561	ENSG00000133561	474344	GIMAP6	-1.71996	3.23304	-12.5532	8.92531e-32	1.49784e-30	60.9211			284716
ENSG00000169218	ENSG00000169218	284654	RSPO1	-2.91558	-2.64718	-12.5105	1.35018e-31	2.24328e-30	60.8787			9737
ENSG00000107295	ENSG00000107295	6456	SH3GL2	-3.05025	-2.94566	-12.5091	1.36752e-31	2.26906e-30	60.8727			55600
ENSG00000189221	ENSG00000189221	4128	MAOA	-2.30632	6.78467	-12.5529	8.94807e-32	1.50065e-30	60.8163			10628
ENSG00000280323	ENSG00000280323	#N/A	AC053503.12	-3.3226	-4.06924	-12.4998	1.49696e-31	2.47562e-30	60.8117			256236
ENSG00000261730	ENSG00000261730	#N/A	RP4-668J24.2	-2.31173	-3.51716	-12.4964	1.54755e-31	2.5576e-30	60.786			2813
ENSG00000211647	ENSG00000211647	#N/A	IGLV5-48	-3.21592	-3.53092	-12.4956	1.55858e-31	2.57413e-30	60.7609			1672
ENSG00000165795	ENSG00000165795	102465428	NDRG2	-1.56059	6.16828	-12.5412	1.00187e-31	1.67458e-30	60.7152			9721
ENSG00000136160	ENSG00000136160	1910	EDNRB	-1.65688	3.07459	-12.5283	1.13532e-31	1.89385e-30	60.6939			2897
ENSG00000256643	ENSG00000256643	105370070	CRAT8	-3.30854	-0.0315885	-12.5025	1.4578e-31	2.41566e-30	60.6071			27129
ENSG00000144868	ENSG00000144868	66000	TMEM108	-1.997	-1.12754	-12.4802	1.8097e-31	2.98297e-30	60.5519			55911
ENSG00000088854	ENSG00000088854	25943	C20orf194	-1.80117	2.15999	-12.5002	1.49139e-31	2.46806e-30	60.4864			386758
ENSG00000196109	ENSG00000196109	163223	ZNF676	-2.52195	-4.26042	-12.4544	2.32353e-31	3.80484e-30	60.3959			23743
ENSG00000100433	ENSG00000100433	54207	KCNK10	-2.57923	0.170599	-12.4556	2.29684e-31	3.7636e-30	60.1929			80235
ENSG00000115295	ENSG00000115295	79745	CLIP4	-2.11581	1.61674	-12.4594	2.21316e-31	3.63124e-30	60.1216			4064
ENSG00000121577	ENSG00000121577	64091	POPDC2	-2.16757	0.876361	-12.4517	2.38481e-31	3.90262e-30	60.1121			57573
ENSG00000128573	ENSG00000128573	93986	FOXP2	-2.81329	1.37745	-12.4567	2.27215e-31	3.72558e-30	60.0672			57554
ENSG00000270318	ENSG00000270318	#N/A	IGHV3OR16-11	-2.9007	-4.10963	-12.3974	4.02653e-31	6.51673e-30	59.8428			203190
ENSG00000100678	ENSG00000100678	6547	SLC8A3	-2.49978	-2.82691	-12.3958	4.09066e-31	6.61196e-30	59.7992			1381
ENSG00000211673	ENSG00000211673	#N/A	IGLV3-1	-3.70785	2.28309	-12.4374	2.73732e-31	4.4678e-30	59.7921			219527
ENSG00000151320	ENSG00000151320	9472	AKAP6	-1.84598	1.26841	-12.4101	3.56373e-31	5.78268e-30	59.702			64405
ENSG00000156804	ENSG00000156804	114907	FBXO32	-1.88347	5.15575	-12.4269	3.02992e-31	4.93893e-30	59.6276			27303
ENSG00000261704	ENSG00000261704	#N/A	IGHV1OR16-1	-2.85855	-4.13716	-12.3697	5.25717e-31	8.46461e-30	59.5802			1240
ENSG00000152583	ENSG00000152583	8404	SPARCL1	-2.28721	5.80297	-12.4185	3.28524e-31	5.34119e-30	59.5327			9760
ENSG00000158865	ENSG00000158865	115584	SLC5A11	-2.83317	-2.41161	-12.3599	5.77656e-31	9.28297e-30	59.4312			4137
ENSG00000124302	ENSG00000124302	64377	CHST8	-2.55755	-4.08087	-12.353	6.17359e-31	9.90189e-30	59.4249			256076
ENSG00000127903	ENSG00000127903	90485	ZNF835	-2.29604	-2.00518	-12.3592	5.81777e-31	9.34319e-30	59.4246			10398
ENSG00000117091	ENSG00000117091	962	CD48	-2.06654	2.7741	-12.3807	4.73194e-31	7.63369e-30	59.2785			6854
ENSG00000248211	ENSG00000248211	#N/A	TRPC7-AS1	-2.66991	-2.71676	-12.341	6.92962e-31	1.10861e-29	59.2684			55022
ENSG00000171747	ENSG00000171747	3960	LGALS4	-2.13668	10.1083	-12.3861	4.48881e-31	7.25081e-30	59.2098			730005
ENSG00000168621	ENSG00000168621	2668	GDNF	-2.31585	-0.35792	-12.3469	6.55086e-31	1.04935e-29	59.2092			54941
ENSG00000150045	ENSG00000150045	51348	KLRF1	-2.41605	-3.0128	-12.3218	8.33413e-31	1.32736e-29	59.1019			5063
ENSG00000250596	ENSG00000250596	#N/A	RP11-440I14.2	-2.4182	-3.58315	-12.3085	9.47308e-31	1.50492e-29	58.9913			283856
ENSG00000211972	ENSG00000211972	#N/A	IGHV3-66	-3.58682	-0.105815	-12.3338	7.42841e-31	1.18613e-29	58.979			3736
ENSG00000271130	ENSG00000271130	#N/A	IGHV3OR16-8	-3.41927	-2.69347	-12.3112	9.22634e-31	1.46759e-29	58.9599			8863
ENSG00000134755	ENSG00000134755	1824	DSC2	-1.56142	6.77084	-12.3571	5.93605e-31	9.52701e-30	58.9389			4640
ENSG00000163661	ENSG00000163661	5806	PTX3	-2.20047	-0.849312	-12.2956	1.07194e-30	1.70075e-29	58.7628			2562
ENSG00000198914	ENSG00000198914	5455	POU3F3	-3.0739	-3.53455	-12.2746	1.31105e-30	2.07485e-29	58.6539			119587
ENSG00000211670	ENSG00000211670	#N/A	IGLV3-9	-3.72755	0.559415	-12.3036	9.92729e-31	1.57608e-29	58.6185			1269
ENSG00000231768	ENSG00000231768	100506795	LINC01354	-2.49053	-3.83203	-12.2574	1.54604e-30	2.42679e-29	58.5107			3746
ENSG00000225670	ENSG00000225670	#N/A	CADM3-AS1	-2.98046	-3.02481	-12.2613	1.49042e-30	2.34389e-29	58.5107			2281
ENSG00000272143	ENSG00000272143	283481	FGF14-AS2	-2.3546	-2.02327	-12.2631	1.46372e-30	2.3048e-29	58.5084			54762
ENSG00000132704	ENSG00000132704	79368	FCRL2	-3.09658	-1.1147	-12.2712	1.35474e-30	2.14264e-29	58.4993			223075
ENSG00000090020	ENSG00000090020	6548	SLC9A1	-1.5449	6.07382	-12.3087	9.45754e-31	1.50341e-29	58.4842			695
ENSG00000160683	ENSG00000160683	643	CXCR5	-2.87365	-3.70059	-12.2516	1.63417e-30	2.56352e-29	58.4452			22854
ENSG00000254157	ENSG00000254157	#N/A	IGKV2-18	-2.6756	-4.55395	-12.2446	1.74858e-30	2.73783e-29	58.4033			9214
ENSG00000224259	ENSG00000224259	100505633	LINC01133	-1.94499	3.49649	-12.2919	1.11101e-30	1.76051e-29	58.3918			81553
ENSG00000107282	ENSG00000107282	320	APBA1	-1.5664	2.41064	-12.2661	1.42236e-30	2.2425e-29	58.2429			205147
ENSG00000169085	ENSG00000169085	254778	C8orf46	-2.40593	-3.43699	-12.2216	2.17795e-30	3.39735e-29	58.1628			55351
ENSG00000123243	ENSG00000123243	80760	ITIH5	-2.05163	4.03741	-12.2704	1.36483e-30	2.15588e-29	58.1592			115572
ENSG00000187288	ENSG00000187288	63924	CIDEC	-2.81959	0.543171	-12.2465	1.71613e-30	2.68871e-29	58.1441			342926
ENSG00000211947	ENSG00000211947	#N/A	IGHV3-21	-3.70084	2.41176	-12.2583	1.53302e-30	2.40786e-29	58.0737			83641
ENSG00000156738	ENSG00000156738	931	MS4A1	-3.51533	-0.0951494	-12.2347	1.92165e-30	3.00131e-29	58.0358			9840
ENSG00000162409	ENSG00000162409	5563	PRKAA2	-3.43222	-0.336224	-12.2202	2.20718e-30	3.43866e-29	57.9228			9510
ENSG00000110900	ENSG00000110900	441631	TSPAN11	-1.83752	2.99764	-12.2361	1.89719e-30	2.96495e-29	57.8928			152756
ENSG00000256377	ENSG00000256377	#N/A	RP11-1060J15.4	-2.98142	-1.33415	-12.2023	2.62104e-30	4.06319e-29	57.8643			57020
ENSG00000105851	ENSG00000105851	5294	PIK3CG	-2.19867	1.30453	-12.2074	2.49512e-30	3.87518e-29	57.7442			57615
ENSG00000063015	ENSG00000063015	124925	SEZ6	-2.89153	-3.24636	-12.1765	3.35282e-30	5.16876e-29	57.7183			3741
ENSG00000105755	ENSG00000105755	23474	ETHE1	-1.78078	7.0761	-12.2258	2.09334e-30	3.26742e-29	57.6819			7145
ENSG00000082482	ENSG00000082482	3776	KCNK2	-3.06729	-2.98568	-12.1731	3.46234e-30	5.33103e-29	57.6718			5168
ENSG00000188641	ENSG00000188641	1806	DPYD	-2.17168	2.86177	-12.2047	2.56002e-30	3.97105e-29	57.5878			151888
ENSG00000278484	ENSG00000278484	#N/A	RP11-95I16.6	-3.39477	-3.57041	-12.1582	3.99194e-30	6.12383e-29	57.5443			1179
ENSG00000237807	ENSG00000237807	#N/A	RP11-400K9.4	-2.45043	-1.02044	-12.166	3.70716e-30	5.70095e-29	57.5265			6366
ENSG00000140459	ENSG00000140459	1583	CYP11A1	-2.49048	-2.91022	-12.1526	4.21241e-30	6.45412e-29	57.4921			1132
ENSG00000224537	ENSG00000224537	#N/A	MEP1AP4	-3.04481	-3.89319	-12.1466	4.46144e-30	6.81897e-29	57.4505			1193
ENSG00000184828	ENSG00000184828	201501	ZBTB7C	-2.94721	3.83715	-12.1945	2.82201e-30	4.3666e-29	57.4296			91464
ENSG00000143340	ENSG00000143340	148753	FAM163A	-2.41736	-1.75734	-12.1508	4.28344e-30	6.55894e-29	57.4291			283298
ENSG00000043039	ENSG00000043039	8538	BARX2	-2.88271	1.95189	-12.1829	3.15527e-30	4.87623e-29	57.4116			3848
ENSG00000211976	ENSG00000211976	#N/A	IGHV3-73	-3.64851	1.1069	-12.1807	3.22195e-30	4.97621e-29	57.4115			120400
ENSG00000219073	ENSG00000219073	23436	CELA3B	-2.78159	-4.11371	-12.1408	4.71569e-30	7.19438e-29	57.4089			100289178
ENSG00000259490	ENSG00000259490	#N/A	IGHV3OR15-7	-3.31754	-2.48112	-12.1477	4.41369e-30	6.75012e-29	57.4015			55786
ENSG00000226777	ENSG00000226777	9834	FAM30A	-3.15195	-0.135713	-12.1634	3.79864e-30	5.83804e-29	57.3935			64072
ENSG00000211651	ENSG00000211651	#N/A	IGLV1-44	-3.65039	2.85866	-12.1773	3.32888e-30	5.13819e-29	57.2866			3679
ENSG00000141447	ENSG00000141447	114876	OSBPL1A	-1.72286	4.22235	-12.1769	3.34091e-30	5.15358e-29	57.2698			79827
ENSG00000088827	ENSG00000088827	6614	SIGLEC1	-2.31503	2.50937	-12.1667	3.68259e-30	5.66665e-29	57.2446			147947
ENSG00000224607	ENSG00000224607	#N/A	IGKV1D-27	-3.51931	-3.20554	-12.1233	5.5684e-30	8.46945e-29	57.1975			7694
ENSG00000196517	ENSG00000196517	6536	SLC6A9	-1.68561	4.02313	-12.1601	3.92118e-30	6.01898e-29	57.1207			5452
ENSG00000259337	ENSG00000259337	#N/A	IGHV1OR15-2	-3.48788	-1.99909	-12.1171	5.90628e-30	8.97245e-29	57.0771			8522
ENSG00000017427	ENSG00000017427	3479	IGF1	-2.69975	-1.12232	-12.1157	5.98525e-30	9.08139e-29	57.0463			83394
ENSG00000133687	ENSG00000133687	83857	TMTC1	-1.86517	2.48412	-12.1433	4.60284e-30	7.0265e-29	57.0462			9148
ENSG00000198910	ENSG00000198910	3897	L1CAM	-2.97414	2.20541	-12.1449	4.53378e-30	6.92531e-29	57.0272			9353
ENSG00000179841	ENSG00000179841	9495	AKAP5	-1.78355	2.21607	-12.1249	5.48636e-30	8.34975e-29	56.9033			150365
ENSG00000127129	ENSG00000127129	1907	EDN2	-2.72214	-0.46163	-12.101	6.88693e-30	1.04116e-28	56.8622			158866
ENSG00000072163	ENSG00000072163	55679	LIMS2	-2.10945	3.92098	-12.1086	6.40433e-30	9.69959e-29	56.6264			1259
ENSG00000166819	ENSG00000166819	5346	PLIN1	-2.76631	-0.463269	-12.0754	8.78387e-30	1.32234e-28	56.6122			199713
ENSG00000165496	ENSG00000165496	140801	RPL10L	-2.89406	-2.41222	-12.0618	9.99309e-30	1.49717e-28	56.6037			3805
ENSG00000165449	ENSG00000165449	220963	SLC16A9	-2.58911	3.01717	-12.0967	7.17058e-30	1.08273e-28	56.5399			4211
ENSG00000163017	ENSG00000163017	72	ACTG2	-3.4652	5.859	-12.0987	7.03549e-30	1.06298e-28	56.4793			55089
ENSG00000126803	ENSG00000126803	3306	HSPA2	-2.04108	4.12227	-12.0891	7.70919e-30	1.16336e-28	56.4359			9899
ENSG00000183578	ENSG00000183578	388121	TNFAIP8L3	-1.80065	1.4094	-12.0569	1.04685e-29	1.56558e-28	56.3395			23158
ENSG00000105270	ENSG00000105270	25999	CLIP3	-1.6862	3.17951	-12.0689	9.34292e-30	1.40312e-28	56.3021			59284
ENSG00000178573	ENSG00000178573	4094	MAF	-1.71323	4.1246	-12.072	9.07656e-30	1.36476e-28	56.281			115350
ENSG00000149260	ENSG00000149260	726	CAPN5	-1.59651	7.30771	-12.0752	8.8022e-30	1.3243e-28	56.2532			654816
ENSG00000168077	ENSG00000168077	51435	SCARA3	-1.84949	2.67785	-12.06	1.01707e-29	1.52287e-28	56.2459			4013
ENSG00000172915	ENSG00000172915	26960	NBEA	-2.56473	0.693116	-12.0465	1.15643e-29	1.72533e-28	56.2456			102465993
ENSG00000271474	ENSG00000271474	#N/A	RP11-710C12.1	-2.06447	-2.83274	-12.0112	1.6161e-29	2.39684e-28	56.169			51209
ENSG00000144406	ENSG00000144406	285175	UNC80	-2.5117	-3.76667	-12.0075	1.67387e-29	2.47957e-28	56.151			9312
ENSG00000169715	ENSG00000169715	4493	MT1E	-3.19435	4.58369	-12.0509	1.10821e-29	1.65536e-28	56.0485			8399
ENSG00000155511	ENSG00000155511	2890	GRIA1	-2.67859	-3.46724	-11.9903	1.96914e-29	2.9032e-28	55.9779			107986927
ENSG00000235532	ENSG00000235532	#N/A	LINC00402	-2.66865	-3.86953	-11.9844	2.0823e-29	3.06282e-28	55.9348			6861
ENSG00000241755	ENSG00000241755	#N/A	IGKV1-9	-3.74955	2.42725	-12.0258	1.40686e-29	2.09147e-28	55.8697			343171
ENSG00000170476	ENSG00000170476	51237	MZB1	-2.82128	3.02571	-12.016	1.54383e-29	2.29236e-28	55.7733			113026
ENSG00000232973	ENSG00000232973	285154	CYP1B1-AS1	-2.09036	-1.68627	-11.9692	2.40494e-29	3.52495e-28	55.7295			253827
ENSG00000196664	ENSG00000196664	51284	TLR7	-2.22168	0.62535	-11.9818	2.13453e-29	3.13596e-28	55.6763			4058
ENSG00000171533	ENSG00000171533	4135	MAP6	-2.05056	0.106916	-11.9758	2.25786e-29	3.31274e-28	55.676			57631
ENSG00000127955	ENSG00000127955	2770	GNAI1	-1.62484	3.56446	-11.9955	1.87493e-29	2.76756e-28	55.5888			79987
ENSG00000234807	ENSG00000234807	#N/A	LINC01135	-1.9006	-3.09453	-11.9389	3.20183e-29	4.65745e-28	55.5038			121256
ENSG00000277494	ENSG00000277494	338328	GPIHBP1	-2.56049	-1.6758	-11.9435	3.06544e-29	4.46425e-28	55.4671			284367
ENSG00000156486	ENSG00000156486	3788	KCNS2	-2.54058	-3.76368	-11.9279	3.55376e-29	5.15738e-28	55.4054			150
ENSG00000050405	ENSG00000050405	51474	LIMA1	-1.51497	7.33095	-11.9821	2.12798e-29	3.12817e-28	55.3759			10320
ENSG00000147036	ENSG00000147036	347404	LANCL3	-1.94044	0.851435	-11.9493	2.90274e-29	4.23718e-28	55.3712			3385
ENSG00000253209	ENSG00000253209	#N/A	IGHV3-65	-2.60487	-4.4477	-11.9216	3.769e-29	5.45709e-28	55.3645			4121
ENSG00000166402	ENSG00000166402	7275	TUB	-2.16776	0.438587	-11.9431	3.07636e-29	4.47755e-28	55.3331			333
ENSG00000139970	ENSG00000139970	6252	RTN1	-2.02087	1.15591	-11.9302	3.47744e-29	5.04956e-28	55.1549			4147
ENSG00000211655	ENSG00000211655	#N/A	IGLV1-36	-3.6612	-0.688351	-11.9208	3.79911e-29	5.4975e-28	55.1215			7881
ENSG00000257859	ENSG00000257859	101929110	CASC18	-2.43031	-3.87386	-11.8893	5.11103e-29	7.35335e-28	55.0513			160365
ENSG00000211967	ENSG00000211967	#N/A	IGHV3-53	-3.5211	1.07174	-11.9268	3.58992e-29	5.20081e-28	55.0276			2857
ENSG00000108830	ENSG00000108830	8153	RND2	-2.21347	-1.26586	-11.8941	4.88701e-29	7.0432e-28	54.9976			54474
ENSG00000170915	ENSG00000170915	85315	PAQR8	-1.69252	6.31584	-11.9375	3.24336e-29	4.71513e-28	54.9657			374907
ENSG00000234175	ENSG00000234175	#N/A	RP11-730A19.9	-1.76074	-2.80843	-11.8791	5.62768e-29	8.05034e-28	54.9399			101927943
ENSG00000139508	ENSG00000139508	283537	SLC46A3	-1.50997	4.75984	-11.9277	3.55791e-29	5.16042e-28	54.9059			221662
ENSG00000124507	ENSG00000124507	29993	PACSIN1	-2.08478	-1.30891	-11.8827	5.43828e-29	7.79279e-28	54.9007			115727
ENSG00000186310	ENSG00000186310	4675	NAP1L3	-2.25634	-0.369847	-11.8792	5.62503e-29	8.05034e-28	54.7943			54825
ENSG00000156475	ENSG00000156475	5521	PPP2R2B	-2.2519	-0.88281	-11.8717	6.03636e-29	8.61524e-28	54.7615			117157
ENSG00000266036	ENSG00000266036	#N/A	RP11-452I5.2	-2.20922	0.201624	-11.8743	5.8859e-29	8.41011e-28	54.709			147
ENSG00000185905	ENSG00000185905	105369277	C16orf54	-2.17907	0.871722	-11.8788	5.64487e-29	8.07033e-28	54.6938			3568
ENSG00000175084	ENSG00000175084	1674	DES	-4.6176	5.26701	-11.9076	4.3003e-29	6.21196e-28	54.6825			10516
ENSG00000241566	ENSG00000241566	#N/A	IGKV2D-24	-3.49425	-2.46755	-11.8579	6.87168e-29	9.75179e-28	54.6726			342035
ENSG00000185437	ENSG00000185437	6450	SH3BGR	-1.51451	0.891151	-11.869	6.19147e-29	8.83159e-28	54.6446			57343
ENSG00000198838	ENSG00000198838	6263	RYR3	-1.80032	-0.0329205	-11.8595	6.76686e-29	9.62487e-28	54.6128			26
ENSG00000144331	ENSG00000144331	151126	ZNF385B	-2.78134	-2.25208	-11.8499	7.41044e-29	1.04629e-27	54.6125			3006
ENSG00000152503	ENSG00000152503	55521	TRIM36	-1.71747	2.90007	-11.8851	5.31774e-29	7.62881e-28	54.5942			5507
ENSG00000026559	ENSG00000026559	3755	KCNG1	-2.79921	-0.115298	-11.8558	7.00897e-29	9.92971e-28	54.5247			1879
ENSG00000080293	ENSG00000080293	6344	SCTR	-2.52691	-2.77139	-11.8287	9.04048e-29	1.26572e-27	54.4486			1576
ENSG00000174123	ENSG00000174123	81793	TLR10	-2.55624	-0.87672	-11.8375	8.32718e-29	1.17242e-27	54.4269			9783
ENSG00000198721	ENSG00000198721	10455	ECI2	-1.58159	4.7116	-11.872	6.01513e-29	8.58985e-28	54.3839			54508
ENSG00000263065	ENSG00000263065	#N/A	AF001548.6	-2.71005	-3.85861	-11.8111	1.06658e-28	1.48745e-27	54.3168			200403
ENSG00000105974	ENSG00000105974	857	CAV1	-1.76522	5.20174	-11.8558	7.0085e-29	9.92971e-28	54.2169			339804
ENSG00000134533	ENSG00000134533	85004	RERG	-2.20339	1.18946	-11.8296	8.96944e-29	1.25648e-27	54.1923			54933
ENSG00000254326	ENSG00000254326	#N/A	IGHV7-27	-2.74741	-4.16583	-11.7939	1.25337e-28	1.74308e-27	54.1647			2053
ENSG00000268388	ENSG00000268388	400550	FENDRR	-2.0981	3.2323	-11.8378	8.29966e-29	1.1692e-27	54.1125			116442
ENSG00000110777	ENSG00000110777	5450	POU2AF1	-2.68037	2.49661	-11.8306	8.87799e-29	1.24506e-27	54.0671			4842
ENSG00000170837	ENSG00000170837	2850	GPR27	-2.72208	-1.74368	-11.7905	1.29415e-28	1.79878e-27	54.0361			3040
ENSG00000007216	ENSG00000007216	9058	SLC13A2	-3.74825	1.40386	-11.8238	9.46671e-29	1.32317e-27	54.0274			653677
ENSG00000152495	ENSG00000152495	814	CAMK4	-1.73317	1.03677	-11.8037	1.14312e-28	1.59241e-27	54.0091			92293
ENSG00000250742	ENSG00000250742	400043	RP11-834C11.4	-1.77459	-0.18793	-11.7883	1.32171e-28	1.83505e-27	53.9655			6489
ENSG00000167107	ENSG00000167107	80221	ACSF2	-1.65967	4.98916	-11.8132	1.04541e-28	1.45873e-27	53.8264			6622
ENSG00000276855	ENSG00000276855	#N/A	CTD-3157E16.2	-2.13872	0.169766	-11.7788	1.44354e-28	1.99976e-27	53.8248			254295
ENSG00000125820	ENSG00000125820	4821	NKX2-2	-3.11866	-3.73549	-11.7582	1.75189e-28	2.41843e-27	53.8132			10223
ENSG00000109819	ENSG00000109819	10891	PPARGC1A	-2.24376	3.34616	-11.8029	1.15222e-28	1.60329e-27	53.775			7367
ENSG00000148541	ENSG00000148541	220965	FAM13C	-1.88467	0.141753	-11.7636	1.66557e-28	2.30479e-27	53.7018			2
ENSG00000279118	ENSG00000279118	#N/A	RP11-517I3.2	-1.50066	-0.543493	-11.7481	1.92494e-28	2.64759e-27	53.6305			80835
ENSG00000244968	ENSG00000244968	100506495	LIFR-AS1	-2.2616	-3.27101	-11.7276	2.33341e-28	3.18661e-27	53.5343			10753
ENSG00000100285	ENSG00000100285	4744	NEFH	-1.99392	-1.18116	-11.7358	2.16056e-28	2.95865e-27	53.5293			11184
ENSG00000211890	ENSG00000211890	#N/A	IGHA2	-5.70178	7.27562	-11.7819	1.40278e-28	1.94546e-27	53.5026			92126
ENSG00000122025	ENSG00000122025	2322	FLT3	-2.3481	-1.48904	-11.7305	2.27071e-28	3.10778e-27	53.4822			654817
ENSG00000205002	ENSG00000205002	441376	AARD	-2.36697	-2.98573	-11.718	2.5525e-28	3.47443e-27	53.4332			100526783
ENSG00000258274	ENSG00000258274	101928731	RP11-887P2.5	-3.32644	-3.7317	-11.717	2.57495e-28	3.50308e-27	53.4239			8991
ENSG00000149557	ENSG00000149557	9638	FEZ1	-1.53393	2.02855	-11.7466	1.9521e-28	2.682e-27	53.3933			83881
ENSG00000165995	ENSG00000165995	783	CACNB2	-1.68904	1.66193	-11.7426	2.02734e-28	2.7823e-27	53.3786			815
ENSG00000114812	ENSG00000114812	7433	VIPR1	-1.89994	5.03834	-11.7619	1.69181e-28	2.33981e-27	53.3436			6869
ENSG00000263429	ENSG00000263429	#N/A	LINC00675	-2.15794	4.25913	-11.7586	1.74431e-28	2.41109e-27	53.3304			2124
ENSG00000168405	ENSG00000168405	#N/A	CMAHP	-1.92985	1.86792	-11.7398	2.08063e-28	2.85387e-27	53.3115			5101
ENSG00000071967	ENSG00000071967	79901	CYBRD1	-2.15866	5.15478	-11.7581	1.75253e-28	2.41843e-27	53.3024			10718
ENSG00000120156	ENSG00000120156	7010	TEK	-1.51773	2.43119	-11.7369	2.13745e-28	2.93021e-27	53.263			1181
ENSG00000123096	ENSG00000123096	8082	SSPN	-1.75269	3.07194	-11.7294	2.29324e-28	3.13518e-27	53.1248			79645
ENSG00000234184	ENSG00000234184	101927412	RP5-887A10.1	-2.62754	-3.85925	-11.6815	3.58799e-28	4.83654e-27	53.1187			6473
ENSG00000211968	ENSG00000211968	#N/A	IGHV1-58	-3.67688	-0.555426	-11.707	2.82746e-28	3.83616e-27	53.1166			374864
ENSG00000156006	ENSG00000156006	10	NAT2	-2.32654	1.95477	-11.7186	2.53684e-28	3.45688e-27	53.0822			1360
ENSG00000133958	ENSG00000133958	57578	UNC79	-1.54122	-1.516	-11.682	3.56919e-28	4.81378e-27	53.0699			8999
ENSG00000074410	ENSG00000074410	771	CA12	-2.64621	6.67333	-11.7265	2.35708e-28	3.21718e-27	52.9857			85463
ENSG00000230481	ENSG00000230481	#N/A	IGKV1OR22-5	-2.97365	-3.53686	-11.664	4.22485e-28	5.68581e-27	52.9391			57379
ENSG00000134531	ENSG00000134531	2012	EMP1	-1.82904	6.77253	-11.7205	2.49189e-28	3.39933e-27	52.9335			408263
ENSG00000172236	ENSG00000172236	7177	TPSAB1	-2.47707	2.13547	-11.7036	2.91908e-28	3.95834e-27	52.9209			285972
ENSG00000172828	ENSG00000172828	23491	CES3	-2.72753	4.99783	-11.7161	2.59593e-28	3.5297e-27	52.9099			374900
ENSG00000242076	ENSG00000242076	#N/A	IGKV1-33	-3.23307	-3.41321	-11.6579	4.46977e-28	6.0025e-27	52.8699			57823
ENSG00000168081	ENSG00000168081	5368	PNOC	-2.7897	-1.58887	-11.6617	4.31521e-28	5.8043e-27	52.8318			4133
ENSG00000234817	ENSG00000234817	100507506	RP3-400B16.1	-1.91672	-3.10823	-11.6407	5.2478e-28	7.0022e-27	52.7363			64174
ENSG00000215218	ENSG00000215218	134111	UBE2QL1	-2.32174	-0.400654	-11.6571	4.50564e-28	6.04743e-27	52.7322			1917
ENSG00000242611	ENSG00000242611	#N/A	AC093627.8	-2.57524	-3.9102	-11.6387	5.34479e-28	7.12021e-27	52.7259			11122
ENSG00000145248	ENSG00000145248	201780	SLC10A4	-2.37146	-2.69321	-11.6385	5.35624e-28	7.13167e-27	52.6886			202309
ENSG00000245526	ENSG00000245526	645323	LINC00461	-2.42386	-4.21668	-11.6316	5.71093e-28	7.57972e-27	52.6728			163255
ENSG00000181656	ENSG00000181656	54112	GPR88	-2.47952	-3.55673	-11.6256	6.03688e-28	8.00382e-27	52.5973			151295
ENSG00000173208	ENSG00000173208	225	ABCD2	-2.37539	-1.31816	-11.6347	5.5506e-28	7.37867e-27	52.5838			55137
ENSG00000249346	ENSG00000249346	100507584	LINC01016	-2.25427	-4.13541	-11.6174	6.51759e-28	8.60012e-27	52.5439			5801
ENSG00000260401	ENSG00000260401	#N/A	RP11-800A3.4	-1.63624	2.06676	-11.6541	4.63033e-28	6.20147e-27	52.5274			51338
ENSG00000271375	ENSG00000271375	#N/A	RP11-295P22.2	-3.40333	-2.78351	-11.6202	6.35095e-28	8.39797e-27	52.4904			388512
ENSG00000137975	ENSG00000137975	9635	CLCA2	-3.33182	-2.57563	-11.6188	6.4346e-28	8.49959e-27	52.4672			930
ENSG00000133116	ENSG00000133116	9365	KL	-2.17046	-0.246681	-11.6223	6.22592e-28	8.24135e-27	52.4078			441072
ENSG00000163499	ENSG00000163499	1412	CRYBA2	-2.98798	-2.28662	-11.6047	7.3349e-28	9.63789e-27	52.3383			8120
ENSG00000197253	ENSG00000197253	64499	TPSB2	-2.65293	2.01267	-11.6366	5.45087e-28	7.24995e-27	52.2997			5071
ENSG00000010327	ENSG00000010327	23166	STAB1	-1.78444	5.30481	-11.6482	4.89456e-28	6.5477e-27	52.2837			102723766
ENSG00000170298	ENSG00000170298	284194	LGALS9B	-3.01745	0.491677	-11.6198	6.37511e-28	8.42545e-27	52.2569			266743
ENSG00000106688	ENSG00000106688	6505	SLC1A1	-2.03307	3.96962	-11.6273	5.94419e-28	7.88512e-27	52.1244			10788
ENSG00000090530	ENSG00000090530	55214	P3H2	-2.06858	3.18541	-11.6231	6.18375e-28	8.19421e-27	52.121			55554
ENSG00000139725	ENSG00000139725	54509	RHOF	-1.85752	2.23313	-11.6137	6.74476e-28	8.8905e-27	52.1208			1562
ENSG00000134343	ENSG00000134343	63982	ANO3	-2.72052	-3.87231	-11.5687	1.02474e-27	1.33318e-26	52.0775			260436
ENSG00000239855	ENSG00000239855	#N/A	IGKV1-6	-3.4363	1.71574	-11.612	6.85279e-28	9.02339e-27	52.0566			388011
ENSG00000166313	ENSG00000166313	322	APBB1	-1.64966	2.74527	-11.6083	7.0928e-28	9.32959e-27	52.035			30820
ENSG00000240671	ENSG00000240671	#N/A	IGKV1-8	-3.41352	-0.299259	-11.5823	9.02787e-28	1.18004e-26	51.9566			170371
ENSG00000211829	ENSG00000211829	#N/A	TRDC	-2.65042	-0.912555	-11.5666	1.04459e-27	1.35758e-26	51.9171			55118
ENSG00000121207	ENSG00000121207	9227	LRAT	-2.73209	-3.39905	-11.5486	1.23431e-27	1.59503e-26	51.8778			100507175
ENSG00000116183	ENSG00000116183	60676	PAPPA2	-2.97797	-2.01402	-11.5538	1.1765e-27	1.52427e-26	51.8519			100507616
ENSG00000170271	ENSG00000170271	10826	FAXDC2	-1.82472	3.57884	-11.5887	8.50838e-28	1.11564e-26	51.7908			145957
ENSG00000253742	ENSG00000253742	#N/A	IGHV3-60	-3.14143	-2.91384	-11.5404	1.3321e-27	1.71786e-26	51.7722			165530
ENSG00000163751	ENSG00000163751	1359	CPA3	-2.60586	2.30201	-11.581	9.1429e-28	1.19383e-26	51.7662			57161
ENSG00000254056	ENSG00000254056	#N/A	IGHV3-71	-3.24565	-2.44124	-11.5372	1.37193e-27	1.76649e-26	51.7148			2318
ENSG00000177181	ENSG00000177181	284716	RIMKLA	-1.53111	3.51526	-11.5655	1.05583e-27	1.37077e-26	51.5929			729
ENSG00000267466	ENSG00000267466	#N/A	RP11-13K12.5	-3.01049	-3.07071	-11.5197	1.61272e-27	2.06801e-26	51.5921			8972
ENSG00000198932	ENSG00000198932	9737	GPRASP1	-1.67481	1.65522	-11.5485	1.23602e-27	1.59643e-26	51.5826			55512
ENSG00000179914	ENSG00000179914	55600	ITLN1	-5.26508	3.40578	-11.57	1.01248e-27	1.3179e-26	51.5751			619343
ENSG00000265972	ENSG00000265972	10628	TXNIP	-1.7002	8.67662	-11.5717	9.96813e-28	1.29819e-26	51.5474			3695
ENSG00000131401	ENSG00000131401	256236	NAPSB	-1.85736	1.65186	-11.5433	1.29719e-27	1.6737e-26	51.5267			23547
ENSG00000169347	ENSG00000169347	2813	GP2	-4.17082	-1.454	-11.5286	1.48646e-27	1.90903e-26	51.5142			9245
ENSG00000164825	ENSG00000164825	1672	DEFB1	-2.89466	0.614736	-11.532	1.43951e-27	1.85065e-26	51.4449			340267
ENSG00000204175	ENSG00000204175	9721	GPRIN2	-1.76372	2.80003	-11.5375	1.36842e-27	1.76287e-26	51.3756			120406
ENSG00000171189	ENSG00000171189	2897	GRIK1	-2.18018	-2.59037	-11.4949	2.02916e-27	2.57976e-26	51.3716			54507
ENSG00000173641	ENSG00000173641	27129	HSPB7	-2.69099	1.47295	-11.5317	1.44374e-27	1.85513e-26	51.3681			8115
ENSG00000184730	ENSG00000184730	55911	APOBR	-2.19394	5.3149	-11.5495	1.22454e-27	1.58323e-26	51.3679			65982
ENSG00000267454	ENSG00000267454	386758	ZNF582-AS1	-1.90748	-1.94419	-11.4949	2.02935e-27	2.57976e-26	51.3531			50853
ENSG00000231672	ENSG00000231672	#N/A	DIRC3	-2.39427	-3.02729	-11.4912	2.09962e-27	2.66774e-26	51.3482			94030
ENSG00000132840	ENSG00000132840	23743	BHMT2	-2.3022	-0.881091	-11.498	1.97279e-27	2.51169e-26	51.3012			91543
ENSG00000119227	ENSG00000119227	80235	PIGZ	-2.09402	4.69039	-11.5395	1.34318e-27	1.73125e-26	51.2907			80243
ENSG00000134061	ENSG00000134061	4064	CD180	-1.95713	1.3768	-11.5116	1.73828e-27	2.21991e-26	51.2563			101928994
ENSG00000211656	ENSG00000211656	#N/A	IGLV2-33	-3.04306	-3.5555	-11.4739	2.46285e-27	3.12132e-26	51.1933			56256
ENSG00000196263	ENSG00000196263	57573	ZNF471	-2.21773	-0.0314513	-11.4841	2.24316e-27	2.84577e-26	51.1131			10148
ENSG00000033122	ENSG00000033122	57554	LRRC7	-1.72713	-1.28556	-11.4684	2.59281e-27	3.2827e-26	51.0853			131034
ENSG00000168481	ENSG00000168481	203190	LGI3	-2.76075	-3.32955	-11.4534	2.97614e-27	3.76041e-26	51.0039			4889
ENSG00000166426	ENSG00000166426	1381	CRABP1	-3.18069	-2.32164	-11.4489	3.10214e-27	3.91565e-26	50.9003			3587
ENSG00000183908	ENSG00000183908	219527	LRRC55	-2.23934	-1.70537	-11.4338	3.56684e-27	4.48862e-26	50.7696			84666
ENSG00000149654	ENSG00000149654	64405	CDH22	-2.83013	-4.05686	-11.4208	4.02156e-27	5.04562e-26	50.7295			343450
ENSG00000144642	ENSG00000144642	27303	RBMS3	-1.71751	1.55906	-11.4399	3.37217e-27	4.24792e-26	50.5952			7483
ENSG00000174600	ENSG00000174600	1240	CMKLR1	-1.82934	2.7654	-11.4396	3.38104e-27	4.25695e-26	50.4735			441869
ENSG00000198846	ENSG00000198846	9760	TOX	-2.11115	2.80265	-11.4408	3.34507e-27	4.2159e-26	50.4671			11341
ENSG00000186868	ENSG00000186868	4137	MAPT	-2.42037	0.0809316	-11.4127	4.33039e-27	5.42491e-26	50.4367			27295
ENSG00000172752	ENSG00000172752	256076	COL6A5	-2.92459	-3.21615	-11.381	5.79969e-27	7.22937e-26	50.3349			129049
ENSG00000101335	ENSG00000101335	10398	MYL9	-2.44446	7.11265	-11.4306	3.6717e-27	4.61825e-26	50.2556			100506834
ENSG00000157152	ENSG00000157152	6854	SYN2	-2.25586	-1.0277	-11.3758	6.08092e-27	7.56861e-26	50.1986			493
ENSG00000211599	ENSG00000211599	#N/A	IGKV5-2	-3.56507	-1.7237	-11.3751	6.11968e-27	7.61306e-26	50.1701			55601
ENSG00000211957	ENSG00000211957	#N/A	IGHV3-35	-3.30414	-2.16872	-11.3642	6.76722e-27	8.41025e-26	50.1173			4892
ENSG00000153823	ENSG00000153823	55022	PID1	-2.22137	3.91379	-11.4074	4.54748e-27	5.69117e-26	50.1012			392465
ENSG00000259342	ENSG00000259342	#N/A	RP11-519G16.5	-2.45722	1.61082	-11.3908	5.30004e-27	6.61976e-26	50.0884			84171
ENSG00000214491	ENSG00000214491	730005	SEC14L6	-2.19597	-3.02507	-11.3441	8.13356e-27	1.00443e-25	50.0138			1134
ENSG00000101695	ENSG00000101695	54941	RNF125	-1.68471	3.04738	-11.3847	5.6012e-27	6.98893e-26	49.9579			257313
ENSG00000077264	ENSG00000077264	5063	PAK3	-2.35204	-1.76529	-11.3441	8.13428e-27	1.00443e-25	49.9509			489
ENSG00000246379	ENSG00000246379	283856	RP11-461O7.1	-2.25817	-4.03847	-11.3193	1.02131e-26	1.25432e-25	49.8191			653361
ENSG00000111262	ENSG00000111262	3736	KCNA1	-2.77191	-4.34899	-11.3156	1.05619e-26	1.29524e-25	49.7827			4921
ENSG00000049246	ENSG00000049246	8863	PER3	-1.61562	2.96572	-11.3587	7.11211e-27	8.81697e-26	49.7285			55698
ENSG00000211669	ENSG00000211669	#N/A	IGLV3-10	-3.65695	1.73554	-11.3575	7.19611e-27	8.91669e-26	49.7116			7263
ENSG00000211943	ENSG00000211943	#N/A	IGHV3-15	-3.64732	3.19443	-11.3589	7.10304e-27	8.81009e-26	49.659			80736
ENSG00000166866	ENSG00000166866	4640	MYO1A	-2.24693	6.0857	-11.3628	6.85409e-27	8.50976e-26	49.6453			2066
ENSG00000166206	ENSG00000166206	2562	GABRB3	-3.37139	-1.17377	-11.3166	1.04684e-26	1.28504e-25	49.605			108
ENSG00000121898	ENSG00000121898	119587	CPXM2	-2.24052	2.59324	-11.3384	8.57046e-27	1.05673e-25	49.5376			25849
ENSG00000188822	ENSG00000188822	1269	CNR2	-2.55216	-2.34157	-11.2955	1.27007e-26	1.5522e-25	49.5331			222546
ENSG00000129159	ENSG00000129159	3746	KCNC1	-2.09082	-3.43306	-11.2829	1.42478e-26	1.73534e-25	49.4757			1756
ENSG00000119782	ENSG00000119782	2281	FKBP1B	-2.0142	0.547485	-11.3028	1.18783e-26	1.45383e-25	49.4289			23114
ENSG00000178075	ENSG00000178075	54762	GRAMD1C	-1.57404	2.46592	-11.3159	1.053e-26	1.29196e-25	49.3869			132332
ENSG00000180347	ENSG00000180347	223075	CCDC129	-2.92655	-2.68078	-11.2769	1.50581e-26	1.83047e-25	49.3672			79782
ENSG00000010671	ENSG00000010671	695	BTK	-1.80588	1.70324	-11.3026	1.18952e-26	1.45518e-25	49.3263			55340
ENSG00000224220	ENSG00000224220	#N/A	AC104699.1	-2.71969	-2.99024	-11.2613	1.73643e-26	2.10468e-25	49.2477			442319
ENSG00000162631	ENSG00000162631	22854	NTNG1	-2.92769	-3.2122	-11.2609	1.74226e-26	2.11072e-25	49.2449			80008
ENSG00000211632	ENSG00000211632	#N/A	IGKV3D-11	-3.35154	-0.664471	-11.2797	1.46753e-26	1.78568e-25	49.2319			10486
ENSG00000162894	ENSG00000162894	9214	FCMR	-1.74557	1.95179	-11.2941	1.28609e-26	1.57024e-25	49.2299			101928612
ENSG00000197872	ENSG00000197872	81553	FAM49A	-1.69729	2.17415	-11.2922	1.30923e-26	1.59773e-25	49.1889			199777
ENSG00000271824	ENSG00000271824	#N/A	AC009014.3	-3.05395	0.974052	-11.2814	1.4446e-26	1.75863e-25	49.1132			79026
ENSG00000178171	ENSG00000178171	205147	AMER3	-2.97352	-3.76304	-11.2382	2.14329e-26	2.58154e-25	49.0604			23111
ENSG00000152953	ENSG00000152953	55351	STK32B	-1.82456	-0.497681	-11.2511	1.90549e-26	2.30289e-25	49.0576			6345
ENSG00000211633	ENSG00000211633	#N/A	IGKV1D-42	-3.26645	-2.6558	-11.2427	2.05631e-26	2.47798e-25	49.045			911
ENSG00000158246	ENSG00000158246	115572	FAM46B	-2.11001	0.200822	-11.2541	1.8528e-26	2.24138e-25	49.0074			29965
ENSG00000197928	ENSG00000197928	342926	ZNF677	-1.72588	0.251063	-11.248	1.95985e-26	2.36597e-25	48.9759			5997
ENSG00000065809	ENSG00000065809	83641	FAM107B	-1.60819	5.47118	-11.2872	1.36953e-26	1.66968e-25	48.9729			65061
ENSG00000135426	ENSG00000135426	9840	TESPA1	-1.91127	0.176341	-11.248	1.96053e-26	2.36597e-25	48.9723			401081
ENSG00000154734	ENSG00000154734	9510	ADAMTS1	-1.72394	4.27036	-11.2674	1.64206e-26	1.99126e-25	48.8228			256435
ENSG00000250486	ENSG00000250486	152756	FAM218A	-2.42072	-3.4544	-11.2098	2.77632e-26	3.32003e-25	48.8077			102466889
ENSG00000224373	ENSG00000224373	#N/A	IGHV4-59	-3.62897	3.05701	-11.2608	1.74389e-26	2.11167e-25	48.7726			9839
ENSG00000211654	ENSG00000211654	#N/A	IGLV5-37	-3.76886	-2.87342	-11.2061	2.87039e-26	3.42761e-25	48.7048			25893
ENSG00000103544	ENSG00000103544	57020	C16orf62	-1.6193	4.47941	-11.2463	1.99021e-26	2.40064e-25	48.6277			2255
ENSG00000254174	ENSG00000254174	#N/A	IGHV1-12	-3.2186	-2.68352	-11.1949	3.17993e-26	3.78819e-25	48.6155			1188
ENSG00000229676	ENSG00000229676	57615	ZNF492	-2.67488	-3.70594	-11.1816	3.58832e-26	4.26454e-25	48.5566			285382
ENSG00000224984	ENSG00000224984	#N/A	RP11-524H19.2	-2.28063	-2.68047	-11.1845	3.49655e-26	4.15943e-25	48.5558			26032
ENSG00000223648	ENSG00000223648	#N/A	IGHV3-64	-3.5117	-0.770177	-11.1955	3.16275e-26	3.76952e-25	48.4699			1740
ENSG00000130037	ENSG00000130037	3741	KCNA5	-2.10659	-1.6	-11.1782	3.70125e-26	4.39041e-25	48.4531			84466
ENSG00000079308	ENSG00000079308	7145	TNS1	-2.37605	6.01117	-11.2304	2.30041e-26	2.76679e-25	48.4425			117289
ENSG00000136960	ENSG00000136960	5168	ENPP2	-1.90642	3.79843	-11.2234	2.45299e-26	2.94323e-25	48.44			1524
ENSG00000186265	ENSG00000186265	151888	BTLA	-2.09627	-1.02203	-11.1791	3.66953e-26	4.35691e-25	48.4276			100423062
ENSG00000251615	ENSG00000251615	#N/A	RP11-774O3.3	-1.53534	0.263886	-11.183	3.54242e-26	4.212e-25	48.4029			104266957
ENSG00000016490	ENSG00000016490	1179	CLCA1	-6.41996	4.89796	-11.2224	2.4749e-26	2.96668e-25	48.3724			4256
ENSG00000216560	ENSG00000216560	#N/A	LINC00955	-2.99942	-4.07704	-11.16	4.36816e-26	5.15217e-25	48.3671			85453
ENSG00000249898	ENSG00000249898	#N/A	MCPH1-AS1	-1.57893	-1.14698	-11.1672	4.0895e-26	4.83491e-25	48.3534			4224
ENSG00000137077	ENSG00000137077	6366	CCL21	-3.13235	3.00954	-11.2126	2.70541e-26	3.23678e-25	48.3469			53919
ENSG00000180720	ENSG00000180720	1132	CHRM4	-2.46085	-2.55995	-11.1619	4.29021e-26	5.06739e-25	48.341			266722
ENSG00000155962	ENSG00000155962	1193	CLIC2	-1.57336	2.27418	-11.1973	3.11183e-26	3.71238e-25	48.3289			79739
ENSG00000211672	ENSG00000211672	#N/A	IGLV4-3	-3.07173	-3.59287	-11.1564	4.51198e-26	5.31678e-25	48.3167			80763
ENSG00000175329	ENSG00000175329	91464	ISX	-3.22581	3.67904	-11.2085	2.80896e-26	3.35585e-25	48.2838			3084
ENSG00000211958	ENSG00000211958	#N/A	IGHV3-38	-3.17239	-2.50094	-11.1519	4.70012e-26	5.52806e-25	48.2218			199964
ENSG00000183801	ENSG00000183801	283298	OLFML1	-1.51598	2.17217	-11.1729	3.88206e-26	4.6027e-25	48.1253			388135
ENSG00000167768	ENSG00000167768	3848	KRT1	-2.92819	-3.02864	-11.1194	6.31372e-26	7.36356e-25	47.9653			388581
ENSG00000095110	ENSG00000095110	120400	NXPE1	-3.48859	2.96947	-11.1693	4.01342e-26	4.74944e-25	47.9497			405754
ENSG00000232284	ENSG00000232284	100289178	GNG12-AS1	-1.53235	-0.588887	-11.1218	6.17556e-26	7.21251e-25	47.9136			54518
ENSG00000170954	ENSG00000170954	55786	ZNF415	-2.0857	0.684014	-11.1355	5.45502e-26	6.39788e-25	47.8943			145581
ENSG00000107736	ENSG00000107736	64072	CDH23	-1.71033	0.522101	-11.1282	5.82835e-26	6.81974e-25	47.8768			5322
ENSG00000135424	ENSG00000135424	3679	ITGA7	-1.51744	3.64071	-11.1581	4.44421e-26	5.23939e-25	47.8698			58475
ENSG00000166250	ENSG00000166250	79827	CLMP	-1.94132	3.17705	-11.143	5.09482e-26	5.98384e-25	47.7447			101928834
ENSG00000240225	ENSG00000240225	147947	ZNF542P	-1.70691	0.692077	-11.1138	6.64277e-26	7.7401e-25	47.7286			27141
ENSG00000259842	ENSG00000259842	#N/A	IGHV3OR16-16	-2.40827	-4.60899	-11.0793	9.07231e-26	1.04782e-24	47.6756			11326
ENSG00000176293	ENSG00000176293	7694	ZNF135	-1.8021	-0.461558	-11.0967	7.75009e-26	8.9968e-25	47.6641			1036
ENSG00000028277	ENSG00000028277	5452	POU2F2	-1.56465	2.00827	-11.1128	6.69981e-26	7.79929e-25	47.5962			79166
ENSG00000007237	ENSG00000007237	8522	GAS7	-1.7632	3.97976	-11.1249	6.00579e-26	7.01752e-25	47.5464			10349
ENSG00000211644	ENSG00000211644	#N/A	IGLV1-51	-3.39861	3.41193	-11.1212	6.20851e-26	7.24761e-25	47.503			3642
ENSG00000259683	ENSG00000259683	#N/A	RP11-182J1.14	-2.24051	-3.70564	-11.0587	1.09333e-25	1.25522e-24	47.465			645784
ENSG00000253883	ENSG00000253883	#N/A	IGHV3-19	-3.13315	-2.44934	-11.0672	1.0119e-25	1.16602e-24	47.4613			9515
ENSG00000254176	ENSG00000254176	#N/A	IGHV3-75	-2.70957	-3.90373	-11.0478	1.20642e-25	1.38188e-24	47.3643			2168
ENSG00000091622	ENSG00000091622	83394	PITPNM3	-1.65743	3.74384	-11.1014	7.42812e-26	8.63105e-25	47.3505			6785
ENSG00000107954	ENSG00000107954	9148	NEURL1	-2.49864	2.73639	-11.0955	7.83601e-26	9.09232e-25	47.326			26166
ENSG00000145147	ENSG00000145147	9353	SLIT2	-2.35087	1.7241	-11.0858	8.55497e-26	9.90357e-25	47.3168			3706
ENSG00000250413	ENSG00000250413	#N/A	RP11-448G15.1	-2.01085	-3.93502	-11.0346	1.35848e-25	1.55038e-24	47.2647			83661
ENSG00000167077	ENSG00000167077	150365	MEI1	-1.74087	1.1546	-11.0664	1.02006e-25	1.17487e-24	47.2608			148534
ENSG00000102383	ENSG00000102383	158866	ZDHHC15	-2.21669	-1.61562	-11.0421	1.26986e-25	1.45389e-24	47.227			57491
ENSG00000198515	ENSG00000198515	1259	CNGA1	-1.87936	1.29406	-11.0654	1.02904e-25	1.18467e-24	47.2248			130399
ENSG00000271351	ENSG00000271351	#N/A	IGKV1OR2-9	-2.42461	-4.72616	-11.0284	1.43693e-25	1.63394e-24	47.2244			728113
ENSG00000167634	ENSG00000167634	199713	NLRP7	-2.62946	-2.91939	-11.0326	1.3832e-25	1.57715e-24	47.194			10396
ENSG00000189013	ENSG00000189013	3805	KIR2DL4	-2.86925	-2.13689	-11.0291	1.42746e-25	1.62466e-24	47.1147			6098
ENSG00000260273	ENSG00000260273	#N/A	RP11-425D10.10	-1.61079	-1.80296	-11.0153	1.61632e-25	1.83182e-24	47.0264			6530
ENSG00000143995	ENSG00000143995	4211	MEIS1	-1.78912	2.67401	-11.0492	1.19123e-25	1.36511e-24	46.9451			79057
ENSG00000139209	ENSG00000139209	55089	SLC38A4	-2.86916	0.905626	-11.0331	1.37735e-25	1.5712e-24	46.8894			5153
ENSG00000235545	ENSG00000235545	#N/A	RP11-230B22.1	-1.90948	-2.94148	-10.9948	1.94413e-25	2.19273e-24	46.8791			145376
ENSG00000186715	ENSG00000186715	#N/A	MST1L	-2.33488	-0.963395	-11.0031	1.80537e-25	2.04084e-24	46.8334			4919
ENSG00000185518	ENSG00000185518	9899	SV2B	-2.53962	-0.907173	-11.002	1.8226e-25	2.05938e-24	46.8041			2192
ENSG00000259261	ENSG00000259261	#N/A	IGHV4OR15-8	-2.30535	-4.53152	-10.9773	2.27722e-25	2.55459e-24	46.7662			6920
ENSG00000109436	ENSG00000109436	23158	TBC1D9	-1.50819	3.70367	-11.0347	1.35759e-25	1.55007e-24	46.7595			6441
ENSG00000105605	ENSG00000105605	59284	CACNG7	-2.26775	-4.55284	-10.9755	2.31472e-25	2.59434e-24	46.7515			10225
ENSG00000163534	ENSG00000163534	115350	FCRL1	-3.07655	-2.47558	-10.9847	2.12993e-25	2.39366e-24	46.7259			387751
ENSG00000270467	ENSG00000270467	#N/A	IGHV3OR16-12	-2.67697	-3.90103	-10.9712	2.40522e-25	2.69214e-24	46.6826			2254
ENSG00000182487	ENSG00000182487	654816	NCF1B	-2.24414	-1.07297	-10.9835	2.15382e-25	2.41942e-24	46.672			6751
ENSG00000110002	ENSG00000110002	4013	VWA5A	-1.69281	5.1755	-11.0301	1.41495e-25	1.61188e-24	46.6595			64478
ENSG00000130592	ENSG00000130592	102465993	LSP1	-1.72215	4.83247	-11.0285	1.43499e-25	1.63248e-24	46.6536			84623
ENSG00000123570	ENSG00000123570	51209	RAB9B	-1.98084	-0.257944	-10.9848	2.12812e-25	2.3927e-24	46.6359			84436
ENSG00000182674	ENSG00000182674	9312	KCNB2	-2.1761	-4.11759	-10.958	2.70745e-25	3.01558e-24	46.5847			389692
ENSG00000069764	ENSG00000069764	8399	PLA2G10	-1.99087	1.33103	-10.9928	1.98115e-25	2.23348e-24	46.567			199786
ENSG00000245025	ENSG00000245025	107986927	RP11-875O11.1	-1.61561	-1.84599	-10.9601	2.65604e-25	2.96228e-24	46.5348			3004
ENSG00000211952	ENSG00000211952	#N/A	IGHV4-28	-3.20768	0.472773	-10.9901	2.02908e-25	2.28545e-24	46.531			147948
ENSG00000211668	ENSG00000211668	#N/A	IGLV2-11	-3.69913	3.21628	-11.0116	1.67116e-25	1.89254e-24	46.523			9582
ENSG00000171658	ENSG00000171658	#N/A	NMRAL1P1	-2.11515	-0.249104	-10.968	2.47548e-25	2.76707e-24	46.4793			101927953
ENSG00000129990	ENSG00000129990	6861	SYT5	-2.34205	-1.96549	-10.9549	2.78333e-25	3.09734e-24	46.4658			1946
ENSG00000227191	ENSG00000227191	#N/A	TRGC2	-2.33036	-1.00167	-10.9573	2.72524e-25	3.03405e-24	46.428			64409
ENSG00000238243	ENSG00000238243	343171	OR2W3	-2.96404	-3.13049	-10.9445	3.05633e-25	3.39811e-24	46.4071			643680
ENSG00000161714	ENSG00000161714	113026	PLCD3	-1.73859	6.58694	-10.9972	1.90267e-25	2.14792e-24	46.343			167838
ENSG00000253691	ENSG00000253691	#N/A	IGKV2OR22-4	-3.30005	-2.53798	-10.941	3.15577e-25	3.50245e-24	46.3341			56603
ENSG00000211648	ENSG00000211648	#N/A	IGLV1-47	-3.36609	2.68376	-10.9794	2.23379e-25	2.507e-24	46.2608			51471
ENSG00000174099	ENSG00000174099	253827	MSRB3	-2.06635	3.82151	-10.9762	2.29907e-25	2.57795e-24	46.2115			7173
ENSG00000062524	ENSG00000062524	4058	LTK	-2.53838	1.84694	-10.9621	2.60922e-25	2.91396e-24	46.1952			79998
ENSG00000130224	ENSG00000130224	57631	LRCH2	-2.03284	-0.0342896	-10.9322	3.41358e-25	3.78186e-24	46.1446			6518
ENSG00000251292	ENSG00000251292	#N/A	ERVH-1	-2.94637	-3.49182	-10.9131	4.05243e-25	4.46983e-24	46.1436			342667
ENSG00000165124	ENSG00000165124	79987	SVEP1	-1.83603	3.08891	-10.9617	2.61913e-25	2.92242e-24	46.1294			92291
ENSG00000243264	ENSG00000243264	#N/A	IGKV2D-29	-3.50319	0.115254	-10.9429	3.10196e-25	3.44578e-24	46.1194			54715
ENSG00000254533	ENSG00000254533	#N/A	AF186192.1	-2.19015	-4.38892	-10.9002	4.54882e-25	5.0019e-24	46.0804			730087
ENSG00000151952	ENSG00000151952	121256	TMEM132D	-2.54391	-3.2015	-10.9037	4.40735e-25	4.84847e-24	46.0618			2262
ENSG00000171101	ENSG00000171101	284367	SIGLEC17P	-2.36851	-2.00921	-10.9041	4.39076e-25	4.83235e-24	46.0164			23632
ENSG00000150594	ENSG00000150594	150	ADRA2A	-2.38764	3.21325	-10.9442	3.06576e-25	3.40708e-24	45.948			367
ENSG00000185811	ENSG00000185811	10320	IKZF1	-1.87061	2.85991	-10.9304	3.47032e-25	3.84301e-24	45.8677			26289
ENSG00000076662	ENSG00000076662	3385	ICAM3	-2.05059	0.313546	-10.8989	4.6017e-25	5.05561e-24	45.8227			401258
ENSG00000111885	ENSG00000111885	4121	MAN1A1	-1.54379	5.86678	-10.9356	3.31182e-25	3.67401e-24	45.8037			773
ENSG00000105290	ENSG00000105290	333	APLP1	-1.78856	0.283866	-10.888	5.07092e-25	5.55159e-24	45.7472			9421
ENSG00000132561	ENSG00000132561	4147	MATN2	-2.13205	5.03008	-10.928	3.54439e-25	3.92157e-24	45.7453			730130
ENSG00000232216	ENSG00000232216	#N/A	IGHV3-43	-3.32376	-0.227634	-10.8926	4.86723e-25	5.34029e-24	45.719			126259
ENSG00000169282	ENSG00000169282	7881	KCNAB1	-1.67616	0.373598	-10.8806	5.41996e-25	5.92334e-24	45.6774			89857
ENSG00000184293	ENSG00000184293	160365	CLECL1	-2.21246	-2.22866	-10.8607	6.47367e-25	7.04107e-24	45.6497			951
ENSG00000171659	ENSG00000171659	2857	GPR34	-1.88138	1.64086	-10.8889	5.03343e-25	5.51297e-24	45.6117			4500
ENSG00000171431	ENSG00000171431	54474	KRT20	-3.42872	7.65074	-10.9155	3.96534e-25	4.37763e-24	45.6044			150572
ENSG00000177191	ENSG00000177191	374907	B3GNT8	-1.83073	4.34185	-10.9065	4.29764e-25	4.73195e-24	45.5783			84866
ENSG00000267414	ENSG00000267414	101927943	RP11-456K23.1	-1.87325	-1.95755	-10.8503	7.10664e-25	7.7094e-24	45.5574			130
ENSG00000112183	ENSG00000112183	221662	RBM24	-2.28186	-0.417722	-10.8633	6.32355e-25	6.88378e-24	45.5495			744
ENSG00000171777	ENSG00000171777	115727	RASGRP4	-1.79925	0.20124	-10.8602	6.50409e-25	7.07107e-24	45.5087			51816
ENSG00000273472	ENSG00000273472	#N/A	RP11-102N12.3	-1.97473	-2.3424	-10.8428	7.59765e-25	8.22066e-24	45.5058			1634
ENSG00000074276	ENSG00000074276	54825	CDHR2	-2.72218	4.9531	-10.8991	4.59252e-25	5.04773e-24	45.484			445347
ENSG00000198574	ENSG00000198574	117157	SH2D1B	-2.11957	-1.69495	-10.8445	7.48054e-25	8.10095e-24	45.4833			5136
ENSG00000170214	ENSG00000170214	147	ADRA1B	-2.21355	-2.33532	-10.8397	7.80822e-25	8.44119e-24	45.4697			9290
ENSG00000091181	ENSG00000091181	3568	IL5RA	-2.45925	-2.78455	-10.8379	7.9335e-25	8.57291e-24	45.4658			8425
ENSG00000140092	ENSG00000140092	10516	FBLN5	-1.61795	3.64645	-10.8861	5.16131e-25	5.64561e-24	45.4329			151887
ENSG00000186417	ENSG00000186417	342035	GLDN	-2.01353	0.464566	-10.8515	7.0319e-25	7.63494e-24	45.3891			170685
ENSG00000131845	ENSG00000131845	57343	ZNF304	-1.85396	1.24981	-10.8441	7.50732e-25	8.12643e-24	45.2562			23345
ENSG00000002726	ENSG00000002726	26	AOC1	-2.1267	7.6342	-10.8758	5.65691e-25	6.1769e-24	45.252			2327
ENSG00000187837	ENSG00000187837	3006	HIST1H1C	-1.94827	3.88172	-10.8613	6.43882e-25	7.00621e-24	45.1906			10110
ENSG00000119938	ENSG00000119938	5507	PPP1R3C	-2.11147	0.69167	-10.828	8.67203e-25	9.35479e-24	45.1474			117245
ENSG00000164330	ENSG00000164330	1879	EBF1	-1.5292	1.34702	-10.8267	8.77007e-25	9.45647e-24	45.1191			347853
ENSG00000211962	ENSG00000211962	#N/A	IGHV1-46	-3.40132	2.64301	-10.8508	7.07222e-25	7.67539e-24	45.1187			145282
ENSG00000160868	ENSG00000160868	1576	CYP3A4	-2.76987	-1.42413	-10.807	1.0457e-24	1.12222e-23	45.1006			9457
ENSG00000259674	ENSG00000259674	#N/A	RP11-356M20.1	-1.96858	0.784601	-10.8146	9.76625e-25	1.04989e-23	45.036			80231
ENSG00000117016	ENSG00000117016	9783	RIMS3	-1.7679	2.49047	-10.818	9.48015e-25	1.02045e-23	44.9067			4145
ENSG00000278921	ENSG00000278921	54508	EPB41L4A-AS2	-1.98071	-1.938	-10.7745	1.39529e-24	1.49036e-23	44.8859			399474
ENSG00000168658	ENSG00000168658	200403	VWA3B	-1.9613	-0.875247	-10.7751	1.3882e-24	1.48342e-23	44.8288			3075
ENSG00000237651	ENSG00000237651	339804	C2orf74	-1.94558	-2.12003	-10.7662	1.50306e-24	1.60205e-23	44.8193			64231
ENSG00000158315	ENSG00000158315	54933	RHBDL2	-2.15185	2.77454	-10.8116	1.00295e-24	1.07726e-23	44.8062			3773
ENSG00000120915	ENSG00000120915	2053	EPHX2	-1.69279	5.36267	-10.8209	9.23316e-25	9.95152e-24	44.7939			10863
ENSG00000155961	ENSG00000155961	116442	RAB39B	-2.11284	-1.50445	-10.7494	1.74485e-24	1.85186e-23	44.6333			8857
ENSG00000089250	ENSG00000089250	4842	NOS1	-3.1228	-2.19311	-10.7472	1.77818e-24	1.88404e-23	44.6025			10090
ENSG00000188536	ENSG00000188536	3040	HBA2	-2.37254	1.11488	-10.766	1.50499e-24	1.60342e-23	44.5398			145873
ENSG00000232871	ENSG00000232871	653677	SEC1P	-1.84413	-2.46236	-10.7319	2.03791e-24	2.14922e-23	44.5389			5798
ENSG00000181234	ENSG00000181234	92293	TMEM132C	-3.3143	-2.04857	-10.7371	1.94519e-24	2.05403e-23	44.4973			134147
ENSG00000111728	ENSG00000111728	6489	ST8SIA1	-1.65247	0.440073	-10.747	1.78195e-24	1.88723e-23	44.4949			6504
ENSG00000253359	ENSG00000253359	#N/A	IGHV3-37	-2.5549	-4.05971	-10.7212	2.24046e-24	2.3603e-23	44.4864			123041
ENSG00000145335	ENSG00000145335	6622	SNCA	-2.00661	0.13199	-10.7407	1.88464e-24	1.99262e-23	44.4413			102724488
ENSG00000175287	ENSG00000175287	254295	PHYHD1	-1.70606	0.508464	-10.7416	1.86986e-24	1.97782e-23	44.4391			399823
ENSG00000188013	ENSG00000188013	#N/A	MEIS3P2	-2.09881	-2.71571	-10.7195	2.27444e-24	2.39361e-23	44.4327			139728
ENSG00000143167	ENSG00000143167	10223	GPA33	-2.185	7.7457	-10.7765	1.37153e-24	1.46748e-23	44.3725			284408
ENSG00000213606	ENSG00000213606	#N/A	AKR1B10P1	-2.85133	-3.63095	-10.7052	2.58134e-24	2.70635e-23	44.3224			6846
ENSG00000197888	ENSG00000197888	7367	UGT2B17	-5.12289	2.55975	-10.7599	1.5889e-24	1.68994e-23	44.2931			10580
ENSG00000175899	ENSG00000175899	2	A2M	-1.57574	7.92957	-10.7653	1.51529e-24	1.61371e-23	44.2742			79981
ENSG00000173662	ENSG00000173662	80835	TAS1R1	-2.27227	-3.76023	-10.6946	2.83582e-24	2.96569e-23	44.2493			105370994
ENSG00000273771	ENSG00000273771	#N/A	RP11-236L14.2	-2.0695	-4.20994	-10.6902	2.94813e-24	3.07928e-23	44.2314			2134
ENSG00000135773	ENSG00000135773	10753	CAPN9	-2.72325	2.22607	-10.7326	2.02543e-24	2.13695e-23	44.1203			945
ENSG00000104814	ENSG00000104814	11184	MAP4K1	-1.60075	2.0029	-10.7206	2.25181e-24	2.3708e-23	44.1119			6329
ENSG00000171451	ENSG00000171451	92126	DSEL	-1.82478	0.289698	-10.6982	2.7475e-24	2.87693e-23	44.0687			1582
ENSG00000165178	ENSG00000165178	654817	NCF1C	-2.05223	0.00842423	-10.6965	2.78863e-24	2.91756e-23	44.0671			497189
ENSG00000278857	ENSG00000278857	#N/A	IGKV1D-12	-3.24489	-2.76412	-10.6809	3.20185e-24	3.3387e-23	44.056			374899
ENSG00000250021	ENSG00000250021	100526783	C15orf38-AP3S2	-1.85567	-2.55812	-10.6765	3.32705e-24	3.46204e-23	44.056			1837
ENSG00000143416	ENSG00000143416	8991	SELENBP1	-2.63994	7.79829	-10.7388	1.91718e-24	2.02617e-23	44.0396			100289279
ENSG00000185155	ENSG00000185155	83881	MIXL1	-2.32415	-2.27253	-10.6762	3.33642e-24	3.47035e-23	44.0258			101929331
ENSG00000070808	ENSG00000070808	815	CAMK2A	-2.00388	-1.78205	-10.674	3.40131e-24	3.5349e-23	43.9929			84873
ENSG00000115353	ENSG00000115353	6869	TACR1	-2.64488	-2.04994	-10.6717	3.47306e-24	3.60798e-23	43.9566			54900
ENSG00000185862	ENSG00000185862	2124	EVI2B	-1.78907	2.70582	-10.7124	2.42248e-24	2.54299e-23	43.9543			5009
ENSG00000184226	ENSG00000184226	5101	PCDH9	-2.53449	-1.17441	-10.677	3.31178e-24	3.44759e-23	43.9514			57156
ENSG00000211978	ENSG00000211978	#N/A	IGHV5-78	-2.3983	-1.94303	-10.6671	3.61702e-24	3.75285e-23	43.9259			284612
ENSG00000185737	ENSG00000185737	10718	NRG3	-2.08514	-4.06334	-10.6536	4.07548e-24	4.21105e-23	43.9062			3067
ENSG00000114859	ENSG00000114859	1181	CLCN2	-1.50676	5.13408	-10.7191	2.28305e-24	2.40167e-23	43.9032			114795
ENSG00000034239	ENSG00000034239	79645	EFCAB1	-1.91125	-3.42222	-10.6496	4.21869e-24	4.35542e-23	43.8547			10178
ENSG00000185960	ENSG00000185960	6473	SHOX	-2.3364	-3.49843	-10.65	4.20352e-24	4.34155e-23	43.8493			733
ENSG00000166960	ENSG00000166960	374864	CCDC178	-2.13207	-3.64925	-10.6465	4.33871e-24	4.47379e-23	43.8284			2247
ENSG00000153002	ENSG00000153002	1360	CPB1	-2.89049	-4.12248	-10.6465	4.33639e-24	4.47324e-23	43.8257			25830
ENSG00000138769	ENSG00000138769	8999	CDKL2	-2.02115	-1.57487	-10.6556	4.00105e-24	4.13927e-23	43.8195			81578
ENSG00000149289	ENSG00000149289	85463	ZC3H12C	-1.76822	3.26539	-10.6878	3.01059e-24	3.14059e-23	43.6999			400464
ENSG00000111732	ENSG00000111732	57379	AICDA	-2.50127	-4.37245	-10.6288	5.07198e-24	5.21483e-23	43.6901			100507392
ENSG00000172568	ENSG00000172568	408263	FNDC9	-2.19497	-3.76117	-10.615	5.72428e-24	5.86381e-23	43.5565			391013
ENSG00000211638	ENSG00000211638	#N/A	IGLV8-61	-3.59796	1.4228	-10.6645	3.69888e-24	3.83142e-23	43.5388			91653
ENSG00000242258	ENSG00000242258	285972	LINC00996	-1.97878	-0.752433	-10.629	5.06301e-24	5.20776e-23	43.5383			283383
ENSG00000198453	ENSG00000198453	374900	ZNF568	-1.60746	0.425942	-10.6284	5.08846e-24	5.22748e-23	43.4604			1439
ENSG00000026751	ENSG00000026751	57823	SLAMF7	-2.26705	3.40186	-10.6628	3.75577e-24	3.88713e-23	43.4559			781
ENSG00000236915	ENSG00000236915	#N/A	RP4-651E10.4	-2.06594	-3.70833	-10.5978	6.66085e-24	6.8037e-23	43.4095			340784
ENSG00000078018	ENSG00000078018	4133	MAP2	-1.91678	0.176714	-10.619	5.52968e-24	5.67376e-23	43.3766			84870
ENSG00000211951	ENSG00000211951	#N/A	IGHV2-26	-3.3761	0.204165	-10.6315	4.94878e-24	5.09445e-23	43.3723			5179
ENSG00000167261	ENSG00000167261	64174	DPEP2	-1.74291	0.411237	-10.6173	5.61247e-24	5.75399e-23	43.3584			219855
ENSG00000188403	ENSG00000188403	#N/A	IGHV1OR15-9	-3.21259	-2.12571	-10.6052	6.24267e-24	6.38438e-23	43.3565			114800
ENSG00000167117	ENSG00000167117	#N/A	LINC00483	-1.95732	3.30354	-10.649	4.24127e-24	4.37693e-23	43.3505			5098
ENSG00000101210	ENSG00000101210	1917	EEF1A2	-2.64211	-0.278177	-10.6096	6.00312e-24	6.1419e-23	43.287			6261
ENSG00000196090	ENSG00000196090	11122	PTPRT	-2.51064	-2.45462	-10.579	7.85851e-24	7.9814e-23	43.1792			219539
ENSG00000211974	ENSG00000211974	#N/A	IGHV2-70	-3.64357	-1.66589	-10.5887	7.21653e-24	7.3443e-23	43.1547			286097
ENSG00000175857	ENSG00000175857	202309	GAPT	-2.25587	-0.755889	-10.5806	7.7511e-24	7.87551e-23	43.0983			7074
ENSG00000171817	ENSG00000171817	163255	ZNF540	-1.51761	-0.7292	-10.5759	8.07292e-24	8.18918e-23	43.098			53904
ENSG00000213901	ENSG00000213901	151295	SLC23A3	-1.59907	0.641872	-10.5781	7.91873e-24	8.03929e-23	43.0063			5740
ENSG00000182263	ENSG00000182263	55137	FIGN	-2.0027	-0.931098	-10.5619	9.13602e-24	9.23015e-23	42.9621			816
ENSG00000153233	ENSG00000153233	5801	PTPRR	-2.14803	3.00916	-10.6008	6.48757e-24	6.63213e-23	42.9404			154810
ENSG00000110079	ENSG00000110079	51338	MS4A4A	-1.91361	2.41715	-10.5902	7.1208e-24	7.24982e-23	42.9046			283985
ENSG00000187912	ENSG00000187912	388512	CLEC17A	-2.65204	-2.79427	-10.541	1.09732e-23	1.10327e-22	42.8615			4222
ENSG00000211966	ENSG00000211966	#N/A	IGHV5-51	-3.63885	3.72369	-10.599	6.59321e-24	6.73736e-23	42.8605			100506388
ENSG00000211804	ENSG00000211804	#N/A	TRDV1	-2.64124	-3.82402	-10.5353	1.15367e-23	1.15853e-22	42.8558			5730
ENSG00000281179	ENSG00000281179	#N/A	RP11-294C11.4	-2.2573	-4.86691	-10.5206	1.31209e-23	1.3134e-22	42.7748			54809
ENSG00000177455	ENSG00000177455	930	CD19	-2.18602	-0.0734301	-10.5471	1.04019e-23	1.04668e-22	42.7572			3071
ENSG00000227908	ENSG00000227908	441072	FLJ31104	-1.564	-2.67687	-10.5213	1.30356e-23	1.30539e-22	42.7221			10803
ENSG00000103723	ENSG00000103723	8120	AP3B2	-2.59179	-1.88852	-10.5269	1.24164e-23	1.24487e-22	42.6905			153
ENSG00000185345	ENSG00000185345	5071	PARK2	-1.67263	0.515407	-10.5389	1.11757e-23	1.12318e-22	42.6689			91624
ENSG00000249096	ENSG00000249096	102723766	RP11-290F5.1	-1.99243	-0.0491468	-10.5351	1.15591e-23	1.16032e-22	42.6644			27065
ENSG00000174576	ENSG00000174576	266743	NPAS4	-2.13967	-3.78373	-10.5103	1.43583e-23	1.43268e-22	42.6502			53829
ENSG00000280339	ENSG00000280339	#N/A	RP11-736K20.4	-1.84572	-0.982179	-10.5218	1.29823e-23	1.30057e-22	42.6261			81693
ENSG00000145703	ENSG00000145703	10788	IQGAP2	-1.90901	5.32101	-10.5646	8.92039e-24	9.02689e-23	42.5412			1043
ENSG00000174562	ENSG00000174562	55554	KLK15	-2.54978	-0.515385	-10.5167	1.35745e-23	1.35718e-22	42.5079			144571
ENSG00000108242	ENSG00000108242	1562	CYP2C18	-2.42154	0.895241	-10.5281	1.228e-23	1.2317e-22	42.4784			26507
ENSG00000181617	ENSG00000181617	260436	FDCSP	-3.51789	-1.38469	-10.5125	1.40806e-23	1.4061e-22	42.4752			8989
ENSG00000246223	ENSG00000246223	388011	LINC01550	-2.47951	-1.86607	-10.5011	1.55619e-23	1.5503e-22	42.4724			774
ENSG00000211955	ENSG00000211955	#N/A	IGHV3-33	-3.27987	2.13486	-10.5453	1.05688e-23	1.06304e-22	42.4658			147686
ENSG00000182132	ENSG00000182132	30820	KCNIP1	-2.20735	-3.77121	-10.4881	1.7435e-23	1.73345e-22	42.4567			57731
ENSG00000204161	ENSG00000204161	170371	C10orf128	-1.56348	2.11954	-10.5225	1.28997e-23	1.29281e-22	42.3733			387357
ENSG00000273628	ENSG00000273628	#N/A	RP11-756A22.7	-2.02574	-3.05393	-10.4783	1.89989e-23	1.88669e-22	42.35			135892
ENSG00000211944	ENSG00000211944	#N/A	IGHV3-16	-2.27311	-4.57699	-10.472	2.00629e-23	1.99077e-22	42.3463			2202
ENSG00000095713	ENSG00000095713	55118	CRTAC1	-2.81601	-1.88527	-10.4884	1.73916e-23	1.72982e-22	42.3447			6876
ENSG00000196972	ENSG00000196972	#N/A	SMIM10L2B	-1.69547	-1.18848	-10.4713	2.0188e-23	2.00239e-22	42.2119			6660
ENSG00000203585	ENSG00000203585	100507175	RP11-542B15.1	-2.15309	-3.83931	-10.4538	2.35178e-23	2.3262e-22	42.1652			643714
ENSG00000205056	ENSG00000205056	100507616	RP11-693J15.5	-2.4349	-3.54278	-10.4552	2.32349e-23	2.29912e-22	42.1574			83416
ENSG00000169752	ENSG00000169752	145957	NRG4	-2.0325	-1.57939	-10.464	2.15245e-23	2.13241e-22	42.1559			131450
ENSG00000152672	ENSG00000152672	165530	CLEC4F	-2.29413	-3.19067	-10.4531	2.36773e-23	2.34105e-22	42.1304			474
ENSG00000139946	ENSG00000139946	57161	PELI2	-1.54012	3.17773	-10.5005	1.56462e-23	1.55808e-22	42.0812			57689
ENSG00000275431	ENSG00000275431	#N/A	CTB-186H2.3	-2.00533	-3.06758	-10.4385	2.68829e-23	2.65065e-22	42.0086			115352
ENSG00000128591	ENSG00000128591	2318	FLNC	-2.49978	4.95369	-10.5012	1.55461e-23	1.54934e-22	41.9909			1780
ENSG00000039537	ENSG00000039537	729	C6	-2.68185	-2.32915	-10.4435	2.57338e-23	2.54036e-22	41.9904			677779
ENSG00000257335	ENSG00000257335	8972	MGAM	-2.26566	-0.412206	-10.4512	2.40558e-23	2.37753e-22	41.9507			1794
ENSG00000103056	ENSG00000103056	55512	SMPD3	-1.58793	5.13203	-10.4932	1.66708e-23	1.65945e-22	41.9295			134548
ENSG00000198010	ENSG00000198010	619343	DLGAP2	-2.11326	-4.03042	-10.4123	3.3772e-23	3.31294e-22	41.8157			729993
ENSG00000225111	ENSG00000225111	#N/A	AC083900.1	-2.11003	-2.99734	-10.4018	3.70013e-23	3.62262e-22	41.6867			844
ENSG00000139626	ENSG00000139626	3695	ITGB7	-1.72866	2.07443	-10.441	2.6294e-23	2.59464e-22	41.6609			8715
ENSG00000239961	ENSG00000239961	23547	LILRA4	-2.37102	-2.62397	-10.3832	4.35068e-23	4.23962e-22	41.5022			400823
ENSG00000140297	ENSG00000140297	9245	GCNT3	-2.92478	6.08561	-10.4393	2.66899e-23	2.63266e-22	41.4353			163933
ENSG00000263264	ENSG00000263264	#N/A	CTB-133G6.1	-2.03378	-1.90675	-10.3784	4.53391e-23	4.41302e-22	41.4351			3001
ENSG00000215018	ENSG00000215018	340267	COL28A1	-1.87207	1.14376	-10.4033	3.652e-23	3.5783e-22	41.4166			100506299
ENSG00000211685	ENSG00000211685	#N/A	IGLC7	-3.39165	-0.284053	-10.3998	3.76598e-23	3.68276e-22	41.4136			93166
ENSG00000204361	ENSG00000204361	120406	NXPE2	-2.52632	0.658842	-10.3984	3.81141e-23	3.72283e-22	41.3697			440738
ENSG00000143382	ENSG00000143382	54507	ADAMTSL4	-1.53145	2.70139	-10.4115	3.4005e-23	3.33449e-22	41.3521			388325
ENSG00000249690	ENSG00000249690	#N/A	RP11-1336O20.2	-2.89907	-4.19492	-10.3545	5.57829e-23	5.38761e-22	41.3025			3316
ENSG00000253460	ENSG00000253460	#N/A	IGKV2OR22-3	-2.86781	-3.70211	-10.3541	5.59801e-23	5.4004e-22	41.2843			64881
ENSG00000211660	ENSG00000211660	#N/A	IGLV2-23	-3.54493	3.87467	-10.4164	3.25838e-23	3.20015e-22	41.2727			54055
ENSG00000245468	ENSG00000245468	#N/A	RP11-367J11.3	-1.70039	-2.4918	-10.3543	5.58915e-23	5.39393e-22	41.2713			50489
ENSG00000100721	ENSG00000100721	8115	TCL1A	-3.48011	-2.40497	-10.3618	5.23547e-23	5.06825e-22	41.2577			1436
ENSG00000121413	ENSG00000121413	65982	ZSCAN18	-1.83795	2.51342	-10.4011	3.724e-23	3.64456e-22	41.2549			9750
ENSG00000225969	ENSG00000225969	#N/A	ABHD11-AS1	-1.85241	2.48947	-10.3985	3.80675e-23	3.71972e-22	41.2439			11248
ENSG00000136059	ENSG00000136059	50853	VILL	-1.74592	5.9174	-10.415	3.2993e-23	3.23907e-22	41.2356			102466205
ENSG00000131409	ENSG00000131409	94030	LRRC4B	-1.5921	-0.115358	-10.3653	5.08132e-23	4.92283e-22	41.2331			7434
ENSG00000134321	ENSG00000134321	91543	RSAD2	-1.91534	2.93721	-10.4025	3.67892e-23	3.60326e-22	41.232			27344
ENSG00000046889	ENSG00000046889	80243	PREX2	-1.56544	1.27163	-10.3758	4.63797e-23	4.5108e-22	41.1905			105379861
ENSG00000233117	ENSG00000233117	#N/A	LINC00702	-2.28907	-1.04294	-10.3536	5.62173e-23	5.4191e-22	41.1539			145781
ENSG00000229261	ENSG00000229261	101928994	RP11-227H15.4	-2.22633	-2.14069	-10.337	6.49314e-23	6.23028e-22	41.0865			347730
ENSG00000082497	ENSG00000082497	56256	SERTAD4	-1.89134	1.6587	-10.3669	5.01028e-23	4.85589e-22	41.0414			30818
ENSG00000105246	ENSG00000105246	10148	EBI3	-1.7343	0.380329	-10.3471	5.95099e-23	5.72325e-22	41.0258			57105
ENSG00000196353	ENSG00000196353	131034	CPNE4	-2.85772	-3.16336	-10.3219	7.40212e-23	7.08614e-22	40.9837			729085
ENSG00000164129	ENSG00000164129	4889	NPY5R	-2.50712	-4.05204	-10.3146	7.88012e-23	7.51784e-22	40.9689			55244
ENSG00000110324	ENSG00000110324	3587	IL10RA	-1.6665	3.68469	-10.3739	4.71441e-23	4.57979e-22	40.951			4360
ENSG00000253957	ENSG00000253957	#N/A	IGHV3-22	-2.59349	-3.80195	-10.3127	8.01249e-23	7.63829e-22	40.942			2829
ENSG00000163515	ENSG00000163515	84666	RETNLB	-3.0965	1.93193	-10.3646	5.10927e-23	4.948e-22	40.9237			27283
ENSG00000211964	ENSG00000211964	#N/A	IGHV3-48	-3.16144	1.27513	-10.3538	5.61495e-23	5.41465e-22	40.8794			10882
ENSG00000162687	ENSG00000162687	343450	KCNT2	-2.12669	-1.99068	-10.3118	8.07511e-23	7.69212e-22	40.8647			8912
ENSG00000143816	ENSG00000143816	7483	WNT9A	-1.84701	0.82996	-10.3339	6.67132e-23	6.39388e-22	40.8552			114805
ENSG00000235098	ENSG00000235098	441869	ANKRD65	-1.78241	0.299424	-10.3193	7.56498e-23	7.23651e-22	40.788			79024
ENSG00000164106	ENSG00000164106	11341	SCRG1	-2.91572	-2.41646	-10.3016	8.81719e-23	8.38622e-22	40.7643			10418
ENSG00000154553	ENSG00000154553	27295	PDLIM3	-1.95321	4.118	-10.3554	5.53414e-23	5.34909e-22	40.7633			2898
ENSG00000232680	ENSG00000232680	#N/A	AC002511.3	-2.32704	-3.05349	-10.2872	9.98782e-23	9.46005e-22	40.7014			6564
ENSG00000253709	ENSG00000253709	#N/A	IGHV1-14	-2.79724	-3.41032	-10.2851	1.0167e-22	9.61884e-22	40.6849			1378
ENSG00000167037	ENSG00000167037	129049	SGSM1	-1.82676	1.09763	-10.3082	8.3293e-23	7.92821e-22	40.6085			146183
ENSG00000226237	ENSG00000226237	100506834	GAS1RR	-2.3747	-3.51656	-10.273	1.12897e-22	1.06487e-21	40.5958			25928
ENSG00000058668	ENSG00000058668	493	ATP2B4	-1.519	5.76044	-10.3399	6.33257e-23	6.08321e-22	40.5933			144535
ENSG00000137628	ENSG00000137628	55601	DDX60	-1.63951	4.97152	-10.3353	6.58805e-23	6.31891e-22	40.5691			712
ENSG00000197893	ENSG00000197893	4892	NRAP	-2.92568	-2.64163	-10.2762	1.09814e-22	1.03619e-21	40.5657			157753
ENSG00000171433	ENSG00000171433	392465	GLOD5	-1.70665	0.558445	-10.2849	1.01857e-22	9.6329e-22	40.4775			79822
ENSG00000280143	ENSG00000280143	#N/A	AP000892.6	-1.90654	1.50928	-10.2952	9.31935e-23	8.84366e-22	40.4367			10021
ENSG00000138131	ENSG00000138131	84171	LOXL4	-1.72568	0.614007	-10.2792	1.07017e-22	1.01056e-21	40.4175			400720
ENSG00000138435	ENSG00000138435	1134	CHRNA1	-2.01376	-0.315114	-10.2691	1.16752e-22	1.1e-21	40.3976			255231
ENSG00000188958	ENSG00000188958	257313	UTS2B	-2.15728	-3.4445	-10.2479	1.40139e-22	1.31439e-21	40.3872			3196
ENSG00000074370	ENSG00000074370	489	ATP2A3	-2.04604	6.74108	-10.3133	7.9692e-23	7.59992e-22	40.3489			54798
ENSG00000158517	ENSG00000158517	653361	NCF1	-1.88764	0.697	-10.2656	1.20331e-22	1.13286e-21	40.2855			100130111
ENSG00000162733	ENSG00000162733	4921	DDR2	-2.01906	4.08488	-10.2988	9.03314e-23	8.58096e-22	40.2757			386617
ENSG00000262583	ENSG00000262583	#N/A	RP11-77K12.5	-2.16831	-0.959765	-10.2495	1.38189e-22	1.29659e-21	40.2687			147746
ENSG00000259040	ENSG00000259040	#N/A	BLOC1S5-TXNDC5	-1.93015	-3.50233	-10.2324	1.60228e-22	1.49831e-21	40.2624			100861519
ENSG00000157927	ENSG00000157927	55698	RADIL	-2.1779	-1.08602	-10.2479	1.40212e-22	1.31458e-21	40.2624			256051
ENSG00000128311	ENSG00000128311	7263	TST	-1.67977	7.2343	-10.3006	8.89796e-23	8.45661e-22	40.2374			115207
ENSG00000204385	ENSG00000204385	80736	SLC44A4	-1.70914	8.09314	-10.2946	9.36771e-23	8.88618e-22	40.1817			113835
ENSG00000178568	ENSG00000178568	2066	ERBB4	-2.24613	-4.43085	-10.216	1.84378e-22	1.71772e-21	40.1509			163782
ENSG00000078295	ENSG00000078295	108	ADCY2	-1.99086	-0.0823838	-10.2427	1.46556e-22	1.37252e-21	40.1503			154822
ENSG00000222037	ENSG00000222037	#N/A	IGLC6	-2.67011	-2.47849	-10.2249	1.709e-22	1.59453e-21	40.131			2840
ENSG00000169116	ENSG00000169116	25849	PARM1	-1.70254	7.32304	-10.287	1.00059e-22	9.47361e-22	40.1203			649179
ENSG00000185002	ENSG00000185002	222546	RFX6	-3.1238	-3.04121	-10.2167	1.83237e-22	1.70773e-21	40.0718			959
ENSG00000198947	ENSG00000198947	1756	DMD	-1.94186	3.21677	-10.2661	1.19839e-22	1.12865e-21	40.0384			64067
ENSG00000163531	ENSG00000163531	23114	NFASC	-1.60126	3.26658	-10.2643	1.21736e-22	1.14565e-21	40.0378			222698
ENSG00000164112	ENSG00000164112	132332	TMEM155	-1.96752	-3.34429	-10.1954	2.20044e-22	2.04315e-21	39.9431			406935
ENSG00000114248	ENSG00000114248	79782	LRRC31	-1.8294	3.41457	-10.2522	1.3508e-22	1.26837e-21	39.9157			646625
ENSG00000196329	ENSG00000196329	55340	GIMAP5	-1.89046	-0.583143	-10.2096	1.94888e-22	1.81361e-21	39.9155			11095
ENSG00000214652	ENSG00000214652	442319	ZNF727	-2.30295	-3.9468	-10.1902	2.30085e-22	2.13321e-21	39.9117			6356
ENSG00000121895	ENSG00000121895	80008	TMEM156	-1.84945	-0.624533	-10.1987	2.13895e-22	1.98901e-21	39.8308			8941
ENSG00000112186	ENSG00000112186	10486	CAP2	-1.5093	1.96433	-10.2255	1.69963e-22	1.58639e-21	39.8294			407051
ENSG00000231713	ENSG00000231713	#N/A	AF064860.7	-2.24287	-4.07303	-10.1794	2.52485e-22	2.33053e-21	39.8275			5243
ENSG00000228401	ENSG00000228401	101928612	HSPC324	-1.75461	-3.69459	-10.1791	2.53071e-22	2.33507e-21	39.8255			2737
ENSG00000188171	ENSG00000188171	199777	ZNF626	-1.75495	-0.420495	-10.1972	2.16812e-22	2.01463e-21	39.8046			5099
ENSG00000167912	ENSG00000167912	#N/A	RP11-25K19.1	-1.99067	0.19589	-10.198	2.15271e-22	2.00106e-21	39.747			729950
ENSG00000124942	ENSG00000124942	79026	AHNAK	-1.60954	8.82685	-10.2315	1.61436e-22	1.50905e-21	39.6406			79849
ENSG00000133104	ENSG00000133104	23111	SPG20	-1.57062	2.92124	-10.2113	1.9198e-22	1.78788e-21	39.6118			1287
ENSG00000185739	ENSG00000185739	6345	SRL	-1.87397	-0.961579	-10.1546	3.12267e-22	2.86541e-21	39.4789			3827
ENSG00000158481	ENSG00000158481	911	CD1C	-1.95103	-0.174168	-10.1552	3.10665e-22	2.8528e-21	39.4195			259236
ENSG00000089486	ENSG00000089486	29965	CDIP1	-1.59461	3.50198	-10.1839	2.4299e-22	2.2462e-21	39.3387			3158
ENSG00000116741	ENSG00000116741	5997	RGS2	-1.69928	4.08575	-10.185	2.40655e-22	2.22544e-21	39.3135			285286
ENSG00000138395	ENSG00000138395	65061	CDK15	-2.24155	-2.74309	-10.1231	4.08932e-22	3.73187e-21	39.2971			100506243
ENSG00000241224	ENSG00000241224	401081	FLJ22763	-2.67837	0.775424	-10.1551	3.11007e-22	2.85489e-21	39.2675			100507086
ENSG00000184005	ENSG00000184005	256435	ST6GALNAC3	-1.52002	0.764194	-10.1429	3.45121e-22	3.15992e-21	39.2625			27334
ENSG00000277030	ENSG00000277030	102466889	MIR8071-2	-2.2708	-4.06689	-10.1106	4.54749e-22	4.13341e-21	39.2453			2123
ENSG00000231412	ENSG00000231412	#N/A	CTC-490G23.2	-2.96674	-1.69107	-10.1275	3.93806e-22	3.59909e-21	39.2381			100616259
ENSG00000169554	ENSG00000169554	9839	ZEB2	-1.69442	4.05926	-10.1639	2.88306e-22	2.65333e-21	39.1348			54674
ENSG00000162722	ENSG00000162722	25893	TRIM58	-2.87854	-0.910248	-10.1213	4.15308e-22	3.78661e-21	39.1295			7373
ENSG00000070193	ENSG00000070193	2255	FGF10	-2.3761	-1.23889	-10.1127	4.46676e-22	4.0615e-21	39.1125			50636
ENSG00000184908	ENSG00000184908	1188	CLCNKB	-2.18674	-3.71071	-10.0933	5.27386e-22	4.77108e-21	39.0883			124602
ENSG00000187068	ENSG00000187068	285382	C3orf70	-1.60998	3.10474	-10.1461	3.35885e-22	3.07761e-21	39.0439			23414
ENSG00000239951	ENSG00000239951	#N/A	IGKV3-20	-3.45063	5.03966	-10.1572	3.05535e-22	2.80776e-21	39.0282			101927722
ENSG00000173705	ENSG00000173705	26032	SUSD5	-2.13166	-0.965754	-10.1023	4.88112e-22	4.427e-21	39.0195			119
ENSG00000150672	ENSG00000150672	1740	DLG2	-1.71708	-0.490118	-10.0963	5.14009e-22	4.65344e-21	38.9573			124975
ENSG00000145794	ENSG00000145794	84466	MEGF10	-2.30179	-2.08895	-10.0849	5.66512e-22	5.11764e-21	38.9378			4212
ENSG00000164691	ENSG00000164691	117289	TAGAP	-1.64492	2.16124	-10.1214	4.14914e-22	3.78509e-21	38.9196			84059
ENSG00000168329	ENSG00000168329	1524	CX3CR1	-1.84059	-0.263374	-10.0894	5.45306e-22	4.92964e-21	38.878			100506776
ENSG00000223829	ENSG00000223829	#N/A	AC004870.4	-2.50009	-4.32798	-10.0642	6.75879e-22	6.06618e-21	38.8591			646576
ENSG00000255774	ENSG00000255774	#N/A	AP000439.3	-1.86115	1.65827	-10.1044	4.79812e-22	4.35647e-21	38.8133			56131
ENSG00000254709	ENSG00000254709	100423062	IGLL5	-3.39891	4.1565	-10.1294	3.87425e-22	3.54207e-21	38.8119			78989
ENSG00000253696	ENSG00000253696	104266957	KBTBD11-OT1	-1.63523	-1.04424	-10.0691	6.47904e-22	5.82764e-21	38.7777			6096
ENSG00000111341	ENSG00000111341	4256	MGP	-2.21428	5.16193	-10.1256	4.00094e-22	3.65389e-21	38.7689			390927
ENSG00000211956	ENSG00000211956	#N/A	IGHV4-34	-3.01553	2.32821	-10.1023	4.88386e-22	4.42788e-21	38.6631			5079
ENSG00000180543	ENSG00000180543	85453	TSPYL5	-1.53197	1.61808	-10.0774	6.03617e-22	5.44104e-21	38.6139			66002
ENSG00000112818	ENSG00000112818	4224	MEP1A	-3.13363	6.02969	-10.1084	4.63383e-22	4.21035e-21	38.6044			85329
ENSG00000139155	ENSG00000139155	53919	SLCO1C1	-1.87361	-2.54766	-10.0372	8.49715e-22	7.58013e-21	38.5787			440603
ENSG00000185352	ENSG00000185352	266722	HS6ST3	-2.64779	-3.64382	-10.0344	8.70734e-22	7.76211e-21	38.5772			54866
ENSG00000272944	ENSG00000272944	#N/A	CTD-2308L22.1	-2.17498	-3.21513	-10.0328	8.8236e-22	7.86014e-21	38.5609			1521
ENSG00000264176	ENSG00000264176	#N/A	MAGOH2P	-1.67014	-2.90446	-10.031	8.96235e-22	7.98089e-21	38.549			8419
ENSG00000137941	ENSG00000137941	79739	TTLL7	-1.93007	0.704956	-10.0595	7.02975e-22	6.30032e-21	38.5246			3756
ENSG00000134548	ENSG00000134548	80763	SPX	-1.99895	-4.16961	-10.0227	9.61203e-22	8.55029e-21	38.5186			55304
ENSG00000157168	ENSG00000157168	3084	NRG1	-2.11318	0.728881	-10.0563	7.22328e-22	6.46913e-21	38.4875			120892
ENSG00000143001	ENSG00000143001	199964	TMEM61	-2.40921	-0.219366	-10.0458	7.90299e-22	7.06775e-21	38.4701			255167
ENSG00000205363	ENSG00000205363	388135	C15orf59	-1.86339	-0.488897	-10.0342	8.71652e-22	7.76752e-21	38.4293			161436
ENSG00000184163	ENSG00000184163	388581	FAM132A	-2.03647	1.43429	-10.0514	7.53379e-22	6.74239e-21	38.38			105375166
ENSG00000244476	ENSG00000244476	405754	ERVFRD-1	-2.55854	-3.74097	-10.0088	1.08194e-21	9.59357e-21	38.3694			105371907
ENSG00000077420	ENSG00000077420	54518	APBB1IP	-1.5596	2.31201	-10.0552	7.29417e-22	6.53028e-21	38.3533			54550
ENSG00000165379	ENSG00000165379	145581	LRFN5	-2.24578	-2.07177	-10.0113	1.0587e-21	9.40088e-21	38.3216			79625
ENSG00000127472	ENSG00000127472	5322	PLA2G5	-2.12196	-0.731902	-10.0212	9.73604e-22	8.65752e-21	38.3188			91319
ENSG00000166927	ENSG00000166927	58475	MS4A7	-1.73644	3.07362	-10.0565	7.21383e-22	6.46298e-21	38.2822			9590
ENSG00000233968	ENSG00000233968	101928834	RP11-354E11.2	-2.16896	-3.11508	-9.99989	1.16662e-21	1.03043e-20	38.2812			80059
ENSG00000250654	ENSG00000250654	#N/A	RP11-834C11.7	-1.98745	-3.57918	-9.99582	1.20752e-21	1.06542e-20	38.2707			9153
ENSG00000136305	ENSG00000136305	27141	CIDEB	-2.1177	-2.99689	-9.98854	1.28433e-21	1.13239e-20	38.1806			1816
ENSG00000155659	ENSG00000155659	11326	VSIG4	-2.05357	3.02915	-10.0442	8.0109e-22	7.16169e-21	38.168			23615
ENSG00000129596	ENSG00000129596	1036	CDO1	-2.31742	-1.77323	-9.98261	1.35053e-21	1.18783e-20	38.0582			117581
ENSG00000170858	ENSG00000170858	79166	LILRP2	-2.06986	-3.65463	-9.96721	1.53843e-21	1.34552e-20	38.0335			100216001
ENSG00000154263	ENSG00000154263	10349	ABCA10	-1.85824	-0.222297	-9.97678	1.41884e-21	1.2466e-20	37.9258			862
ENSG00000270265	ENSG00000270265	#N/A	RP11-731D1.4	-1.6455	-2.7586	-9.95653	1.68377e-21	1.46802e-20	37.9204			2099
ENSG00000211640	ENSG00000211640	#N/A	IGLV6-57	-3.24267	2.47935	-10.0102	1.0688e-21	9.48718e-21	37.8718			139065
ENSG00000261208	ENSG00000261208	#N/A	RP11-452D12.1	-2.42447	-3.66361	-9.94852	1.80167e-21	1.56971e-20	37.8668			10715
ENSG00000272729	ENSG00000272729	#N/A	RP11-387A1.5	-2.01139	-4.00469	-9.94135	1.91421e-21	1.66545e-20	37.833			162387
ENSG00000173404	ENSG00000173404	3642	INSM1	-3.04112	-1.21038	-9.96264	1.59911e-21	1.39712e-20	37.8129			128611
ENSG00000258647	ENSG00000258647	#N/A	LINC00930	-2.39015	-3.83676	-9.94017	1.93331e-21	1.68089e-20	37.8055			100128420
ENSG00000230006	ENSG00000230006	645784	ANKRD36BP2	-2.59478	-0.0738168	-9.96941	1.51011e-21	1.32214e-20	37.7973			863
ENSG00000145087	ENSG00000145087	9515	STXBP5L	-2.46502	-2.99883	-9.94008	1.93485e-21	1.68165e-20	37.764			100130449
ENSG00000163586	ENSG00000163586	2168	FABP1	-4.1883	7.48337	-10.0074	1.09471e-21	9.69305e-21	37.7466			3081
ENSG00000118402	ENSG00000118402	6785	ELOVL4	-1.60778	-0.869862	-9.94083	1.92262e-21	1.67218e-20	37.6887			27330
ENSG00000132554	ENSG00000132554	26166	RGS22	-2.22173	-3.2057	-9.92698	2.1609e-21	1.86902e-20	37.6735			5865
ENSG00000137825	ENSG00000137825	3706	ITPKA	-1.87123	3.5024	-9.98444	1.32968e-21	1.17073e-20	37.6464			4606
ENSG00000166959	ENSG00000166959	83661	MS4A8	-2.46216	2.25261	-9.97564	1.43259e-21	1.25779e-20	37.6274			728591
ENSG00000152078	ENSG00000152078	148534	TMEM56	-1.79948	4.50785	-9.9872	1.29894e-21	1.14447e-20	37.6237			56145
ENSG00000063438	ENSG00000063438	57491	AHRR	-1.51813	0.61285	-9.939	1.95247e-21	1.69637e-20	37.5648			64407
ENSG00000123612	ENSG00000123612	130399	ACVR1C	-1.66845	2.32911	-9.96272	1.59801e-21	1.39665e-20	37.5617			924
ENSG00000264230	ENSG00000264230	728113	ANXA8L1	-2.16213	-3.07079	-9.90641	2.57e-21	2.21444e-20	37.4982			6352
ENSG00000257718	ENSG00000257718	#N/A	RP11-396F22.1	-1.76003	-3.26122	-9.90183	2.67117e-21	2.30082e-20	37.4821			60468
ENSG00000124406	ENSG00000124406	10396	ATP8A1	-1.55513	4.8741	-9.97046	1.49669e-21	1.31223e-20	37.4769			124857
ENSG00000047936	ENSG00000047936	6098	ROS1	-2.77585	-2.2479	-9.89985	2.71599e-21	2.3378e-20	37.3763			7545
ENSG00000223254	ENSG00000223254	#N/A	Y_RNA	-1.77721	-3.68198	-9.88213	3.15271e-21	2.69608e-20	37.3348			5979
ENSG00000233214	ENSG00000233214	#N/A	AC002511.2	-2.19139	-3.0005	-9.88431	3.09561e-21	2.64872e-20	37.3119			102724050
ENSG00000103546	ENSG00000103546	6530	SLC6A2	-2.28781	-4.70684	-9.8726	3.41568e-21	2.91299e-20	37.2807			222950
ENSG00000273445	ENSG00000273445	#N/A	RP11-1399P15.1	-2.21719	-3.24738	-9.87698	3.2924e-21	2.8117e-20	37.2608			54796
ENSG00000242766	ENSG00000242766	#N/A	IGKV1D-17	-3.26597	-2.45692	-9.88555	3.06338e-21	2.62328e-20	37.2467			11005
ENSG00000130032	ENSG00000130032	79057	PRRG3	-2.00375	-1.53813	-9.88428	3.09626e-21	2.64872e-20	37.2437			56961
ENSG00000123360	ENSG00000123360	5153	PDE1B	-1.59282	0.576598	-9.89742	2.77229e-21	2.38463e-20	37.212			100507588
ENSG00000165807	ENSG00000165807	145376	PPP1R36	-1.53657	1.64784	-9.90861	2.52286e-21	2.17532e-20	37.1987			284749
ENSG00000185483	ENSG00000185483	4919	ROR1	-1.91285	1.02353	-9.90001	2.71244e-21	2.33556e-20	37.1575			5540
ENSG00000077942	ENSG00000077942	2192	FBLN1	-2.1929	6.12682	-9.93499	2.0198e-21	1.75182e-20	37.1496			7060
ENSG00000204219	ENSG00000204219	6920	TCEA3	-1.7885	5.66606	-9.92579	2.18284e-21	1.88734e-20	37.0829			9194
ENSG00000133661	ENSG00000133661	6441	SFTPD	-2.00939	-3.48917	-9.84927	4.15493e-21	3.53261e-20	37.047			100128239
ENSG00000153283	ENSG00000153283	10225	CD96	-1.69341	1.77355	-9.88791	3.00319e-21	2.5735e-20	36.9978			43
ENSG00000254838	ENSG00000254838	387751	GVINP1	-1.74162	1.03952	-9.87773	3.27168e-21	2.79495e-20	36.9851			420
ENSG00000102678	ENSG00000102678	2254	FGF9	-2.32314	-1.03296	-9.85515	3.95493e-21	3.366e-20	36.9475			10742
ENSG00000139874	ENSG00000139874	6751	SSTR1	-1.91976	2.43475	-9.875	3.34741e-21	2.85575e-20	36.8047			4915
ENSG00000183117	ENSG00000183117	64478	CSMD1	-2.37918	-3.50715	-9.81747	5.42419e-21	4.58681e-20	36.7736			9796
ENSG00000149571	ENSG00000149571	84623	KIRREL3	-2.25928	-1.43636	-9.82544	5.07377e-21	4.29194e-20	36.7341			7512
ENSG00000167555	ENSG00000167555	84436	ZNF528	-1.74833	1.41927	-9.83658	4.62155e-21	3.91602e-20	36.6027			168002
ENSG00000182759	ENSG00000182759	389692	MAFA	-2.00321	-3.79288	-9.79257	6.68035e-21	5.60732e-20	36.5929			27197
ENSG00000167483	ENSG00000167483	199786	FAM129C	-2.27633	-1.72057	-9.8058	5.98052e-21	5.04361e-20	36.5894			644844
ENSG00000277282	ENSG00000277282	#N/A	IGHV1OR21-1	-2.71318	-3.29361	-9.79665	6.45622e-21	5.43379e-20	36.5821			221935
ENSG00000254228	ENSG00000254228	#N/A	IGHV3-42	-2.59455	-3.74741	-9.79282	6.66616e-21	5.59729e-20	36.575			2841
ENSG00000197540	ENSG00000197540	3004	GZMM	-1.9725	-0.401791	-9.81146	5.70372e-21	4.81666e-20	36.5605			51440
ENSG00000018869	ENSG00000018869	147948	ZNF582	-1.67663	-0.910812	-9.796	6.4914e-21	5.46156e-20	36.4858			2199
ENSG00000179750	ENSG00000179750	9582	APOBEC3B	-1.74785	2.81069	-9.83601	4.64386e-21	3.93359e-20	36.4573			167410
ENSG00000211895	ENSG00000211895	#N/A	IGHA1	-4.20433	8.66562	-9.84099	4.45381e-21	3.7803e-20	36.3573			84189
ENSG00000249082	ENSG00000249082	101927953	C5orf66-AS1	-2.16634	-2.42034	-9.76922	8.11842e-21	6.79388e-20	36.3358			199699
ENSG00000184349	ENSG00000184349	1946	EFNA5	-2.13258	1.50207	-9.80403	6.06961e-21	5.11184e-20	36.2917			11181
ENSG00000185274	ENSG00000185274	64409	WBSCR17	-1.95335	0.0585738	-9.77339	7.84092e-21	6.56385e-20	36.2043			347733
ENSG00000214787	ENSG00000214787	643680	MS4A4E	-1.99544	-3.23153	-9.73673	1.06442e-20	8.82776e-20	36.1084			26279
ENSG00000268027	ENSG00000268027	#N/A	AC006129.2	-1.78	-1.3384	-9.74572	9.87603e-21	8.20705e-20	36.0946			122618
ENSG00000164440	ENSG00000164440	167838	TXLNB	-1.86087	-1.07586	-9.74237	1.01555e-20	8.42808e-20	36.0423			140886
ENSG00000003137	ENSG00000003137	56603	CYP26B1	-1.77441	1.0255	-9.75885	8.85229e-21	7.38577e-20	36.0042			170261
ENSG00000211949	ENSG00000211949	#N/A	IGHV3-23	-3.36935	4.36707	-9.79303	6.65474e-21	5.59145e-20	35.9891			23089
ENSG00000204872	ENSG00000204872	51471	NAT8B	-3.00762	-1.36215	-9.733	1.09792e-20	9.10259e-20	35.9223			100190949
ENSG00000178162	ENSG00000178162	#N/A	FAR2P2	-2.63112	-3.09866	-9.71574	1.26749e-20	1.04703e-19	35.9072			969
ENSG00000259436	ENSG00000259436	#N/A	CTC-378H22.2	-1.9316	-3.15786	-9.7108	1.3206e-20	1.08874e-19	35.8952			8470
ENSG00000115705	ENSG00000115705	7173	TPO	-2.38165	-1.30382	-9.72444	1.17907e-20	9.75597e-20	35.8828			643529
ENSG00000229092	ENSG00000229092	#N/A	IGHV3-47	-2.78778	-2.51494	-9.71326	1.29385e-20	1.06775e-19	35.8536			2258
ENSG00000144031	ENSG00000144031	79998	ANKRD53	-1.63335	-1.97177	-9.70801	1.35162e-20	1.11175e-19	35.8281			100507524
ENSG00000142583	ENSG00000142583	6518	SLC2A5	-1.67861	2.18271	-9.74698	9.77312e-21	8.12964e-20	35.7884			402160
ENSG00000254167	ENSG00000254167	#N/A	IGHVIII-51-1	-2.19366	-4.70801	-9.6874	1.60386e-20	1.30975e-19	35.76			161835
ENSG00000211663	ENSG00000211663	#N/A	IGLV3-19	-3.32394	3.55264	-9.76053	8.72907e-21	7.29269e-20	35.744			728118
ENSG00000211666	ENSG00000211666	#N/A	IGLV2-14	-3.42124	4.24655	-9.75972	8.78825e-21	7.33968e-20	35.7162			33
ENSG00000253131	ENSG00000253131	#N/A	IGHV7-56	-2.77354	-3.34909	-9.68761	1.60105e-20	1.30788e-19	35.6868			4223
ENSG00000239819	ENSG00000239819	#N/A	IGKV1D-8	-3.04088	-0.61844	-9.71219	1.30543e-20	1.0766e-19	35.6866			150763
ENSG00000141750	ENSG00000141750	342667	STAC2	-2.12428	-3.14241	-9.67918	1.71702e-20	1.39851e-19	35.6288			6543
ENSG00000241351	ENSG00000241351	#N/A	IGKV3-11	-3.40385	4.87757	-9.75002	9.5285e-21	7.93407e-20	35.6221			2996
ENSG00000162949	ENSG00000162949	92291	CAPN13	-2.36393	2.36948	-9.73223	1.10499e-20	9.15216e-20	35.5993			5732
ENSG00000078328	ENSG00000078328	54715	RBFOX1	-2.97558	-2.68325	-9.68191	1.6787e-20	1.36863e-19	35.5947			730013
ENSG00000213967	ENSG00000213967	730087	ZNF726	-2.0231	-1.921	-9.68038	1.70009e-20	1.38562e-19	35.5817			219621
ENSG00000179399	ENSG00000179399	2262	GPC5	-2.43302	-3.42437	-9.67214	1.82031e-20	1.47926e-19	35.5738			51554
ENSG00000278473	ENSG00000278473	#N/A	IGHV3-41	-2.84525	-2.51799	-9.6777	1.73823e-20	1.41532e-19	35.5593			7306
ENSG00000231475	ENSG00000231475	#N/A	IGHV4-31	-3.07619	1.50258	-9.71525	1.27266e-20	1.0506e-19	35.4924			146664
ENSG00000118298	ENSG00000118298	23632	CA14	-1.5055	-0.82139	-9.66049	2.00482e-20	1.62709e-19	35.3743			284825
ENSG00000169083	ENSG00000169083	367	AR	-1.95666	0.266905	-9.67488	1.77944e-20	1.44746e-19	35.3709			259197
ENSG00000154027	ENSG00000154027	26289	AK5	-1.86571	-1.30361	-9.65732	2.05815e-20	1.66983e-19	35.3625			91977
ENSG00000255587	ENSG00000255587	401258	RAB44	-1.89698	-2.38705	-9.64704	2.24092e-20	1.81048e-19	35.3402			5408
ENSG00000211945	ENSG00000211945	#N/A	IGHV1-18	-3.30773	3.51893	-9.70891	1.34149e-20	1.10487e-19	35.3192			57795
ENSG00000141837	ENSG00000141837	773	CACNA1A	-1.60018	-0.611858	-9.65537	2.09163e-20	1.69534e-19	35.3155			51050
ENSG00000226329	ENSG00000226329	#N/A	AC005682.6	-1.92795	-2.61775	-9.63003	2.57933e-20	2.07584e-19	35.2097			4543
ENSG00000113196	ENSG00000113196	9421	HAND1	-3.80591	-2.72202	-9.63301	2.51652e-20	2.02724e-19	35.1478			79674
ENSG00000234224	ENSG00000234224	730130	TMEM229A	-2.69016	-4.12462	-9.61418	2.94012e-20	2.35483e-19	35.1227			3768
ENSG00000167664	ENSG00000167664	126259	TMIGD2	-1.83705	-0.927841	-9.62679	2.64938e-20	2.13015e-19	35.0921			10242
ENSG00000255860	ENSG00000255860	#N/A	RP11-807H22.6	-2.10839	-4.00722	-9.60538	3.16165e-20	2.52821e-19	35.0642			7169
ENSG00000172578	ENSG00000172578	89857	KLHL6	-1.69373	2.26567	-9.64777	2.22748e-20	1.8002e-19	34.9605			387695
ENSG00000104894	ENSG00000104894	951	CD37	-1.62813	3.04856	-9.65327	2.12831e-20	1.72339e-19	34.94			714
ENSG00000240040	ENSG00000240040	#N/A	AC096579.15	-2.16101	-3.76781	-9.5911	3.55668e-20	2.83503e-19	34.9363			50674
ENSG00000260549	ENSG00000260549	4500	MT1L	-1.92916	-0.205968	-9.61162	3.00286e-20	2.40277e-19	34.9038			575
ENSG00000115593	ENSG00000115593	150572	SMYD1	-3.09217	-2.89126	-9.59388	3.47627e-20	2.77358e-19	34.8791			2815
ENSG00000149582	ENSG00000149582	84866	TMEM25	-1.51419	1.75491	-9.62764	2.63087e-20	2.11595e-19	34.8656			2219
ENSG00000172955	ENSG00000172955	130	ADH6	-2.07645	2.51901	-9.64166	2.34292e-20	1.89105e-19	34.86			2660
ENSG00000211653	ENSG00000211653	#N/A	IGLV1-40	-3.32488	3.76955	-9.64795	2.22406e-20	1.79801e-19	34.8105			338596
ENSG00000066382	ENSG00000066382	744	MPPED2	-1.9342	-1.57428	-9.58509	3.73744e-20	2.97532e-19	34.7847			646588
ENSG00000093072	ENSG00000093072	51816	CECR1	-1.79074	4.49046	-9.64384	2.30102e-20	1.85783e-19	34.7777			6519
ENSG00000011465	ENSG00000011465	1634	DCN	-2.12464	7.15559	-9.64892	2.20628e-20	1.78537e-19	34.7717			26050
ENSG00000211689	ENSG00000211689	445347	TRGC1	-2.01558	-2.1024	-9.56427	4.43611e-20	3.51251e-19	34.6462			150696
ENSG00000115252	ENSG00000115252	5136	PDE1A	-1.55203	1.35963	-9.59584	3.42054e-20	2.72999e-19	34.6453			55808
ENSG00000135898	ENSG00000135898	9290	GPR55	-2.02604	-0.797216	-9.57188	4.16693e-20	3.3046e-19	34.6211			4753
ENSG00000090006	ENSG00000090006	8425	LTBP4	-1.59106	6.83594	-9.60358	3.20884e-20	2.56512e-19	34.4063			29974
ENSG00000091986	ENSG00000091986	151887	CCDC80	-2.22209	4.90432	-9.60061	3.28864e-20	2.6264e-19	34.4054			166348
ENSG00000122824	ENSG00000122824	170685	NUDT10	-2.15728	-2.2512	-9.53233	5.76726e-20	4.5207e-19	34.3859			150538
ENSG00000131018	ENSG00000131018	23345	SYNE1	-1.61919	3.91036	-9.59025	3.58169e-20	2.85314e-19	34.3657			79750
ENSG00000094963	ENSG00000094963	2327	FMO2	-2.60832	-1.29411	-9.54042	5.39676e-20	4.24492e-19	34.3621			2642
ENSG00000101049	ENSG00000101049	10110	SGK2	-2.03898	4.27612	-9.59033	3.57944e-20	2.85226e-19	34.3422			23768
ENSG00000168004	ENSG00000168004	117245	HRASLS5	-2.55998	-1.89025	-9.53201	5.78259e-20	4.5313e-19	34.3408			820
ENSG00000167800	ENSG00000167800	347853	TBX10	-2.66346	0.633367	-9.55667	4.72216e-20	3.73073e-19	34.3162			2487
ENSG00000151338	ENSG00000151338	145282	MIPOL1	-1.69269	1.87849	-9.56349	4.46475e-20	3.53406e-19	34.3077			126433
ENSG00000112214	ENSG00000112214	9457	FHL5	-1.61604	-0.503925	-9.53262	5.75383e-20	4.51159e-19	34.3025			389114
ENSG00000227907	ENSG00000227907	#N/A	RP11-102C16.3	-1.90802	-2.64389	-9.51381	6.71325e-20	5.23922e-19	34.268			2213
ENSG00000120280	ENSG00000120280	80231	CXorf21	-1.6212	0.0635118	-9.53002	5.87778e-20	4.60156e-19	34.2364			952
ENSG00000007264	ENSG00000007264	4145	MATK	-1.72316	0.882419	-9.53595	5.59864e-20	4.39404e-19	34.2022			440556
ENSG00000253304	ENSG00000253304	399474	TMEM200B	-1.57274	0.970039	-9.53079	5.84054e-20	4.57384e-19	34.1571			56101
ENSG00000000971	ENSG00000000971	3075	CFH	-1.6083	4.26314	-9.56007	4.59203e-20	3.63137e-19	34.1056			101927482
ENSG00000110077	ENSG00000110077	64231	MS4A6A	-1.65215	4.04552	-9.55647	4.72999e-20	3.73574e-19	34.0858			401491
ENSG00000258789	ENSG00000258789	#N/A	RP11-507K2.3	-1.74759	-2.36013	-9.49214	8.01706e-20	6.2276e-19	34.0853			26085
ENSG00000153822	ENSG00000153822	3773	KCNJ16	-2.41533	-3.41076	-9.48841	8.26548e-20	6.41261e-19	34.0806			285671
ENSG00000042980	ENSG00000042980	10863	ADAM28	-1.65981	2.64694	-9.54415	5.23394e-20	4.12074e-19	34.0796			1084
ENSG00000275395	ENSG00000275395	8857	FCGBP	-4.15488	7.97623	-9.56324	4.47392e-20	3.5402e-19	34.0714			2334
ENSG00000111962	ENSG00000111962	10090	UST	-1.88349	1.00474	-9.52152	6.30203e-20	4.92907e-19	34.0512			50852
ENSG00000188095	ENSG00000188095	145873	MESP2	-1.89354	-1.14033	-9.49519	7.81985e-20	6.08386e-19	34.0335			9332
ENSG00000054356	ENSG00000054356	5798	PTPRN	-2.26023	-0.0652167	-9.50659	7.12243e-20	5.55164e-19	34.0108			7276
ENSG00000256139	ENSG00000256139	#N/A	RP11-968O1.5	-1.76151	-1.53577	-9.48078	8.79804e-20	6.81943e-19	33.9465			102467146
ENSG00000164237	ENSG00000164237	134147	CMBL	-2.075	6.08176	-9.54052	5.3922e-20	4.24267e-19	33.8973			53353
ENSG00000117090	ENSG00000117090	6504	SLAMF1	-1.53191	0.95774	-9.4928	7.97376e-20	6.19589e-19	33.8592			25803
ENSG00000140090	ENSG00000140090	123041	SLC24A4	-1.60634	-1.59883	-9.46594	9.93255e-20	7.67976e-19	33.8396			165545
ENSG00000257842	ENSG00000257842	#N/A	NOVA1-AS1	-3.00547	-3.31185	-9.46069	1.03672e-19	8.00095e-19	33.8297			729966
ENSG00000277758	ENSG00000277758	102724488	ABC7-42404400C24.1	-1.86503	-3.91899	-9.45031	1.12839e-19	8.68971e-19	33.8126			151449
ENSG00000186766	ENSG00000186766	399823	FOXI2	-1.89621	-4.19121	-9.44682	1.16099e-19	8.93252e-19	33.7958			80034
ENSG00000130822	ENSG00000130822	139728	PNCK	-2.53154	-0.29112	-9.47744	9.04141e-20	7.00373e-19	33.7708			1358
ENSG00000267254	ENSG00000267254	284408	ZNF790-AS1	-1.60166	-2.34372	-9.44837	1.14644e-19	8.82328e-19	33.7364			1066
ENSG00000143185	ENSG00000143185	6846	XCL2	-2.16852	-2.67481	-9.43964	1.23105e-19	9.45114e-19	33.6629			84889
ENSG00000095637	ENSG00000095637	10580	SORBS1	-1.73303	5.40222	-9.5075	7.06988e-20	5.51239e-19	33.6428			57565
ENSG00000153303	ENSG00000153303	79981	FRMD1	-2.43865	2.59563	-9.49494	7.83528e-20	6.09397e-19	33.6401			150921
ENSG00000248441	ENSG00000248441	105370994	LINC01197	-1.7339	-1.6276	-9.42958	1.33618e-19	1.02175e-18	33.5415			3859
ENSG00000158008	ENSG00000158008	2134	EXTL1	-1.91748	-2.9245	-9.42059	1.43769e-19	1.09669e-18	33.5291			4880
ENSG00000278934	ENSG00000278934	#N/A	CTD-2006M22.2	-1.9059	-2.41988	-9.42306	1.40912e-19	1.07621e-18	33.5237			388585
ENSG00000261795	ENSG00000261795	#N/A	RP11-90P13.1	-1.92134	-4.10076	-9.40027	1.69611e-19	1.28675e-18	33.4181			57683
ENSG00000105383	ENSG00000105383	945	CD33	-1.54405	0.522506	-9.43145	1.31596e-19	1.00721e-18	33.406			101929970
ENSG00000007314	ENSG00000007314	6329	SCN4A	-2.09596	-2.61006	-9.40502	1.63183e-19	1.24003e-18	33.3822			339855
ENSG00000180432	ENSG00000180432	1582	CYP8B1	-1.85907	-4.17535	-9.39323	1.79602e-19	1.35967e-18	33.3666			57526
ENSG00000255833	ENSG00000255833	497189	TIFAB	-2.13239	-1.16944	-9.41358	1.52205e-19	1.15892e-18	33.3639			8900
ENSG00000225465	ENSG00000225465	#N/A	RFPL1S	-1.77466	-3.43593	-9.39244	1.80758e-19	1.36717e-18	33.3306			2043
ENSG00000253703	ENSG00000253703	#N/A	IGHV1-68	-2.05375	-4.71382	-9.384	1.93576e-19	1.46014e-18	33.3102			5100
ENSG00000185869	ENSG00000185869	374899	ZNF829	-1.67726	-0.521796	-9.40953	1.57309e-19	1.19705e-18	33.3061			168620
ENSG00000273971	ENSG00000273971	#N/A	RP11-77K12.10	-2.35125	-3.828	-9.38373	1.94008e-19	1.46296e-18	33.2595			90523
ENSG00000134769	ENSG00000134769	1837	DTNA	-2.04729	1.35906	-9.42994	1.33232e-19	1.01942e-18	33.2512			84636
ENSG00000234535	ENSG00000234535	#N/A	RP11-37L2.1	-1.65882	-3.75216	-9.37877	2.01977e-19	1.52213e-18	33.2397			3586
ENSG00000154529	ENSG00000154529	100289279	CNTNAP3B	-2.25384	-2.7817	-9.38613	1.90264e-19	1.43602e-18	33.2328			9455
ENSG00000224307	ENSG00000224307	101929331	RP11-344B5.2	-1.90367	-2.89333	-9.38215	1.96514e-19	1.48141e-18	33.2205			27012
ENSG00000270550	ENSG00000270550	#N/A	IGHV3-30	-3.03121	2.92509	-9.43926	1.23483e-19	9.47728e-19	33.1515			284297
ENSG00000144820	ENSG00000144820	84873	ADGRG7	-2.53267	2.03399	-9.42624	1.3731e-19	1.04966e-18	33.1254			1152
ENSG00000242580	ENSG00000242580	#N/A	IGKV1D-43	-2.99416	-2.57911	-9.36812	2.20209e-19	1.65504e-18	33.0479			6375
ENSG00000211643	ENSG00000211643	#N/A	IGLV5-52	-1.92921	-4.11354	-9.35277	2.49378e-19	1.86754e-18	33.0384			5737
ENSG00000122188	ENSG00000122188	54900	LAX1	-1.94235	0.40053	-9.38646	1.89756e-19	1.43263e-18	33.0233			160728
ENSG00000036473	ENSG00000036473	5009	OTC	-2.96264	-0.200141	-9.38588	1.90654e-19	1.43854e-18	32.9954			344148
ENSG00000232756	ENSG00000232756	#N/A	RP5-1185I7.1	-2.25178	-1.55689	-9.36	2.35202e-19	1.76454e-18	32.9525			10136
ENSG00000165548	ENSG00000165548	57156	TMEM63C	-2.24477	2.19873	-9.40332	1.65463e-19	1.25604e-18	32.9402			3752
ENSG00000143028	ENSG00000143028	284612	SYPL2	-1.75688	-1.37952	-9.35494	2.45036e-19	1.83557e-18	32.925			406886
ENSG00000140287	ENSG00000140287	3067	HDC	-2.00352	-0.368483	-9.35959	2.35982e-19	1.76987e-18	32.8737			1496
ENSG00000230519	ENSG00000230519	#N/A	RP11-1060J15.5	-2.11372	-3.90399	-9.32924	3.01695e-19	2.24187e-18	32.8357			643923
ENSG00000139364	ENSG00000139364	114795	TMEM132B	-1.85976	-1.25547	-9.3386	2.79705e-19	2.08403e-18	32.782			100130418
ENSG00000009694	ENSG00000009694	10178	TENM1	-2.35464	-2.62186	-9.32797	3.0482e-19	2.26374e-18	32.7552			1143
ENSG00000176919	ENSG00000176919	733	C8G	-1.89269	0.286269	-9.34959	2.5589e-19	1.91458e-18	32.7459			375318
ENSG00000138685	ENSG00000138685	2247	FGF2	-1.71361	1.40834	-9.36178	2.31832e-19	1.73978e-18	32.7282			91752
ENSG00000130540	ENSG00000130540	25830	SULT4A1	-3.00584	-2.48075	-9.32932	3.01511e-19	2.24117e-18	32.7268			9229
ENSG00000124749	ENSG00000124749	81578	COL21A1	-1.85363	-0.402588	-9.32364	3.15673e-19	2.34365e-18	32.5953			3233
ENSG00000259363	ENSG00000259363	400464	CTD-2054N24.2	-1.80624	-3.30075	-9.3011	3.78705e-19	2.79337e-18	32.5947			3821
ENSG00000278058	ENSG00000278058	#N/A	RP11-70D24.2	-1.65488	-3.48953	-9.29597	3.94704e-19	2.90709e-18	32.568			101929623
ENSG00000254703	ENSG00000254703	100507392	SENCR	-1.50259	-2.14866	-9.30262	3.74077e-19	2.76331e-18	32.5661			713
ENSG00000228113	ENSG00000228113	#N/A	AC003991.3	-2.06324	-2.01709	-9.29983	3.82598e-19	2.82125e-18	32.5102			389558
ENSG00000187980	ENSG00000187980	391013	PLA2G2C	-1.91928	-4.33807	-9.27964	4.50243e-19	3.30253e-18	32.4654			164284
ENSG00000144857	ENSG00000144857	91653	BOC	-1.72805	2.46072	-9.34289	2.70163e-19	2.01835e-18	32.4639			55655
ENSG00000111452	ENSG00000111452	283383	ADGRD1	-1.84008	1.16837	-9.32006	3.24939e-19	2.40958e-18	32.4142			1607
ENSG00000254988	ENSG00000254988	#N/A	CTD-2547H18.1	-2.77559	-1.68859	-9.29378	4.01744e-19	2.95546e-18	32.4036			29909
ENSG00000100368	ENSG00000100368	1439	CSF2RB	-1.66408	3.32396	-9.34274	2.70487e-19	2.01957e-18	32.3989			84676
ENSG00000153956	ENSG00000153956	781	CACNA2D1	-1.69589	1.67635	-9.30828	3.5737e-19	2.64458e-18	32.2695			144809
ENSG00000188620	ENSG00000188620	340784	HMX3	-2.67237	-3.83475	-9.25346	5.55871e-19	4.05235e-18	32.2131			5104
ENSG00000146374	ENSG00000146374	84870	RSPO3	-2.10769	0.943211	-9.29399	4.0108e-19	2.95144e-18	32.2074			10900
ENSG00000211946	ENSG00000211946	#N/A	IGHV3-20	-2.99801	-0.972952	-9.26717	4.97818e-19	3.63975e-18	32.1226			354
ENSG00000181195	ENSG00000181195	5179	PENK	-2.98415	-2.87573	-9.24929	5.74827e-19	4.18688e-18	32.1128			91937
ENSG00000253120	ENSG00000253120	#N/A	IGLV2-34	-2.73832	-2.84995	-9.24616	5.89482e-19	4.29237e-18	32.1063			6899
ENSG00000134955	ENSG00000134955	219855	SLC37A2	-1.78901	2.84192	-9.30214	3.75538e-19	2.77328e-18	32.1046			167127
ENSG00000259171	ENSG00000259171	#N/A	RP11-903H12.5	-2.39668	-2.85088	-9.2421	6.09006e-19	4.43325e-18	32.0771			10814
ENSG00000055813	ENSG00000055813	114800	CCDC85A	-2.0827	-2.50099	-9.24126	6.13157e-19	4.46086e-18	32.0719			57451
ENSG00000240184	ENSG00000240184	5098	PCDHGC3	-1.62239	2.6498	-9.29425	4.00237e-19	2.94611e-18	32.0652			3861
ENSG00000196218	ENSG00000196218	6261	RYR1	-1.62145	-0.539771	-9.25106	5.66697e-19	4.12886e-18	32.0496			3543
ENSG00000258793	ENSG00000258793	#N/A	RP11-404P21.3	-1.96374	-4.08996	-9.22578	6.94299e-19	5.0307e-18	32.0271			56062
ENSG00000166793	ENSG00000166793	219539	YPEL4	-1.74046	-1.37684	-9.2411	6.13916e-19	4.46379e-18	32.0207			8644
ENSG00000155970	ENSG00000155970	286097	MICU3	-1.85961	-1.02072	-9.2413	6.12951e-19	4.46066e-18	31.9875			125965
ENSG00000156299	ENSG00000156299	7074	TIAM1	-1.64977	1.65117	-9.27056	4.84431e-19	3.54498e-18	31.9823			148281
ENSG00000095777	ENSG00000095777	53904	MYO3A	-2.36989	-3.11011	-9.22418	7.03233e-19	5.08953e-18	31.9561			126859
ENSG00000124212	ENSG00000124212	5740	PTGIS	-2.13943	2.37088	-9.27927	4.51609e-19	3.31158e-18	31.937			494470
ENSG00000058404	ENSG00000058404	816	CAMK2B	-2.20183	-2.11185	-9.2255	6.95845e-19	5.04044e-18	31.9204			168667
ENSG00000166025	ENSG00000166025	154810	AMOTL1	-1.62707	3.60701	-9.28507	4.30971e-19	3.16581e-18	31.9199			8641
ENSG00000255186	ENSG00000255186	#N/A	RP11-514F3.5	-1.969	-3.82483	-9.20871	7.96137e-19	5.7337e-18	31.8808			155465
ENSG00000172782	ENSG00000172782	283985	FADS6	-3.14257	-2.40392	-9.22198	7.15745e-19	5.17709e-18	31.8655			389320
ENSG00000254046	ENSG00000254046	#N/A	IGHV1-17	-2.43034	-3.8127	-9.20038	8.51097e-19	6.12422e-18	31.8006			2623
ENSG00000005102	ENSG00000005102	4222	MEOX1	-1.78046	0.531133	-9.23121	6.64655e-19	4.82198e-18	31.7837			216
ENSG00000262061	ENSG00000262061	100506388	RP11-1260E13.4	-1.92098	-2.37763	-9.19518	8.87237e-19	6.37045e-18	31.7079			342897
[truncated: 693 more rows]

## Sheet: go
Category	Term	Count	%	PValue	Genes	List Total	Pop Hits	Pop Total	Fold Enrichment	Bonferroni	Benjamini	FDR
GOTERM_BP_DIRECT	GO:0007399~nervous system development	71	3291608715808990	4041.85	4692, 5067, 9148, 91851, 56131, 22871, 3084, 56896, 2668, 23040, 1136, 10814, 11341, 50674, 10178, 79739, 55800, 152330, 4208, 2824, 54715, 7253, 94235, 8787, 1271, 57556, 320, 2676, 1740, 56145, 2675, 2674, 8538, 4336, 140767, 1946, 10586, 55859, 9201, 8110, 57282, 6609, 1910, 10439, 1995, 333, 2247, 9638, 338, 6327, 3897, 4745, 9839, 9452, 9211, 8522, 2066, 1129, 1128, 2897, 2259, 2258, 84059, …	1732	287	16792	2.39845e+16	1.86896e+07	1.86895e+08	1.84066e+08
GOTERM_BP_DIRECT	GO:0007268~chemical synaptic transmission	61	2.828e+16	47350.8	6751, 5100, 6750, 6753, 6752, 3363, 56131, 23566, 3360, 4884, 6865, 6623, 4887, 1816, 3798, 6869, 4889, 2903, 6505, 5354, 2561, 145581, 320, 1740, 4852, 9229, 4857, 6570, 6572, 6530, 2892, 2890, 56479, 774, 6327, 1837, 3777, 341359, 26050, 3779, 3736, 9378, 9892, 7433, 6861, 5179, 6863, 11251, 27115, 9495, 783, 2898, 2897, 2893, 10242, 6854, 5368, 3785, 4359, 6616, 9607	1732	240	16792	2464183987682830	2.1895e+09	1.09475e+09	1.07818e+09
GOTERM_BP_DIRECT	GO:0071805~potassium ion transmembrane transport	38	1761706073249880	646857	7881, 6550, 3782, 30818, 1261, 3737, 3738, 56479, 1259, 1258, 6548, 3776, 3754, 3777, 30820, 3755, 3778, 6549, 3756, 3779, 3736, 9312, 9992, 343450, 64805, 80333, 170850, 27012, 10242, 3785, 3741, 10021, 54207, 6833, 3788, 3745, 285195, 3746	1732	121	16792	3.04476e+16	2.99106e+10	9.97022e+08	9.81928e+08
GOTERM_BP_DIRECT	GO:0006814~sodium ion transport	29	1.34446e+16	3.64483e+07	8671, 11280, 6330, 10050, 6332, 6555, 6335, 9963, 57282, 201780, 55089, 115584, 477, 6446, 6328, 55800, 6329, 160728, 6340, 9058, 159963, 6584, 6561, 246213, 482, 55117, 2258, 6338, 60482	1732	81	16792	3471103127762090	1.68536e+11	3.77897e+09	3.72176e+10
GOTERM_BP_DIRECT	GO:0007204~positive regulation of cytosolic calcium ion concentration	39	1808066759388030	408625	1043, 2099, 23566, 1910, 111, 773, 2587, 2785, 116, 952, 56477, 5732, 2829, 4887, 5734, 2826, 5737, 5030, 5294, 729230, 6863, 185, 10800, 5729, 3827, 51196, 147, 2852, 148, 10803, 623, 1907, 5028, 10563, 5745, 2837, 1902, 948, 79608	1732	134	16792	2.82172e+16	1.88947e+11	3.77897e+09	3.72176e+10
GOTERM_BP_DIRECT	GO:0007155~cell adhesion	89	4.1261e+16	5.83257e+06	5067, 22915, 91653, 6356, 23166, 56131, 256076, 22871, 8174, 4606, 57502, 27283, 26032, 57823, 10418, 284217, 1496, 634, 8406, 79937, 6504, 6900, 4921, 152330, 10894, 3679, 9635, 10580, 3695, 29119, 388585, 2043, 1272, 482, 320, 1501, 56145, 55576, 256158, 3960, 1824, 10225, 7143, 7148, 1285, 7060, 3385, 8470, 575, 333, 114132, 53841, 1310, 6403, 9638, 11122, 3897, 5239, 10752, 340267, 27181, 864…	1732	459	16792	1.87989e+16	2.69694e+09	4.49497e+09	4.42692e+10
GOTERM_BP_DIRECT	GO:0007586~digestion	24	1.11266e+16	2.75886e+07	23615, 5540, 6564, 6344, 7433, 6751, 6750, 6752, 5697, 1646, 105379861, 114131, 1510, 2169, 2587, 57016, 4224, 10891, 4225, 54658, 4852, 10136, 5408, 10753	1732	63	16792	3.69339e+16	1.27562e+12	1.79347e+10	1.76632e+11
GOTERM_BP_DIRECT	GO:0034220~ion transmembrane transport	50	2.31803e+16	3.10288e+07	63982, 203859, 245972, 1181, 3359, 2742, 477, 1179, 53826, 50636, 2901, 285242, 22802, 9635, 2562, 2561, 482, 2281, 84239, 364, 2555, 489, 1188, 844, 845, 5348, 285175, 2892, 2890, 491, 492, 493, 2566, 534, 10396, 10110, 6446, 3777, 6340, 6263, 6261, 57578, 2899, 2898, 343, 2897, 2893, 5205, 6338, 170572	1732	210	16792	2308369075112720	1.43467e+12	1.79347e+10	1.76632e+11
GOTERM_BP_DIRECT	GO:0007626~locomotory behavior	27	1.25174e+16	1.68331e+09	4211, 1143, 1141, 491, 3084, 27306, 54112, 111, 1996, 774, 1136, 4886, 4887, 64072, 4009, 5153, 347730, 23551, 83715, 460, 257194, 320, 2775, 6414, 10882, 6616, 4857	1732	84	16792	3.1163e+16	7.78058e+11	8.64846e+09	8.51753e+10
GOTERM_BP_DIRECT	GO:0070098~chemokine-mediated signaling pathway	24	1.11266e+16	3.44209e+08	6375, 6352, 6363, 729230, 6355, 6366, 6387, 6368, 6357, 6356, 1240, 1524, 1238, 643, 2532, 10803, 2840, 6359, 51554, 6358, 10563, 2829, 2826, 6846	1732	71	16792	3277233841850170	0.0015903587172830802	1.59162e+11	1.56753e+12
GOTERM_BP_DIRECT	GO:0006874~cellular calcium ion homeostasis	28	1.2981e+16	4.18144e+08	6352, 6355, 6357, 6356, 2053, 492, 123041, 493, 284612, 1991, 5579, 857, 6547, 1816, 5350, 6363, 729230, 6387, 6368, 6543, 1908, 84239, 287, 2898, 489, 6359, 6358, 846	1732	93	16792	2.91897e+16	0.0019316290688241589	1.75772e+12	1.73112e+11
GOTERM_BP_DIRECT	GO:0007411~axon guidance	39	1808066759388030	5.61598e+08	23768, 7143, 8399, 8633, 91653, 9423, 56896, 4804, 170302, 474, 1436, 151449, 9638, 4147, 6900, 3798, 137970, 3897, 10752, 152330, 4009, 9378, 9353, 9211, 6586, 6387, 4684, 644168, 2044, 57451, 23114, 57556, 288, 2676, 57731, 3800, 1946, 5649, 2737	1732	159	16792	2378055688701030	0.002593461723352619	2.16402e+11	2.13126e+11
GOTERM_BP_DIRECT	GO:0007169~transmembrane receptor protein tyrosine kinase signaling pathway	28	1.2981e+16	8.39054e+07	6098, 9068, 4593, 4058, 3084, 1436, 3815, 695, 2322, 238, 11122, 55824, 50852, 5979, 7010, 4145, 2066, 26228, 115727, 284948, 660, 4915, 640, 4916, 55359, 2675, 4919, 924	1732	96	16792	2827752117013080	0.0038722727351263586	2.98445e+11	2.93927e+11
GOTERM_BP_DIRECT	GO:0019228~neuronal action potential	14	0.6490496059341678	1.19931e+10	11280, 5023, 6332, 6335, 54112, 3737, 288, 2898, 2852, 1134, 10242, 6328, 6329, 3736	1732	28	16792	4847575057736720	0.005530275654711758	3.96116e+12	3.90119e+11
GOTERM_BP_DIRECT	GO:0007187~G-protein coupled receptor signaling pathway, coupled to cyclic nucleotide second messenger	18	0.8344923504867872	1.45977e+10	7253, 7433, 6751, 6753, 6752, 11251, 3363, 23566, 3360, 1129, 155, 1269, 1268, 4543, 4852, 2829, 4886, 5745	1732	46	16792	3.79375e+16	0.0067272523445075505	4.44262e+12	4.37537e+12
GOTERM_BP_DIRECT	GO:0007188~adenylate cyclase-modulating G-protein coupled receptor signaling pathway	16	0.7417709782104774	1.53724e+09	2770, 9340, 1129, 154, 155, 554, 147, 1268, 2775, 2642, 2587, 2641, 108, 5567, 5734, 5745	1732	37	16792	4192497347231750	0.007083001502327213	4.44262e+12	4.37537e+12
GOTERM_BP_DIRECT	GO:0050808~synapse organization	15	0.6954102920723227	1.78867e+09	5063, 7143, 5098, 347730, 9723, 22871, 23114, 491, 57502, 1501, 116442, 80059, 6623, 6622, 4009	1732	33	16792	4406886416124290	0.008236691970703758	4.86517e+11	4.79152e+11
GOTERM_BP_DIRECT	GO:0007166~cell surface receptor signaling pathway	55	2.54984e+16	2.12651e+09	5540, 6751, 6750, 9340, 154, 54112, 951, 284217, 23284, 117, 6865, 4886, 4887, 51567, 4888, 6869, 4889, 8743, 1908, 57556, 84873, 2674, 23495, 1907, 5028, 5745, 10103, 7102, 1285, 105379861, 1910, 575, 577, 2642, 930, 8989, 4543, 10990, 51348, 11126, 3977, 283383, 939, 7433, 6344, 4881, 7434, 1132, 441631, 10800, 84059, 10563, 3820, 3821, 948	1732	274	16792	1.94611e+16	0.0097848228291193	5.33733e+11	5.25654e+11
GOTERM_BP_DIRECT	GO:0007612~learning	20	0.927213722763097	2.19311e+09	266743, 9378, 7122, 6543, 1141, 590, 5071, 22986, 4915, 57502, 1996, 57338, 2258, 84502, 5764, 5577, 10396, 6900, 6547, 1816	1732	57	16792	3401807058060850	0.010089700064286111	5.33733e+11	5.25654e+11
GOTERM_BP_DIRECT	GO:0007218~neuropeptide signaling pathway	28	1.2981e+16	2.47531e+09	441509, 6751, 5540, 6752, 57105, 105379861, 27344, 2742, 2587, 116, 10178, 4886, 4887, 4888, 4889, 11248, 114815, 23615, 6863, 5179, 5697, 11251, 22986, 10800, 5368, 4852, 2837, 9607	1732	101	16792	2.68776e+16	0.011380602359765457	5.72292e+10	5.63629e+11
GOTERM_BP_DIRECT	GO:0070374~positive regulation of ERK1 and ERK2 cascade	40	1854427445526190	2.60308e+10	6375, 6352, 9464, 5320, 6355, 5322, 6357, 285016, 6356, 338557, 57105, 650, 1436, 2247, 168667, 388325, 2641, 116, 6504, 4504, 4889, 6846, 7010, 6363, 6366, 6368, 2066, 9290, 2263, 388121, 80310, 2852, 148, 152007, 2255, 2651, 6359, 6358, 5028, 948	1732	175	16792	2.21603e+16	0.01196448513200099	5.73172e+10	5.64495e+11
GOTERM_BP_DIRECT	GO:0007409~axonogenesis	27	1.25174e+16	4.40069e+10	5063, 22854, 4969, 596, 575, 1496, 51761, 6900, 4744, 84189, 152330, 26050, 6285, 2263, 22865, 145581, 4958, 288, 322, 57453, 84631, 57731, 5549, 10446, 5803, 139065, 219527	1732	98	16792	2671112786916150	0.020143202624745005	9.24945e+11	9.10943e+11
GOTERM_BP_DIRECT	GO:0008217~regulation of blood pressure	21	0.9735744089012517	4.85609e+09	5023, 4881, 6863, 4883, 29953, 3043, 2053, 3162, 206338, 1910, 774, 477, 2642, 1113, 257313, 5742, 6446, 4852, 4886, 3952, 94	1732	65	16792	3132279268076030	0.02220439393039053	9.76286e+11	9.61506e+11
GOTERM_BP_DIRECT	GO:0071294~cellular response to zinc ion	11	0.5099675475197033	5.08382e+09	4493, 4494, 2742, 4495, 4496, 4499, 4500, 4489, 4501, 4502, 3777	1732	19	16792	5612981645800410	0.023233492431281144	9.79483e+10	9.64655e+11
GOTERM_BP_DIRECT	GO:0006813~potassium ion transport	24	1.11266e+16	5.62796e+09	9312, 7881, 123041, 482, 3737, 3738, 477, 27012, 10242, 3773, 3752, 3785, 3741, 3754, 6833, 3777, 3755, 3788, 3778, 3756, 3746, 3779, 3768, 3736	1732	82	16792	2.8376e+16	0.025688068986632118	0.0010409478266716204	0.0010251895334477852
GOTERM_BP_DIRECT	GO:0006810~transport	64	2.96708e+16	6.13967e+10	5023, 6555, 4135, 1261, 1381, 1181, 1259, 1258, 1179, 284612, 1134, 4884, 8647, 10894, 2903, 414332, 83394, 22802, 6564, 9635, 2562, 2561, 1193, 482, 367, 284723, 489, 1188, 9429, 54207, 6717, 8671, 5243, 6530, 2892, 222553, 491, 492, 774, 2566, 2169, 2167, 9638, 53405, 10351, 730005, 9717, 9058, 7276, 6542, 5375, 5730, 200931, 134829, 153328, 2898, 343, 2897, 788, 2893, 85300, 8912, 866, 6536	1732	348	16792	1.78302e+16	0.02799070172473106	0.001091916203394884	0.0010753863300735948
GOTERM_BP_DIRECT	GO:1903779~regulation of cardiac conduction	19	0.880853036624942	7.24247e+10	6263, 5350, 4880, 4881, 6543, 491, 492, 482, 2281, 493, 6261, 477, 489, 844, 845, 5348, 4842, 6547, 53826	1732	56	16792	3289425932035630	0.03293475898124498	0.0012396551864357554	0.001220888780066702
GOTERM_BP_DIRECT	GO:0006940~regulation of smooth muscle contraction	10	0.4636068613815485	7.50656e+09	1129, 154, 9312, 51196, 1136, 477, 1264, 1143, 857, 150	1732	16	16792	6059468822170900	0.034114976841312594	0.0012396551864357554	0.001220888780066702
GOTERM_BP_DIRECT	GO:0051965~positive regulation of synapse assembly	20	0.927213722763097	8.90517e+09	23768, 9378, 347730, 94030, 22871, 147381, 22865, 23316, 4915, 4916, 575, 577, 23284, 84631, 54674, 84189, 1946, 26050, 139065, 64084	1732	62	16792	3.12747e+16	0.04034139455119512	0.0014199135773970792	0.0013984183459053417
GOTERM_BP_DIRECT	GO:0035725~sodium ion transmembrane transport	22	1.01994e+16	9.23085e+06	6340, 8671, 6561, 11280, 6330, 10050, 6332, 6335, 9963, 6543, 26504, 123041, 57030, 6568, 10021, 6328, 6338, 8647, 6547, 6327, 55800, 6329	1732	73	16792	2.92183e+16	0.04178550652221713	0.0014227810636980207	0.001401242423027852
GOTERM_BP_DIRECT	GO:0019233~sensory perception of pain	18	0.8344923504867872	1.0027e+11	4692, 7345, 6863, 5179, 6335, 1141, 1910, 3737, 1269, 1268, 1740, 116, 623, 8989, 5028, 4886, 55800, 2903	1732	52	16792	3356013501510030	0.04530651860264867	0.0014956361115381596	0.001472994561406743
GOTERM_BP_DIRECT	GO:0007267~cell-cell signaling	50	2.31803e+16	1.13785e+11	7483, 6352, 6355, 6751, 5100, 6750, 6357, 6753, 6752, 23166, 153, 154, 155, 2623, 116, 712, 7253, 23615, 7010, 8743, 6366, 6368, 1908, 29953, 206338, 79368, 367, 6359, 6375, 5241, 5125, 2254, 650, 168620, 651, 6423, 6863, 7434, 5697, 2263, 2259, 147, 2258, 148, 3586, 945, 10563, 946, 8839, 9607	1732	254	16792	1.90849e+16	0.05125450390576136	0.0016441999419721434	0.0016193093719163367
GOTERM_BP_DIRECT	GO:0042391~regulation of membrane potential	22	1.01994e+16	1.46235e+11	22999, 9783, 340273, 9699, 1261, 1811, 2899, 1259, 1258, 115111, 1136, 1134, 120892, 140730, 8912, 10021, 3741, 3778, 1836, 3756, 11149, 3736	1732	75	16792	2843910700538870	0.06538415878143833	0.0020490668093318563	0.002018047199328995
GOTERM_BP_DIRECT	GO:0043410~positive regulation of MAPK cascade	23	1.0663e+16	1.5686e+10	2254, 2263, 3570, 9283, 57161, 4804, 154, 3815, 650, 4915, 155, 2852, 367, 147, 3479, 148, 2322, 2255, 6657, 3952, 6899, 1902, 939	1732	81	16792	2752943859949240	0.06996472269454723	0.0021332997673764653	0.0021010050044620292
GOTERM_BP_DIRECT	GO:0001764~neuron migration	27	1.25174e+16	1.69356e+11	9201, 4692, 9423, 2823, 474, 8929, 23284, 84623, 92737, 4147, 6900, 10752, 347733, 4208, 8941, 6387, 644168, 460, 57556, 4915, 4916, 2258, 2676, 1641, 79625, 4137, 5649	1732	105	16792	2493038601121740	0.07532312378608796	0.002237436068154518	0.0022035648473995835
GOTERM_BP_DIRECT	GO:0035589~G-protein coupled purinergic nucleotide receptor signaling pathway	9	0.4172461752433936	2.12946e+11	29909, 5030, 286530, 53829, 27334, 5028, 9934, 64805, 2857	1732	14	16792	6232596502804350	0.09377465588193756	0.0027351730905422903	0.0026937669235141846
GOTERM_BP_DIRECT	GO:0006936~muscle contraction	27	1.25174e+16	2.41839e+11	7169, 6332, 25802, 4606, 4629, 1410, 1674, 6865, 8987, 10398, 72, 6329, 9499, 7111, 7433, 6442, 10580, 8082, 6261, 84676, 2775, 8912, 8736, 10021, 5348, 3768, 4638	1732	107	16792	2.44644e+16	0.10580151028216178	0.0030223284309104682	0.002976575189093052
GOTERM_BP_DIRECT	GO:0060078~regulation of postsynaptic membrane potential	11	0.5099675475197033	2.66033e+11	11280, 2259, 6330, 6332, 116, 6335, 10021, 6328, 6327, 55800, 6329	1732	22	16792	4847575057736720	0.1157500192102745	0.003237206218509647	0.003188200069007987
GOTERM_BP_DIRECT	GO:0007165~signal transduction	163	7556791840519230	2.87527e+11	5023, 6355, 9745, 5145, 5662, 6357, 30818, 8654, 6356, 4058, 8412, 56896, 2668, 3359, 3479, 115, 238, 5137, 5138, 6504, 8404, 94, 10894, 54518, 5152, 5153, 6368, 1908, 2562, 29953, 54360, 1193, 206338, 10788, 1501, 3805, 367, 2676, 84676, 3489, 55698, 6359, 2837, 6375, 5563, 4355, 128611, 8153, 3815, 126669, 117289, 814, 50852, 9912, 10752, 10235, 816, 199920, 27181, 50859, 4360, 9378, 6387, 5179…	1732	1161	16792	1.36116e+16	0.12449488207013815	0.0034090351319565736	0.0033574277662046363
GOTERM_BP_DIRECT	GO:0006811~ion transport	30	1.39082e+16	2.97782e+11	6550, 5023, 1143, 1141, 206358, 123041, 1811, 3359, 1136, 8989, 6568, 6548, 6547, 6549, 6505, 1836, 389816, 160728, 26507, 6564, 6543, 246213, 2561, 57030, 115111, 2555, 6578, 79849, 285195, 219527	1732	127	16792	2.29019e+16	0.12863668709063714	0.00344235543311184	0.0033902436510361853
GOTERM_BP_DIRECT	GO:0034765~regulation of ion transmembrane transport	27	1.25174e+16	4.7627e+11	11280, 6332, 6335, 3737, 3738, 56479, 773, 774, 3773, 53405, 3752, 6328, 3754, 3778, 3756, 6329, 140738, 3736, 9312, 170850, 27012, 8912, 3785, 10021, 54207, 3745, 3768	1732	111	16792	2358279757817860	0.19766788265039947	0.0053714000212705115	0.005290085574581728
GOTERM_BP_DIRECT	GO:0006954~inflammatory response	64	2.96708e+16	9.0641e+10	6352, 6355, 6357, 6356, 23166, 26279, 2350, 4804, 51284, 316, 5732, 2829, 11343, 6869, 959, 5737, 7098, 4064, 6363, 729230, 6366, 5354, 6368, 1393, 259197, 1269, 55655, 6359, 5742, 6358, 80274, 6335, 2053, 650, 1436, 2206, 1238, 3815, 81793, 1036, 654, 6403, 4225, 7857, 814, 6846, 939, 5294, 9971, 9734, 6387, 6863, 5806, 5729, 3827, 2852, 2532, 51311, 3586, 623, 10563, 6614, 56603, 8639	1732	379	16792	1.63718e+16	0.3423897375294258	0.009979138889820148	0.009828070610778752
GOTERM_BP_DIRECT	GO:0007189~adenylate cyclase-activating G-protein coupled receptor signaling pathway	16	0.7417709782104774	1.01334e+12	7253, 4883, 154, 5729, 111, 155, 114131, 2642, 115, 2587, 5732, 108, 5734, 5745, 1816, 5737	1732	50	16792	3102448036951500	0.37411719532685983	0.010896939437974526	0.010731977119493079
GOTERM_BP_DIRECT	GO:0008015~blood circulation	15	0.6954102920723227	1.1096e+12	5350, 5540, 6387, 1908, 4223, 1285, 3363, 105379861, 10021, 4852, 4886, 94, 4888, 2837, 6846	1732	45	16792	3.23172e+16	0.40136691754312126	0.011660862524939797	0.011484335626854636
GOTERM_BP_DIRECT	GO:0071377~cellular response to glucagon stimulus	14	0.6490496059341678	1.1791e+12	94235, 9340, 111, 54331, 2788, 2785, 2642, 115, 2641, 5577, 51764, 108, 5105, 5567	1732	40	16792	3.3933e+16	0.4203026255455595	0.012079493967937439	0.011896629656139078
GOTERM_BP_DIRECT	GO:0086091~regulation of heart rate by cardiac conduction	13	0.602688919796013	1.20168e+12	9992, 6330, 29119, 781, 287, 783, 10021, 3752, 3741, 857, 6327, 55800, 1824	1732	35	16792	3.60106e+16	0.42632377587137427	0.012079493967937439	0.011896629656139078
GOTERM_BP_DIRECT	GO:0071276~cellular response to cadmium ion	9	0.4172461752433936	1.29715e+12	4493, 4494, 8644, 4495, 4496, 4489, 4501, 4504, 3162	1732	17	16792	5132726531721230	0.4511005085662514	0.012761723937446274	0.012568531749811923
GOTERM_BP_DIRECT	GO:1902476~chloride transmembrane transport	23	1.0663e+16	1.51838e+10	441509, 22802, 9635, 266675, 63982, 2562, 2561, 203859, 1193, 1181, 57030, 1811, 115111, 2566, 54831, 2742, 2555, 1179, 1188, 53405, 5348, 1836, 50636	1732	93	16792	2.39773e+16	0.5044812742179218	0.014627017218958368	0.01440558746002085
GOTERM_BP_DIRECT	GO:0006816~calcium ion transport	20	0.927213722763097	1.94898e+11	6263, 5350, 6352, 6355, 1141, 491, 6261, 59284, 781, 10800, 773, 116443, 489, 1179, 4852, 5579, 857, 64072, 815, 6717	1732	76	16792	2.55136e+16	0.5939565362026298	0.018391984456611752	0.018113559086377577
GOTERM_BP_DIRECT	GO:0021549~cerebellum development	13	0.602688919796013	2.19423e+12	8941, 6751, 4760, 6753, 93986, 6752, 1272, 57502, 5764, 10891, 4009, 1902, 3746	1732	37	16792	3406404094625800	0.6374973867001182	0.020292245293134	0.019985052998471503
GOTERM_BP_DIRECT	GO:0051480~regulation of cytosolic calcium ion concentration	12	0.5563282336578581	2.24144e+12	5350, 794, 1258, 2852, 10590, 5145, 57113, 857, 64072, 491, 6261, 2281	1732	32	16792	3635681293302540	0.6453262140946993	0.02032236571974633	0.02001471744976747
GOTERM_BP_DIRECT	GO:0008202~steroid metabolic process	14	0.6490496059341678	2.66967e+12	7364, 8644, 7367, 7366, 25830, 1646, 6817, 27284, 1576, 54576, 57016, 6799, 54658, 2538	1732	43	16792	3156560502712280	0.7090552086969835	0.02373955656244502	0.023380177462235
GOTERM_BP_DIRECT	GO:0055085~transmembrane transport	44	2039870190078810	3.18382e+12	7881, 5243, 10050, 6530, 340273, 6555, 10350, 8170, 63027, 80736, 55244, 55640, 201780, 596, 115584, 23460, 6568, 10351, 119, 84102, 160728, 9058, 136306, 219855, 159963, 6561, 9899, 6543, 79085, 153328, 57030, 220963, 10349, 55530, 283537, 387700, 225, 51310, 150000, 60482, 6833, 4118, 151295, 148808	1732	244	16792	1.74831e+16	0.770633648362167	0.027777365165966898	0.027356860070461345
GOTERM_BP_DIRECT	GO:0045926~negative regulation of growth	9	0.4172461752433936	3.33872e+11	4493, 4494, 4495, 4496, 4499, 4500, 4489, 4501, 4502	1732	19	16792	4592439528382150	0.7864925446601441	0.02858936573249101	0.028156568240865928
GOTERM_BP_DIRECT	GO:0015701~bicarbonate transport	14	0.6490496059341678	3.43538e+12	8671, 6005, 3043, 23632, 3040, 57282, 1811, 771, 760, 762, 115111, 766, 759, 1836	1732	44	16792	3.08482e+16	0.7958283443866565	0.0288822048797817	0.02844497426957739
GOTERM_BP_DIRECT	GO:0001964~startle response	8	0.3708854891052387	3.72291e+11	5179, 64478, 84189, 2903, 3756, 5071, 3084, 3736	1732	15	16792	5170746728252500	0.8212549983557417	0.03020130765189379	0.029744107925329652
GOTERM_BP_DIRECT	GO:0007215~glutamate receptor signaling pathway	8	0.3708854891052387	3.72291e+11	2899, 2898, 2897, 6751, 2893, 2892, 3745, 2903	1732	15	16792	5170746728252500	0.8212549983557417	0.03020130765189379	0.029744107925329652
GOTERM_BP_DIRECT	GO:0018108~peptidyl-tyrosine phosphorylation	31	1.43718e+16	4.02215e+12	9542, 4593, 4058, 2254, 2252, 3084, 1436, 3815, 695, 2247, 1950, 2202, 2322, 238, 4921, 5979, 1439, 285220, 7010, 2045, 2066, 2044, 2263, 2043, 4915, 4916, 3568, 4919, 2255, 145957, 5649	1732	153	16792	1.96438e+16	0.8443609854753462	0.03206623852150918	0.031580806709981146
GOTERM_BP_DIRECT	GO:0007417~central nervous system development	26	1205377839592020	4.64702e+12	9201, 4692, 10370, 64377, 6456, 1280, 474, 51440, 92737, 4884, 50674, 6900, 6285, 5455, 5071, 1404, 27330, 54221, 2897, 57453, 1641, 29114, 4118, 7704, 5649, 5803	1732	120	16792	2.10062e+16	0.8834323332387342	0.03642006638591607	0.03586872455048914
GOTERM_BP_DIRECT	GO:0019934~cGMP-mediated signaling	6	0.27816411682892905	4.96049e+11	1910, 5152, 5138, 5139, 79849, 948	1732	8	16792	7271362586605080	0.899167824075997	0.03822881133402232	0.03765008797905226
GOTERM_BP_DIRECT	GO:0043270~positive regulation of ion transport	5	0.23180343069077425	5.16535e+11	1128, 5023, 5028, 3952, 64805	1732	5	16792	969515011547344	0.9082854352295802	0.03915503292747464	0.038562288051842454
GOTERM_BP_DIRECT	GO:0006935~chemotaxis	26	1205377839592020	6.01926e+11	6352, 6355, 6357, 5168, 6356, 1240, 1238, 2247, 1794, 1672, 56477, 2829, 3897, 2826, 116173, 3071, 729230, 6387, 6368, 11251, 10800, 1524, 643, 10803, 6359, 51554	1732	122	16792	2.06618e+16	0.9382179245868584	0.04426826187929474	0.04359811085603552
GOTERM_BP_DIRECT	GO:0007158~neuron cell-cell adhesion	8	0.3708854891052387	6.03136e+11	7143, 9378, 57502, 4685, 22871, 152330, 5979, 460	1732	16	16792	484757505773672	0.9385629299801842	0.04426826187929474	0.04359811085603552
GOTERM_BP_DIRECT	GO:0071456~cellular response to hypoxia	22	1.01994e+16	6.56588e+11	6285, 5740, 6422, 64506, 3162, 56776, 596, 10449, 114131, 1179, 79625, 2168, 5764, 10891, 5105, 6548, 3776, 6547, 3777, 6517, 4504, 3779	1732	96	16792	2.22181e+16	0.9520243792461975	0.047438517794626156	0.046720374142890896
GOTERM_BP_DIRECT	GO:0007193~adenylate cyclase-inhibiting G-protein coupled receptor signaling pathway	14	0.6490496059341678	6.94035e+10	6752, 4883, 11251, 2770, 9283, 64805, 111, 333, 115, 5028, 108, 4886, 4887, 1902	1732	47	16792	2.88792e+16	0.9596568108106796	0.049372592631828374	0.048625170165516096
GOTERM_BP_DIRECT	GO:0008016~regulation of heart contraction	11	0.5099675475197033	7.6646e+11	1129, 5350, 7068, 774, 2775, 1674, 8912, 27129, 5348, 3768, 6717	1732	31	16792	3440214557103470	0.9711449626965675	0.05369866353592394	0.05288575124191124
GOTERM_BP_DIRECT	GO:0002548~monocyte chemotaxis	13	0.602688919796013	8.04829e+11	6375, 6352, 6363, 6355, 6366, 6368, 6357, 6356, 2350, 3570, 6359, 6358, 6846	1732	42	16792	3000879797646540	0.9758392938606549	0.0555452130949206	0.05470434697972933
GOTERM_BP_DIRECT	GO:0098655~cation transmembrane transport	14	0.6490496059341678	8.63212e+11	285242, 6584, 5023, 1143, 1141, 22953, 84239, 3359, 57156, 1136, 1134, 10396, 84102, 170572	1732	48	16792	2827752117013080	0.981559677104655	0.05869840892303071	0.05780980844192946
GOTERM_BP_DIRECT	GO:0007271~synaptic transmission, cholinergic	12	0.5563282336578581	9.15525e+11	1129, 1128, 285242, 3359, 1136, 1134, 1143, 1132, 1141, 60482, 79608, 170572	1732	37	16792	3144373010423810	0.9855248896835301	0.0613534140079788	0.06042462097585109
GOTERM_BP_DIRECT	GO:0048265~response to pain	8	0.3708854891052387	9.34531e+11	1910, 774, 6530, 6863, 8989, 6869, 5649, 5979	1732	17	16792	4562423583752200	0.9867438087089877	0.06173243042408425	0.06079789968669543
GOTERM_BP_DIRECT	GO:0070588~calcium ion transmembrane transport	25	1.15902e+16	9.70507e+11	491, 492, 123041, 493, 59284, 2823, 773, 774, 8989, 5138, 6547, 2903, 140738, 6263, 162514, 6543, 255231, 64805, 783, 114780, 116443, 57113, 489, 8912, 140803	1732	119	16792	2036796242746520	0.9887771659090737	0.06320599677815118	0.062249158591630716
GOTERM_BP_DIRECT	GO:0050729~positive regulation of inflammatory response	18	0.8344923504867872	9.95086e+11	7098, 6375, 6352, 729230, 5320, 6355, 6368, 6357, 6356, 185, 51284, 81793, 2167, 6359, 5138, 6358, 5734, 6846	1732	73	16792	2.39058e+16	0.9899839870825959	0.06390665722151664	0.0629392121511217
GOTERM_BP_DIRECT	GO:0010459~negative regulation of heart rate	6	0.27816411682892905	0.0010212475867892568	5350, 6863, 57731, 80763, 2281, 6717	1732	9	16792	6463433410315620	0.9911262853020357	0.06468834029196607	0.06370906178408597
GOTERM_BP_DIRECT	GO:0052696~flavonoid glucuronidation	9	0.4172461752433936	0.0010651298378106053	7365, 7364, 167127, 79799, 7367, 7366, 54576, 54575, 54658	1732	22	16792	3.9662e+16	0.992757473734097	0.06655622121670593	0.06554866596472293
GOTERM_BP_DIRECT	GO:0007631~feeding behavior	12	0.5563282336578581	0.0011700085624832346	105379861, 4915, 23615, 5540, 2641, 5697, 4852, 4886, 4887, 4888, 4889, 257194	1732	38	16792	3061626352254770	0.995543033970549	0.07026129341457762	0.0691976492668656
GOTERM_BP_DIRECT	GO:0060291~long-term synaptic potentiation	12	0.5563282336578581	0.0011700085624832346	7143, 6285, 4915, 347730, 6543, 5764, 6622, 22871, 6547, 6616, 2903, 5649	1732	38	16792	3061626352254770	0.995543033970549	0.07026129341457762	0.0691976492668656
GOTERM_BP_DIRECT	GO:0019933~cAMP-mediated signaling	12	0.5563282336578581	0.0011700085624832346	111, 115, 116, 4883, 9699, 117, 1672, 5138, 108, 2044, 5139, 9472	1732	38	16792	3061626352254770	0.995543033970549	0.07026129341457762	0.0691976492668656
GOTERM_BP_DIRECT	GO:0010880~regulation of release of sequestered calcium ion into cytosol by sarcoplasmic reticulum	8	0.3708854891052387	0.0013940511140398478	1756, 201140, 845, 9472, 1193, 2946, 2281, 6717	1732	18	16792	4308955606877080	0.9984204094680683	0.08264220963231098	0.08139113811971112
GOTERM_BP_DIRECT	GO:0060079~excitatory postsynaptic potential	10	0.4636068613815485	0.001440450513215631	266743, 2898, 1136, 120892, 6622, 2903, 4208, 2901, 57030, 124925	1732	28	16792	3.46255e+16	0.9987258104483537	0.08431193890011492	0.08303559034410106
GOTERM_BP_DIRECT	GO:0048791~calcium ion-regulated exocytosis of neurotransmitter	12	0.5563282336578581	0.001479923198211448	22999, 102724488, 148281, 773, 9783, 6861, 143425, 6860, 9699, 140730, 22895, 341359	1732	39	16792	2.98312e+16	0.998938671176832	0.08553956085662169	0.08424462805818668
GOTERM_BP_DIRECT	GO:0006955~immune response	64	2.96708e+16	0.001566589898332298	6352, 93035, 6355, 6398, 6357, 6356, 3001, 8174, 1380, 57105, 4804, 27283, 1215, 3512, 10178, 714, 5734, 2826, 959, 161725, 6363, 729230, 8743, 5199, 6366, 7850, 6368, 259197, 3603, 1269, 643, 27299, 6359, 6358, 924, 10225, 5168, 5169, 29802, 1240, 2206, 1238, 1511, 81793, 730, 654, 974, 1672, 56477, 939, 7433, 6387, 11251, 284948, 1521, 2213, 10803, 126259, 3543, 3586, 51554, 54900, 10563, 948	1732	421	16792	1473847048433010	0.9992895356178105	0.08943100851714254	0.08807716539512697
GOTERM_BP_DIRECT	GO:0030855~epithelial cell differentiation	17	0.7881316643486325	0.001706941830345954	7263, 10170, 1066, 2263, 2494, 1646, 27284, 151449, 3861, 6876, 50674, 2939, 6899, 2938, 6943, 11005, 54825	1732	70	16792	2.35454e+16	0.9996291241022821	0.09625486614048404	0.09479772067555456
GOTERM_BP_DIRECT	GO:0007190~activation of adenylate cyclase activity	12	0.5563282336578581	0.001853914726348648	7253, 154, 155, 111, 554, 115, 116, 7434, 108, 10486, 1816, 153	1732	40	16792	2.90855e+16	0.9998122610029142	0.1020535916028113	0.10050866266418743
GOTERM_BP_DIRECT	GO:0046426~negative regulation of JAK-STAT cascade	12	0.5563282336578581	0.001853914726348648	23768, 339977, 1634, 57689, 347730, 4760, 1101, 80059, 94030, 857, 64922, 146760	1732	40	16792	2.90855e+16	0.9998122610029142	0.1020535916028113	0.10050866266418743
GOTERM_BP_DIRECT	GO:0008344~adult locomotory behavior	14	0.6490496059341678	0.0019235990672097486	7253, 7111, 6387, 23544, 5071, 163175, 2668, 80243, 477, 6623, 6622, 84189, 10752, 124925	1732	52	16792	2.61023e+16	0.9998640587856409	0.10464378925621032	0.10305964884791995
GOTERM_BP_DIRECT	GO:0006855~drug transmembrane transport	8	0.3708854891052387	0.0020124887260446244	6570, 55244, 6584, 5243, 340273, 9429, 10351, 5205	1732	19	16792	4082168469673020	0.9999099480928398	0.10552363246505926	0.10392617263102938
GOTERM_BP_DIRECT	GO:0010881~regulation of cardiac muscle contraction by regulation of the release of sequestered calcium ion	8	0.3708854891052387	0.0020124887260446244	1756, 5350, 287, 477, 845, 1193, 2946, 2281	1732	19	16792	4082168469673020	0.9999099480928398	0.10552363246505926	0.10392617263102938
GOTERM_BP_DIRECT	GO:0035235~ionotropic glutamate receptor signaling pathway	9	0.4172461752433936	0.0020310560746951284	2899, 2898, 2897, 116443, 2893, 2892, 2890, 2903, 2901	1732	24	16792	363568129330254	0.9999173713148266	0.10552363246505926	0.10392617263102938
GOTERM_BP_DIRECT	GO:0051924~regulation of calcium ion transport	9	0.4172461752433936	0.0020310560746951284	781, 5350, 287, 596, 774, 5023, 816, 64805, 6717	1732	24	16792	363568129330254	0.9999173713148266	0.10552363246505926	0.10392617263102938
GOTERM_BP_DIRECT	GO:0014066~regulation of phosphatidylinositol 3-kinase signaling	18	0.8344923504867872	0.0021525776870365463	9542, 9365, 2254, 2066, 2252, 2263, 3084, 26051, 3815, 2247, 1950, 930, 2255, 634, 152831, 145957, 50852, 957	1732	78	16792	2.23734e+16	0.9999529475435962	0.11059465805396657	0.10892043096404924
GOTERM_BP_DIRECT	GO:0043406~positive regulation of MAP kinase activity	15	0.6954102920723227	0.002234554214465068	5294, 8654, 1908, 150, 148252, 3815, 80310, 2247, 1950, 2322, 120892, 1991, 54769, 10178, 4208	1732	59	16792	2464868673425450	0.9999678191907092	0.1135448207438074	0.11182593288652658
GOTERM_BP_DIRECT	GO:0007200~phospholipase C-activating G-protein coupled receptor signaling pathway	16	0.7417709782104774	0.0024930891654368044	5030, 4883, 2099, 185, 10800, 57105, 1910, 51196, 147, 148, 2587, 51764, 5028, 5745, 6869, 2837	1732	66	16792	2350339421932950	0.9999902908173087	0.1253048293584759	0.12340791368912182
GOTERM_BP_DIRECT	GO:1901379~regulation of potassium ion transmembrane transport	7	0.3245248029670839	0.0026174400663776017	80333, 9992, 7881, 30818, 30820, 1804, 57628	1732	15	16792	4524403387220930	0.9999945446296833	0.13014024588096806	0.12817012970197417
GOTERM_BP_DIRECT	GO:0050853~B cell receptor signaling pathway	14	0.6490496059341678	0.002763553712722472	3071, 640, 596, 695, 973, 89857, 930, 974, 3543, 952, 100423062, 5336, 5579, 4208	1732	54	16792	2.51356e+16	0.9999972291661111	0.13459441273932032	0.13255686756376833
GOTERM_BP_DIRECT	GO:0009813~flavonoid biosynthetic process	8	0.3708854891052387	0.002823455457550621	7365, 7364, 167127, 79799, 7367, 7366, 54575, 54658	1732	20	16792	3.87806e+16	0.9999979011559909	0.13459441273932032	0.13255686756376833
GOTERM_BP_DIRECT	GO:0030318~melanocyte differentiation	8	0.3708854891052387	0.002823455457550621	1910, 3815, 596, 5873, 1908, 7306, 4208, 2737	1732	20	16792	3.87806e+16	0.9999979011559909	0.13459441273932032	0.13255686756376833
GOTERM_BP_DIRECT	GO:0019229~regulation of vasoconstriction	8	0.3708854891052387	0.002823455457550621	477, 148, 1908, 10242, 1907, 3741, 150, 185	1732	20	16792	3.87806e+16	0.9999979011559909	0.13459441273932032	0.13255686756376833
GOTERM_BP_DIRECT	GO:0007156~homophilic cell adhesion via plasma membrane adhesion molecules	29	1.34446e+16	0.0030136640049668924	5100, 5101, 56131, 28513, 57526, 54798, 53841, 84623, 57863, 634, 11122, 64072, 57549, 253559, 5979, 221935, 8641, 5098, 64881, 5099, 64405, 259197, 57453, 56145, 56101, 57575, 1824, 64084, 54825	1732	158	16792	1.77949e+16	0.9999991312605817	0.14094621089996826	0.1388125096103926
GOTERM_BP_DIRECT	GO:0040012~regulation of locomotion	5	0.23180343069077425	0.003048144699393777	7253, 1128, 120892, 1132, 6622	1732	7	16792	6925107225338170	0.9999992596524244	0.14094621089996826	0.1388125096103926
GOTERM_BP_DIRECT	GO:0046069~cGMP catabolic process	5	0.23180343069077425	0.003048144699393777	5152, 5153, 5136, 8654, 5138	1732	7	16792	6925107225338170	0.9999992596524244	0.14094621089996826	0.1388125096103926
GOTERM_BP_DIRECT	GO:0071392~cellular response to estradiol stimulus	10	0.4636068613815485	0.0031658281209192055	2852, 6751, 6753, 6752, 3586, 6422, 10891, 54658, 2099, 1393	1732	31	16792	3.12747e+16	0.9999995710863406	0.1449385072389149	0.14274436893728776
GOTERM_BP_DIRECT	GO:0007588~excretion	11	0.5099675475197033	0.0033930838034877614	1811, 6340, 364, 6344, 554, 1188, 2981, 6865, 6338, 81693, 3162	1732	37	16792	2.88234e+16	0.9999998505491065	0.1530304929895751	0.15071385490366024
GOTERM_BP_DIRECT	GO:0071560~cellular response to transforming growth factor beta stimulus	13	0.602688919796013	0.0034087674692747046	6375, 7123, 6660, 5179, 6422, 1524, 80310, 10891, 5138, 5139, 857, 94, 4208	1732	49	16792	2572182683697030	0.9999998610381944	0.1530304929895751	0.15071385490366024
GOTERM_BP_DIRECT	GO:0007613~memory	15	0.6954102920723227	0.0036458081890153845	6285, 4593, 6543, 1141, 22986, 1524, 57338, 2258, 1268, 8516, 54207, 3776, 6547, 4009, 2903	1732	62	16792	2.3456e+16	0.999999953741605	0.1620982410192994	0.1596443316613083
GOTERM_BP_DIRECT	GO:0052695~cellular glucuronidation	7	0.3245248029670839	0.0038260225534342616	7364, 79799, 7367, 7366, 54576, 54575, 54658	1732	16	16792	4241628175519630	0.9999999799584648	0.16772531039895422	0.16518621616713614
GOTERM_BP_DIRECT	GO:0007517~muscle organ development	19	0.880853036624942	0.003844914122467376	6442, 6445, 2660, 2273, 9099, 1756, 150921, 3479, 1410, 8912, 6876, 140578, 8910, 6899, 3679, 4208, 6717, 43, 11149	1732	89	16792	2069751148247130	0.9999999816410732	0.16772531039895422	0.16518621616713614
GOTERM_BP_DIRECT	GO:0050873~brown fat cell differentiation	10	0.4636068613815485	0.004008251792007412	154, 4151, 155, 2167, 10891, 9370, 5997, 6517, 51316, 153	1732	32	16792	3.02973e+16	0.9999999913991141	0.1732164138901147	0.17059419309160517
GOTERM_BP_DIRECT	GO:0010628~positive regulation of gene expression	42	1.94715e+16	0.00438617960879349	22999, 4593, 9464, 10370, 130497, 9027, 2254, 2053, 2192, 170302, 650, 3815, 10439, 51043, 55022, 554, 338, 857, 72, 4504, 54738, 5737, 4208, 7098, 5354, 5455, 9314, 9699, 5873, 1272, 5071, 26228, 23316, 287, 4915, 288, 4916, 51471, 2852, 367, 56603, 2934	1732	262	16792	1554184369656040	0.9999999985127017	0.18779346769501018	0.1849505735041255
GOTERM_BP_DIRECT	GO:0007605~sensory perception of sound	25	1.15902e+16	0.00454218689902733	7068, 1285, 146183, 1141, 491, 1280, 22953, 53405, 84189, 64072, 53904, 7275, 9455, 9750, 4640, 2562, 246213, 259236, 2561, 83715, 84059, 83641, 57731, 5205, 6899	1732	133	16792	1.8224e+16	0.9999999992793858	0.19268873597341626	0.18977173521257304
GOTERM_BP_DIRECT	GO:0017144~drug metabolic process	9	0.4172461752433936	0.0046335890873165034	66002, 2327, 124, 1576, 54576, 54658, 2330, 2053, 2329	1732	27	16792	3.23172e+16	0.9999999995286918	0.1930244679256893	0.19010238471747168
GOTERM_BP_DIRECT	GO:0015721~bile acid and bile salt transport	9	0.4172461752433936	0.0046335890873165034	9971, 201780, 53919, 6555, 634, 200931, 5205, 123264, 8647	1732	27	16792	3.23172e+16	0.9999999995286918	0.1930244679256893	0.19010238471747168
GOTERM_BP_DIRECT	GO:0008284~positive regulation of cell proliferation	67	3.10617e+16	0.004747550705102476	9423, 3167, 2350, 150, 9340, 3084, 2668, 596, 3479, 554, 116, 6504, 85453, 3952, 5737, 6285, 7253, 163747, 4145, 6489, 1908, 388585, 3570, 1271, 80310, 367, 2277, 1907, 6358, 5745, 10586, 342897, 2254, 2252, 1910, 1436, 3815, 1950, 2247, 2322, 2168, 152831, 60495, 93649, 3977, 7433, 8644, 7432, 6423, 6422, 5455, 2066, 2263, 4081, 7074, 1646, 4915, 1128, 4916, 63928, 2852, 820, 2651, 5764, 51237, …	1732	466	16792	1.39394e+16	0.9999999997224308	0.19600602196780223	0.1930388027771132
GOTERM_BP_DIRECT	GO:0007519~skeletal muscle tissue development	13	0.602688919796013	0.004836572375815262	7881, 93986, 9148, 4223, 1073, 1756, 1634, 1310, 844, 857, 4634, 4208, 11149	1732	51	16792	2.47131e+16	0.9999999998164564	0.19633808528028435	0.19336583917958802
GOTERM_BP_DIRECT	GO:0006898~receptor-mediated endocytosis	32	1.48354e+16	0.004879169860148403	5168, 5169, 23166, 3043, 2350, 3040, 154, 1238, 155, 27283, 3512, 81035, 84466, 78989, 338, 283420, 81693, 284297, 4360, 286133, 84171, 6441, 9332, 53353, 283316, 55576, 51554, 55911, 51435, 50489, 5648, 948	1732	186	16792	1.66798e+16	0.9999999998494162	0.19633808528028435	0.19336583917958802
GOTERM_BP_DIRECT	GO:0042312~regulation of vasodilation	6	0.27816411682892905	0.004925436395439659	154, 4881, 257313, 5028, 2837, 185	1732	12	16792	4847575057736720	0.9999999998785467	0.19633808528028435	0.19336583917958802
GOTERM_BP_DIRECT	GO:0007171~activation of transmembrane receptor protein tyrosine kinase activity	6	0.27816411682892905	0.004925436395439659	154, 1136, 1950, 10718, 1946, 3084	1732	12	16792	4847575057736720	0.9999999998785467	0.19633808528028435	0.19336583917958802
GOTERM_BP_DIRECT	GO:0006805~xenobiotic metabolic process	17	0.7881316643486325	0.005389867366334417	26, 7366, 134147, 1066, 2053, 6817, 2327, 27284, 1576, 1562, 5742, 6799, 8824, 9, 56603, 8639, 10	1732	78	16792	2.11305e+16	0.9999999999859747	0.21173217265248714	0.2085268845716753
GOTERM_BP_DIRECT	GO:0001508~action potential	7	0.3245248029670839	0.0054031999076543	2767, 10242, 1143, 1141, 9472, 3745, 6717	1732	17	16792	3.99212e+16	0.9999999999868175	0.21173217265248714	0.2085268845716753
GOTERM_BP_DIRECT	GO:0048015~phosphatidylinositol-mediated signaling	21	0.9735744089012517	0.005479004098184708	9542, 5294, 9365, 4883, 2254, 2066, 2252, 2263, 3084, 3815, 1436, 2247, 3479, 1950, 930, 2255, 152831, 145957, 644139, 50852, 3756	1732	106	16792	1.92074e+16	0.9999999999907331	0.21289844495803434	0.20967550137086688
GOTERM_BP_DIRECT	GO:0071313~cellular response to caffeine	5	0.23180343069077425	0.005600240809038595	6263, 10891, 845, 2946, 6261	1732	8	16792	6059468822170900	0.9999999999947263	0.2140125082726815	0.21077269954017983
GOTERM_BP_DIRECT	GO:1904322~cellular response to forskolin	5	0.23180343069077425	0.005600240809038595	111, 2770, 108, 2044, 1946	1732	8	16792	6059468822170900	0.9999999999947263	0.2140125082726815	0.21077269954017983
GOTERM_BP_DIRECT	GO:0014068~positive regulation of phosphatidylinositol 3-kinase signaling	15	0.6954102920723227	0.0057100959212427905	7010, 6352, 2066, 3084, 1634, 3815, 4915, 80310, 2852, 3479, 2322, 6403, 4653, 3952, 5649	1732	65	16792	2237342334340020	0.9999999999968359	0.2164219962280874	0.21314571168311205
GOTERM_BP_DIRECT	GO:0086010~membrane depolarization during action potential	9	0.4172461752433936	0.005910844517059423	11280, 773, 774, 6332, 6335, 8912, 6328, 55800, 6329	1732	28	16792	3.1163e+16	0.9999999999987562	0.22041729876518365	0.21708053169910171
GOTERM_BP_DIRECT	GO:0048247~lymphocyte chemotaxis	9	0.4172461752433936	0.005910844517059423	6363, 6355, 6366, 6368, 6357, 6356, 6359, 6358, 6846	1732	28	16792	3.1163e+16	0.9999999999987562	0.22041729876518365	0.21708053169910171
GOTERM_BP_DIRECT	GO:0050885~neuromuscular process controlling balance	12	0.5563282336578581	0.006017777149593238	54112, 7143, 9378, 111, 57338, 773, 84502, 53405, 491, 340784, 4747, 54715	1732	46	16792	2529169595340890	0.9999999999992436	0.22260961231775306	0.21923965711398086
GOTERM_BP_DIRECT	GO:0050919~negative chemotaxis	10	0.4636068613815485	0.006209714677179014	57556, 23768, 56920, 9353, 6586, 9723, 2045, 1946, 80031, 223117	1732	34	16792	2.85151e+16	0.9999999999996904	0.22788667196250603	0.2244368304751844
GOTERM_BP_DIRECT	GO:0042593~glucose homeostasis	20	0.927213722763097	0.006899563380551903	9971, 5166, 4760, 5563, 64478, 9370, 150, 222546, 4804, 169026, 168620, 147, 1268, 2642, 5105, 9515, 3952, 6517, 3745, 2538	1732	101	16792	1.91983e+16	0.9999999999999876	0.2512092997769449	0.24740639082703436
GOTERM_BP_DIRECT	GO:0001878~response to yeast	6	0.27816411682892905	0.007331397873760028	5806, 7432, 820, 6863, 1991, 4852	1732	13	16792	447468466868005	0.9999999999999983	0.2586247378503176	0.25470957097109564
GOTERM_BP_DIRECT	GO:0006957~complement activation, alternative pathway	6	0.27816411682892905	0.007331397873760028	730, 1675, 5199, 733, 3075, 11326	1732	13	16792	447468466868005	0.9999999999999983	0.2586247378503176	0.25470957097109564
GOTERM_BP_DIRECT	GO:0030818~negative regulation of cAMP biosynthetic process	6	0.27816411682892905	0.007331397873760028	333, 5138, 4887, 9472, 150, 1902	1732	13	16792	447468466868005	0.9999999999999983	0.2586247378503176	0.25470957097109564
GOTERM_BP_DIRECT	GO:0086012~membrane depolarization during cardiac muscle cell action potential	6	0.27816411682892905	0.007331397873760028	781, 6330, 477, 10021, 6327, 55800	1732	13	16792	447468466868005	0.9999999999999983	0.2586247378503176	0.25470957097109564
GOTERM_BP_DIRECT	GO:0006939~smooth muscle contraction	7	0.3245248029670839	0.007407774304338024	4629, 148, 1143, 3363, 1141, 2281, 4638	1732	18	16792	377033615601745	0.9999999999999988	0.2586247378503176	0.25470957097109564
GOTERM_BP_DIRECT	GO:0048662~negative regulation of smooth muscle cell proliferation	9	0.4172461752433936	0.007438817070521677	4969, 4881, 347, 9314, 4883, 7434, 10891, 9370, 3162	1732	29	16792	3008839691008990	0.999999999999999	0.2586247378503176	0.25470957097109564
GOTERM_BP_DIRECT	GO:0042594~response to starvation	10	0.4636068613815485	0.007610230740254789	114131, 5166, 6751, 2642, 2641, 6753, 116, 6752, 10891, 54658	1732	35	16792	2770042890135260	0.9999999999999996	0.26260975330550856	0.2586342596352262
GOTERM_BP_DIRECT	GO:0071356~cellular response to tumor necrosis factor	21	0.9735744089012517	0.00832821103084103	6375, 6352, 6363, 6355, 6366, 6368, 6357, 6356, 6422, 1393, 55022, 2852, 820, 2167, 10891, 338, 6359, 5105, 6358, 6517, 6846	1732	110	16792	1.85089e+16	1.0	0.28525665041932535	0.28093831877370407
GOTERM_BP_DIRECT	GO:0090102~cochlea development	8	0.3708854891052387	0.008734311395962709	4916, 2562, 246213, 2561, 3776, 84189, 3777, 491	1732	24	16792	3.23172e+16	1.0	0.2969665874627321	0.29247098600892774
GOTERM_BP_DIRECT	GO:0010976~positive regulation of neuron projection development	18	0.8344923504867872	0.008804492263389741	285016, 11075, 4058, 1272, 257194, 1756, 56963, 4915, 322, 1268, 79625, 116, 51761, 5764, 9638, 816, 5649, 5979	1732	89	16792	1.96082e+16	1.0	0.2971676804811253	0.29266903479910134
GOTERM_BP_DIRECT	GO:0051453~regulation of intracellular pH	10	0.4636068613815485	0.00923914992128528	1811, 760, 8671, 6550, 115111, 6548, 6549, 1836, 57282, 285195	1732	36	16792	2.6931e+16	1.0	0.3055831788612446	0.3009571359286566
GOTERM_BP_DIRECT	GO:0070886~positive regulation of calcineurin-NFAT signaling cascade	5	0.23180343069077425	0.009263435386760988	63928, 3479, 6548, 9472, 3084	1732	9	16792	5386194508596350	1.0	0.3055831788612446	0.3009571359286566
GOTERM_BP_DIRECT	GO:0010579~positive regulation of adenylate cyclase activity involved in G-protein coupled receptor signaling pathway	5	0.23180343069077425	0.009263435386760988	2852, 7432, 116, 1816, 283383	1732	9	16792	5386194508596350	1.0	0.3055831788612446	0.3009571359286566
GOTERM_BP_DIRECT	GO:0070100~negative regulation of chemokine-mediated signaling pathway	4	0.18544274455261936	0.009318172192784491	9353, 6352, 6586, 11240	1732	5	16792	7756120092378750	1.0	0.3055831788612446	0.3009571359286566
GOTERM_BP_DIRECT	GO:0016525~negative regulation of angiogenesis	14	0.6490496059341678	0.009551384358432377	7010, 729230, 4881, 9723, 23166, 1285, 7060, 1634, 1524, 354, 575, 577, 5764, 11005	1732	62	16792	2189227445429480	1.0	0.31102536108022055	0.3063169321711341
GOTERM_BP_DIRECT	GO:0007263~nitric oxide mediated signal transduction	7	0.3245248029670839	0.00989790611000472	4760, 79625, 4501, 4842, 4887, 389692, 948	1732	19	16792	3.5719e+16	1.0	0.3134788894017933	0.30873331797918835
GOTERM_BP_DIRECT	GO:0010765~positive regulation of sodium ion transport	7	0.3245248029670839	0.00989790611000472	288, 23171, 6330, 10110, 6446, 1272, 55800	1732	19	16792	3.5719e+16	1.0	0.3134788894017933	0.30873331797918835
GOTERM_BP_DIRECT	GO:0060314~regulation of ryanodine-sensitive calcium-release channel activity	7	0.3245248029670839	0.00989790611000472	1756, 5350, 57338, 57158, 84502, 4842, 2281	1732	19	16792	3.5719e+16	1.0	0.3134788894017933	0.30873331797918835
GOTERM_BP_DIRECT	GO:0071880~adenylate cyclase-activating adrenergic receptor signaling pathway	7	0.3245248029670839	0.00989790611000472	154, 155, 147, 115, 148, 150, 153	1732	19	16792	3.5719e+16	1.0	0.3134788894017933	0.30873331797918835
GOTERM_CC_DIRECT	GO:0005887~integral component of plasma membrane	314	1.45573e+16	7.35256e-27	441509, 64399, 5023, 91653, 4058, 23166, 22871, 3084, 54112, 57502, 115, 23284, 57863, 117, 238, 911, 6900, 912, 8647, 10894, 3756, 5030, 286530, 4064, 53829, 729230, 9635, 6005, 2562, 2561, 9194, 29953, 364, 489, 55576, 5028, 60482, 1902, 3768, 5284, 10071, 8671, 7102, 5168, 5169, 1240, 2690, 491, 492, 493, 1910, 2206, 1238, 2205, 2566, 2322, 930, 931, 3773, 3776, 3777, 51308, 2208, 939, 285220,…	1893	1415	18224	2.13632e+16	4.33066e-24	4.33066e-24	4.03656e-23
GOTERM_CC_DIRECT	GO:0005886~plasma membrane	648	3004172461752430	1.18278e-18	22999, 91653, 22871, 54112, 57502, 56776, 202374, 2788, 2785, 57863, 92737, 3752, 911, 6900, 912, 3754, 3755, 10894, 3756, 57628, 115827, 286530, 729230, 2562, 2561, 9073, 9194, 729359, 23732, 2555, 2676, 2675, 2674, 55576, 924, 140803, 3768, 2318, 3782, 1240, 145270, 2690, 79674, 2206, 1238, 2205, 57526, 2566, 2322, 930, 3773, 3776, 3897, 10752, 3777, 815, 4504, 3778, 816, 3779, 2208, 939, 22866…	1893	4121	18224	1.51379e+16	6.96658e-19	3.48329e-18	3.24673e-17
GOTERM_CC_DIRECT	GO:0016021~integral component of membrane	734	3402874362540560	1.31226e-09	285671, 1582, 1580, 57502, 148753, 1576, 92737, 92736, 3754, 10894, 3756, 642968, 57628, 136306, 286530, 729230, 2562, 2561, 9073, 2681, 23732, 169693, 5827, 79762, 2555, 924, 140803, 730130, 3782, 2330, 1240, 145270, 55340, 2690, 27065, 2327, 2205, 57526, 2566, 79799, 148534, 388325, 2322, 121256, 930, 3773, 10990, 3776, 3897, 10752, 3777, 3778, 730005, 2208, 2329, 27181, 66002, 285220, 66000, 4…	1893	5163	18224	1.36863e+16	7.72919e-08	2.5764e-07	2.40143e-07
GOTERM_CC_DIRECT	GO:0005615~extracellular space	229	1061659712563740	150.366	6352, 93035, 9068, 6355, 6357, 392255, 6356, 22871, 118427, 3084, 4969, 57502, 354, 3512, 284217, 10418, 387695, 116, 2662, 80763, 8404, 23615, 6363, 6366, 8425, 6368, 1908, 729238, 54360, 6359, 1907, 6358, 4852, 5284, 6375, 26, 5168, 29802, 1360, 2690, 1117, 1359, 10516, 1358, 10637, 1356, 1113, 2202, 931, 4504, 4880, 6387, 5730, 57094, 10406, 1368, 126259, 820, 145957, 1805, 948, 43, 84570, 954…	1893	1347	18224	1.63667e+16	8827.94	22141.3	20637.7
GOTERM_CC_DIRECT	GO:0030054~cell junction	103	4775150672229940	54.4136	22999, 441509, 22871, 118427, 57502, 3359, 56899, 55286, 634, 6622, 729993, 9635, 2562, 2561, 2043, 145781, 23732, 2555, 1740, 256158, 9229, 203190, 4593, 145270, 491, 2566, 5798, 9912, 815, 10235, 9378, 9899, 154810, 1132, 246213, 64506, 1129, 1128, 2852, 79822, 85300, 54825, 43, 148281, 9783, 9145, 5100, 9148, 1143, 1141, 1136, 2742, 143425, 1134, 6547, 57549, 2903, 2901, 50636, 94030, 57030, 1…	1893	459	18224	2.16032e+16	32042.1	6409.92	59746.1
GOTERM_CC_DIRECT	GO:0045211~postsynaptic membrane	56	2.5962e+16	7363.51	441509, 5023, 5100, 9148, 1143, 22871, 1141, 57502, 3359, 56899, 2742, 1136, 1134, 11346, 2903, 2901, 2562, 2045, 2561, 2043, 287, 288, 322, 116443, 2555, 1740, 57554, 5028, 9229, 64084, 4593, 2892, 2890, 23345, 27065, 1756, 57689, 2566, 22866, 9455, 347730, 8082, 1132, 57451, 115207, 64506, 1129, 4915, 2899, 1128, 2898, 2897, 80059, 2893, 3745, 386617	1893	211	18224	2.55505e+16	4.33711e+08	6.37787e+07	5.94474e+06
GOTERM_CC_DIRECT	GO:0008076~voltage-gated potassium channel complex	33	152990264255911	75798.1	7881, 30818, 3737, 3738, 56479, 3773, 3752, 6900, 3776, 3754, 30820, 3755, 3778, 3756, 3779, 389816, 3736, 9312, 9992, 343450, 80333, 170850, 1740, 27012, 10242, 3785, 3741, 6833, 1804, 3788, 6616, 3745, 3746	1893	88	18224	3.61014e+16	4.46451e+07	6.37787e+07	5.94474e+06
GOTERM_CC_DIRECT	GO:0005576~extracellular region	246	1.14047e+16	1.61057e+06	6352, 64399, 285313, 6357, 392255, 6356, 590, 3084, 4969, 2668, 1215, 354, 80760, 3512, 284217, 387695, 116, 152330, 6363, 6366, 8425, 9635, 6368, 1908, 729238, 2, 1907, 6358, 4852, 57758, 6375, 2690, 1359, 10516, 1358, 1114, 1356, 2202, 4745, 939, 4880, 6387, 5179, 5730, 339479, 10406, 820, 152007, 4753, 145957, 946, 43, 84570, 2219, 9542, 7483, 7123, 9423, 221806, 2350, 29106, 151449, 389558, 2…	1893	1610	18224	1.47096e+16	9.48625e+07	1.18578e+08	1.10525e+08
GOTERM_CC_DIRECT	GO:0043204~perikaryon	36	1.66898e+16	2.20724e+06	441509, 7881, 4692, 9148, 1261, 3737, 10439, 1410, 146713, 58157, 5798, 79739, 6547, 11346, 2901, 3736, 5152, 9312, 729230, 5179, 6543, 246213, 2043, 1393, 55273, 460, 57699, 2899, 2898, 1501, 1269, 120892, 8516, 5126, 60482, 3745	1893	106	18224	3.26956e+16	1.30007e+08	1.44452e+08	1.34642e+08
GOTERM_CC_DIRECT	GO:0043005~neuron projection	57	2642559109874820	2.66572e+07	23768, 7166, 5023, 6751, 4133, 6753, 6752, 1143, 2823, 4804, 794, 117, 10178, 3798, 4889, 838, 2903, 11075, 5071, 287, 320, 288, 116443, 116442, 120892, 140767, 203190, 3800, 79608, 6691, 8633, 10590, 6530, 22895, 493, 81551, 23382, 57565, 5997, 10235, 939, 22866, 11170, 6861, 9899, 11251, 57451, 64506, 57699, 56963, 1524, 2258, 1641, 623, 85300, 6855, 6616	1893	237	18224	2.31537e+16	1.57011e+09	1.57011e+08	1.46348e+09
GOTERM_CC_DIRECT	GO:0030425~dendrite	72	3.33797e+16	3.34727e+07	441509, 5100, 30818, 3363, 22871, 1261, 3084, 56896, 57502, 1136, 10814, 2785, 115, 51764, 92737, 3752, 79739, 94, 57549, 30820, 3756, 5979, 2901, 9312, 729230, 5873, 2045, 2044, 2043, 1393, 288, 1501, 1269, 2555, 57795, 120892, 5028, 4137, 60482, 2890, 3737, 773, 774, 84623, 9638, 10752, 3736, 9455, 6860, 5179, 66004, 57451, 64506, 339479, 1129, 2899, 1128, 653361, 2852, 114088, 2258, 2775, 347,…	1893	335	18224	2069096671949280	1.97154e+10	1.79231e+09	1.67059e+09
GOTERM_CC_DIRECT	GO:0030018~Z disc	36	1.66898e+16	5.57725e+06	114907, 283807, 493, 8470, 1756, 84665, 1410, 1674, 81493, 10398, 91624, 4842, 5239, 55800, 11346, 6263, 9499, 4660, 1073, 145781, 2281, 6261, 339855, 287, 288, 27295, 84676, 148, 57158, 11155, 845, 3741, 91977, 171024, 6717, 2318	1893	118	18224	2.93707e+16	3.28499e+10	2.7375e+09	2.55159e+08
GOTERM_CC_DIRECT	GO:0042383~sarcolemma	29	1.34446e+16	1.46136e+08	1756, 1674, 81493, 3752, 4842, 6547, 64091, 5239, 1837, 11149, 6263, 9499, 5152, 6442, 6445, 8082, 28965, 23336, 6261, 54221, 287, 288, 79026, 8910, 5348, 6833, 3745, 2318, 6518	1893	85	18224	3.28452e+16	8.60736e+09	6.62107e+08	6.17142e+08
GOTERM_CC_DIRECT	GO:0005578~proteinaceous extracellular matrix	60	2781641168289290	1.6743e+06	23768, 7483, 4256, 2199, 146183, 256076, 57188, 2192, 4969, 81578, 10418, 284217, 171019, 8404, 9510, 7373, 9353, 6441, 6366, 8425, 4585, 729238, 1101, 4653, 5549, 90187, 7143, 653808, 7148, 1285, 256691, 147372, 10117, 10516, 2202, 1310, 4147, 60495, 10752, 50859, 6586, 11095, 5212, 6422, 2262, 57094, 8483, 4958, 1404, 79148, 1288, 79625, 1287, 342035, 1805, 55118, 8839, 5649, 5803, 92949	1893	268	18224	2155309033280500	9.86158e+09	7.04402e+08	6.56565e+08
GOTERM_CC_DIRECT	GO:0045202~synapse	45	2086230876216960	5.42711e+07	23768, 10590, 8633, 6456, 22871, 145270, 118427, 491, 22895, 1756, 57502, 10439, 794, 5798, 4842, 6900, 1837, 253559, 10235, 3736, 729993, 221935, 375567, 9211, 2562, 23111, 1132, 2561, 57451, 64506, 23732, 1129, 1128, 322, 116443, 57453, 2555, 84059, 388336, 29993, 6854, 85300, 9229, 60482, 43	1893	181	18224	2393464727565640	3.19652e+10	2.13105e+09	1.98632e+10
GOTERM_CC_DIRECT	GO:0031225~anchored component of membrane	33	152990264255911	8.33713e+07	64174, 5067, 1043, 1087, 146183, 251, 55600, 57126, 646627, 6900, 152330, 4684, 66004, 7512, 2262, 1272, 83639, 1271, 257194, 56963, 10942, 420, 1368, 762, 2676, 962, 2675, 2674, 248, 64180, 133121, 43, 2813	1893	113	18224	2811438508898640	4.91045e+10	3.06911e+10	2.86068e+10
GOTERM_CC_DIRECT	GO:0043235~receptor complex	35	1.62262e+16	1.49196e+09	5284, 4593, 2690, 150, 1380, 9283, 22953, 154, 155, 51284, 83416, 1950, 55600, 117, 4543, 4306, 26050, 3977, 5979, 7253, 84171, 131450, 7433, 4881, 162514, 3695, 2066, 53353, 4915, 4916, 84059, 4919, 5745, 3821, 386617	1893	127	18224	2653123193198310	8.78723e+10	5.16919e+10	4.81814e+08
GOTERM_CC_DIRECT	GO:0043025~neuronal cell body	63	2920723226703750	5.26055e+08	6750, 2823, 56896, 3359, 1136, 10814, 10891, 92737, 5577, 6623, 6900, 3798, 94, 3756, 838, 5979, 6285, 5153, 729230, 10382, 11075, 2045, 2044, 322, 1269, 116443, 2555, 57795, 120892, 140767, 1902, 79608, 7345, 3782, 2890, 2690, 491, 23544, 57282, 10439, 773, 774, 57565, 338, 5798, 1917, 3776, 3736, 124925, 22866, 9378, 9455, 6861, 5179, 6863, 5136, 339479, 7074, 1129, 653361, 347, 57731, 5368	1893	315	18224	1.92541e+16	3.09798e+11	1.72137e+11	1.60447e+11
GOTERM_CC_DIRECT	GO:0009986~cell surface	94	4.3579e+16	7.15185e+08	6550, 64399, 64115, 146183, 22871, 2350, 4804, 57502, 1378, 1410, 952, 1134, 117, 634, 8406, 912, 6548, 6504, 6900, 94, 2826, 3756, 959, 2903, 3679, 7253, 286133, 7098, 4063, 7010, 9353, 9992, 3695, 2043, 3570, 64805, 7173, 145581, 10788, 288, 762, 5028, 726, 80274, 1902, 10223, 64084, 6098, 7143, 7145, 5243, 6530, 2890, 2690, 146760, 1756, 650, 1436, 2205, 1511, 1991, 11122, 150696, 7018, 283420…	1893	542	18224	1.66964e+16	4.21156e+12	2.21707e+09	2.06651e+11
GOTERM_CC_DIRECT	GO:0005581~collagen trimer	27	1.25174e+16	1.38762e+10	114905, 1285, 256076, 338872, 1280, 147372, 81578, 81035, 1310, 712, 78989, 713, 714, 340267, 7373, 6441, 9370, 114898, 729238, 1288, 1287, 10882, 342035, 51435, 948, 84570, 2219	1893	92	18224	2.82533e+16	8.16976e+11	4.08655e+10	3.80902e+10
GOTERM_CC_DIRECT	GO:0016324~apical plasma membrane	58	2.68892e+16	1.75092e+10	6550, 6476, 10050, 8972, 6555, 8170, 245972, 146183, 3084, 22953, 1811, 154, 338328, 146894, 634, 6548, 81693, 4921, 6505, 160728, 5030, 7010, 22802, 159963, 5593, 5873, 3570, 1271, 482, 287, 762, 5028, 5745, 140803, 6518, 9365, 5243, 9963, 491, 8470, 53841, 150696, 7018, 857, 3776, 3778, 3736, 6340, 66002, 6584, 4640, 154810, 5205, 6338, 10004, 4118, 948, 54825	1893	291	18224	1.91879e+16	0.0010307605451794766	4.91091e+10	4.5774e+09
GOTERM_CC_DIRECT	GO:0030424~axon	46	2132591562355120	8.33759e+09	5064, 23566, 3737, 3738, 10439, 3359, 2566, 81551, 1410, 115, 23284, 84623, 1496, 4741, 6623, 9638, 6622, 4744, 57549, 1837, 253559, 152330, 4504, 4747, 5979, 347730, 6860, 6863, 11075, 4685, 2044, 2043, 57556, 2899, 760, 2258, 2852, 1268, 2555, 220296, 120892, 2596, 85300, 4137, 60482, 3745	1893	222	18224	1.99479e+16	0.0048988207723014154	2.2322e+12	2.08061e+12
GOTERM_CC_DIRECT	GO:0014069~postsynaptic density	39	1808066759388030	2.64055e+10	9201, 5064, 9148, 2890, 22871, 57502, 56899, 575, 1136, 1410, 2785, 1496, 119, 4744, 11346, 815, 2903, 4504, 2901, 22866, 9455, 2043, 23136, 64506, 22986, 1128, 4915, 2898, 116443, 2852, 1740, 57554, 2596, 8516, 5028, 4137, 9229, 10486, 64084	1893	184	18224	2.04052e+16	0.015432706737162127	6.7621e+11	6.30287e+11
GOTERM_CC_DIRECT	GO:0042734~presynaptic membrane	19	0.880853036624942	3.8095e+11	9378, 22999, 5100, 9699, 94030, 115207, 3737, 2898, 322, 2852, 5138, 6855, 815, 6616, 3756, 2903, 386617, 2901, 3736	1893	62	18224	2950224085339870	0.022188527315608164	9.34915e+11	8.71424e+11
GOTERM_CC_DIRECT	GO:0043679~axon terminus	16	0.7417709782104774	6.53176e+10	5179, 30818, 246213, 2043, 1393, 1129, 3737, 1128, 114131, 2852, 29993, 5368, 5798, 4922, 6717, 3736	1893	48	18224	3.20902e+16	0.03774260312201305	0.0015388817311368897	0.0014343736339459297
GOTERM_CC_DIRECT	GO:0016529~sarcoplasmic reticulum	13	0.602688919796013	9.34802e+10	6263, 7498, 7060, 9472, 6261, 781, 288, 489, 844, 845, 4842, 2946, 6717	1893	34	18224	3.68093e+16	0.05357392064638755	0.0021176860253724348	0.0019738703360432375
GOTERM_CC_DIRECT	GO:0016323~basolateral plasma membrane	36	1.66898e+16	1.90175e+11	5064, 8671, 353189, 150, 57282, 493, 338328, 146894, 84466, 1496, 3773, 150696, 912, 6548, 857, 5030, 7010, 4640, 6543, 2066, 9073, 26504, 3570, 287, 760, 288, 762, 115111, 3248, 1740, 5028, 4359, 283375, 5745, 54805, 196500	1893	180	18224	1.92541e+16	0.10597685025781112	0.004148628044674804	0.0038668876002147154
GOTERM_CC_DIRECT	GO:0001518~voltage-gated sodium channel complex	8	0.3708854891052387	2.28076e+12	11280, 6330, 6332, 6335, 6328, 6327, 55800, 6329	1893	14	18224	550116972303977	0.12571782812351562	0.0047977422315958786	0.004471919329619928
GOTERM_CC_DIRECT	GO:0030315~T-tubule	13	0.602688919796013	3.11305e+11	9472, 493, 6261, 287, 288, 79026, 477, 148, 844, 4842, 6548, 6517, 6717	1893	38	18224	3.29346e+16	0.1675542135323812	0.006322711532949255	0.00589332535074557
GOTERM_CC_DIRECT	GO:0030141~secretory granule	19	0.880853036624942	4.46662e+11	5320, 4880, 5125, 5873, 1393, 22895, 26085, 169026, 1359, 1511, 27344, 1114, 1113, 1991, 5798, 5865, 9515, 7857, 9607	1893	74	18224	2.47181e+16	0.23136787197981845	0.008769467622557885	0.008173918038682986
GOTERM_CC_DIRECT	GO:0043197~dendritic spine	23	1.0663e+16	5.02982e+10	5064, 9148, 6543, 2890, 57451, 22871, 2043, 7074, 2823, 3706, 322, 56899, 477, 1410, 5577, 4842, 6547, 9912, 9758, 11346, 1902, 4504, 124925	1893	100	18224	2.21422e+16	0.2564588355825145	0.009433058522033676	0.00879244334226908
GOTERM_CC_DIRECT	GO:0031526~brush border membrane	15	0.6954102920723227	5.12492e+11	6584, 6550, 1811, 762, 55600, 53841, 79901, 340024, 5205, 5745, 1816, 948, 140803, 6519, 54825	1893	51	18224	283148441627047	0.2606140607087404	0.009433058522033676	0.00879244334226908
GOTERM_CC_DIRECT	GO:0009897~external side of plasma membrane	39	1808066759388030	6.2307e+11	290, 22871, 1141, 146760, 3084, 338328, 2206, 3815, 2205, 973, 974, 930, 931, 6403, 100423062, 6504, 959, 2208, 939, 6340, 131450, 6387, 4684, 2044, 460, 64805, 2676, 962, 643, 3543, 23495, 55576, 5104, 945, 6338, 969, 80274, 6517, 948	1893	213	18224	1.7627e+16	0.3072612951681315	0.011120849185942874	0.010365613248018062
GOTERM_CC_DIRECT	GO:0030672~synaptic vesicle membrane	15	0.6954102920723227	0.0011618322114067743	6570, 148281, 6572, 9145, 6861, 9899, 6860, 246213, 22895, 57030, 55530, 143425, 120892, 6854, 6833	1893	55	18224	2625558276905340	0.49576709911924566	0.020127034485840883	0.018760173060656443
GOTERM_CC_DIRECT	GO:0033017~sarcoplasmic reticulum membrane	11	0.5099675475197033	0.0017963435656885443	6263, 5350, 489, 201140, 844, 845, 4842, 816, 6261, 2281, 6717	1893	34	18224	3.11463e+16	0.6531968000922663	0.030229896005444363	0.028176931930371737
GOTERM_CC_DIRECT	GO:0014701~junctional sarcoplasmic reticulum membrane	6	0.27816411682892905	0.0019312096850283194	57338, 57158, 84502, 845, 9472, 6261	1893	10	18224	577622820919176	0.6797272425625778	0.03074277039139676	0.02865497613731209
GOTERM_CC_DIRECT	GO:0044224~juxtaparanode region of axon	6	0.27816411682892905	0.0019312096850283194	3737, 7881, 1740, 6900, 23136, 3736	1893	10	18224	577622820919176	0.6797272425625778	0.03074277039139676	0.02865497613731209
GOTERM_CC_DIRECT	GO:0043034~costamere	8	0.3708854891052387	0.002098841047080328	1756, 287, 288, 79026, 5239, 23676, 23336, 2318	1893	19	18224	4053493480134560	0.7098962051361071	0.032532036229745084	0.030322729864397373
GOTERM_CC_DIRECT	GO:0048471~perinuclear region of cytoplasm	88	4079740380157620	0.0022501982661608426	4493, 4494, 9227, 4495, 4496, 9148, 4135, 4212, 1780, 3162, 56776, 54511, 84688, 5577, 6623, 4489, 5138, 81493, 6622, 6548, 10178, 4842, 6547, 3798, 3756, 6285, 115827, 5152, 5350, 729230, 11075, 65975, 2044, 9472, 5071, 320, 322, 762, 57113, 29993, 4499, 11155, 10021, 5865, 4336, 6517, 10103, 387849, 6098, 5320, 5322, 5169, 8470, 2009, 26051, 695, 27141, 333, 1113, 4500, 140578, 7018, 4501, 8987…	1893	621	18224	1.36422e+16	0.7346910249287157	0.033983763558172723	0.031675867900571864
GOTERM_CC_DIRECT	GO:0045121~membrane raft	36	1.66898e+16	0.002371584605702977	7143, 5023, 6530, 8436, 2770, 146760, 1756, 1910, 3738, 695, 973, 55600, 5577, 55824, 150696, 6548, 857, 4842, 5979, 2824, 7010, 7851, 6442, 10580, 1272, 25999, 287, 79026, 1268, 962, 3741, 108, 54900, 4118, 6517, 948	1893	206	18224	1.6824e+16	0.7530383817328885	0.03492158331897633	0.032549998713273354
GOTERM_CC_DIRECT	GO:0005604~basement membrane	18	0.8344923504867872	0.0026832925635635594	9510, 375567, 9423, 2254, 1285, 7060, 1280, 2192, 27283, 333, 151887, 284217, 55214, 256158, 5764, 4147, 1946, 340267	1893	79	18224	2.1935e+16	0.7945563594912225	0.03854778829119357	0.03592994188771693
GOTERM_CC_DIRECT	GO:0030314~junctional membrane complex	5	0.23180343069077425	0.003130665307658346	57338, 57158, 84502, 845, 6261	1893	7	18224	6.87646e+16	0.8422674368498986	0.04390385395739919	0.04092226795010553
GOTERM_CC_DIRECT	GO:0034707~chloride channel complex	13	0.602688919796013	0.003618414627434018	441509, 266675, 2562, 2561, 1193, 1181, 2566, 54831, 2742, 2555, 1188, 53405, 5348	1893	49	18224	2554114514268460	0.8817685823455639	0.04956386547810782	0.04619789838282037
GOTERM_CC_DIRECT	GO:0033270~paranode region of axon	6	0.27816411682892905	0.00508158978271354	288, 7122, 57731, 23136, 23114, 3736	1893	12	18224	4.81352e+16	0.9502471228932605	0.06802400868223353	0.06340438160703939
GOTERM_CC_DIRECT	GO:0030285~integral component of synaptic vesicle membrane	5	0.23180343069077425	0.005748185823473079	2555, 6860, 284612, 534, 6855	1893	8	18224	6016904384574740	0.966474524419715	0.07523736555612541	0.07012786704637156
GOTERM_CC_DIRECT	GO:0044295~axonal growth cone	7	0.3245248029670839	0.0076711483601536725	2823, 9378, 10439, 91653, 2043, 3897, 7074	1893	18	18224	3743851617068730	0.9892808758099163	0.0982240518289242	0.09155348803748622
GOTERM_CC_DIRECT	GO:0032591~dendritic spine membrane	5	0.23180343069077425	0.009502149370171027	729993, 5064, 2852, 8516, 2890	1893	9	18224	5348359452955330	0.9963881179081361	0.11802121616325839	0.11000619299427648
GOTERM_CC_DIRECT	GO:0031594~neuromuscular junction	13	0.602688919796013	0.009618027802778272	4593, 9145, 2045, 2043, 3084, 288, 1674, 1134, 1287, 5764, 81493, 6547, 43	1893	55	18224	2.27548e+16	0.9966286346942026	0.11802121616325839	0.11000619299427648
GOTERM_MF_DIRECT	GO:0008201~heparin binding	46	2132591562355120	9734.09	51816, 7123, 6355, 26, 5322, 7148, 2254, 26577, 26279, 2252, 7060, 4969, 333, 1511, 2247, 151887, 1991, 6403, 338, 284654, 10178, 9510, 9353, 64388, 6586, 3990, 11095, 6368, 6422, 2660, 2263, 3075, 3827, 2259, 25890, 79625, 340419, 2255, 5764, 84870, 6359, 5104, 10563, 8839, 5549, 84570	1701	160	16881	2.8532e+16	1.36083e+09	1.36083e+09	1.32384e+09
GOTERM_MF_DIRECT	GO:0005509~calcium ion binding	127	5887807139545660	2.28578e+06	22915, 30818, 23166, 26279, 56131, 23284, 92737, 6622, 8404, 30820, 286097, 9353, 64168, 8425, 79085, 92291, 7173, 79645, 56145, 55576, 256158, 57758, 8399, 26, 10590, 5320, 5168, 5322, 57088, 7060, 491, 123041, 10516, 773, 57526, 774, 23140, 53841, 2202, 4745, 10235, 10753, 6263, 50859, 9378, 4121, 5333, 10085, 23158, 6261, 79148, 102724488, 63928, 84059, 80258, 401258, 4753, 4634, 55118, 54825,…	1701	717	16881	1.75784e+16	3.19553e+08	1.59776e+09	1.55433e+08
GOTERM_MF_DIRECT	GO:0030246~carbohydrate binding	46	2132591562355120	9.40077e+07	114805, 7123, 6476, 653808, 8972, 160365, 165530, 3957, 79695, 1117, 114132, 55600, 26033, 23284, 117248, 1178, 6403, 140578, 51348, 283420, 6900, 26290, 2208, 27181, 284194, 6441, 654346, 57452, 1272, 729238, 64409, 3848, 85329, 114780, 79987, 10462, 30835, 3960, 6614, 945, 3820, 946, 50489, 969, 3821, 2219	1701	196	16881	2.32914e+16	1.31414e+12	3.7495e+10	3.64758e+11
GOTERM_MF_DIRECT	GO:0005251~delayed rectifier potassium channel activity	17	0.7881316643486325	1.07282e+08	9312, 9992, 3737, 3738, 56479, 170850, 27012, 3752, 3785, 3741, 3754, 3755, 3788, 3745, 3756, 3746, 3736	1701	36	16881	4.68641e+16	1.49969e+12	3.7495e+10	3.64758e+11
GOTERM_MF_DIRECT	GO:0008179~adenylate cyclase binding	8	0.3708854891052387	3.11227e+10	154, 111, 117, 9590, 108, 10486, 9472, 9495	1701	9	16881	8821477562218300	0.004341509748538308	8.70191e+11	8.46538e+11
GOTERM_MF_DIRECT	GO:0005496~steroid binding	13	0.602688919796013	4.29458e+09	3291, 5241, 2099, 85315, 2852, 1576, 367, 54852, 54576, 866, 2908, 54658, 4306	1701	27	16881	4778300346201580	0.005985849420220624	9.30143e+10	9.0486e+11
GOTERM_MF_DIRECT	GO:0005102~receptor binding	64	2.96708e+16	4.65737e+10	9542, 9068, 6357, 6753, 3084, 223075, 2668, 1610, 284217, 116, 57863, 284654, 81693, 10455, 253559, 2946, 8743, 4145, 1908, 94030, 114898, 1271, 54360, 2281, 259197, 640, 2, 367, 2676, 3489, 2674, 84870, 6359, 4852, 6717, 9840, 5241, 3385, 2053, 27065, 650, 651, 695, 27344, 2641, 10718, 857, 11126, 11248, 9378, 9211, 4880, 6387, 6863, 9370, 2660, 57451, 660, 3827, 55359, 340419, 3741, 10882, 1459…	1701	353	16881	1.79928e+16	0.006489863037856924	9.30143e+10	9.0486e+11
GOTERM_MF_DIRECT	GO:0005088~Ras guanyl-nucleotide exchange factor activity	29	1.34446e+16	7.39248e+10	9542, 9365, 2254, 2252, 3084, 153, 3815, 2668, 2247, 1950, 152831, 815, 2903, 816, 4747, 5979, 1439, 7010, 4684, 2066, 2263, 115727, 3568, 2676, 2675, 2674, 57731, 2255, 145957	1701	115	16881	2502614830151060	0.010281504642189576	0.0012918357764893616	0.0012567214993029555
GOTERM_MF_DIRECT	GO:0004714~transmembrane receptor protein tyrosine kinase activity	15	0.6954102920723227	9.81377e+09	6098, 7010, 4593, 4058, 2066, 2263, 3815, 4915, 1436, 4916, 4919, 2322, 238, 4921, 5979	1701	38	16881	3917432470064040	0.013626032984262126	0.001524405785937778	0.0014829698632871087
GOTERM_MF_DIRECT	GO:0045028~G-protein coupled purinergic nucleotide receptor activity	9	0.4172461752433936	1.79061e+11	29909, 5030, 286530, 53829, 27334, 5028, 9934, 64805, 2857	1701	14	16881	6379818594104300	0.024722198253273153	0.0025032699577731687	0.0024352268544860583
GOTERM_MF_DIRECT	GO:0005249~voltage-gated potassium channel activity	18	0.8344923504867872	3.67353e+11	9992, 7881, 343450, 1261, 3737, 56479, 1259, 1258, 27012, 10021, 3752, 3785, 3755, 3745, 3778, 3756, 3746, 3736	1701	58	16881	3.07991e+16	0.05006044002571286	0.004668724925368344	0.004541821100501394
GOTERM_MF_DIRECT	GO:0044325~ion channel binding	27	1.25174e+16	4.43314e+11	22999, 7881, 9783, 6330, 30818, 2273, 140730, 3752, 857, 4842, 55800, 3756, 9992, 9699, 9472, 2281, 287, 23171, 288, 2258, 120892, 5348, 644139, 6833, 3745, 3746, 6717	1701	113	16881	2.37126e+16	0.06009513108622089	0.005164603196577068	0.005024220563193714
GOTERM_MF_DIRECT	GO:0015459~potassium channel regulator activity	14	0.6490496059341678	9.27699e+10	9992, 7881, 30818, 80333, 154, 27012, 10242, 10110, 6446, 30820, 1804, 3779, 57628, 389816	1701	40	16881	3473456790123450	0.12163963398759381	0.009976331827803275	0.009705158287419496
GOTERM_MF_DIRECT	GO:0015276~ligand-gated ion channel activity	13	0.602688919796013	1.30678e+11	9635, 1143, 1141, 1261, 22953, 2899, 2898, 1258, 2897, 3359, 1136, 1134, 2901	1701	36	16881	3.58373e+16	0.16698121403631583	0.013049081950161535	0.012694385874263008
GOTERM_MF_DIRECT	GO:0005234~extracellular-glutamate-gated ion channel activity	9	0.4172461752433936	1.80257e+12	2899, 2898, 2897, 116443, 2893, 2892, 2890, 2903, 2901	1701	18	16881	4962081128747790	0.22277210274677162	0.016293870156689955	0.015850975259726997
GOTERM_MF_DIRECT	GO:0005044~scavenger receptor activity	15	0.6954102920723227	1.86482e+12	286133, 84171, 9332, 5168, 5169, 23166, 1238, 27283, 283316, 81035, 84466, 55576, 51554, 51435, 284297	1701	48	16881	3101300705467370	0.22950817451742767	0.016293870156689955	0.015850975259726997
GOTERM_MF_DIRECT	GO:0001972~retinoic acid binding	10	0.4636068613815485	2.29443e+12	7364, 7367, 9227, 7366, 54576, 54575, 5104, 54658, 1381, 56603	1701	23	16881	4314853155432860	0.27443074150763314	0.018175282493778755	0.017681247633432838
GOTERM_MF_DIRECT	GO:0042803~protein homodimerization activity	104	4821511358368100	2441579420482	6352, 9464, 392255, 3001, 348093, 2944, 2668, 57502, 596, 3512, 57863, 634, 5138, 119, 11343, 253559, 10017, 2946, 9353, 9992, 729230, 23171, 3248, 2277, 51816, 6375, 26, 2053, 2690, 126393, 3815, 10516, 1510, 2322, 54658, 815, 3777, 816, 4880, 4883, 200931, 2066, 9370, 93166, 4915, 168537, 152007, 27111, 84699, 1806, 83881, 6899, 43, 9421, 148281, 150, 3162, 1380, 154, 84888, 155, 1412, 151449, …	1701	730	16881	1.41385e+16	0.28920731880197825	0.018175282493778755	0.017681247633432838
GOTERM_MF_DIRECT	GO:0004872~receptor activity	40	1854427445526190	2.47017e+12	93035, 26, 290, 22871, 1240, 146760, 4804, 57502, 51284, 57863, 117, 912, 6504, 4887, 253559, 11126, 10894, 5979, 1439, 4360, 9378, 7010, 7098, 4064, 131450, 3695, 259197, 3848, 962, 2532, 2675, 3587, 51311, 23495, 5028, 945, 924, 10223, 10446, 608	1701	217	16881	1.82934e+16	0.29204378166955114	0.018175282493778755	0.017681247633432838
GOTERM_MF_DIRECT	GO:0004970~ionotropic glutamate receptor activity	8	0.3708854891052387	3.21822e+12	2899, 2898, 2897, 116443, 2893, 2892, 2890, 2903	1701	15	16881	5292886537330980	0.3623591010534555	0.022463223533746596	0.02185263519735005
GOTERM_MF_DIRECT	GO:0008083~growth factor activity	32	1.48354e+16	3.3743e+11	9542, 51816, 392255, 2254, 2252, 7060, 3084, 4969, 650, 2668, 651, 10637, 151449, 2247, 653, 3479, 1950, 654, 2202, 10718, 2662, 3952, 6387, 2660, 80310, 2259, 2258, 3586, 2255, 2277, 5764, 145957	1701	162	16881	1.96033e+16	0.3761262780414152	0.022463223533746596	0.02185263519735005
GOTERM_MF_DIRECT	GO:0005248~voltage-gated sodium channel activity	9	0.4172461752433936	4.31655e+10	11280, 6330, 6332, 6335, 10021, 6328, 6327, 55800, 6329	1701	20	16881	4465873015873010	0.45315200420612045	0.02742973284678283	0.026684146403164986
GOTERM_MF_DIRECT	GO:0005200~structural constituent of cytoskeleton	24	1.11266e+16	5.26877e+11	64097, 9118, 10382, 23136, 23336, 8470, 79861, 1756, 54474, 287, 288, 257019, 1674, 57731, 1496, 4741, 3861, 4137, 50853, 4744, 347733, 8419, 4747, 3857	1701	110	16881	2.16527e+16	0.5213414800307876	0.032024944685707685	0.03115445262701177
GOTERM_MF_DIRECT	GO:0005267~potassium channel activity	12	0.5563282336578581	7.52241e+11	3737, 80333, 30818, 3785, 54207, 3776, 6833, 3754, 3777, 30820, 3755, 3736	1701	37	16881	3218647218647210	0.6507713837221157	0.043818032133690864	0.042626984049942473
GOTERM_MF_DIRECT	GO:0004950~chemokine receptor activity	8	0.3708854891052387	8.11427e+11	1524, 1238, 729230, 10803, 2840, 51554, 1240, 2829	1701	17	16881	4670194003527330	0.6785250539798724	0.04537500744798912	0.044141638146827755
GOTERM_MF_DIRECT	GO:0008009~chemokine activity	14	0.6490496059341678	8.56151e+11	6375, 6352, 6363, 6355, 6366, 6387, 6368, 6357, 6356, 56477, 6359, 6358, 10563, 6846	1701	49	16881	2.83547e+16	0.6980250660827779	0.04603456192063108	0.04478326481549232
GOTERM_MF_DIRECT	GO:0045499~chemorepellent activity	10	0.4636068613815485	9.07508e+10	57556, 23768, 56920, 9723, 10718, 2045, 1946, 80031, 3084, 223117	1701	27	16881	3675615650924290	0.7189637626321912	0.046988727235716586	0.04571149430656263
GOTERM_MF_DIRECT	GO:0046934~phosphatidylinositol-4,5-bisphosphate 3-kinase activity	16	0.7417709782104774	0.0010085728307705122	9542, 5294, 9365, 2254, 2066, 2252, 2263, 3084, 3815, 2247, 1950, 930, 2255, 152831, 145957, 50852	1701	62	16881	2.56107e+16	0.7560266624647852	0.050356600622042	0.04898782320885345
GOTERM_MF_DIRECT	GO:0005516~calmodulin binding	34	1576263328697260	0.001190042669535327	139728, 4133, 3782, 4135, 1264, 491, 492, 493, 4629, 10777, 5137, 119, 6548, 4842, 5997, 6547, 814, 815, 53904, 3756, 816, 6263, 22989, 5153, 4640, 6543, 5136, 9495, 6261, 10788, 3706, 1641, 2596, 4638	1701	189	16881	1.7853e+16	0.810746967491093	0.0565949809457678	0.055056633824209014
GOTERM_MF_DIRECT	GO:0008144~drug binding	18	0.8344923504867872	0.0012375927558789834	26, 5023, 6422, 1143, 1141, 1580, 2350, 1129, 1128, 51284, 1268, 477, 51311, 54576, 2168, 5138, 4502, 4504	1701	76	16881	2.35046e+16	0.8229328376909106	0.0565949809457678	0.055056633824209014
GOTERM_MF_DIRECT	GO:0048020~CCR chemokine receptor binding	9	0.4172461752433936	0.0012759858825362456	6375, 6363, 6355, 6366, 6357, 6356, 6359, 6358, 6846	1701	23	16881	3.88337e+16	0.8321974523927469	0.0565949809457678	0.055056633824209014
GOTERM_MF_DIRECT	GO:0001602~pancreatic polypeptide receptor activity	5	0.23180343069077425	0.001300934247248887	105379861, 5540, 4886, 4888, 4889	1701	6	16881	8270135214579650	0.837956443592982	0.0565949809457678	0.055056633824209014
GOTERM_MF_DIRECT	GO:0005262~calcium channel activity	17	0.7881316643486325	0.0013359330266168364	162514, 255231, 123041, 6261, 59284, 2823, 783, 773, 114780, 774, 116443, 57113, 8989, 5138, 2903, 140803, 140738	1701	70	16881	2410153691106070	0.8457040859637532	0.0565949809457678	0.055056633824209014
GOTERM_MF_DIRECT	GO:0047555~3',5'-cyclic-GMP phosphodiesterase activity	7	0.3245248029670839	0.0015208124340219118	5152, 5153, 5145, 5136, 8654, 5138, 5139	1701	14	16881	4962081128747790	0.8808907476659412	0.06253222890478331	0.060832497360876474
GOTERM_MF_DIRECT	GO:0004713~protein tyrosine kinase activity	26	1205377839592020	0.0015758677176145076	9542, 6098, 4593, 4058, 2254, 2252, 3084, 3815, 695, 2247, 1950, 238, 5979, 1439, 285220, 7010, 4145, 2045, 2066, 2263, 2043, 660, 640, 3568, 2255, 145957	1701	133	16881	1.94006e+16	0.8897275065270018	0.06294465912071662	0.06123371702730658
GOTERM_MF_DIRECT	GO:0005504~fatty acid binding	8	0.3708854891052387	0.0017550744534210673	5375, 2169, 54576, 2168, 5730, 2167, 6622, 338557	1701	19	16881	4178594634734980	0.914201154527519	0.06815539127451811	0.06630281268479588
GOTERM_MF_DIRECT	GO:0005215~transporter activity	35	1.62262e+16	0.0019225883915151734	5243, 10350, 123264, 1381, 375318, 1811, 115584, 23460, 2169, 284612, 2168, 2167, 10351, 8647, 730005, 9717, 9058, 219855, 159963, 6561, 5375, 5730, 200931, 134829, 653437, 8120, 10349, 364, 343, 347, 9429, 6578, 60482, 6855, 151295	1701	202	16881	1.71953e+16	0.932143875651341	0.07264266409022195	0.07066811385028746
GOTERM_MF_DIRECT	GO:0005184~neuropeptide hormone activity	10	0.4636068613815485	0.0020991522017413237	23615, 7432, 116, 5179, 5697, 80763, 5368, 4852, 4922, 9607	1701	30	16881	3308054085831860	0.9470124975872701	0.07722670468511501	0.07512755248337369
GOTERM_MF_DIRECT	GO:0005179~hormone activity	20	0.927213722763097	0.002343217844074429	7276, 9365, 4880, 7432, 6750, 5697, 1908, 2980, 9370, 338872, 388581, 114131, 3479, 1114, 2641, 257313, 84666, 10022, 1907, 3952	1701	94	16881	211152388457353	0.9623590426529048	0.08226454809681925	0.08002845880663388
GOTERM_MF_DIRECT	GO:0008307~structural constituent of muscle	12	0.5563282336578581	0.0023537782001951143	1756, 4606, 4629, 9499, 27295, 7169, 8736, 91624, 10398, 4634, 23336, 8470	1701	42	16881	2835474930713020	0.9629119573376957	0.08226454809681925	0.08002845880663388
GOTERM_MF_DIRECT	GO:0001786~phosphatidylserine binding	11	0.5099675475197033	0.0028581517979012756	148281, 6861, 143425, 8436, 6860, 5333, 57158, 2596, 85477, 341359, 91937	1701	37	16881	2950426617093280	0.981710300936511	0.09745600520648738	0.09480698646696914
GOTERM_MF_DIRECT	GO:0042166~acetylcholine binding	9	0.4172461752433936	0.0030916592718802345	285242, 6572, 3359, 1136, 1134, 1143, 1141, 170572, 43	1701	26	16881	3435286935286930	0.9868171001683284	0.10290808719258494	0.10011087166088378
GOTERM_MF_DIRECT	GO:0017080~sodium channel regulator activity	10	0.4636068613815485	0.0034226419451065413	23171, 6330, 2258, 10110, 6446, 5348, 4842, 6327, 55800, 493	1701	32	16881	3.1013e+16	0.9917129447611441	0.11127566137811498	0.10825100105453246
GOTERM_MF_DIRECT	GO:0051380~norepinephrine binding	4	0.18544274455261936	0.0037711377831458597	154, 155, 150, 153	1701	4	16881	992416225749559	0.9949178277397471	0.11981933229177073	0.11656244056996294
GOTERM_MF_DIRECT	GO:0005246~calcium channel regulator activity	9	0.4172461752433936	0.0040113020779850295	9378, 5350, 51440, 10110, 4852, 6446, 5579, 4887, 6717	1701	27	16881	3.30805e+16	0.9963720145740125	0.12461778455606824	0.12123046280132534
GOTERM_MF_DIRECT	GO:0030553~cGMP binding	7	0.3245248029670839	0.004809946255072806	5593, 1259, 1258, 5136, 8654, 5138, 1261	1701	17	16881	408641975308642	0.9988179779221532	0.14618054053460397	0.14220710667171774
GOTERM_MF_DIRECT	GO:0042379~chemokine receptor binding	5	0.23180343069077425	0.005142312389159491	6375, 6352, 6363, 6366, 6387	1701	8	16881	6.2026e+16	0.9992589928269535	0.1529564408520206	0.1487988265799342
GOTERM_MF_DIRECT	GO:0015020~glucuronosyltransferase activity	9	0.4172461752433936	0.006467845681572079	7365, 7364, 167127, 79799, 7367, 7366, 54576, 54575, 54658	1701	29	16881	3.07991e+16	0.9998850963089344	0.17835736136427388	0.1735093071927128
GOTERM_MF_DIRECT	GO:0005254~chloride channel activity	13	0.602688919796013	0.006522511866365744	22802, 9635, 266675, 2561, 1193, 1811, 115111, 2566, 54831, 1179, 53405, 5348, 1836	1701	54	16881	2.38915e+16	0.9998936036412772	0.17835736136427388	0.1735093071927128
GOTERM_MF_DIRECT	GO:0004745~retinol dehydrogenase activity	7	0.3245248029670839	0.006608378847983445	5959, 650, 10170, 124, 8644, 126, 201140	1701	18	16881	3.8594e+16	0.9999057136927141	0.17835736136427388	0.1735093071927128
GOTERM_MF_DIRECT	GO:0008528~G-protein coupled peptide receptor activity	7	0.3245248029670839	0.006608378847983445	10800, 57105, 7253, 4881, 4883, 9283, 2857	1701	18	16881	3.8594e+16	0.9999057136927141	0.17835736136427388	0.1735093071927128
GOTERM_MF_DIRECT	GO:0008499~UDP-galactose:beta-N-acetylglucosamine beta-1,3-galactosyltransferase activity	6	0.27816411682892905	0.006634179392662548	192134, 10317, 374907, 8708, 8705, 93010	1701	13	16881	458038258038258	0.9999090757813007	0.17835736136427388	0.1735093071927128
GOTERM_MF_DIRECT	GO:0050839~cell adhesion molecule binding	14	0.6490496059341678	0.007903074547856666	9378, 3695, 8170, 57451, 22871, 259197, 57502, 53841, 57863, 10178, 912, 120425, 253559, 54825	1701	62	16881	2240939864595770	0.999984772204779	0.20846223052648338	0.20279587519028427
GOTERM_MF_DIRECT	GO:0008559~xenobiotic-transporting ATPase activity	4	0.18544274455261936	0.008720734672550728	5243, 340273, 9429, 10351	1701	5	16881	7939329805996470	0.9999951911758711	0.2216652194950167	0.21563998463034525
GOTERM_MF_DIRECT	GO:0015277~kainate selective glutamate receptor activity	4	0.18544274455261936	0.008720734672550728	2899, 2898, 2897, 2901	1701	5	16881	7939329805996470	0.9999951911758711	0.2216652194950167	0.21563998463034525
GOTERM_MF_DIRECT	GO:0005216~ion channel activity	11	0.5099675475197033	0.009026019760217312	6340, 773, 162514, 1134, 8989, 5348, 6328, 1261, 3777, 53826, 1181	1701	43	16881	2538739182150030	0.9999968737222682	0.22228679665500906	0.21624466627382855
GOTERM_MF_DIRECT	GO:0008236~serine-type peptidase activity	14	0.6490496059341678	0.009063195571770755	7177, 64499, 23430, 25823, 10942, 354, 1215, 1675, 3004, 55554, 3003, 1804, 5649, 57628	1701	63	16881	2205369390554570	0.9999970334580898	0.22228679665500906	0.21624466627382855
GOTERM_MF_DIRECT	GO:0004089~carbonate dehydratase activity	6	0.27816411682892905	0.009474938813716869	771, 760, 762, 766, 759, 23632	1701	14	16881	4.25321e+16	0.9999983407021623	0.2274295044208904	0.2212475865610951
GOTERM_MF_DIRECT	GO:0008146~sulfotransferase activity	10	0.4636068613815485	0.009598240887576921	6817, 266722, 10090, 27284, 64377, 92126, 6799, 23563, 25830, 83539	1701	37	16881	2.68221e+16	0.999998605747382	0.2274295044208904	0.2212475865610951

## Sheet: path
Category	Term	Name	Count	%	PValue	Genes	List Total	Pop Hits	Pop Total	Fold Enrichment	Bonferroni	Benjamini	FDR
KEGG_PATHWAY	hsa04080:Neuroactive ligand-receptor interaction		78	3616133518776070	14.2202	5023, 5540, 6751, 6753, 6752, 1143, 3001, 3363, 1141, 23566, 150, 9340, 3360, 153, 22953, 57105, 154, 155, 554, 2742, 1136, 2587, 1134, 117, 6865, 2908, 5732, 4886, 4887, 1816, 9934, 5734, 3952, 6869, 4889, 2903, 5737, 2901, 5030, 7253, 286530, 53829, 2562, 2561, 1269, 116443, 1268, 2555, 27334, 5028, 5745, 2837, 1902, 7068, 2892, 2890, 2690, 1910, 1511, 2566, 2642, 4543, 7433, 6344, 7434, 1132, …	752	277	6879	2.57586e+16	3925.75	3867.89	3284.86
KEGG_PATHWAY	hsa04020:Calcium signaling pathway		53	2457116365322200	116641	5023, 3363, 3360, 153, 22953, 57105, 154, 155, 115, 952, 5137, 6865, 5336, 5579, 4842, 6547, 1816, 6869, 2903, 5737, 5350, 5153, 489, 491, 492, 493, 1910, 2767, 773, 774, 814, 815, 816, 6263, 113026, 5333, 6543, 5136, 2066, 185, 6261, 10800, 1129, 1128, 3706, 51196, 147, 148, 623, 8912, 5567, 108, 4638	752	179	6879	270850915250208	3.17264e+06	1.58631e+07	1.3472e+06
KEGG_PATHWAY	hsa04972:Pancreatic secretion		32	1.48354e+16	4.95475e+07	8399, 8671, 5320, 5322, 26279, 1360, 491, 492, 493, 1811, 84647, 1359, 111, 1358, 477, 1179, 115, 952, 5579, 6548, 10136, 3778, 22802, 6344, 9635, 391013, 23436, 482, 760, 489, 108, 5408	752	93	6879	3147563486616330	1.34769e+10	4.49231e+08	3.81516e+09
KEGG_PATHWAY	hsa04725:Cholinergic synapse		34	1576263328697260	3.93304e+08	6572, 1143, 2770, 1141, 2767, 56479, 111, 54331, 596, 2788, 773, 774, 1136, 2785, 115, 51764, 5579, 814, 815, 816, 5294, 94235, 1132, 1129, 1128, 1103, 2775, 84699, 3785, 108, 5567, 60482, 3768, 43	752	111	6879	2801969522714200	1.06978e+11	2.67447e+09	2.27133e+08
KEGG_PATHWAY	hsa04024:cAMP signaling pathway		49	2271673620769580	5.16574e+08	64399, 6751, 6752, 1261, 3360, 153, 154, 111, 1259, 1258, 477, 115, 117, 5732, 5139, 6548, 4886, 1816, 2903, 7253, 5350, 482, 116443, 10021, 4852, 5348, 2892, 2770, 2890, 491, 492, 493, 10398, 814, 815, 816, 5294, 4881, 7434, 7074, 1129, 1128, 51196, 2893, 84699, 5567, 108, 5602, 2737	752	198	6879	2263801579626040	1.40507e+11	2.81016e+09	2.38657e+10
KEGG_PATHWAY	hsa00982:Drug metabolism - cytochrome P450		24	1.11266e+16	3.59636e+07	7365, 7364, 7367, 7366, 2330, 130, 2944, 2327, 124, 1576, 79799, 125, 126, 54576, 54575, 316, 54658, 2939, 4128, 2949, 2938, 4129, 2946, 2329	752	68	6879	3.22857e+16	9.78161e+10	1.63035e+11	1.3846e+11
KEGG_PATHWAY	hsa04978:Mineral absorption		18	0.8344923504867872	1.47668e+10	4493, 4494, 6550, 4495, 4496, 3162, 482, 1181, 1811, 477, 4499, 4489, 7018, 79901, 340024, 4501, 4502, 140803	752	44	6879	3742202611218560	4.01577e+12	5.73796e+09	4.87305e+11
KEGG_PATHWAY	hsa04924:Renin secretion		21	0.9735744089012517	8.28617e+09	5153, 22802, 5593, 9635, 4881, 5136, 2770, 185, 153, 154, 111, 155, 1179, 116, 117, 5137, 5732, 5567, 5139, 5734, 3778	752	64	6879	3.00156e+16	0.002251310756200331	2.50427e+12	2.12678e+12
KEGG_PATHWAY	hsa00830:Retinol metabolism		21	0.9735744089012517	8.28617e+09	7365, 10170, 7364, 7367, 9227, 7366, 130, 5959, 124, 1576, 79799, 125, 126, 54884, 54576, 54575, 216, 1562, 316, 54658, 56603	752	64	6879	3.00156e+16	0.002251310756200331	2.50427e+12	2.12678e+12
KEGG_PATHWAY	hsa04022:cGMP-PKG signaling pathway		37	1.71535e+16	1.12892e+11	8654, 2770, 150, 491, 492, 493, 153, 154, 1910, 2767, 155, 111, 1259, 1258, 477, 115, 5138, 5139, 10398, 5997, 6547, 3778, 3779, 4208, 5350, 5593, 4881, 6543, 482, 185, 147, 148, 489, 84699, 10242, 108, 4638	752	158	6879	2.14216e+16	0.0030659688682005415	3.07066e+12	2.6078e+11
KEGG_PATHWAY	hsa04923:Regulation of lipolysis in adipocytes		19	0.880853036624942	1.51401e+11	5294, 7253, 5593, 4881, 2770, 153, 154, 364, 111, 155, 115, 2167, 5346, 5742, 108, 4852, 5567, 4886, 11343	752	56	6879	3.10365e+16	0.004109677529218536	3.74374e+12	3.17943e+12
KEGG_PATHWAY	hsa04713:Circadian entrainment		26	1205377839592020	1.92278e+11	2892, 2770, 2890, 111, 54331, 2788, 2785, 115, 117, 51764, 4543, 5579, 4842, 815, 2903, 816, 6263, 5593, 94235, 8863, 6261, 2775, 2893, 8912, 108, 5567	752	95	6879	2503555431131010	0.005216349946207455	4.20519e+12	3.57132e+12
KEGG_PATHWAY	hsa04723:Retrograde endocannabinoid signaling		27	1.25174e+16	2.00984e+11	22999, 2892, 2770, 2890, 111, 54331, 2788, 773, 774, 2566, 2785, 115, 51764, 5579, 11343, 94235, 2562, 246213, 2561, 57030, 2775, 1268, 2555, 2893, 108, 5567, 5602	752	101	6879	2.4454e+16	0.005451891452012303	4.20519e+12	3.57132e+12
KEGG_PATHWAY	hsa05204:Chemical carcinogenesis		23	1.0663e+16	2.88029e+10	7365, 7364, 7367, 7366, 130, 2944, 6817, 124, 1576, 79799, 125, 126, 54576, 54575, 1562, 6799, 54658, 9, 2939, 2949, 2938, 2946, 10	752	80	6879	2629936835106380	0.007803887951090327	5.59599e+11	4.75248e+12
KEGG_PATHWAY	hsa04974:Protein digestion and absorption		24	1.11266e+16	4.62773e+10	7373, 6550, 6564, 7512, 6543, 1285, 256076, 1360, 1280, 482, 23436, 81578, 1359, 1358, 477, 1288, 1287, 4224, 4225, 340024, 6547, 10136, 6505, 6519	752	88	6879	2494801740812370	0.012508830112218927	8.39162e+11	7.12671e+11
KEGG_PATHWAY	hsa05032:Morphine addiction		24	1.11266e+16	8.15447e+10	5153, 94235, 5136, 2562, 2561, 2770, 27115, 111, 54331, 2788, 773, 774, 2566, 2775, 2555, 2785, 115, 5137, 51764, 108, 5138, 5567, 5579, 5139	752	91	6879	2.41256e+16	0.021936861063073132	0.0013862592128440307	0.001177301022672688
KEGG_PATHWAY	hsa04970:Salivary secretion		23	1.0663e+16	9.55073e+10	6263, 5593, 491, 492, 482, 493, 153, 154, 111, 155, 54831, 147, 477, 115, 148, 820, 952, 108, 5567, 4842, 5579, 6548, 3778	752	86	6879	2.44645e+16	0.025644671265083963	0.0015281169028827466	0.0012977757520805679
KEGG_PATHWAY	hsa04261:Adrenergic signaling in cardiomyocytes		31	1.43718e+16	1.49853e+12	6330, 7169, 6332, 5521, 2770, 491, 492, 493, 59284, 153, 154, 111, 596, 477, 115, 6548, 815, 816, 5350, 482, 185, 781, 783, 147, 148, 84699, 5523, 108, 5567, 5502, 4634	752	138	6879	2054897086031450	0.039943505404433144	0.002193332312564618	0.0018627197213324511
KEGG_PATHWAY	hsa04975:Fat digestion and absorption		14	0.6490496059341678	1.53211e+12	8399, 8611, 5320, 391013, 5322, 26279, 84647, 80168, 2169, 2168, 338, 8613, 948, 5408	752	39	6879	3.28376e+16	0.04081998126603048	0.002193332312564618	0.0018627197213324511
KEGG_PATHWAY	hsa04724:Glutamatergic synapse		27	1.25174e+16	1.81318e+12	2892, 2770, 2890, 111, 54331, 2788, 773, 2785, 115, 51764, 5579, 2903, 6505, 2901, 9455, 94235, 246213, 57030, 2899, 2898, 2897, 2775, 116443, 2893, 108, 5567, 9229	752	114	6879	2166538353863380	0.048126297881661895	0.002465922356826366	0.0020942208250988624
KEGG_PATHWAY	hsa05033:Nicotine addiction		14	0.6490496059341678	2.04644e+12	2562, 246213, 2892, 2561, 2890, 1141, 57030, 773, 774, 2566, 116443, 2555, 2893, 2903	752	40	6879	3201662234042550	0.054147786906824535	0.0026170384060289855	0.002222558352179028
KEGG_PATHWAY	hsa04728:Dopaminergic synapse		29	1.34446e+16	2.20928e+11	6570, 5521, 2892, 2770, 2890, 111, 54331, 2788, 773, 774, 2785, 51764, 5579, 50632, 3798, 1816, 4128, 4129, 815, 2903, 816, 94235, 2775, 2893, 84699, 5523, 5567, 5602, 3800	752	128	6879	2072504571143610	0.058328652663821146	0.0026170384060289855	0.002222558352179028
KEGG_PATHWAY	hsa04971:Gastric acid secretion		20	0.927213722763097	2.21294e+12	9992, 6750, 6752, 2770, 482, 111, 760, 115111, 477, 115, 3773, 108, 54207, 5567, 5579, 6548, 3776, 815, 816, 4638	752	73	6879	2506193529583210	0.058422429894597894	0.0026170384060289855	0.002222558352179028
KEGG_PATHWAY	hsa00983:Drug metabolism - other enzymes		15	0.6954102920723227	2567307451115	7365, 7364, 7367, 7366, 7498, 1066, 1576, 79799, 54576, 54575, 8824, 54658, 9, 1806, 10	752	46	6879	2.98292e+16	0.06745673154870668	0.002909615111263678	0.002471033421698197
KEGG_PATHWAY	hsa04976:Bile secretion		19	0.880853036624942	3.12182e+12	9971, 8671, 6550, 6344, 5243, 6555, 200931, 123264, 482, 111, 760, 343, 477, 115, 9429, 108, 5567, 6548, 8647	752	69	6879	2.51891e+16	0.08142038223988002	0.0033965375495031602	0.002884559462997169
KEGG_PATHWAY	hsa00040:Pentose and glucuronate interconversions		12	0.5563282336578581	4.91837e+11	7365, 7364, 9365, 79799, 7367, 7366, 54576, 7358, 57016, 54575, 54658, 7360	752	33	6879	3.3264e+16	0.12524595217241397	0.005145369641344988	0.004369780835112839
KEGG_PATHWAY	hsa04911:Insulin secretion		21	0.9735744089012517	6.43281e+11	3782, 9699, 482, 111, 2767, 477, 115, 2641, 116, 117, 84699, 10242, 108, 5567, 5579, 6833, 815, 6616, 3778, 816, 3779	752	85	6879	2.26e+16	0.16056706573978363	0.006480458927163909	0.005503625044760525
KEGG_PATHWAY	hsa04726:Serotonergic synapse		25	1.15902e+16	7.27986e+11	6570, 7166, 2770, 3363, 3360, 111, 54331, 2788, 773, 3359, 774, 2785, 51764, 5579, 4128, 4129, 285242, 94235, 2562, 2561, 2775, 1562, 5742, 5567, 170572	752	111	6879	2060271707878090	0.1796992157755707	0.0070718602135342624	0.006005881284288289
KEGG_PATHWAY	hsa00980:Metabolism of xenobiotics by cytochrome P450		19	0.880853036624942	7.78846e+10	7365, 7364, 7367, 7366, 130, 2944, 1646, 124, 1576, 79799, 125, 126, 54576, 54575, 54658, 2939, 2949, 2938, 2946	752	74	6879	2.34871e+16	0.1909775714737313	0.007305037860157041	0.006203910829765723
KEGG_PATHWAY	hsa00350:Tyrosine metabolism		12	0.5563282336578581	8.64477e+11	3081, 124, 125, 126, 6898, 316, 4128, 7306, 4129, 130, 8639, 7173	752	35	6879	3136322188449840	0.2096184043948962	0.007837924118389138	0.006656472321131953
KEGG_PATHWAY	hsa04062:Chemokine signaling pathway		35	1.62262e+16	0.0016309005062350422	6375, 6352, 6355, 6357, 6356, 2770, 111, 54331, 2788, 2785, 115, 1794, 56477, 51764, 2829, 10235, 2826, 6846, 5294, 94235, 6363, 729230, 6366, 6387, 6368, 7074, 1524, 653361, 643, 10803, 6359, 6358, 108, 5567, 10563	752	186	6879	1721323781743300	0.3585134548822597	0.014309836699868756	0.01215283925613854
KEGG_PATHWAY	hsa04640:Hematopoietic cell lineage		20	0.927213722763097	0.002230127989640312	7850, 290, 3570, 1380, 3815, 1436, 3568, 1378, 951, 930, 2322, 952, 931, 911, 912, 945, 924, 948, 2815, 2208	752	87	6879	2.1029e+16	0.4551649619044841	0.018956087911942653	0.016098736425216004
KEGG_PATHWAY	hsa00140:Steroid hormone biosynthesis		15	0.6954102920723227	0.0031361078932317984	3291, 7365, 7364, 8644, 7367, 7366, 1583, 3284, 3294, 1646, 1576, 79799, 54576, 54575, 54658	752	58	6879	2.36576e+16	0.5744452782927976	0.02584913172603179	0.021952755252622587
KEGG_PATHWAY	hsa04270:Vascular smooth muscle contraction		24	1.11266e+16	0.003482641792715225	8399, 5320, 4660, 4881, 391013, 5322, 26279, 185, 94274, 84647, 111, 2767, 147, 115, 148, 10242, 108, 5567, 5579, 10398, 72, 3778, 3779, 4638	752	117	6879	1876432078559730	0.6128456868334573	0.02783193702812341	0.0236366818143254
KEGG_PATHWAY	hsa05414:Dilated cardiomyopathy		19	0.880853036624942	0.003581315426412939	5350, 7169, 6442, 6445, 3695, 59284, 153, 781, 1756, 111, 783, 3479, 1674, 115, 8516, 108, 5567, 4634, 3679	752	84	6879	2069101443768990	0.623134260408503	0.02783193702812341	0.0236366818143254
KEGG_PATHWAY	hsa04014:Ras signaling pathway		39	1808066759388030	0.004168737356177125	5063, 8399, 5320, 5322, 2254, 26279, 2252, 3363, 4804, 84647, 1436, 3815, 54331, 2788, 2247, 3479, 1950, 2785, 51764, 5336, 5579, 10235, 2903, 5294, 7010, 94235, 391013, 2263, 115727, 7074, 80310, 2259, 51196, 2258, 2255, 2277, 5567, 5602, 1946	752	226	6879	1578569243080390	0.6789847369005916	0.031497126691116054	0.026749398035469885
KEGG_PATHWAY	hsa00512:Mucin type O-Glycan biosynthesis		10	0.4636068613815485	0.00460884831018819	192134, 9245, 114805, 79695, 55808, 117248, 51301, 57452, 26290, 64409	752	31	6879	2.95084e+16	0.7153527227752836	0.03388126325327534	0.028774161071715453
KEGG_PATHWAY	hsa04151:PI3K-Akt signaling pathway		54	2.50348e+16	0.005837779765315602	256076, 23566, 4804, 596, 2788, 3479, 284217, 2785, 51764, 3679, 7010, 94235, 3695, 3570, 80310, 1101, 2277, 5105, 1946, 1902, 7143, 5563, 5521, 8115, 7148, 2254, 1285, 7060, 2252, 2690, 1280, 1436, 54331, 3815, 1950, 2247, 930, 10110, 6446, 5294, 23035, 2263, 1129, 1128, 2259, 2258, 1288, 1287, 2255, 84699, 8516, 5523, 5649, 2538	752	345	6879	1431799259944490	0.7965894745336775	0.04178621305699589	0.035487555941786944
KEGG_PATHWAY	hsa00053:Ascorbate and aldarate metabolism		9	0.4172461752433936	0.006508592019127174	7365, 7364, 79799, 7367, 7366, 54576, 7358, 54575, 54658	752	27	6879	3.0492e+16	0.8307068329724341	0.04442155546169884	0.037725659234016294
KEGG_PATHWAY	hsa04610:Complement and coagulation cascades		16	0.7417709782104774	0.006532581685543947	3075, 2162, 1380, 2, 3827, 1378, 1675, 730, 623, 733, 712, 5104, 713, 714, 5648, 729	752	69	6879	2.12118e+16	0.8318151097275561	0.04442155546169884	0.037725659234016294
KEGG_PATHWAY	hsa05020:Prion diseases		10	0.4636068613815485	0.008900812570399645	6352, 730, 4684, 4685, 733, 712, 713, 5567, 714, 729	752	34	6879	2.69047e+16	0.9121267559024975	0.059049293149968374	0.05014848057956873
KEGG_PATHWAY	hsa04727:GABAergic synapse		18	0.8344923504867872	0.009380746698537626	94235, 2562, 2561, 2770, 111, 54331, 2788, 773, 774, 2566, 2775, 2555, 2785, 115, 51764, 108, 5567, 5579	752	85	6879	1.93714e+16	0.9229735385237013	0.06075150242862463	0.05159410684195694
REACTOME_PATHWAY	R-HSA-418594:R-HSA-418594	G alpha (i) signalling events	61	2.828e+16	2.47643e+06	6352, 5540, 6751, 6750, 6753, 6752, 23566, 150, 111, 2788, 2587, 2785, 115, 51764, 4886, 4887, 9934, 2826, 4889, 5030, 94235, 53829, 6363, 729230, 8787, 6366, 6003, 6368, 64407, 64805, 1269, 26166, 1268, 643, 10022, 9628, 4852, 846, 1902, 2770, 105379861, 54331, 2841, 2840, 56477, 4543, 6387, 5179, 5697, 11251, 1132, 23596, 9290, 1129, 3827, 2852, 10803, 623, 5368, 108, 10563	958	246	9075	234896125057284	1.88952e+09	1.88952e+09	1.83256e+09
REACTOME_PATHWAY	R-HSA-418555:R-HSA-418555	G alpha (s) signalling events	37	1.71535e+16	4.41194e+08	2770, 3363, 9340, 3360, 153, 154, 155, 111, 54331, 2788, 554, 2642, 2785, 115, 2641, 116, 117, 51764, 5138, 5732, 5139, 1816, 5734, 7253, 94235, 5153, 6344, 7433, 7432, 7434, 5136, 27115, 5729, 2850, 108, 5745, 2838	958	143	9075	2.45102e+16	3.36575e+11	1.16754e+12	1.13234e+12
REACTOME_PATHWAY	R-HSA-5578775:R-HSA-5578775	Ion homeostasis	21	0.9735744089012517	4.59058e+08	6263, 5350, 6543, 491, 1193, 492, 482, 2281, 493, 6261, 477, 489, 844, 845, 5348, 4842, 6547, 53826, 815, 816, 6717	958	56	9075	355232254697286	3.502e+12	1.16754e+12	1.13234e+12
REACTOME_PATHWAY	R-HSA-5661231:R-HSA-5661231	Metallothioneins bind metals	9	0.4172461752433936	1.83458e+09	4493, 4494, 4495, 4496, 4499, 4489, 4501, 4502, 4504	958	11	9075	7750521920668050	0.0013988057936914489	3.49946e+12	3.39397e+10
REACTOME_PATHWAY	R-HSA-416476:R-HSA-416476	G alpha (q) signalling events	39	1808066759388030	2.31014e+09	6375, 115557, 23566, 57105, 1910, 2767, 54331, 2788, 2642, 2840, 2785, 2641, 257313, 6865, 51764, 2829, 5997, 6869, 4922, 6846, 5737, 94235, 6863, 6368, 1908, 64407, 185, 10800, 1128, 3827, 147, 27334, 148, 623, 1907, 5028, 846, 2837, 1902	958	165	9075	2.23904e+16	0.0017610867238355699	3.52527e+11	3.41901e+11
REACTOME_PATHWAY	R-HSA-1296072:R-HSA-1296072	Voltage gated Potassium channels	17	0.7881316643486325	3.48624e+10	9312, 7881, 3737, 3738, 56479, 170850, 27012, 3752, 3785, 3741, 3754, 3755, 3788, 3745, 3756, 3746, 3736	958	43	9075	3745084235568280	0.0026564698928958075	4.43333e+12	4.29969e+12
REACTOME_PATHWAY	R-HSA-445095:R-HSA-445095	Interaction between L1 and Ankyrins	14	0.6490496059341678	6.17459e+09	11280, 6330, 6332, 6335, 23114, 287, 288, 57731, 3785, 6328, 6327, 55800, 3897, 6329	958	31	9075	4278065863021070	0.004700143383764344	6.7303e+11	6.52742e+11
REACTOME_PATHWAY	R-HSA-5673001:R-HSA-5673001	RAF/MAP kinase cascade	29	1.34446e+16	1.94704e+11	9542, 9365, 2254, 2252, 3084, 3815, 2668, 2247, 1950, 10718, 152831, 815, 2903, 816, 4747, 5979, 1439, 7010, 4684, 2066, 2263, 115727, 3568, 2676, 2675, 2674, 57731, 2255, 145957	958	116	9075	236821503131524	0.014746216794462863	0.0018569848055865735	0.0018010075440813426
REACTOME_PATHWAY	R-HSA-2672351:R-HSA-2672351	Stimuli-sensing channels	23	1.0663e+16	2.63467e+11	6340, 285175, 6263, 22802, 9635, 266675, 63982, 203859, 1193, 2281, 6261, 1181, 57578, 54831, 1179, 1188, 844, 10110, 845, 6446, 6338, 6717, 50636	958	82	9075	2657021742451240	0.019902109542736746	0.002233617695693437	0.0021662871491653257
REACTOME_PATHWAY	R-HSA-418457:R-HSA-418457	cGMP effects	10	0.4636068613815485	3.12628e+10	5152, 5153, 5593, 5136, 8654, 10242, 5138, 5139, 3778, 3779	958	18	9075	5262700069589420	0.02357160641028877	0.0023853488140608723	0.0023134444592464555
REACTOME_PATHWAY	R-HSA-375276:R-HSA-375276	Peptide ligand-binding receptors	26	1205377839592020	6.83022e+10	6751, 5540, 6750, 6753, 6752, 9283, 105379861, 1910, 2587, 257313, 4886, 4887, 4889, 4922, 5179, 5697, 1908, 185, 3827, 2852, 2532, 623, 1907, 5368, 4852, 2837	958	105	9075	2.34566e+16	0.05078160178406543	0.0047376901718856	0.00459487644455484
REACTOME_PATHWAY	R-HSA-380108:R-HSA-380108	Chemokine receptors bind chemokines	18	0.8344923504867872	8.12797e+09	6375, 6352, 6363, 729230, 6366, 6387, 6357, 6356, 1524, 1238, 643, 10803, 56477, 51554, 10563, 2829, 2826, 6846	958	59	9075	2890025122960970	0.060134941347288806	0.005168037347549885	0.005012251162761356
REACTOME_PATHWAY	R-HSA-5576892:R-HSA-5576892	Phase 0 - rapid depolarisation	15	0.6954102920723227	1.80295e+10	11280, 6330, 6332, 6335, 59284, 781, 783, 2259, 2258, 6328, 6327, 55800, 815, 816, 6329	958	46	9075	3088976127802480	0.12853304098447538	0.010581917300506685	0.01026293421018997
REACTOME_PATHWAY	R-HSA-210746:R-HSA-210746	Regulation of gene expression in endocrine-committed (NEUROG3+) progenitor cells	5	0.23180343069077425	5.63203e+11	5078, 4760, 50674, 3642, 4821	958	5	9075	9472860125260960	0.3493899972191331	0.030694559574550577	0.02976929762145141
REACTOME_PATHWAY	R-HSA-936837:R-HSA-936837	Ion transport by P-type ATPases	16	0.7417709782104774	6.19435e+11	5350, 491, 492, 482, 493, 84239, 477, 489, 51761, 10396, 5348, 5205, 53826, 815, 816, 6717	958	57	9075	2.65905e+16	0.3767300427864675	0.03150860625685926	0.030558805544005047
REACTOME_PATHWAY	R-HSA-420092:R-HSA-420092	Glucagon-type ligand receptors	11	0.5099675475197033	6.7729e+11	54331, 2788, 94235, 6344, 2785, 2642, 2641, 116, 117, 51764, 9340	958	30	9075	3473382045929010	0.40366194746457984	0.03205660668969893	0.03109028695986528
REACTOME_PATHWAY	R-HSA-417957:R-HSA-417957	P2Y receptors	7	0.3245248029670839	7.14236e+11	5030, 53829, 27334, 2840, 5028, 9934, 64805	958	12	9075	5525835073068890	0.4202492576500447	0.03205660668969893	0.03109028695986528
REACTOME_PATHWAY	R-HSA-163359:R-HSA-163359	Glucagon signaling in metabolic regulation	10	0.4636068613815485	9.21219e+11	54331, 111, 2788, 94235, 2785, 2642, 115, 2641, 51764, 108	958	26	9075	3.64341e+16	0.5050082577103777	0.03904945787966671	0.03787234447045003
REACTOME_PATHWAY	R-HSA-1247673:R-HSA-1247673	Erythrocytes take up oxygen and release carbon dioxide	6	0.27816411682892905	0.001130557451336258	760, 762, 6005, 3043, 759, 3040	958	9	9075	6315240083507300	0.5781490900384865	0.04313076676847824	0.04183062569944154
REACTOME_PATHWAY	R-HSA-390696:R-HSA-390696	Adrenoceptors	6	0.27816411682892905	0.001130557451336258	154, 155, 147, 148, 150, 153	958	9	9075	6315240083507300	0.5781490900384865	0.04313076676847824	0.04183062569944154
REACTOME_PATHWAY	R-HSA-2219530:R-HSA-2219530	Constitutive Signaling by Aberrant PI3K in Cancer	16	0.7417709782104774	0.0013255026197427947	9542, 9365, 2254, 2066, 2252, 2263, 3084, 3815, 2247, 1950, 930, 10718, 2255, 152831, 145957, 50852	958	61	9075	2484684623019260	0.6365194063540396	0.048159928517321544	0.04670818755284134
REACTOME_PATHWAY	R-HSA-418359:R-HSA-418359	Reduction of cytosolic Ca++ levels	7	0.3245248029670839	0.001927853011903015	489, 6543, 6547, 491, 492, 493, 6717	958	14	9075	473643006263048	0.770619151400742	0.06686144764009093	0.06484596494582869
REACTOME_PATHWAY	R-HSA-2162123:R-HSA-2162123	Synthesis of Prostaglandins (PG) and Thromboxanes (TX)	7	0.3245248029670839	0.0029291395990136415	3248, 8644, 5740, 5730, 5742, 1582, 27306	958	15	9075	4420668058455110	0.8933510987016502	0.09717102234988732	0.09424188275087368
REACTOME_PATHWAY	R-HSA-1251985:R-HSA-1251985	Nuclear signaling by ERBB4	9	0.4172461752433936	0.003119379451041965	9542, 6285, 5241, 6387, 10718, 2066, 2099, 145957, 3084	958	25	9075	3.41023e+16	0.9078010425140115	0.0991702717143758	0.09618086640712725
REACTOME_PATHWAY	R-HSA-1236394:R-HSA-1236394	Signaling by ERBB4	6	0.27816411682892905	0.0034600828840532028	9542, 1950, 10718, 2066, 145957, 3084	958	11	9075	5167014613778700	0.9289677434743799	0.10560172962130375	0.10241845336797481
REACTOME_PATHWAY	R-HSA-975298:R-HSA-975298	/	9	0.4172461752433936	0.004096339567129381	285242, 441509, 3359, 2566, 2742, 2555, 2562, 2561, 170572	958	26	9075	3279066966436480	0.9563663306909467	0.12021181114306606	0.11658812614137468
REACTOME_PATHWAY	R-HSA-1475029:R-HSA-1475029	Reversible hydration of carbon dioxide	6	0.27816411682892905	0.005421401856804723	771, 760, 762, 766, 759, 23632	958	12	9075	473643006263048	0.984200598245735	0.15320480062007422	0.14858656940872203
REACTOME_PATHWAY	R-HSA-5365859:R-HSA-5365859	RA biosynthesis pathway	8	0.3708854891052387	0.005833432140553252	5959, 10170, 124, 8644, 126, 216, 1381, 56603	958	22	9075	3.44468e+16	0.9884831197119129	0.15847938523644303	0.15370215606155682
REACTOME_PATHWAY	R-HSA-438066:R-HSA-438066	Unblocking of NMDA receptors, glutamate binding and activation	7	0.3245248029670839	0.006023462872682632	2893, 2892, 2890, 815, 816, 2903, 4747	958	17	9075	3.90059e+16	0.9900461874487758	0.15847938523644303	0.15370215606155682
REACTOME_PATHWAY	R-HSA-400042:R-HSA-400042	Adrenaline,noradrenaline inhibits insulin secretion	9	0.4172461752433936	0.006739111997579805	54331, 111, 2788, 94235, 783, 2785, 51764, 2770, 150	958	28	9075	3044847897405300	0.9942545483482844	0.17139808180511304	0.1662314292736352
REACTOME_PATHWAY	R-HSA-1237044:R-HSA-1237044	Erythrocytes take up carbon dioxide and release oxygen	6	0.27816411682892905	0.008054347601288446	760, 762, 6005, 3043, 759, 3040	958	13	9075	4372089288581980	0.9979094953503098	0.19824087805751886	0.19226507177269195

## Sheet: string
#term ID	term description	observed gene count	background gene count	strength	false discovery rate	matching proteins in your network (labels)
CL:8753	mostly uncharacterized, incl. Receptor-type tyrosine-protein phosphatases, and peptide hormone processing	36	83	0.67	2.07e-08	CHGA,PCSK1N,CALY,SYT4,CHL1,NOL4,PCSK2,SYP,CLVS2,DENND2A,LHFPL4,PTPRN,INSM1,MAB21L2,TMEM155,OLFM3,ZNF536,FAM163B,SLITRK2,RIMS3,HPCAL4,PTPRT,DIRAS2,PLCXD3,JPH4,AMER3,TMEM151B,CA10,TMEM130,SLITRK3,NACAD,CDH22,TMEM179,C15orf59,TMEM59L,LRRC4B
CL:8754	mostly uncharacterized, incl. Receptor-type tyrosine-protein phosphatases, and peptide hormone processing	34	78	0.67	3.51e-08	CHGA,PCSK1N,CALY,SYT4,CHL1,NOL4,PCSK2,SYP,CLVS2,DENND2A,LHFPL4,PTPRN,INSM1,TMEM155,OLFM3,ZNF536,FAM163B,SLITRK2,RIMS3,HPCAL4,PTPRT,DIRAS2,PLCXD3,JPH4,AMER3,TMEM151B,CA10,TMEM130,SLITRK3,NACAD,TMEM179,C15orf59,TMEM59L,LRRC4B
CL:7142	adenylate cyclase-inhibiting G protein-coupled receptor signaling pathway, and neuropeptide receptor activity	32	73	0.67	7.94e-08	SSTR1,ADRA2A,SST,GALR1,PNOC,MTNR1A,P2RY12,P2RY14,PENK,NPY2R,PTGDR2,GNG2,ADCY2,GPR18,SSTR2,PYY,NPY1R,GPR37L1,CNR1,ADORA3,NPY4R,CNR2,P2RY4,GPR55,GPER1,NPY,CHRM2,CHRM4,ADCY5,NPY5R,GPR17,SSTR3
CL:8925	voltage-gated potassium channel complex, and Interaction between L1 and Ankyrins	38	104	0.59	8.00e-08	KCNA5,HCN4,SPTBN4,KCNC1,KCNH1,KCNMB1,SCN2B,ANK3,SCN3A,KCNMA1,KCNE2,KCNT2,KCNIP3,KCNK3,KCND3,SCN4B,CNTN2,GLDN,NFASC,ANK2,KCNA3,KCNB1,DPP6,KCNIP4,KCNA1,SCN3B,DPP10,PTPRZ1,SCN9A,SCN7A,SCN4A,KCNIP1,KCNAB1,KCNB2,KCNV1,CNTN1,KCNJ12,KCNN3
CL:7134	G alpha (i) signalling events	51	196	0.45	1.07e-06	CCL13,CCL21,SSTR1,ADRA2A,SST,CXCR5,CCR2,GALR1,PNOC,CCL11,INSL5,MTNR1A,P2RY12,P2RY14,CCL19,P2RY13,PENK,TAS1R1,CCR10,NPY2R,PTGDR2,GNG2,ADCY2,GPR18,SSTR2,CCR9,CX3CR1,PYY,CCL28,NPY1R,GPR37L1,CNR1,ADORA3,NPY4R,CNR2,P2RY4,GPR55,CCL8,CXCL12,GPER1,NPY,CHRM2,CHRM4,ACKR2,ADCY5,CASR,NPY5R,GPR17,CCL5,SSTR3,CCL15
CL:7139	G alpha (i) signalling events	46	164	0.48	1.07e-06	CCL13,CCL21,SSTR1,ADRA2A,SST,CXCR5,GALR1,PNOC,INSL5,MTNR1A,P2RY12,P2RY14,CCL19,P2RY13,PENK,TAS1R1,CCR10,NPY2R,PTGDR2,GNG2,ADCY2,GPR18,SSTR2,CCR9,CX3CR1,PYY,CCL28,NPY1R,GPR37L1,CNR1,ADORA3,NPY4R,CNR2,P2RY4,GPR55,CXCL12,GPER1,NPY,CHRM2,CHRM4,ADCY5,CASR,NPY5R,GPR17,CCL5,SSTR3
CL:7140	mixed, incl. Class C/3 (Metabotropic glutamate/pheromone receptors), and adenylate cyclase-inhibiting G protein-coupled receptor signaling pathway	36	107	0.56	1.07e-06	SSTR1,ADRA2A,SST,GALR1,PNOC,INSL5,MTNR1A,P2RY12,P2RY14,P2RY13,PENK,TAS1R1,NPY2R,PTGDR2,GNG2,ADCY2,GPR18,SSTR2,PYY,NPY1R,GPR37L1,CNR1,ADORA3,NPY4R,CNR2,P2RY4,GPR55,GPER1,NPY,CHRM2,CHRM4,ADCY5,CASR,NPY5R,GPR17,SSTR3
CL:7146	adenylate cyclase-inhibiting G protein-coupled receptor signaling pathway, and neuropeptide receptor activity	27	62	0.67	1.07e-06	SSTR1,ADRA2A,SST,GALR1,PNOC,MTNR1A,P2RY12,P2RY14,PENK,NPY2R,GNG2,ADCY2,GPR18,SSTR2,PYY,NPY1R,CNR1,ADORA3,NPY4R,CNR2,P2RY4,GPR55,NPY,CHRM2,ADCY5,NPY5R,SSTR3
CL:8755	mostly uncharacterized, incl. Receptor-type tyrosine-protein phosphatases, and Protein tyrosine phosphatase, catalytic domain	27	63	0.66	1.12e-06	CALY,CHL1,NOL4,CLVS2,DENND2A,LHFPL4,TMEM155,OLFM3,ZNF536,FAM163B,SLITRK2,RIMS3,HPCAL4,PTPRT,DIRAS2,PLCXD3,JPH4,AMER3,TMEM151B,CA10,TMEM130,SLITRK3,NACAD,TMEM179,C15orf59,TMEM59L,LRRC4B
CL:8756	mostly uncharacterized, incl. Copine, and positive regulation of synapse assembly	23	52	0.68	6.86e-06	CALY,NOL4,CLVS2,DENND2A,LHFPL4,TMEM155,OLFM3,ZNF536,FAM163B,RIMS3,HPCAL4,DIRAS2,PLCXD3,JPH4,AMER3,TMEM151B,CA10,TMEM130,SLITRK3,NACAD,TMEM179,C15orf59,TMEM59L
CL:8440	mixed, incl. Postsynaptic cell membrane, and Chloride channel	38	153	0.42	0.00013	CLIC5,SLC17A7,CDO1,GYPC,GRIK5,CLCN2,GRIA4,HOMER2,GABRB3,KCNK10,DLGAP1,SLC17A8,EPB41L3,GRIN3A,CLIC2,BEST4,GLRA4,GRIK3,SLC18A3,DLG2,TSPAN7,NLGN4X,CAMK2B,GRIN2A,CAMK2A,GRIK1,NRXN1,NLGN1,KCNK2,GSG1L,GRIK2,GABRG2,MPP2,GRIA1,BEST2,SHISA9,KCNJ16,GRIA3
CL:8757	mostly uncharacterized, incl. Copine, and calmodulin-dependent protein kinase activity	19	46	0.65	0.00020	CALY,CLVS2,DENND2A,TMEM155,OLFM3,ZNF536,FAM163B,RIMS3,HPCAL4,DIRAS2,PLCXD3,JPH4,AMER3,TMEM151B,CA10,TMEM130,NACAD,TMEM179,TMEM59L
CL:8927	voltage-gated potassium channel complex	21	56	0.6	0.00020	KCNA5,KCNC1,KCNH1,KCNMB1,KCNMA1,KCNE2,KCNT2,KCNIP3,KCND3,KCNA3,KCNB1,DPP6,KCNIP4,KCNA1,DPP10,KCNIP1,KCNAB1,KCNB2,KCNV1,KCNJ12,KCNN3
CL:23742	Metabolism of xenobiotics by cytochrome P450, and cellular hormone metabolic process	39	166	0.4	0.00024	CYP26B1,HSD17B2,ADH1A,FMO2,TTR,GSTM2,UGT2A3,GSTM5,RDH5,CYP11A1,CYP2C18,NAT2,RETSAT,ALDH1A1,CRABP1,CES3,UGT1A8,SDPR,ADH1B,ISX,AOC3,HSD11B2,CES2,GSTA1,LRAT,CYP3A4,UGT2B15,UGT1A10,CES1,FMO4,AOX1,XDH,AKR1C3,AKR1C2,ADH6,DHRS9,ADH1C,HSD3B2,DHRS11
CL:22203	mixed, incl. cGMP metabolic process, and protein kinase A binding	21	60	0.57	0.00042	RGS2,PDE1B,ATP2B3,PRKG2,PRKAR2B,AKAP6,PDE9A,ABCC8,PDE2A,C2orf88,PDE5A,PDZD3,GUCA2A,NPR1,PRKACB,GUCA2B,AKAP5,PDE1C,AKAP12,NPPC,PDE1A
CL:23741	Metabolism of xenobiotics by cytochrome P450, and cellular hormone metabolic process	40	179	0.38	0.00044	CYP26B1,HSD17B2,ADH1A,FMO2,TTR,GSTM2,UGT2A3,GSTM5,RDH5,CYP11A1,CYP2C18,NAT2,RETSAT,ALDH1A1,CRABP1,CES3,UGT1A8,SDPR,ADH1B,ISX,AOC3,HSD11B2,CES2,GSTA1,LRAT,CYP3A4,UGT2B15,UGT1A10,CES1,FMO4,MOCS1,AOX1,XDH,AKR1C3,AKR1C2,ADH6,DHRS9,ADH1C,HSD3B2,DHRS11
CL:8926	voltage-gated potassium channel complex, and Phase 4 - resting membrane potential	22	66	0.55	0.00044	KCNA5,KCNC1,KCNH1,KCNMB1,KCNMA1,KCNE2,KCNT2,KCNIP3,KCNK3,KCND3,KCNA3,KCNB1,DPP6,KCNIP4,KCNA1,DPP10,KCNIP1,KCNAB1,KCNB2,KCNV1,KCNJ12,KCNN3
CL:23745	Metabolism of xenobiotics by cytochrome P450, and Metabolism of steroid hormones	30	115	0.45	0.00053	CYP26B1,HSD17B2,ADH1A,FMO2,GSTM2,UGT2A3,GSTM5,CYP11A1,CYP2C18,NAT2,ALDH1A1,UGT1A8,ADH1B,AOC3,HSD11B2,CES2,GSTA1,CYP3A4,UGT2B15,UGT1A10,CES1,FMO4,AOX1,XDH,AKR1C3,AKR1C2,ADH6,ADH1C,HSD3B2,DHRS11
CL:8930	Voltage gated Potassium channels, and Phase 1 - inactivation of fast Na+ channels	13	23	0.78	0.00053	KCNC1,KCNH1,KCNIP3,KCND3,KCNA3,DPP6,KCNIP4,KCNA1,DPP10,KCNIP1,KCNAB1,KCNB2,KCNV1
CL:9058	Interaction between L1 and Ankyrins, and protein localization to juxtaparanode region of axon	15	33	0.69	0.00071	SPTBN4,SCN2B,ANK3,SCN3A,SCN4B,CNTN2,GLDN,NFASC,ANK2,SCN3B,PTPRZ1,SCN9A,SCN7A,SCN4A,CNTN1
CL:1326	mixed, incl. Muscle protein, and myofibril assembly	32	131	0.42	0.00073	CNN1,TMOD1,CASQ2,MYH15,TNNT3,MYL9,CAMK4,PDLIM3,MYOM1,PLN,MYBPC2,MYPN,ATP2A3,MYLK,LMOD1,CASQ1,SYPL2,JPH2,DES,SCGN,TPM2,FKBP1B,RYR3,MYH11,SRL,ACTG2,SMYD1,LDB3,MYOCD,MLIP,PCP4L1,PPP1R12B
CL:8928	voltage-gated potassium channel complex	17	43	0.63	0.00073	KCNA5,KCNC1,KCNH1,KCNE2,KCNIP3,KCND3,KCNA3,KCNB1,DPP6,KCNIP4,KCNA1,DPP10,KCNIP1,KCNAB1,KCNB2,KCNV1,KCNJ12
CL:9057	Interaction between L1 and Ankyrins, and HCN channel complex	16	38	0.65	0.00073	HCN4,SPTBN4,SCN2B,ANK3,SCN3A,SCN4B,CNTN2,GLDN,NFASC,ANK2,SCN3B,PTPRZ1,SCN9A,SCN7A,SCN4A,CNTN1
CL:24523	mixed, incl. ion antiporter activity, and anion:cation symporter activity	19	54	0.58	0.00076	SLC13A1,SLC9A2,LYVE1,SLC9A1,SLC9A3,SLC26A2,SCNN1G,CHP2,CA4,NPAS4,SLC9A9,SGK2,SCNN1B,SLC26A3,SGK1,CLCNKB,STAB2,SLC13A2,SLC4A4
CL:24522	mixed, incl. ion antiporter activity, and anion:cation symporter activity	20	60	0.55	0.00083	CA12,SLC13A1,SLC9A2,LYVE1,SLC9A1,SLC9A3,SLC26A2,SCNN1G,CHP2,CA4,NPAS4,SLC9A9,SGK2,SCNN1B,SLC26A3,SGK1,CLCNKB,STAB2,SLC13A2,SLC4A4
CL:7228	mixed, incl. Somatostatin receptor family, and Pancreatic hormone-like	11	17	0.84	0.00083	SSTR1,SST,GALR1,NPY2R,SSTR2,PYY,NPY1R,NPY4R,NPY,NPY5R,SSTR3
CL:7147	adenylate cyclase-inhibiting G protein-coupled receptor signaling pathway, and Opioid peptide	16	40	0.63	0.00098	ADRA2A,PNOC,MTNR1A,P2RY12,P2RY14,PENK,GNG2,ADCY2,GPR18,CNR1,ADORA3,CNR2,P2RY4,GPR55,CHRM2,ADCY5
CL:22271	cGMP metabolic process, and guanylate cyclase regulator activity	13	26	0.73	0.00099	RGS2,PDE1B,PRKG2,PDE9A,PDE2A,PDE5A,PDZD3,GUCA2A,NPR1,GUCA2B,PDE1C,NPPC,PDE1A
CL:23743	mixed, incl. Metabolism of xenobiotics by cytochrome P450, and Metabolism of steroid hormones	31	129	0.41	0.00099	CYP26B1,HSD17B2,ADH1A,FMO2,GSTM2,UGT2A3,GSTM5,CYP11A1,CYP2C18,NAT2,ALDH1A1,CES3,UGT1A8,ADH1B,AOC3,HSD11B2,CES2,GSTA1,CYP3A4,UGT2B15,UGT1A10,CES1,FMO4,AOX1,XDH,AKR1C3,AKR1C2,ADH6,ADH1C,HSD3B2,DHRS11
CL:8442	Neurexins and neuroligins, and Trafficking of AMPA receptors	23	79	0.49	0.00099	GYPC,GRIK5,GRIA4,HOMER2,DLGAP1,EPB41L3,GRIN3A,GRIK3,DLG2,TSPAN7,NLGN4X,CAMK2B,GRIN2A,CAMK2A,GRIK1,NRXN1,NLGN1,GSG1L,GRIK2,MPP2,GRIA1,SHISA9,GRIA3
CL:615	mixed, incl. Axonal growth inhibition (RHOA activation), and Phosphotyrosine interaction domain (PTB/PID)	19	57	0.55	0.0011	NGFR,NEFM,APLP1,PRPH,CDH19,NEFH,MOBP,FGF13,SYNM,CA14,BCAS1,SYNC,RELN,CORO2B,RBFOX3,APBB1,NCAM1,PLP1,NEFL
CL:1327	mixed, incl. Muscle protein, and myofibril assembly	30	125	0.41	0.0012	TMOD1,CASQ2,MYH15,TNNT3,MYL9,CAMK4,PDLIM3,MYOM1,PLN,MYBPC2,MYPN,ATP2A3,MYLK,LMOD1,CASQ1,SYPL2,JPH2,DES,SCGN,TPM2,FKBP1B,RYR3,MYH11,SRL,ACTG2,SMYD1,LDB3,MLIP,PCP4L1,PPP1R12B
CL:8444	Neurexins and neuroligins, and Trafficking of AMPA receptors	20	63	0.53	0.0012	GRIK5,GRIA4,HOMER2,DLGAP1,GRIN3A,GRIK3,DLG2,TSPAN7,NLGN4X,CAMK2B,GRIN2A,CAMK2A,GRIK1,NRXN1,NLGN1,GSG1L,GRIK2,GRIA1,SHISA9,GRIA3
CL:7149	adenylate cyclase-inhibiting G protein-coupled receptor signaling pathway, and Opioid peptide	14	32	0.67	0.0013	ADRA2A,PNOC,P2RY12,P2RY14,PENK,GNG2,ADCY2,GPR18,CNR1,ADORA3,CNR2,P2RY4,GPR55,CHRM2
CL:1328	Muscle protein, and myofibril assembly	26	104	0.43	0.0023	TMOD1,CASQ2,MYH15,TNNT3,MYL9,PDLIM3,MYOM1,PLN,MYBPC2,MYPN,ATP2A3,LMOD1,CASQ1,SYPL2,JPH2,DES,TPM2,FKBP1B,RYR3,MYH11,SRL,ACTG2,SMYD1,LDB3,MLIP,PPP1R12B
CL:616	mixed, incl. Axonal growth inhibition (RHOA activation), and Intermediate filament head, DNA-binding domain	15	40	0.6	0.0026	NGFR,NEFM,PRPH,CDH19,NEFH,MOBP,FGF13,SYNM,CA14,BCAS1,SYNC,RBFOX3,NCAM1,PLP1,NEFL
CL:8445	Neurexins and neuroligins, and Trafficking of AMPA receptors	17	52	0.54	0.0033	GRIK5,GRIA4,HOMER2,DLGAP1,GRIK3,DLG2,TSPAN7,NLGN4X,CAMK2B,GRIN2A,CAMK2A,GRIK1,NRXN1,NLGN1,GRIK2,GRIA1,GRIA3
CL:24224	organic anion transmembrane transporter activity, and ABC transporter	29	134	0.37	0.0071	ABCG2,SLC36A1,SLC17A1,SLC10A2,SLC22A5,SLC3A1,SLC16A7,ABCB11,SLC47A1,FABP2,ABCA6,SLC5A11,SLC51A,SLC6A19,SCN11A,SLC37A2,SLC28A2,CYP8B1,SLC51B,ABCA9,CYP4B1,SLC15A1,SLC17A4,SLC16A9,SLC38A4,TMEM171,SLC5A8,NR1H4,ABCB1
CL:1496	sarcoplasmic reticulum membrane, and Myozenin	10	20	0.73	0.0073	CASQ2,PDLIM3,PLN,ATP2A3,CASQ1,SYPL2,JPH2,FKBP1B,RYR3,SRL
CL:23746	Metabolism of xenobiotics by cytochrome P450, and Phase I - Functionalization of compounds	22	88	0.43	0.0078	CYP26B1,ADH1A,FMO2,GSTM2,UGT2A3,GSTM5,CYP2C18,NAT2,ALDH1A1,UGT1A8,ADH1B,AOC3,CES2,GSTA1,CYP3A4,UGT1A10,CES1,FMO4,AOX1,XDH,ADH6,ADH1C
CL:24223	mixed, incl. organic anion transmembrane transporter activity, and Congenital hypothyroidism	31	150	0.35	0.0081	ABCG2,SLC36A1,SLC17A1,SLC10A2,SLC22A5,SLC3A1,SLC16A7,ABCB11,SLC47A1,FABP2,ABCA6,SLC5A11,SLC51A,SLC6A19,SCN11A,SLC37A2,SLC28A2,TPO,CYP8B1,SLC51B,ABCA9,CYP4B1,SLC15A1,SLC17A4,SLC16A9,SLC38A4,TMEM171,SLCO1C1,SLC5A8,NR1H4,ABCB1
CL:22272	cGMP metabolic process, and cGMP-dependent kinase	10	21	0.71	0.0093	RGS2,PDE1B,PRKG2,PDE9A,PDE2A,PDE5A,NPR1,PDE1C,NPPC,PDE1A
CL:10050	complement activation	14	42	0.55	0.0106	C8G,CFP,C6,MASP1,C1QB,C7,CFD,CR1,CFH,FCN1,C1QC,C1QA,VSIG4,COLEC11
CL:673	neurofilament bundle assembly, and type III intermediate filament	6	6	1.03	0.0117	NEFM,PRPH,NEFH,SYNM,SYNC,NEFL
CL:26927	mixed, incl. O-linked glycosylation of mucins, and Glycosphingolipid biosynthesis - lacto and neolacto series	33	170	0.32	0.0125	ST6GALNAC1,OGN,SIAE,B3GNT7,B4GALNT2,GCNT4,ST8SIA3,ST6GALNAC3,WBSCR17,GALNT16,CHST5,PRELP,GALNT15,ST6GALNAC6,GALNT12,OMD,ST8SIA6,GCNT2,MIER3,CCDC178,B3GALT1,GALNT13,ST8SIA1,GCNT3,B3GALT5,B3GALT4,MGAT5B,SLC4A10,CLMP,FAM177B,CCDC169,MGAT4C,B3GNT6
CL:26928	mixed, incl. O-linked glycosylation of mucins, and Glycosphingolipid biosynthesis - lacto and neolacto series	31	156	0.33	0.0131	ST6GALNAC1,OGN,SIAE,B3GNT7,B4GALNT2,GCNT4,ST6GALNAC3,WBSCR17,GALNT16,CHST5,PRELP,GALNT15,ST6GALNAC6,GALNT12,OMD,ST8SIA6,GCNT2,CCDC178,B3GALT1,GALNT13,ST8SIA1,GCNT3,B3GALT5,B3GALT4,MGAT5B,SLC4A10,CLMP,FAM177B,CCDC169,MGAT4C,B3GNT6
CL:7835	adenylate cyclase-activating G protein-coupled receptor signaling pathway, and Class B/2 (Secretin family receptors)	22	93	0.4	0.0131	SCTR,PTGER2,VIPR2,GLP2R,CRHBP,GPR15,ADCY9,PTGER4,GPR27,PTGDR,DRD5,PTH1R,VIPR1,HTR7,ADRB3,HTR4,VIP,ADRB1,UCN3,GCGR,GCG,ADCYAP1R1
CL:22274	cGMP catabolic process, and Haem-NO-binding	7	10	0.87	0.0142	PDE1B,PRKG2,PDE9A,PDE2A,PDE5A,PDE1C,PDE1A
CL:7229	Pancreatic hormone-like, and peptide YY receptor activity	7	10	0.87	0.0142	GALR1,NPY2R,PYY,NPY1R,NPY4R,NPY,NPY5R
CL:7626	vein smooth muscle contraction, and Bradykinin receptor family	7	10	0.87	0.0142	GNA11,BDKRB1,KNG1,ADRA1B,EDN3,EDN2,EDNRB
CL:8763	mostly uncharacterized, incl. Visinin-like protein 1, and Contactin-associated protein-like 4	10	23	0.67	0.0142	CALY,OLFM3,ZNF536,FAM163B,RIMS3,HPCAL4,PLCXD3,JPH4,TMEM151B,CA10
CL:8956	Phase 1 - inactivation of fast Na+ channels, and Dipeptidylpeptidase IV, N-terminal domain	7	10	0.87	0.0142	KCNC1,KCNIP3,KCND3,DPP6,KCNIP4,DPP10,KCNIP1
CL:24525	mixed, incl. bicarbonate transmembrane transporter activity, and anion:cation symporter activity	13	39	0.55	0.0144	SLC13A1,SLC9A2,SLC9A3,SLC26A2,SCNN1G,CA4,SGK2,SCNN1B,SLC26A3,SGK1,CLCNKB,SLC13A2,SLC4A4
CL:28864	mixed, incl. Calcium-activated chloride channel N terminal, and UDP-glucuronosyl/UDP-glucosyltransferase	10	24	0.65	0.0166	CLCA1,LIX1,UGT3A2,CPA3,CD300LG,TPSAB1,CLCA4,CLCA2,SHD,TPSB2
CL:8761	mostly uncharacterized, incl. calmodulin-dependent protein kinase activity, and Neurochondrin	11	29	0.61	0.0166	CALY,OLFM3,ZNF536,FAM163B,RIMS3,HPCAL4,PLCXD3,JPH4,TMEM151B,CA10,NACAD
CL:9060	Interaction between L1 and Ankyrins	10	24	0.65	0.0166	SPTBN4,SCN2B,ANK3,SCN3A,SCN4B,ANK2,SCN3B,SCN9A,SCN7A,SCN4A
CL:140	mixed, incl. phosphatidylinositol-4,5-bisphosphate 3-kinase activity, and RET signaling	26	126	0.34	0.0199	FLT3,KLB,FGF2,FGF10,STAP1,GFRA3,NTRK2,CSF1R,KIT,ERBB4,GFRA1,RET,BMX,NTRK3,NRG2,SORBS1,NRG3,TEK,FGF9,PDGFD,NRG4,MATK,NRG1,GDNF,FGFR2,GFRA2
CL:141	mixed, incl. phosphatidylinositol-4,5-bisphosphate 3-kinase activity, and RET signaling	25	119	0.35	0.0199	FLT3,KLB,FGF2,FGF10,STAP1,GFRA3,NTRK2,CSF1R,KIT,ERBB4,GFRA1,RET,BMX,NRG2,SORBS1,NRG3,TEK,FGF9,PDGFD,NRG4,MATK,NRG1,GDNF,FGFR2,GFRA2
CL:24225	organic anion transmembrane transporter activity, and ABC transporter	26	126	0.34	0.0199	ABCG2,SLC36A1,SLC17A1,SLC10A2,SLC22A5,SLC3A1,SLC16A7,ABCB11,SLC47A1,FABP2,ABCA6,SLC5A11,SLC51A,SLC6A19,SCN11A,SLC28A2,CYP8B1,SLC51B,ABCA9,SLC15A1,SLC16A9,SLC38A4,TMEM171,SLC5A8,NR1H4,ABCB1
CL:26932	mixed, incl. O-linked glycosylation of mucins, and Glycosphingolipid biosynthesis - lacto and neolacto series	24	113	0.36	0.0214	ST6GALNAC1,OGN,B3GNT7,B4GALNT2,GCNT4,ST6GALNAC3,CHST5,PRELP,GALNT15,ST6GALNAC6,GALNT12,OMD,ST8SIA6,GCNT2,B3GALT1,GALNT13,ST8SIA1,GCNT3,B3GALT5,B3GALT4,MGAT5B,FAM177B,MGAT4C,B3GNT6
CL:24568	mixed, incl. secondary active sulfate transmembrane transporter activity, and Na+/H+ exchanger, isoform 2 (NHE2)	8	16	0.73	0.0223	SLC13A1,SLC9A2,SLC9A3,SLC26A2,CA4,SLC26A3,SLC13A2,SLC4A4
CL:4627	mixed, incl. immunoglobulin complex, circulating, and Immunoglobulin V-Type	8	16	0.73	0.0223	AICDA,VPREB3,IGJ,MS4A7,IGLL1,FCRLA,IGLL5,MS4A1
CL:7836	mixed, incl. adenylate cyclase-activating G protein-coupled receptor signaling pathway, and trace-amine receptor activity	20	86	0.4	0.0223	SCTR,PTGER2,VIPR2,GLP2R,GPR15,ADCY9,PTGER4,GPR27,PTGDR,DRD5,PTH1R,VIPR1,HTR7,ADRB3,HTR4,VIP,ADRB1,GCGR,GCG,ADCYAP1R1
CL:7842	Class B/2 (Secretin family receptors), and Melanocortin/ACTH receptor	13	42	0.52	0.0223	SCTR,VIPR2,GLP2R,PTGDR,PTH1R,VIPR1,HTR7,ADRB3,VIP,ADRB1,GCGR,GCG,ADCYAP1R1
CL:30823	mixed, incl. Immunoglobulin like, and embryonic placenta morphogenesis	6	8	0.9	0.0227	RERGL,FCRL4,FCRL5,FCRL1,SIGLEC6,ZNF568
CL:7683	mixed, incl. P2Y receptors, and icosanoid receptor activity	10	26	0.61	0.0228	P2RY10,CYSLTR2,P2RY1,XCR1,ARHGEF25,XCL1,XCL2,PTGFR,LPAR1,CYSLTR1
CL:7534	G alpha (q) signalling events	26	129	0.33	0.0230	GNA11,P2RY10,BDKRB1,GNG13,GNAO1,KNG1,CYSLTR2,GNG3,GNG8,TACR1,P2RY1,ADRA1B,XCR1,ARHGEF25,EDN3,UTS2B,XCL1,XCL2,PTGFR,EDN2,TACR2,LPAR1,EDNRB,ADRA1A,GNG7,CYSLTR1
CL:23062	Cadmium	5	5	1.03	0.0268	MT1E,MT1H,MT1F,MT1X,MT1G
CL:26930	mixed, incl. O-linked glycosylation of mucins, and Glycosphingolipid biosynthesis - lacto and neolacto series	26	131	0.33	0.0268	ST6GALNAC1,OGN,B3GNT7,B4GALNT2,GCNT4,ST6GALNAC3,GALNT16,CHST5,PRELP,GALNT15,ST6GALNAC6,GALNT12,OMD,ST8SIA6,GCNT2,CCDC178,B3GALT1,GALNT13,ST8SIA1,GCNT3,B3GALT5,B3GALT4,MGAT5B,FAM177B,MGAT4C,B3GNT6
CL:7203	uridine nucleotide receptor activity, and adenylate cyclase-inhibiting adrenergic receptor signaling pathway	5	5	1.03	0.0268	ADRA2A,P2RY12,P2RY14,ADORA3,P2RY4
CL:8765	mostly uncharacterized, incl. Contactin-associated protein-like 4, and Carbonic anhydrase-related protein 10	8	17	0.7	0.0268	CALY,ZNF536,FAM163B,RIMS3,HPCAL4,JPH4,TMEM151B,CA10
CL:26933	O-linked glycosylation of mucins, and Glycosphingolipid biosynthesis - lacto and neolacto series	22	104	0.36	0.0306	ST6GALNAC1,OGN,B3GNT7,B4GALNT2,GCNT4,ST6GALNAC3,CHST5,PRELP,GALNT15,ST6GALNAC6,GALNT12,OMD,ST8SIA6,GCNT2,B3GALT1,GALNT13,ST8SIA1,GCNT3,B3GALT5,B3GALT4,FAM177B,B3GNT6
CL:7838	adenylate cyclase-activating G protein-coupled receptor signaling pathway, and Glucagon-type ligand receptors	16	64	0.43	0.0331	SCTR,PTGER2,VIPR2,GLP2R,PTGER4,PTGDR,PTH1R,VIPR1,HTR7,ADRB3,HTR4,VIP,ADRB1,GCGR,GCG,ADCYAP1R1
CL:23754	mixed, incl. flavonoid glucuronidation, and Cytochrome P450, E-class, CYP3A	9	23	0.62	0.0337	CYP26B1,CYP2C18,ALDH1A1,UGT1A8,CES2,CYP3A4,UGT1A10,CES1,AOX1
CL:23747	Retinol metabolism, and Flavin monooxygenase FMO	14	52	0.46	0.0342	CYP26B1,FMO2,UGT2A3,CYP2C18,NAT2,ALDH1A1,UGT1A8,CES2,CYP3A4,UGT1A10,CES1,FMO4,AOX1,XDH
CL:26929	mixed, incl. O-linked glycosylation of mucins, and Glycosphingolipid biosynthesis - lacto and neolacto series	27	142	0.31	0.0342	ST6GALNAC1,OGN,B3GNT7,B4GALNT2,GCNT4,ST6GALNAC3,GALNT16,CHST5,PRELP,GALNT15,ST6GALNAC6,GALNT12,OMD,ST8SIA6,GCNT2,CCDC178,B3GALT1,GALNT13,ST8SIA1,GCNT3,B3GALT5,B3GALT4,MGAT5B,SLC4A10,FAM177B,MGAT4C,B3GNT6
CL:31850	mixed, incl. CD20-like family, and AIG1-type guanine nucleotide-binding (G) domain	11	34	0.54	0.0342	FGL2,MS4A8,GIMAP1,GIMAP8,MS4A10,GIMAP7,MS4A4A,MS4A4E,MS4A6A,GIMAP5,GIMAP6
CL:617	mixed, incl. Axonal growth inhibition (RHOA activation), and Intermediate filament head, DNA-binding domain	11	34	0.54	0.0342	NGFR,NEFM,PRPH,NEFH,MOBP,FGF13,SYNM,SYNC,RBFOX3,NCAM1,NEFL
CL:7840	adenylate cyclase-activating G protein-coupled receptor signaling pathway, and Glucagon-type ligand receptors	15	58	0.44	0.0342	SCTR,PTGER2,VIPR2,GLP2R,PTGER4,PTGDR,PTH1R,VIPR1,HTR7,ADRB3,VIP,ADRB1,GCGR,GCG,ADCYAP1R1
CL:8446	Neurexins and neuroligins, and Trafficking of AMPA receptors	13	46	0.48	0.0345	GRIA4,HOMER2,DLGAP1,DLG2,TSPAN7,NLGN4X,CAMK2B,GRIN2A,CAMK2A,NRXN1,NLGN1,GRIA1,GRIA3
CL:850	Elastic fibre formation, and Tolloid/BMP1 peptidase domain	10	29	0.57	0.0365	MYOC,DCN,TLL1,LOXL4,FBLN1,FBLN5,MFAP5,EFEMP1,MFAP4,FBLN2
CL:7837	mixed, incl. adenylate cyclase-activating G protein-coupled receptor signaling pathway, and trace-amine receptor activity	18	79	0.39	0.0373	SCTR,PTGER2,VIPR2,GLP2R,GPR15,PTGER4,GPR27,PTGDR,PTH1R,VIPR1,HTR7,ADRB3,HTR4,VIP,ADRB1,GCGR,GCG,ADCYAP1R1
CL:10880	Post-translational modification: synthesis of GPI-anchored proteins	16	66	0.41	0.0388	CEACAM7,ART4,CNTN3,LRRC4C,ALPI,FOLR2,AGR3,NEGR1,NTNG1,XPNPEP2,CD52,GP2,OTOA,CNTN4,CPM,LYPD8
CL:142	mixed, incl. RET signaling, and ERBB2 Regulates Cell Motility	16	67	0.41	0.0438	STAP1,GFRA3,NTRK2,KIT,ERBB4,GFRA1,RET,BMX,NRG2,SORBS1,NRG3,NRG4,MATK,NRG1,GDNF,GFRA2
CL:732	Collagen biosynthesis and modifying enzymes, and Elastic fibre formation	19	88	0.36	0.0460	MYOC,DCN,TLL1,COL21A1,LOXL4,COL6A5,PCOLCE2,COL14A1,LEPREL1,FBLN1,COL4A5,FBLN5,MFAP5,EFEMP1,COL4A6,MFAP4,COL28A1,FBLN2,COL19A1
CL:10093	Initial triggering of complement, and complement component C4b binding	8	20	0.63	0.0489	MASP1,C1QB,CR1,FCN1,C1QC,C1QA,VSIG4,COLEC11
