# Supplementary material for: Bioinformatics Analysis of RNA-seq Data Reveals Genes Related to Cancer Stem Cells in Colorectal Cancerogenesis
Source: Int J Mol Sci. 2022 Oct 31;23(21):13252. doi: 10.3390/ijms232113252 (PMC9654446; doi:10.3390/ijms232113252)
Supplement: Supplementary file 1 [file ijms-23-13252-s001.zip › ijms-1966512-supplementary-final/ijms-1966512-supplementary/Supplementary file S1/TCGA UPREGULATED.xlsx]

## Sheet: Sheet1
Column1	genes2$GENEID	genes2$ENTREZID	genes2$SYMBOL	logFC	AveExpr	t	P.Value	adj.P.Val	B
ENSG00000120254	ENSG00000120254	25902	MTHFD1L	2.4485	5.55487	23.7282	5.25916e-85	1.17415e-82	183.125
ENSG00000164283	ENSG00000164283	11082	ESM1	5.74262	2.234	22.707	6.28698e-80	1.13098e-77	171.199
ENSG00000062038	ENSG00000062038	1001	CDH3	6.3055	6.02062	22.358	3.42074e-78	5.66461e-76	167.462
ENSG00000050344	ENSG00000050344	9603	NFE2L3	2.60295	6.87845	21.5395	3.99535e-74	5.80836e-72	158.092
ENSG00000171617	ENSG00000171617	8507	ENC1	2.04096	7.31527	21.1472	3.53699e-72	4.55889e-70	153.589
ENSG00000129474	ENSG00000129474	84962	AJUBA	2.99581	4.42527	20.9363	3.9285e-71	4.86298e-69	151.317
ENSG00000175832	ENSG00000175832	2118	ETV4	5.23385	6.28609	19.3573	2.43843e-63	2.11711e-61	133.456
ENSG00000167767	ENSG00000167767	144501	KRT80	6.73732	4.57548	18.7444	2.43958e-60	1.85981e-58	126.563
ENSG00000157193	ENSG00000157193	7804	LRP8	3.09915	4.32128	18.3179	2.91472e-58	1.98051e-56	121.821
ENSG00000105989	ENSG00000105989	7472	WNT2	5.70983	2.47558	18.0469	6.01615e-57	3.85728e-55	118.777
ENSG00000070882	ENSG00000070882	26031	OSBPL3	1.8175	5.31863	17.409	7.16837e-54	3.99209e-52	111.634
ENSG00000071539	ENSG00000071539	9319	TRIP13	2.32513	4.65803	17.3109	2.11974e-53	1.15477e-51	110.634
ENSG00000163347	ENSG00000163347	9076	CLDN1	4.66723	6.04628	17.16	1.11869e-52	5.92647e-51	109.014
ENSG00000103888	ENSG00000103888	57214	CEMIP	4.96723	6.51064	16.9739	8.65772e-52	4.40909e-50	106.969
ENSG00000186451	ENSG00000186451	353324	SPATA12	3.29429	-0.244065	16.7397	1.12692e-50	5.33686e-49	104.441
ENSG00000237686	ENSG00000237686	101929705	RP5-1120P11.1	4.49888	0.21078	16.5232	1.19686e-49	5.38265e-48	102.08
ENSG00000249859	ENSG00000249859	100302185	PVT1	2.66421	3.62114	16.3659	6.62224e-49	2.91018e-47	100.398
ENSG00000103257	ENSG00000103257	8140	SLC7A5	2.94653	7.2529	16.3355	9.20884e-49	3.99769e-47	99.8521
ENSG00000006704	ENSG00000006704	9569	GTF2IRD1	2.07397	6.03359	16.3278	1.00102e-48	4.33055e-47	99.7955
ENSG00000101255	ENSG00000101255	57761	TRIB3	3.61991	5.93417	16.2168	3.3341e-48	1.40589e-46	98.713
ENSG00000110092	ENSG00000110092	595	CCND1	1.65354	7.7747	16.0323	2.44898e-47	9.79789e-46	96.5246
ENSG00000101187	ENSG00000101187	28231	SLCO4A1	3.24511	5.84343	15.9808	4.26925e-47	1.67586e-45	96.1559
ENSG00000196950	ENSG00000196950	57181	SLC39A10	1.85946	5.20967	15.8618	1.53594e-46	5.90866e-45	94.8287
ENSG00000181577	ENSG00000181577	221416	C6orf223	5.3701	4.576	15.7986	3.02829e-46	1.14557e-44	94.3462
ENSG00000131389	ENSG00000131389	6533	SLC6A6	2.72518	6.54967	15.743	5.50355e-46	2.05091e-44	93.5136
ENSG00000065600	ENSG00000065600	55248	TMEM206	1.53668	3.44708	15.7401	5.67653e-46	2.11223e-44	93.6415
ENSG00000111110	ENSG00000111110	57460	PPM1H	2.19784	5.36415	15.7034	8.40584e-46	3.10012e-44	93.1492
ENSG00000101224	ENSG00000101224	994	CDC25B	2.08867	7.16345	15.5476	4.44922e-45	1.5848e-43	91.368
ENSG00000122778	ENSG00000122778	57670	KIAA1549	2.26903	4.62791	15.479	9.24907e-45	3.24366e-43	90.8258
ENSG00000183856	ENSG00000183856	128239	IQGAP3	1.96281	5.96276	15.4046	2.04082e-44	7.05819e-43	89.9093
ENSG00000105948	ENSG00000105948	79989	TTC26	1.73635	3.16846	15.3608	3.25427e-44	1.10863e-42	89.6379
ENSG00000091127	ENSG00000091127	54517	PUS7	1.68133	4.97552	15.3438	3.89763e-44	1.32419e-42	89.3212
ENSG00000123485	ENSG00000123485	55355	HJURP	1.74985	4.60319	15.3003	6.18685e-44	2.07933e-42	88.901
ENSG00000105976	ENSG00000105976	4233	MET	1.80217	7.25948	15.2235	1.39599e-43	4.6051e-42	87.9227
ENSG00000011426	ENSG00000011426	54443	ANLN	2.10841	5.69008	15.2153	1.5233e-43	5.00528e-42	87.9362
ENSG00000099194	ENSG00000099194	6319	SCD	2.60063	8.68099	15.2086	1.63394e-43	5.33376e-42	87.7486
ENSG00000276023	ENSG00000276023	11072	DUSP14	1.84086	3.86119	15.1945	1.89756e-43	6.17818e-42	87.8501
ENSG00000091651	ENSG00000091651	23594	ORC6	2.01105	3.89165	15.1241	3.9956e-43	1.28744e-41	87.1171
ENSG00000104312	ENSG00000104312	8767	RIPK2	1.55258	4.74125	15.045	9.20271e-43	2.92766e-41	86.1857
ENSG00000088325	ENSG00000088325	22974	TPX2	1.84705	6.87103	14.9885	1.67031e-42	5.24042e-41	85.4654
ENSG00000203499	ENSG00000203499	#N/A	FAM83H-AS1	2.7077	4.89113	14.9596	2.26293e-42	7.03787e-41	85.3654
ENSG00000078114	ENSG00000078114	10529	NEBL	2.33524	6.37313	14.9458	2.61774e-42	8.12116e-41	85.0686
ENSG00000006327	ENSG00000006327	51330	TNFRSF12A	2.58828	5.57688	14.9441	2.66423e-42	8.24494e-41	85.1352
ENSG00000273604	ENSG00000273604	100170841	C17orf96	3.47222	3.41209	14.9219	3.36366e-42	1.03327e-40	85.0824
ENSG00000232956	ENSG00000232956	#N/A	SNHG15	1.77864	4.6996	14.9123	3.72155e-42	1.14181e-40	84.8163
ENSG00000127423	ENSG00000127423	79000	AUNIP	2.16194	2.31049	14.8739	5.57039e-42	1.7007e-40	84.5808
ENSG00000125398	ENSG00000125398	6662	SOX9	1.84624	7.79694	14.7775	1.53063e-41	4.56722e-40	83.2306
ENSG00000160401	ENSG00000160401	286207	CFAP157	1.87582	1.58975	14.699	3.47637e-41	1.01788e-39	82.7762
ENSG00000124207	ENSG00000124207	1434	CSE1L	1.50638	7.41339	14.6749	4.47188e-41	1.30478e-39	82.1646
ENSG00000254166	ENSG00000254166	#N/A	CASC19	4.54822	-0.409944	14.6385	6.53889e-41	1.8837e-39	82.1561
ENSG00000181418	ENSG00000181418	23109	DDN	4.38514	1.07046	14.5901	1.08221e-40	3.07157e-39	81.6787
ENSG00000196584	ENSG00000196584	7516	XRCC2	2.13034	3.02734	14.5441	1.74844e-40	4.90132e-39	81.1249
ENSG00000187583	ENSG00000187583	84069	PLEKHN1	3.20198	1.71469	14.5322	1.97703e-40	5.51738e-39	81.0708
ENSG00000146858	ENSG00000146858	92092	ZC3HAV1L	2.01682	2.81508	14.5311	2.00104e-40	5.57816e-39	80.9998
ENSG00000120708	ENSG00000120708	7045	TGFBI	2.86329	9.38031	14.485	3.22869e-40	8.85234e-39	80.1815
ENSG00000124766	ENSG00000124766	6659	SOX4	1.6314	7.21329	14.4684	3.83809e-40	1.05002e-38	80.0318
ENSG00000172031	ENSG00000172031	253152	EPHX4	4.36332	2.31835	14.4515	4.57158e-40	1.24252e-38	80.2441
ENSG00000197905	ENSG00000197905	7004	TEAD4	2.17299	4.69995	14.3761	9.99312e-40	2.68398e-38	79.2848
ENSG00000005001	ENSG00000005001	64063	PRSS22	4.33989	4.02222	14.3401	1.44892e-39	3.85428e-38	79.0643
ENSG00000174951	ENSG00000174951	2523	FUT1	2.67535	2.90238	14.3396	1.45658e-39	3.87054e-38	79.0481
ENSG00000114656	ENSG00000114656	57501	KIAA1257	3.23545	1.83233	14.2696	3.00254e-39	7.88639e-38	78.3708
ENSG00000068650	ENSG00000068650	23250	ATP11A	1.97745	6.30775	14.2508	3.6447e-39	9.543e-38	77.8443
ENSG00000179431	ENSG00000179431	24147	FJX1	2.73156	1.97033	14.09	1.90602e-38	4.78515e-37	76.526
ENSG00000173898	ENSG00000173898	6712	SPTBN2	2.96743	4.99212	14.0167	4.04065e-38	9.93476e-37	75.6381
ENSG00000101189	ENSG00000101189	55257	MRGBP	1.52933	5.28914	13.9772	6.05274e-38	1.47083e-36	75.0938
ENSG00000281406	ENSG00000281406	#N/A	BLACAT1	5.20843	1.60506	13.962	7.06624e-38	1.71047e-36	75.2601
ENSG00000171241	ENSG00000171241	79801	SHCBP1	1.55233	3.82558	13.9556	7.54524e-38	1.82465e-36	75.0104
ENSG00000165480	ENSG00000165480	221150	SKA3	2.03831	4.52134	13.9349	9.32821e-38	2.24713e-36	74.776
ENSG00000157766	ENSG00000157766	176	ACAN	3.61898	2.72924	13.8951	1.40016e-37	3.34394e-36	74.5459
ENSG00000265688	ENSG00000265688	92659	MAFG-AS1	2.87267	2.20643	13.8755	1.70944e-37	4.04012e-36	74.3457
ENSG00000255717	ENSG00000255717	#N/A	SNHG1	1.73274	5.56015	13.8209	2.98008e-37	6.97723e-36	73.4989
ENSG00000133119	ENSG00000133119	5983	RFC3	1.78602	5.06263	13.7457	6.39691e-37	1.48106e-35	72.7882
ENSG00000128059	ENSG00000128059	5471	PPAT	1.58975	4.63059	13.7259	7.82007e-37	1.7989e-35	72.6096
ENSG00000139289	ENSG00000139289	22822	PHLDA1	2.50622	6.89386	13.7142	8.80976e-37	2.01914e-35	72.3748
ENSG00000175063	ENSG00000175063	11065	UBE2C	2.02591	6.23003	13.6753	1.30662e-36	2.9514e-35	71.9985
ENSG00000141570	ENSG00000141570	57332	CBX8	1.61846	3.92539	13.6673	1.41573e-36	3.18922e-35	72.0927
ENSG00000065911	ENSG00000065911	10797	MTHFD2	1.51391	6.49443	13.661	1.50999e-36	3.39562e-35	71.8135
ENSG00000135245	ENSG00000135245	29923	HILPDA	2.25903	4.80322	13.6566	1.57848e-36	3.53672e-35	71.9545
ENSG00000172244	ENSG00000172244	375444	C5orf34	1.59313	1.9661	13.6252	2.16737e-36	4.82592e-35	71.7933
ENSG00000029153	ENSG00000029153	56938	ARNTL2	2.30835	4.53489	13.6196	2.2955e-36	5.10212e-35	71.6088
ENSG00000228742	ENSG00000228742	#N/A	RP5-884M6.1	5.6207	-0.360616	13.5986	2.83656e-36	6.26573e-35	71.5867
ENSG00000169679	ENSG00000169679	699	BUB1	1.51011	5.26768	13.5682	3.85426e-36	8.46888e-35	70.961
ENSG00000122641	ENSG00000122641	3624	INHBA	5.11659	4.4197	13.5585	4.24935e-36	9.31245e-35	71.1476
ENSG00000101115	ENSG00000101115	57167	SALL4	4.3051	1.05593	13.4814	9.23822e-36	1.99139e-34	70.4337
ENSG00000172965	ENSG00000172965	541471	MIR4435-2HG	1.53099	3.83587	13.4744	9.91489e-36	2.13174e-34	70.1571
ENSG00000234602	ENSG00000234602	345643	MCIDAS	3.91385	-0.436943	13.4708	1.02851e-35	2.20188e-34	70.3317
ENSG00000105464	ENSG00000105464	2906	GRIN2D	4.64375	4.70087	13.4281	1.5782e-35	3.33019e-34	69.8208
ENSG00000231185	ENSG00000231185	101926941	AC005592.2	2.93852	-1.76295	13.4158	1.78605e-35	3.75927e-34	69.7835
ENSG00000117877	ENSG00000117877	10849	CD3EAP	1.76375	3.06663	13.3535	3.33492e-35	6.87467e-34	69.0248
ENSG00000197961	ENSG00000197961	7675	ZNF121	1.59122	5.31978	13.3338	4.06352e-35	8.35595e-34	68.6188
ENSG00000112877	ENSG00000112877	55722	CEP72	1.88543	3.32089	13.3065	5.33434e-35	1.08443e-33	68.5496
ENSG00000112559	ENSG00000112559	4188	MDFI	3.49233	3.41135	13.2832	6.73597e-35	1.36383e-33	68.3922
ENSG00000184949	ENSG00000184949	646851	FAM227A	2.45745	0.919729	13.2393	1.04416e-34	2.09713e-33	68.0073
ENSG00000114346	ENSG00000114346	1894	ECT2	1.78073	6.33188	13.228	1.1682e-34	2.34061e-33	67.5062
ENSG00000102265	ENSG00000102265	7076	TIMP1	1.98622	7.96977	13.2162	1.31369e-34	2.61327e-33	67.3349
ENSG00000112984	ENSG00000112984	10112	KIF20A	1.61789	4.65455	13.1854	1.78505e-34	3.52289e-33	67.2146
ENSG00000100003	ENSG00000100003	23541	SEC14L2	2.14794	2.79536	13.1634	2.22246e-34	4.3827e-33	67.1797
ENSG00000171848	ENSG00000171848	6241	RRM2	1.572	6.77657	13.1334	2.99383e-34	5.83937e-33	66.5406
ENSG00000115507	ENSG00000115507	5013	OTX1	5.2644	0.679469	13.0402	7.5407e-34	1.43388e-32	66.0855
ENSG00000183742	ENSG00000183742	346389	MACC1	2.27923	5.8506	13.0246	8.79913e-34	1.66431e-32	65.5673
ENSG00000172164	ENSG00000172164	6641	SNTB1	2.08929	5.71613	13.0072	1.04527e-33	1.96667e-32	65.3926
ENSG00000182118	ENSG00000182118	100302132	FAM89A	1.7551	3.40097	12.9932	1.19981e-33	2.24392e-32	65.4441
ENSG00000065328	ENSG00000065328	55388	MCM10	1.79537	3.67239	12.9662	1.56682e-33	2.90211e-32	65.1598
ENSG00000198759	ENSG00000198759	25975	EGFL6	3.34789	1.29003	12.9444	1.94305e-33	3.58569e-32	65.1191
ENSG00000181773	ENSG00000181773	2827	GPR3	2.69932	0.253796	12.9439	1.95152e-33	3.59865e-32	65.1249
ENSG00000245694	ENSG00000245694	101927480	CRNDE	4.25213	1.32464	12.9328	2.17789e-33	4.01018e-32	65.0204
ENSG00000135451	ENSG00000135451	10024	TROAP	1.88733	4.56154	12.931	2.21649e-33	4.07525e-32	64.7437
ENSG00000165490	ENSG00000165490	220042	DDIAS	1.98749	3.13231	12.9086	2.76335e-33	5.0473e-32	64.6472
ENSG00000006118	ENSG00000006118	54972	TMEM132A	2.35694	5.091	12.9059	2.83812e-33	5.1763e-32	64.4877
ENSG00000118707	ENSG00000118707	60436	TGIF2	1.80649	5.1544	12.8879	3.38735e-33	6.16902e-32	64.2517
ENSG00000239672	ENSG00000239672	4830	NME1	1.69516	6.15315	12.8796	3.67522e-33	6.669e-32	64.0829
ENSG00000136982	ENSG00000136982	79075	DSCC1	1.91918	3.72882	12.8289	6.04972e-33	1.08673e-31	63.8214
ENSG00000171017	ENSG00000171017	80131	LRRC8E	2.44407	-0.165145	12.8242	6.33364e-33	1.1361e-31	63.9628
ENSG00000163191	ENSG00000163191	6282	S100A11	1.82679	8.56896	12.7624	1.16129e-32	2.04493e-31	62.8626
ENSG00000233542	ENSG00000233542	#N/A	RP11-547D24.1	3.71539	-2.39395	12.7151	1.84384e-32	3.20397e-31	62.9182
ENSG00000130513	ENSG00000130513	9518	GDF15	3.06222	7.02237	12.6851	2.47122e-32	4.26157e-31	62.2151
ENSG00000229970	ENSG00000229970	#N/A	AC007128.1	4.41339	-0.828582	12.6709	2.83793e-32	4.87715e-31	62.5006
ENSG00000138180	ENSG00000138180	55165	CEP55	1.68064	5.20604	12.6527	3.39095e-32	5.79567e-31	61.9469
ENSG00000154920	ENSG00000154920	146956	EME1	1.67267	2.08591	12.6281	4.30738e-32	7.32197e-31	61.9692
ENSG00000260577	ENSG00000260577	#N/A	RP11-615I2.2	2.37066	-1.76829	12.6179	4.75824e-32	8.07738e-31	61.9883
ENSG00000139734	ENSG00000139734	81624	DIAPH3	1.69759	4.16267	12.5937	6.02138e-32	1.01802e-30	61.4818
ENSG00000138152	ENSG00000138152	118663	BTBD16	3.34234	-0.376281	12.5718	7.44951e-32	1.25607e-30	61.5398
ENSG00000257913	ENSG00000257913	105369758	RP11-386G11.5	2.79603	-0.338603	12.5608	8.28886e-32	1.39571e-30	61.4265
ENSG00000136997	ENSG00000136997	4609	MYC	1.79552	7.95874	12.5536	8.88433e-32	1.49296e-30	60.8491
ENSG00000128578	ENSG00000128578	57464	STRIP2	2.50434	2.60341	12.545	9.65739e-32	1.61635e-30	61.1785
ENSG00000173894	ENSG00000173894	84733	CBX2	3.35136	3.48743	12.5402	1.01225e-31	1.6908e-30	61.1232
ENSG00000171388	ENSG00000171388	8862	APLN	3.07217	2.76602	12.5092	1.36616e-31	2.26831e-30	60.8503
ENSG00000186185	ENSG00000186185	146909	KIF18B	1.77015	4.41611	12.5023	1.46118e-31	2.41965e-30	60.5862
ENSG00000164379	ENSG00000164379	94234	FOXQ1	5.90002	4.51702	12.4791	1.82877e-31	3.01241e-30	60.5884
ENSG00000187730	ENSG00000187730	2563	GABRD	2.52058	0.115669	12.4259	3.06e-31	4.98471e-30	60.1198
ENSG00000111981	ENSG00000111981	80329	ULBP1	3.57491	-0.87117	12.4105	3.55021e-31	5.76447e-30	60.0033
ENSG00000109084	ENSG00000109084	27346	TMEM97	1.53831	6.1123	12.408	3.63557e-31	5.89543e-30	59.5083
ENSG00000025772	ENSG00000025772	10953	TOMM34	1.60978	6.39188	12.3971	4.03838e-31	6.53167e-30	59.3916
ENSG00000130711	ENSG00000130711	59335	PRDM12	2.61372	-2.00729	12.3835	4.60197e-31	7.4288e-30	59.7491
ENSG00000108379	ENSG00000108379	101929777	WNT3	2.38023	1.4981	12.3796	4.77974e-31	7.70584e-30	59.6351
ENSG00000075702	ENSG00000075702	284403	WDR62	1.79479	3.89343	12.3401	6.98898e-31	1.11739e-29	59.0839
ENSG00000159263	ENSG00000159263	6493	SIM2	4.09893	3.30062	12.3333	7.4607e-31	1.19052e-29	59.1818
ENSG00000182324	ENSG00000182324	3770	KCNJ14	1.82116	1.15754	12.3265	7.96693e-31	1.26968e-29	59.1247
ENSG00000111012	ENSG00000111012	1594	CYP27B1	1.8086	1.89991	12.2799	1.24668e-30	1.97424e-29	58.6493
ENSG00000180914	ENSG00000180914	5021	OXTR	2.51689	0.737034	12.2469	1.70993e-30	2.68067e-29	58.3992
ENSG00000158023	ENSG00000158023	144406	WDR66	2.45918	1.19937	12.2372	1.8759e-30	2.93352e-29	58.2931
ENSG00000255650	ENSG00000255650	84983	FAM222A-AS1	3.33317	-0.547601	12.217	2.27707e-30	3.54314e-29	58.1609
ENSG00000102384	ENSG00000102384	2491	CENPI	1.60783	3.00259	12.2097	2.4415e-30	3.79663e-29	57.8996
ENSG00000126249	ENSG00000126249	84306	PDCD2L	1.51306	3.41188	12.2079	2.48438e-30	3.8609e-29	57.8449
ENSG00000169607	ENSG00000169607	150468	CKAP2L	1.56981	3.89103	12.1983	2.72336e-30	4.21657e-29	57.7114
ENSG00000256694	ENSG00000256694	#N/A	RP11-598F7.5	2.50225	-1.50806	12.1626	3.82742e-30	5.87867e-29	57.651
ENSG00000075275	ENSG00000075275	9620	CELSR1	2.39288	5.07907	12.1058	6.57859e-30	9.95748e-29	56.7914
ENSG00000088826	ENSG00000088826	54498	SMOX	2.12068	4.38153	12.0087	1.65473e-29	2.45266e-28	55.9227
ENSG00000145040	ENSG00000145040	90226	UCN2	3.66036	-1.62186	12.0005	1.78803e-29	2.64398e-28	56.1382
ENSG00000186007	ENSG00000186007	93273	LEMD1	5.43193	0.580349	11.9872	2.02734e-29	2.98725e-28	56.0097
ENSG00000115163	ENSG00000115163	1058	CENPA	1.51587	3.45202	11.9758	2.25884e-29	3.31274e-28	55.6497
ENSG00000276043	ENSG00000276043	29128	UHRF1	1.84527	4.49041	11.9686	2.41768e-29	3.54154e-28	55.5108
ENSG00000214353	ENSG00000214353	100130894	VAC14-AS1	2.90464	-1.17563	11.9549	2.75153e-29	4.0235e-28	55.7022
ENSG00000177410	ENSG00000177410	441951	ZFAS1	1.63926	6.86268	11.9519	2.8309e-29	4.13474e-28	55.1469
ENSG00000104369	ENSG00000104369	56704	JPH1	1.68512	4.80177	11.9473	2.95645e-29	4.31055e-28	55.2601
ENSG00000134297	ENSG00000134297	51054	PLEKHA8P1	1.67569	1.44226	11.9094	4.22833e-29	6.11153e-28	55.1703
ENSG00000169247	ENSG00000169247	79628	SH3TC2	3.17897	3.03704	11.8938	4.89836e-29	7.0555e-28	55.01
ENSG00000156802	ENSG00000156802	29028	ATAD2	1.56631	5.58206	11.8876	5.19355e-29	7.46348e-28	54.6151
ENSG00000174371	ENSG00000174371	9156	EXO1	1.6081	3.73321	11.8617	6.62662e-29	9.43614e-28	54.5628
ENSG00000165891	ENSG00000165891	144455	E2F7	1.88261	2.89006	11.8594	6.77688e-29	9.63365e-28	54.6283
ENSG00000141391	ENSG00000141391	10650	PRELID3A	1.802	1.61536	11.8587	6.8202e-29	9.68973e-28	54.695
ENSG00000178773	ENSG00000178773	27132	CPNE7	5.04566	3.94433	11.8574	6.90149e-29	9.78853e-28	54.7035
ENSG00000146670	ENSG00000146670	113130	CDCA5	1.50101	5.44462	11.8372	8.34959e-29	1.17427e-27	54.1531
ENSG00000251026	ENSG00000251026	#N/A	RP11-138J23.1	5.08996	-1.6633	11.8279	9.10691e-29	1.27431e-27	54.5324
ENSG00000094804	ENSG00000094804	990	CDC6	1.63813	5.16625	11.7889	1.31322e-28	1.82428e-27	53.7396
ENSG00000163577	ENSG00000163577	56648	EIF5A2	1.50994	3.28637	11.7552	1.8012e-28	2.48285e-27	53.5999
ENSG00000213085	ENSG00000213085	25790	CFAP45	1.95665	-0.316352	11.7517	1.86178e-28	2.56354e-27	53.7736
ENSG00000247381	ENSG00000247381	#N/A	PDX1-AS1	4.11198	-1.98798	11.7295	2.29021e-28	3.13276e-27	53.6242
ENSG00000187642	ENSG00000187642	84808	PERM1	2.74309	0.169767	11.7089	2.77848e-28	3.77176e-27	53.3829
ENSG00000204869	ENSG00000204869	444882	IGFL4	4.86845	0.0240441	11.7	3.01882e-28	4.08914e-27	53.3433
ENSG00000138028	ENSG00000138028	10669	CGREF1	3.44548	4.25827	11.6961	3.13076e-28	4.23848e-27	53.1116
ENSG00000105717	ENSG00000105717	80714	PBX4	1.81992	1.65408	11.6936	3.20544e-28	4.33488e-27	53.1611
ENSG00000186193	ENSG00000186193	89958	SAPCD2	1.89559	5.98977	11.6933	3.2145e-28	4.34478e-27	52.7978
ENSG00000139515	ENSG00000139515	3651	PDX1	4.56696	3.44975	11.6599	4.38757e-28	5.89845e-27	52.874
ENSG00000228705	ENSG00000228705	100652730	LINC00659	5.03036	-0.706636	11.656	4.54932e-28	6.0995e-27	52.9469
ENSG00000233532	ENSG00000233532	#N/A	LINC00460	5.38514	-0.774906	11.6455	5.01623e-28	6.70395e-27	52.8515
ENSG00000172167	ENSG00000172167	27085	MTBP	1.70568	2.78213	11.6405	5.25624e-28	7.00972e-27	52.591
ENSG00000198720	ENSG00000198720	124930	ANKRD13B	2.23075	3.84328	11.6331	5.63239e-28	7.47945e-27	52.4794
ENSG00000262772	ENSG00000262772	105371919	RP11-353N14.2	3.26764	-1.28683	11.6184	6.45609e-28	8.52347e-27	52.5925
ENSG00000155918	ENSG00000155918	154064	RAET1L	4.18074	-0.514332	11.6094	7.02317e-28	9.24287e-27	52.5098
ENSG00000246334	ENSG00000246334	#N/A	PRR7-AS1	2.31475	-0.510894	11.5994	7.70505e-28	1.01189e-26	52.3832
ENSG00000183010	ENSG00000183010	5831	PYCR1	1.7001	6.8306	11.5963	7.92919e-28	1.04078e-26	51.8396
ENSG00000135069	ENSG00000135069	29968	PSAT1	2.50301	5.54866	11.5829	8.98153e-28	1.17644e-26	51.8706
ENSG00000274080	ENSG00000274080	#N/A	CTA-315H11.2	3.76259	-1.12315	11.5826	9.00285e-28	1.1784e-26	52.2678
ENSG00000197275	ENSG00000197275	25788	RAD54B	1.81022	1.85449	11.5812	9.12476e-28	1.19208e-26	52.1111
ENSG00000196756	ENSG00000196756	#N/A	SNHG17	1.9296	5.34655	11.5749	9.67208e-28	1.26095e-26	51.7666
ENSG00000104892	ENSG00000104892	147700	KLC3	4.56627	-1.22344	11.5731	9.83347e-28	1.28132e-26	52.1873
ENSG00000262172	ENSG00000262172	#N/A	CTD-2529O21.1	2.97554	-3.0745	11.566	1.05019e-27	1.36415e-26	52.1234
ENSG00000181085	ENSG00000181085	225689	MAPK15	3.75863	1.82391	11.5642	1.06809e-27	1.38597e-26	52.0267
ENSG00000135423	ENSG00000135423	27165	GLS2	2.32162	-0.183547	11.5623	1.08688e-27	1.40888e-26	52.0337
ENSG00000236081	ENSG00000236081	101927125	ELFN1-AS1	4.47394	2.19962	11.5193	1.61918e-27	2.0742e-26	51.6226
ENSG00000141682	ENSG00000141682	5366	PMAIP1	1.93716	3.55264	11.5172	1.65061e-27	2.11333e-26	51.4128
ENSG00000149243	ENSG00000149243	283212	KLHL35	3.14227	1.99775	11.5148	1.68864e-27	2.16092e-26	51.5513
ENSG00000152413	ENSG00000152413	9456	HOMER1	2.19385	2.93924	11.5145	1.69284e-27	2.16519e-26	51.4494
ENSG00000122034	ENSG00000122034	2971	GTF3A	1.6451	7.37952	11.5143	1.69576e-27	2.16781e-26	51.0631
ENSG00000118193	ENSG00000118193	9928	KIF14	1.86265	3.37414	11.5133	1.71238e-27	2.18794e-26	51.383
ENSG00000131019	ENSG00000131019	79465	ULBP3	1.97137	0.437661	11.5005	1.92748e-27	2.45775e-26	51.4387
ENSG00000162004	ENSG00000162004	124093	CCDC78	3.23469	1.10121	11.4994	1.94679e-27	2.48112e-26	51.4417
ENSG00000158106	ENSG00000158106	114822	RHPN1	2.96118	4.34335	11.499	1.95381e-27	2.48879e-26	51.2587
ENSG00000181652	ENSG00000181652	285973	ATG9B	3.05316	1.8839	11.4782	2.36884e-27	3.00369e-26	51.2143
ENSG00000181544	ENSG00000181544	2187	FANCB	1.9047	0.983275	11.4661	2.64853e-27	3.35154e-26	51.1004
ENSG00000143228	ENSG00000143228	83540	NUF2	1.73023	3.85564	11.4554	2.9227e-27	3.69474e-26	50.8009
ENSG00000101003	ENSG00000101003	9837	GINS1	1.68057	4.87113	11.4507	3.0525e-27	3.85493e-26	50.6506
ENSG00000115363	ENSG00000115363	84141	EVA1A	3.42057	2.61451	11.4109	4.40338e-27	5.5136e-26	50.584
ENSG00000143333	ENSG00000143333	6004	RGS16	2.25131	3.97545	11.3916	5.2585e-27	6.57115e-26	50.2502
ENSG00000139618	ENSG00000139618	675	BRCA2	1.92913	3.85122	11.3811	5.79349e-27	7.22525e-26	50.1387
ENSG00000234753	ENSG00000234753	101060264	FOXP4-AS1	2.19779	0.922211	11.3552	7.34513e-27	9.09683e-26	50.1044
ENSG00000089327	ENSG00000089327	53827	FXYD5	1.8721	6.63764	11.3507	7.65581e-27	9.47691e-26	49.6043
ENSG00000134057	ENSG00000134057	891	CCNB1	1.50771	6.3473	11.3484	7.82231e-27	9.67822e-26	49.5813
ENSG00000240204	ENSG00000240204	100287482	SMKR1	3.51436	0.0490161	11.3448	8.08031e-27	9.99165e-26	50.0726
ENSG00000139629	ENSG00000139629	11226	GALNT6	1.80498	6.09496	11.3448	8.08363e-27	9.99165e-26	49.5807
ENSG00000134317	ENSG00000134317	29841	GRHL1	2.18668	2.30138	11.3225	9.91296e-27	1.21925e-25	49.7412
ENSG00000253161	ENSG00000253161	#N/A	LINC01605	2.85713	0.746654	11.3195	1.01929e-26	1.25245e-25	49.8052
ENSG00000281376	ENSG00000281376	103021294	ABALON	1.74318	0.187216	11.2958	1.26647e-26	1.54857e-25	49.5774
ENSG00000167747	ENSG00000167747	84798	C19orf48	1.70617	6.66196	11.2759	1.5192e-26	1.84585e-25	48.9153
ENSG00000162073	ENSG00000162073	124222	PAQR4	1.67672	4.86328	11.2724	1.56777e-26	1.90301e-25	49.0288
ENSG00000272328	ENSG00000272328	#N/A	RP4-594A5.1	3.63656	-2.59958	11.245	2.01464e-26	2.42893e-25	49.2134
ENSG00000167550	ENSG00000167550	121268	RHEBL1	1.57758	0.881936	11.2095	2.7836e-26	3.32714e-25	48.7661
ENSG00000144354	ENSG00000144354	83879	CDCA7	1.59995	7.05498	11.1955	3.16204e-26	3.76952e-25	48.1667
ENSG00000086717	ENSG00000086717	5475	PPEF1	2.92135	-1.72271	11.1788	3.68044e-26	4.3678e-25	48.6037
ENSG00000262001	ENSG00000262001	#N/A	DLGAP1-AS2	2.05976	3.06181	11.1698	3.99298e-26	4.72748e-25	48.3034
ENSG00000181634	ENSG00000181634	9966	TNFSF15	1.66109	3.93646	11.1611	4.32291e-26	5.10361e-25	48.1155
ENSG00000164109	ENSG00000164109	4085	MAD2L1	1.50324	5.52101	11.1609	4.33016e-26	5.10975e-25	47.9375
ENSG00000231172	ENSG00000231172	101927884	AC007099.1	4.90459	-1.76302	11.15	4.78224e-26	5.622e-25	48.3623
ENSG00000131746	ENSG00000131746	84951	TNS4	3.15263	6.42583	11.1469	4.92033e-26	5.78162e-25	47.8674
ENSG00000135119	ENSG00000135119	84900	RNFT2	1.77352	1.87543	11.1323	5.61612e-26	6.58065e-25	48.0307
ENSG00000170312	ENSG00000170312	983	CDK1	1.57267	5.83468	11.1285	5.813e-26	6.80497e-25	47.6249
ENSG00000254973	ENSG00000254973	#N/A	RP11-429J17.7	2.4266	-1.0408	11.1207	6.2392e-26	7.28003e-25	48.0579
ENSG00000185332	ENSG00000185332	284186	TMEM105	2.79025	0.539233	11.0868	8.48046e-26	9.82186e-25	47.7148
ENSG00000131188	ENSG00000131188	80758	PRR7	2.92464	2.8642	11.0807	8.96369e-26	1.03575e-24	47.5722
ENSG00000165905	ENSG00000165905	120071	LARGE2	3.99662	4.59416	11.0761	9.33861e-26	1.07808e-24	47.4757
ENSG00000272945	ENSG00000272945	#N/A	CTD-3216D2.5	2.49201	-1.74792	11.0597	1.08327e-25	1.24482e-24	47.5318
ENSG00000085999	ENSG00000085999	8438	RAD54L	1.51554	3.60098	11.0568	1.11184e-25	1.2753e-24	47.2016
ENSG00000077152	ENSG00000077152	29089	UBE2T	1.50858	4.61273	11.0308	1.40668e-25	1.60319e-24	46.8616
ENSG00000231566	ENSG00000231566	401585	RP5-1158E12.3	3.01176	-2.57254	11.0298	1.41941e-25	1.61623e-24	47.2865
ENSG00000101412	ENSG00000101412	1869	E2F1	1.70315	4.88116	11.0065	1.75024e-25	1.97941e-24	46.6359
ENSG00000163132	ENSG00000163132	4487	MSX1	2.87463	2.12658	10.9915	2.00403e-25	2.25826e-24	46.8062
ENSG00000173557	ENSG00000173557	339778	C2orf70	3.13933	1.80001	10.9749	2.32541e-25	2.60515e-24	46.6821
ENSG00000165816	ENSG00000165816	340706	VWA2	3.69191	3.87031	10.965	2.54351e-25	2.84184e-24	46.5126
ENSG00000166123	ENSG00000166123	84706	GPT2	1.50833	6.15511	10.9618	2.61813e-25	2.92242e-24	46.1066
ENSG00000086991	ENSG00000086991	50507	NOX4	3.23733	0.58033	10.96	2.65965e-25	2.96498e-24	46.5951
ENSG00000123975	ENSG00000123975	1164	CKS2	1.50259	5.71749	10.9591	2.68159e-25	2.98811e-24	46.1131
ENSG00000131015	ENSG00000131015	80328	ULBP2	3.48135	0.054438	10.9204	3.7943e-25	4.19436e-24	46.2696
ENSG00000140534	ENSG00000140534	90381	TICRR	1.52864	3.68357	10.9187	3.85376e-25	4.25821e-24	45.9625
ENSG00000137699	ENSG00000137699	23650	TRIM29	4.01202	5.64268	10.9134	4.04004e-25	4.45812e-24	45.9399
ENSG00000179546	ENSG00000179546	3352	HTR1D	4.34225	2.24119	10.9122	4.08348e-25	4.50209e-24	46.1473
ENSG00000236144	ENSG00000236144	100506469	TMEM147-AS1	1.62096	3.10551	10.9092	4.19626e-25	4.62236e-24	45.9375
ENSG00000105219	ENSG00000105219	79935	CNTD2	4.00723	1.43142	10.889	5.02812e-25	5.50956e-24	45.9623
ENSG00000144395	ENSG00000144395	284992	CCDC150	1.89217	1.24481	10.882	5.3514e-25	5.85097e-24	45.834
ENSG00000152056	ENSG00000152056	130340	AP1S3	1.51594	3.10104	10.8692	6.00252e-25	6.54286e-24	45.5745
ENSG00000174015	ENSG00000174015	220082	SPERT	4.95335	-1.63502	10.8519	7.00417e-25	7.60814e-24	45.7194
ENSG00000151388	ENSG00000151388	81792	ADAMTS12	3.2359	3.86601	10.8454	7.41948e-25	8.03831e-24	45.4219
ENSG00000062282	ENSG00000062282	84649	DGAT2	1.9795	4.75546	10.8377	7.94853e-25	8.58544e-24	45.1735
ENSG00000207110	ENSG00000207110	#N/A	RNU1-106P	2.48011	-2.41254	10.8146	9.76589e-25	1.04989e-23	45.3767
ENSG00000225680	ENSG00000225680	#N/A	AL163953.2	3.36286	-1.34445	10.8078	1.03777e-24	1.11419e-23	45.3097
ENSG00000232850	ENSG00000232850	389791	PTGES2-AS1	2.59794	-0.741574	10.7914	1.20149e-24	1.28885e-23	45.1327
ENSG00000163993	ENSG00000163993	6286	S100P	2.75538	7.35513	10.7619	1.56126e-24	1.66125e-23	44.33
ENSG00000081059	ENSG00000081059	6932	TCF7	1.77336	5.49631	10.7586	1.60707e-24	1.70854e-23	44.3766
ENSG00000158055	ENSG00000158055	57822	GRHL3	3.22565	1.59078	10.7473	1.77714e-24	1.88373e-23	44.6818
ENSG00000060718	ENSG00000060718	1301	COL11A1	5.6862	3.93688	10.7446	1.81974e-24	1.92644e-23	44.6466
ENSG00000099953	ENSG00000099953	4320	MMP11	3.61503	5.95947	10.7293	2.08555e-24	2.19853e-23	44.2454
ENSG00000149609	ENSG00000149609	128864	C20orf144	2.07528	-1.60425	10.7185	2.29533e-24	2.41357e-23	44.5054
ENSG00000273132	ENSG00000273132	#N/A	RP11-350J20.12	4.01262	-0.488476	10.714	2.38749e-24	2.50732e-23	44.4826
ENSG00000196260	ENSG00000196260	389376	SFTA2	5.71837	-0.424651	10.7023	2.64819e-24	2.77411e-23	44.4067
ENSG00000093009	ENSG00000093009	8318	CDC45	1.6678	4.30385	10.6945	2.83828e-24	2.96702e-23	43.9342
ENSG00000104549	ENSG00000104549	6713	SQLE	1.72405	6.35505	10.6896	2.96394e-24	3.0945e-23	43.6974
ENSG00000225506	ENSG00000225506	#N/A	CYP4A22-AS1	2.14562	-2.11354	10.6675	3.6045e-24	3.74141e-23	44.0754
ENSG00000163467	ENSG00000163467	128229	TSACC	1.79099	-1.03659	10.6648	3.68988e-24	3.82526e-23	44.0115
ENSG00000137868	ENSG00000137868	64220	STRA6	4.62652	2.15965	10.6645	3.69885e-24	3.83142e-23	43.9807
ENSG00000106089	ENSG00000106089	6804	STX1A	1.79209	3.20195	10.5919	7.0143e-24	7.15013e-23	43.1527
ENSG00000138074	ENSG00000138074	8884	SLC5A6	1.58769	6.65007	10.591	7.07293e-24	7.20402e-23	42.8135
ENSG00000151012	ENSG00000151012	23657	SLC7A11	2.60046	4.17145	10.565	8.88844e-24	9.00184e-23	42.8913
ENSG00000101057	ENSG00000101057	4605	MYBL2	1.92352	6.52613	10.5608	9.22598e-24	9.31351e-23	42.573
ENSG00000186871	ENSG00000186871	54821	ERCC6L	1.74977	3.0344	10.5505	1.00901e-23	1.01612e-22	42.8025
ENSG00000197191	ENSG00000197191	375791	CYSRT1	2.18772	-0.0692516	10.5366	1.14066e-23	1.14593e-22	42.8742
ENSG00000270460	ENSG00000270460	#N/A	RP11-796E10.1	2.37374	-1.39239	10.5143	1.38641e-23	1.38503e-22	42.7323
ENSG00000147697	ENSG00000147697	56169	GSDMC	2.59672	-1.90629	10.5029	1.53116e-23	1.52658e-22	42.6541
ENSG00000227992	ENSG00000227992	#N/A	AC108463.2	2.29802	-2.37929	10.4928	1.67375e-23	1.66543e-22	42.5705
ENSG00000256540	ENSG00000256540	#N/A	RP11-598F7.6	2.36783	-2.0896	10.4463	2.51188e-23	2.48063e-22	42.1658
ENSG00000197696	ENSG00000197696	4828	NMB	1.75085	2.60575	10.4181	3.21037e-23	3.15671e-22	41.6961
ENSG00000184428	ENSG00000184428	116447	TOP1MT	1.61923	5.9218	10.4166	3.25314e-23	3.19626e-22	41.345
ENSG00000122861	ENSG00000122861	5328	PLAU	1.85961	5.78286	10.4098	3.45181e-23	3.38348e-22	41.3149
ENSG00000236452	ENSG00000236452	#N/A	AC123023.1	4.6919	-1.32861	10.375	4.67138e-23	4.53975e-22	41.5808
ENSG00000152669	ENSG00000152669	10309	CCNO	2.85798	2.94703	10.3696	4.89498e-23	4.75152e-22	41.3213
ENSG00000140451	ENSG00000140451	80119	PIF1	1.54237	2.78034	10.3562	5.49729e-23	5.31759e-22	41.1337
ENSG00000120149	ENSG00000120149	4488	MSX2	4.30446	2.96292	10.3523	5.68469e-23	5.47767e-22	41.2374
ENSG00000213222	ENSG00000213222	#N/A	AC093724.2	1.69321	0.20388	10.3522	5.69138e-23	5.48201e-22	41.2601
ENSG00000228109	ENSG00000228109	100507057	MFI2-AS1	1.75785	1.02356	10.3494	5.82964e-23	5.61086e-22	41.2029
ENSG00000224269	ENSG00000224269	#N/A	AP000697.6	2.87291	-3.75126	10.3277	7.03751e-23	6.74226e-22	41.1846
ENSG00000224367	ENSG00000224367	#N/A	OACYLP	2.50588	-2.17952	10.3201	7.51579e-23	7.1922e-22	41.0909
ENSG00000175592	ENSG00000175592	8061	FOSL1	3.31178	3.32237	10.318	7.65144e-23	7.31361e-22	40.8778
ENSG00000170369	ENSG00000170369	1470	CST2	4.91538	-0.809688	10.3014	8.83527e-23	8.40022e-22	40.9489
ENSG00000126778	ENSG00000126778	6495	SIX1	3.27277	-1.29841	10.2805	1.05806e-22	9.99877e-22	40.7478
ENSG00000163013	ENSG00000163013	150726	FBXO41	1.85033	4.20473	10.2546	1.32317e-22	1.24337e-21	40.1515
ENSG00000196754	ENSG00000196754	6273	S100A2	3.35534	2.19424	10.2265	1.68454e-22	1.57348e-21	40.1601
ENSG00000248329	ENSG00000248329	100506013	APELA	2.93611	-2.14378	10.2186	1.80402e-22	1.68194e-21	40.2365
ENSG00000204876	ENSG00000204876	#N/A	AC021218.2	3.32618	3.81709	10.1928	2.2503e-22	2.08712e-21	39.7778
ENSG00000127418	ENSG00000127418	53834	FGFRL1	1.83908	6.0215	10.1579	3.03612e-22	2.79214e-21	39.1396
ENSG00000258919	ENSG00000258919	#N/A	RP11-1029J19.4	2.96323	-0.520845	10.1438	3.42567e-22	3.13769e-21	39.5563
ENSG00000188064	ENSG00000188064	7477	WNT7B	4.42756	-1.09546	10.1365	3.64583e-22	3.33567e-21	39.5496
ENSG00000258404	ENSG00000258404	#N/A	RP11-1029J19.5	2.77707	-1.5005	10.1152	4.37404e-22	3.98154e-21	39.3427
ENSG00000228168	ENSG00000228168	#N/A	HNRNPA1P21	2.16526	-0.688475	10.0991	5.01704e-22	4.54698e-21	39.1602
ENSG00000110944	ENSG00000110944	51561	IL23A	2.27324	0.9515	10.0833	5.74235e-22	5.18553e-21	38.9644
ENSG00000253438	ENSG00000253438	100750225	PCAT1	2.16744	-2.2438	10.0831	5.75067e-22	5.19118e-21	39.0792
ENSG00000128342	ENSG00000128342	3976	LIF	1.64855	4.89839	10.0819	5.80827e-22	5.24128e-21	38.5895
ENSG00000108375	ENSG00000108375	54894	RNF43	1.98711	7.74125	10.0771	6.05501e-22	5.45606e-21	38.3734
ENSG00000165935	ENSG00000165935	341346	SMCO2	2.25178	-2.41879	10.0736	6.23835e-22	5.61924e-21	39.0062
ENSG00000108106	ENSG00000108106	27338	UBE2S	1.64342	5.07715	10.0729	6.27524e-22	5.65043e-21	38.4945
ENSG00000164932	ENSG00000164932	115908	CTHRC1	3.29999	4.18612	10.0431	8.08497e-22	7.22533e-21	38.4805
ENSG00000260328	ENSG00000260328	#N/A	RP11-416I2.1	3.25905	-2.55832	10.0348	8.6768e-22	7.73764e-21	38.7057
ENSG00000197927	ENSG00000197927	#N/A	C2orf27A	1.89962	1.05415	10.0281	9.18253e-22	8.17405e-21	38.4798
ENSG00000226320	ENSG00000226320	#N/A	AC018359.1	4.22676	-2.06388	10.0203	9.80866e-22	8.719e-21	38.59
ENSG00000261373	ENSG00000261373	100128881	VPS9D1-AS1	2.25941	3.27512	10.0159	1.01859e-21	9.0511e-21	38.2543
ENSG00000128683	ENSG00000128683	2571	GAD1	4.55337	0.510289	10.0016	1.15021e-21	1.01664e-20	38.3752
ENSG00000253616	ENSG00000253616	#N/A	RP11-875O11.3	2.73887	-1.4979	9.99844	1.18102e-21	1.04278e-20	38.3627
ENSG00000160957	ENSG00000160957	9401	RECQL4	1.92995	5.18726	9.97653	1.42178e-21	1.24874e-20	37.7005
ENSG00000137673	ENSG00000137673	4316	MMP7	6.99769	4.22012	9.96951	1.50885e-21	1.3215e-20	38.0436
ENSG00000141527	ENSG00000141527	79092	CARD14	2.0687	1.81782	9.94655	1.83195e-21	1.59554e-20	37.7654
ENSG00000165188	ENSG00000165188	138065	RNF183	2.87591	1.78114	9.92441	2.2083e-21	1.9087e-20	37.6197
ENSG00000196793	ENSG00000196793	8187	ZNF239	1.76839	2.58849	9.92373	2.22109e-21	1.91909e-20	37.5015
ENSG00000104415	ENSG00000104415	8840	WISP1	2.61946	2.49135	9.91336	2.42396e-21	2.09148e-20	37.4729
ENSG00000196335	ENSG00000196335	56164	STK31	3.04238	0.876487	9.89959	2.72191e-21	2.3421e-20	37.4579
ENSG00000163734	ENSG00000163734	2921	CXCL3	2.99126	4.90824	9.89451	2.84089e-21	2.44112e-20	37.1505
ENSG00000101104	ENSG00000101104	80336	PABPC1L	2.67545	4.20258	9.89379	2.8583e-21	2.45523e-20	37.1821
ENSG00000230176	ENSG00000230176	728228	LINC01433	2.24687	-3.75392	9.89245	2.89056e-21	2.48124e-20	37.5281
ENSG00000163739	ENSG00000163739	2919	CXCL1	2.92585	5.63823	9.88815	2.99712e-21	2.56918e-20	37.0106
ENSG00000008300	ENSG00000008300	100616112	CELSR3	2.37496	4.09132	9.88766	3.00948e-21	2.57801e-20	37.114
ENSG00000114270	ENSG00000114270	100313843	COL7A1	2.71403	4.57174	9.87502	3.34709e-21	2.85575e-20	36.9938
ENSG00000229960	ENSG00000229960	#N/A	RP11-278H7.4	2.95397	-2.71346	9.8713	3.45327e-21	2.94405e-20	37.3444
ENSG00000197472	ENSG00000197472	57116	ZNF695	1.96475	0.536042	9.86921	3.51453e-21	2.99424e-20	37.1813
ENSG00000277342	ENSG00000277342	#N/A	RP11-843B15.4	2.29595	-2.56635	9.84622	4.26275e-21	3.62182e-20	37.1188
ENSG00000124216	ENSG00000124216	6615	SNAI1	1.65603	2.46454	9.84624	4.262e-21	3.62182e-20	36.8618
ENSG00000179528	ENSG00000179528	85474	LBX2	1.59416	0.0962831	9.83911	4.52459e-21	3.83776e-20	36.9381
ENSG00000230524	ENSG00000230524	344875	COL6A4P1	2.10434	-2.39221	9.83456	4.70032e-21	3.98007e-20	37.0128
ENSG00000003249	ENSG00000003249	79007	DBNDD1	2.23321	4.24869	9.81617	5.48356e-21	4.63544e-20	36.4955
ENSG00000281398	ENSG00000281398	#N/A	SNHG4	1.70336	2.32354	9.81095	5.72833e-21	4.83582e-20	36.5801
ENSG00000189433	ENSG00000189433	127534	GJB4	3.76424	1.01538	9.79541	6.52333e-21	5.48658e-20	36.6171
ENSG00000110881	ENSG00000110881	41	ASIC1	1.92988	3.82942	9.79449	6.57388e-21	5.52723e-20	36.3294
ENSG00000170373	ENSG00000170373	1469	CST1	7.30302	2.56213	9.76191	8.62949e-21	7.21433e-20	36.4026
ENSG00000224728	ENSG00000224728	#N/A	AC090945.1	2.30548	-1.85006	9.75903	8.83925e-21	7.37981e-20	36.3793
ENSG00000254548	ENSG00000254548	#N/A	RP11-429J17.5	3.12598	-3.05347	9.75413	9.20721e-21	7.67421e-20	36.3896
ENSG00000198535	ENSG00000198535	145741	C2CD4A	3.95914	3.73631	9.74335	1.0073e-20	8.36518e-20	36.0654
ENSG00000257588	ENSG00000257588	101927318	RP11-469H8.6	4.11529	-2.27542	9.7376	1.05671e-20	8.76678e-20	36.2543
ENSG00000232679	ENSG00000232679	#N/A	RP11-400N13.3	4.47712	-2.12349	9.71707	1.25352e-20	1.03617e-19	36.0874
ENSG00000103253	ENSG00000103253	84264	HAGHL	2.95552	2.85408	9.71566	1.26835e-20	1.0474e-19	35.8405
ENSG00000167755	ENSG00000167755	5653	KLK6	7.82088	2.11889	9.70838	1.34748e-20	1.10907e-19	35.9907
ENSG00000232021	ENSG00000232021	641518	LEF1-AS1	2.07006	-2.04302	9.70784	1.35357e-20	1.11299e-19	35.9595
ENSG00000178752	ENSG00000178752	151176	ERFE	2.73954	0.386227	9.70545	1.38072e-20	1.13419e-19	35.8665
ENSG00000264175	ENSG00000264175	100422943	MIR3189	2.98073	-1.82881	9.69148	1.55048e-20	1.26781e-19	35.8434
ENSG00000253414	ENSG00000253414	#N/A	RP11-150O12.6	2.98168	0.832612	9.68848	1.58964e-20	1.29898e-19	35.7171
ENSG00000258116	ENSG00000258116	#N/A	RP11-493L12.6	2.61367	-3.36281	9.6867	1.61319e-20	1.31651e-19	35.8363
ENSG00000196460	ENSG00000196460	731220	RFX8	2.29021	-2.47927	9.67456	1.78407e-20	1.45076e-19	35.7069
ENSG00000113946	ENSG00000113946	10686	CLDN16	2.93441	-0.83544	9.65433	2.1097e-20	1.70943e-19	35.5046
ENSG00000251307	ENSG00000251307	#N/A	RP11-506H20.1	2.10961	-1.51662	9.63875	2.40003e-20	1.93652e-19	35.3773
ENSG00000002079	ENSG00000002079	#N/A	MYH16	2.2987	-1.88683	9.63093	2.56031e-20	2.06185e-19	35.3325
ENSG00000223485	ENSG00000223485	101929484	LINC01615	2.85215	-2.48426	9.63031	2.57349e-20	2.0718e-19	35.3611
ENSG00000198610	ENSG00000198610	1109	AKR1C4	4.17282	-1.64955	9.62404	2.71023e-20	2.17558e-19	35.3191
ENSG00000095752	ENSG00000095752	3589	IL11	3.69119	0.899423	9.61663	2.88131e-20	2.30846e-19	35.1541
ENSG00000273079	ENSG00000273079	2904	GRIN2B	3.19154	2.16685	9.61397	2.94523e-20	2.35816e-19	35.0523
ENSG00000142235	ENSG00000142235	114783	LMTK3	2.13323	2.62599	9.61008	3.04138e-20	2.43281e-19	34.9387
ENSG00000254726	ENSG00000254726	92312	MEX3A	2.5281	3.45905	9.5868	3.68496e-20	2.93448e-19	34.705
ENSG00000088836	ENSG00000088836	83959	SLC4A11	3.26654	2.21899	9.58276	3.80961e-20	3.02891e-19	34.8022
ENSG00000232237	ENSG00000232237	647219	ASCL5	3.30357	-0.351535	9.57692	3.99743e-20	3.17421e-19	34.8695
ENSG00000275092	ENSG00000275092	#N/A	LA16c-329F2.2	2.07144	-2.50824	9.57064	4.20958e-20	3.33737e-19	34.858
ENSG00000100867	ENSG00000100867	10202	DHRS2	3.09383	0.527851	9.56881	4.27324e-20	3.38677e-19	34.7588
ENSG00000258077	ENSG00000258077	#N/A	RP11-114H23.1	3.47671	-2.73709	9.55449	4.80745e-20	3.79452e-19	34.7648
ENSG00000009950	ENSG00000009950	51085	MLXIPL	2.91367	4.76627	9.54853	5.0487e-20	3.97991e-19	34.3108
ENSG00000085465	ENSG00000085465	5016	OVGP1	1.51026	2.36668	9.54065	5.38675e-20	4.23971e-19	34.3518
ENSG00000224945	ENSG00000224945	#N/A	RP11-82L18.2	2.30559	-0.594856	9.53962	5.43217e-20	4.26874e-19	34.5401
ENSG00000267123	ENSG00000267123	101928710	CTD-2357A8.3	2.91652	-1.81208	9.53521	5.63266e-20	4.41935e-19	34.5727
ENSG00000100228	ENSG00000100228	9609	RAB36	1.85008	3.18673	9.53149	5.80732e-20	4.54925e-19	34.2313
ENSG00000257671	ENSG00000257671	#N/A	RP3-416H24.1	2.81324	-2.8779	9.51992	6.3852e-20	4.98944e-19	34.4768
ENSG00000138772	ENSG00000138772	306	ANXA3	1.50686	6.43386	9.51009	6.9212e-20	5.39815e-19	33.7134
ENSG00000272899	ENSG00000272899	100130705	RP11-309L24.4	1.99603	1.81096	9.49852	7.60903e-20	5.92353e-19	34.0807
ENSG00000169174	ENSG00000169174	255738	PCSK9	2.8967	5.47746	9.48879	8.24034e-20	6.39707e-19	33.7464
ENSG00000123989	ENSG00000123989	79586	CHPF	1.51986	7.21954	9.48576	8.44655e-20	6.55106e-19	33.4851
ENSG00000101441	ENSG00000101441	1472	CST4	3.8776	-2.6604	9.47508	9.21792e-20	7.13604e-19	34.1275
ENSG00000196155	ENSG00000196155	25894	PLEKHG4	1.76905	5.10785	9.45921	1.04935e-19	8.0935e-19	33.4336
ENSG00000265683	ENSG00000265683	#N/A	RP11-173M1.5	1.9413	-2.0662	9.45815	1.05845e-19	8.15862e-19	33.93
ENSG00000261236	ENSG00000261236	102465906	BOP1	1.63417	6.74678	9.43559	1.27237e-19	9.75343e-19	33.1016
ENSG00000253307	ENSG00000253307	#N/A	RP11-10J21.4	2.30524	-2.6549	9.43502	1.27821e-19	9.79216e-19	33.7762
ENSG00000176842	ENSG00000176842	10265	IRX5	3.62396	-0.902344	9.40652	1.61205e-19	1.22558e-18	33.5282
ENSG00000196550	ENSG00000196550	729533	FAM72A	1.50044	0.221113	9.40501	1.63205e-19	1.24003e-18	33.3881
ENSG00000197587	ENSG00000197587	127343	DMBX1	4.29573	-1.80959	9.40281	1.66144e-19	1.26083e-18	33.5425
ENSG00000179846	ENSG00000179846	284353	NKPD1	2.59351	-1.03603	9.39804	1.72716e-19	1.30911e-18	33.4318
ENSG00000262768	ENSG00000262768	#N/A	RP11-353N14.1	2.95059	-2.96337	9.389	1.85876e-19	1.40502e-18	33.432
ENSG00000256663	ENSG00000256663	#N/A	RP11-424C20.2	1.84188	-0.220326	9.37612	2.06374e-19	1.55433e-18	33.192
ENSG00000233818	ENSG00000233818	#N/A	AP000695.4	2.2753	-2.62982	9.37404	2.09891e-19	1.57987e-18	33.2868
ENSG00000088002	ENSG00000088002	6820	SULT2B1	2.96328	4.07071	9.36819	2.2008e-19	1.65457e-18	32.9263
ENSG00000276712	ENSG00000276712	102465668	MIR7111	2.1434	-3.01174	9.36529	2.25325e-19	1.69248e-18	33.2266
ENSG00000176244	ENSG00000176244	414149	ACBD7	1.92904	-0.288844	9.36191	2.31582e-19	1.73843e-18	33.0835
ENSG00000253746	ENSG00000253746	#N/A	RP11-527N22.2	2.74439	-2.18402	9.35743	2.40148e-19	1.80003e-18	33.1523
ENSG00000107719	ENSG00000107719	27143	PALD1	1.83468	5.21297	9.35258	2.49766e-19	1.86988e-18	32.5668
ENSG00000267530	ENSG00000267530	#N/A	AC006273.5	2.40771	-1.38639	9.34764	2.59967e-19	1.94392e-18	33.0351
ENSG00000204410	ENSG00000204410	4439	MSH5	1.81242	2.01238	9.34607	2.63297e-19	1.96824e-18	32.8289
ENSG00000182492	ENSG00000182492	633	BGN	2.24496	7.35439	9.3454	2.64728e-19	1.97834e-18	32.3728
ENSG00000180999	ENSG00000180999	92346	C1orf105	3.19946	-2.36568	9.3403	2.75871e-19	2.05731e-18	33.0342
ENSG00000249650	ENSG00000249650	#N/A	RP11-310P5.1	2.60768	-3.59178	9.33724	2.82792e-19	2.10578e-18	33.0259
ENSG00000256690	ENSG00000256690	105369332	RP11-727F15.9	1.59161	-1.16225	9.32026	3.24428e-19	2.40651e-18	32.7782
ENSG00000159167	ENSG00000159167	6781	STC1	2.16898	3.44455	9.3153	3.37693e-19	2.50119e-18	32.489
ENSG00000113739	ENSG00000113739	8614	STC2	3.53644	3.86138	9.3086	3.56461e-19	2.63864e-18	32.5006
ENSG00000100665	ENSG00000100665	5267	SERPINA4	4.63765	-1.49234	9.29533	3.96742e-19	2.92124e-18	32.687
ENSG00000103021	ENSG00000103021	29070	CCDC113	1.62137	3.22402	9.28365	4.35944e-19	3.2014e-18	32.2167
ENSG00000162062	ENSG00000162062	80178	C16orf59	1.61328	2.99298	9.26825	4.93506e-19	3.60928e-18	32.1193
ENSG00000215866	ENSG00000215866	100996702	LINC01356	2.33086	-0.535283	9.2597	5.28667e-19	3.86078e-18	32.297
ENSG00000213468	ENSG00000213468	286467	FIRRE	4.40443	-0.716002	9.23468	6.46412e-19	4.69597e-18	32.1774
ENSG00000145244	ENSG00000145244	10699	CORIN	2.73056	0.490979	9.22494	6.98955e-19	5.06004e-18	31.9902
ENSG00000215417	ENSG00000215417	407975	MIR17HG	2.3563	1.20842	9.21048	7.84906e-19	5.66097e-18	31.8258
ENSG00000241749	ENSG00000241749	204010	RPSAP52	2.06093	-2.09646	9.19877	8.62146e-19	6.20195e-18	31.8713
ENSG00000123500	ENSG00000123500	1300	COL10A1	6.56978	2.69844	9.19239	9.07283e-19	6.50792e-18	31.7823
ENSG00000158555	ENSG00000158555	81544	GDPD5	2.23992	4.64921	9.18626	9.52913e-19	6.82739e-18	31.352
ENSG00000268941	ENSG00000268941	79160	RP5-907D15.4	2.5857	-3.25107	9.18499	9.62623e-19	6.89104e-18	31.8158
ENSG00000239605	ENSG00000239605	285051	C2orf61	4.03208	-0.74244	9.17723	1.02429e-18	7.32412e-18	31.7143
ENSG00000263325	ENSG00000263325	#N/A	LA16c-325D7.1	2.6173	-2.41126	9.17102	1.07644e-18	7.69041e-18	31.6826
ENSG00000223749	ENSG00000223749	494336	MIR503HG	2.51266	-0.347017	9.17038	1.08193e-18	7.72743e-18	31.5896
ENSG00000127586	ENSG00000127586	63922	CHTF18	1.58414	4.80329	9.16884	1.09531e-18	7.81624e-18	31.1325
ENSG00000138795	ENSG00000138795	51176	LEF1	1.91525	3.51443	9.16616	1.11899e-18	7.97844e-18	31.2821
ENSG00000142102	ENSG00000142102	80162	PGGHG	2.49197	5.57117	9.16105	1.16565e-18	8.30163e-18	31.0735
ENSG00000143882	ENSG00000143882	245973	ATP6V1C2	2.00282	2.68553	9.15277	1.24531e-18	8.85638e-18	31.2565
ENSG00000258227	ENSG00000258227	23601	CLEC5A	3.16085	0.67846	9.13878	1.3923e-18	9.87365e-18	31.3183
ENSG00000261787	ENSG00000261787	100129654	TCF24	3.20456	-2.85221	9.12811	1.51576e-18	1.07279e-17	31.3729
ENSG00000124602	ENSG00000124602	222643	UNC5CL	2.0426	3.59924	9.12734	1.52512e-18	1.0791e-17	30.9802
ENSG00000256940	ENSG00000256940	#N/A	RP11-783K16.5	1.71947	0.513563	9.10633	1.80264e-18	1.26829e-17	31.0179
ENSG00000049192	ENSG00000049192	11174	ADAMTS6	2.04478	0.861216	9.10124	1.8772e-18	1.31927e-17	30.9697
ENSG00000236347	ENSG00000236347	#N/A	RP11-346D19.1	2.72707	-3.09983	9.08719	2.09871e-18	1.46998e-17	31.0495
ENSG00000127564	ENSG00000127564	9088	PKMYT1	1.70544	4.84184	9.08464	2.14166e-18	1.49922e-17	30.4789
ENSG00000238042	ENSG00000238042	#N/A	RP11-815M8.1	3.35344	-3.17633	9.07844	2.24981e-18	1.57185e-17	30.9915
ENSG00000218358	ENSG00000218358	646024	RAET1K	2.5493	-2.53032	9.07694	2.27669e-18	1.59019e-17	30.9475
ENSG00000260604	ENSG00000260604	#N/A	RP1-140K8.5	3.61137	-1.72698	9.07026	2.40052e-18	1.67294e-17	30.8981
ENSG00000243479	ENSG00000243479	645249	MNX1-AS1	1.75991	1.7703	9.05785	2.64873e-18	1.83977e-17	30.568
ENSG00000281756	ENSG00000281756	102060414	C2-AS1	2.40087	-2.97014	9.05716	2.66309e-18	1.84871e-17	30.8044
ENSG00000262188	ENSG00000262188	101928738	RP11-353N14.4	3.02926	0.607062	9.05694	2.66776e-18	1.85093e-17	30.6779
ENSG00000261105	ENSG00000261105	101927155	LMO7-AS1	2.40028	-2.14131	9.05241	2.76526e-18	1.91485e-17	30.7382
ENSG00000188483	ENSG00000188483	389792	IER5L	1.66569	3.7198	9.05195	2.77541e-18	1.92135e-17	30.3492
ENSG00000089723	ENSG00000089723	78990	OTUB2	1.63697	2.63497	9.05015	2.81525e-18	1.94839e-17	30.4319
ENSG00000133048	ENSG00000133048	1116	CHI3L1	3.51061	4.04005	9.04611	2.90668e-18	2.00833e-17	30.4184
ENSG00000179241	ENSG00000179241	143458	LDLRAD3	1.76913	3.63426	9.03926	3.06852e-18	2.11665e-17	30.2574
ENSG00000186862	ENSG00000186862	79955	PDZD7	1.79625	0.322086	9.03534	3.16509e-18	2.18025e-17	30.4737
ENSG00000236751	ENSG00000236751	101927574	LINC01186	1.9791	-2.01041	9.02942	3.3169e-18	2.28231e-17	30.5393
ENSG00000125864	ENSG00000125864	631	BFSP1	1.71958	1.30726	9.02893	3.32966e-18	2.29046e-17	30.3665
ENSG00000222365	ENSG00000222365	#N/A	SNORD12B	2.55209	-2.56569	9.02506	3.43318e-18	2.35908e-17	30.5434
ENSG00000280409	ENSG00000280409	84931	LINC01101	3.14541	-3.25889	9.01657	3.67113e-18	2.51842e-17	30.5106
ENSG00000107807	ENSG00000107807	3195	TLX1	3.59098	0.968801	9.00458	4.03542e-18	2.75774e-17	30.2771
ENSG00000254560	ENSG00000254560	103695435	BBOX1-AS1	4.09435	0.332493	8.97333	5.1621e-18	3.5047e-17	30.0815
ENSG00000162849	ENSG00000162849	55083	KIF26B	2.99078	3.06571	8.97155	5.23515e-18	3.55141e-17	29.8724
ENSG00000198723	ENSG00000198723	374877	C19orf45	2.08365	1.60158	8.95084	6.1609e-18	4.16698e-17	29.7619
ENSG00000257453	ENSG00000257453	#N/A	RP11-290L1.3	2.44603	-3.66946	8.93849	6.78807e-18	4.57508e-17	29.906
ENSG00000178776	ENSG00000178776	389336	C5orf46	3.95708	-2.42639	8.93619	6.9113e-18	4.65563e-17	29.8875
ENSG00000224167	ENSG00000224167	#N/A	RP3-522D1.1	2.4414	-1.20645	8.93452	7.0025e-18	4.71453e-17	29.787
ENSG00000175065	ENSG00000175065	147409	DSG4	2.23138	-0.27377	8.93331	7.0693e-18	4.75822e-17	29.727
ENSG00000078098	ENSG00000078098	2191	FAP	3.13665	2.8169	8.92907	7.30845e-18	4.91522e-17	29.5687
ENSG00000183248	ENSG00000183248	80164	PRR36	3.34151	2.11508	8.91555	8.12536e-18	5.45289e-17	29.5198
ENSG00000180730	ENSG00000180730	387914	SHISA2	2.56954	1.33385	8.91441	8.19841e-18	5.49896e-17	29.5179
ENSG00000042832	ENSG00000042832	7038	TG	3.6684	2.16806	8.90633	8.73375e-18	5.84566e-17	29.4585
ENSG00000248323	ENSG00000248323	100505994	LUCAT1	3.01246	-1.89458	8.89546	9.5093e-18	6.35266e-17	29.5338
ENSG00000263745	ENSG00000263745	#N/A	RP11-161I6.2	2.99641	-2.94282	8.88413	1.03896e-17	6.91675e-17	29.4819
ENSG00000163032	ENSG00000163032	7447	VSNL1	2.446	4.40012	8.86372	1.21848e-17	8.07742e-17	28.8804
ENSG00000274270	ENSG00000274270	#N/A	RP11-34F20.7	1.64238	-1.55708	8.86135	1.24118e-17	8.21483e-17	29.2099
ENSG00000148848	ENSG00000148848	8038	ADAM12	3.48239	3.42334	8.85022	1.35367e-17	8.94044e-17	28.9414
ENSG00000238279	ENSG00000238279	#N/A	BX470102.3	1.99765	0.896884	8.83806	1.4881e-17	9.79468e-17	28.9294
ENSG00000228566	ENSG00000228566	#N/A	RP11-170M17.1	2.79176	-3.44745	8.82891	1.59799e-17	1.04876e-16	29.0661
ENSG00000168505	ENSG00000168505	2637	GBX2	3.32848	-3.06084	8.80641	1.90324e-17	1.24517e-16	28.8955
ENSG00000145107	ENSG00000145107	116211	TM4SF19	2.52325	-2.51824	8.80424	1.9356e-17	1.26568e-16	28.843
ENSG00000262585	ENSG00000262585	101928766	RP11-353N14.5	2.4908	0.429281	8.79461	2.08576e-17	1.36173e-16	28.6384
ENSG00000137877	ENSG00000137877	51332	SPTBN5	2.503	2.09416	8.78611	2.22792e-17	1.45e-16	28.4844
ENSG00000226380	ENSG00000226380	407024	MIR29A	2.11012	1.24391	8.78417	2.26166e-17	1.47081e-16	28.5016
ENSG00000163794	ENSG00000163794	7349	UCN	1.95853	-0.642212	8.7741	2.44522e-17	1.58483e-16	28.5124
ENSG00000236345	ENSG00000236345	#N/A	RP11-59D5__B.2	2.99595	-1.97053	8.76385	2.64708e-17	1.71079e-16	28.5299
ENSG00000108821	ENSG00000108821	1277	COL1A1	2.15528	10.5803	8.76268	2.67118e-17	1.72547e-16	27.7473
ENSG00000196711	ENSG00000196711	389658	FAM150A	3.17061	-0.14789	8.7547	2.84123e-17	1.832e-16	28.39
ENSG00000039139	ENSG00000039139	1767	DNAH5	2.17812	0.179884	8.75302	2.87834e-17	1.85545e-16	28.3196
ENSG00000230838	ENSG00000230838	#N/A	LINC01614	3.76985	-2.39191	8.74597	3.03954e-17	1.95332e-16	28.4306
ENSG00000250290	ENSG00000250290	#N/A	NCAPGP1	2.41474	-3.77772	8.74423	3.08066e-17	1.97873e-16	28.4227
ENSG00000255874	ENSG00000255874	283487	LINC00346	1.81461	1.59389	8.74387	3.08918e-17	1.98369e-16	28.1576
ENSG00000214185	ENSG00000214185	#N/A	XPOTP1	1.81026	-2.81898	8.72758	3.50331e-17	2.24616e-16	28.2506
ENSG00000261008	ENSG00000261008	101927957	LINC01572	1.60944	-0.642788	8.72285	3.63353e-17	2.32667e-16	28.1059
ENSG00000168334	ENSG00000168334	165904	XIRP1	2.91748	-1.61843	8.7187	3.7515e-17	2.39914e-16	28.1715
ENSG00000184916	ENSG00000184916	3714	JAG2	1.69499	5.16524	8.71835	3.76176e-17	2.40447e-16	27.6049
ENSG00000279766	ENSG00000279766	#N/A	RP11-642A1.2	1.93839	-1.88226	8.71727	3.79314e-17	2.4239e-16	28.1368
ENSG00000160345	ENSG00000160345	138162	C9orf116	1.56391	0.86417	8.71276	3.92716e-17	2.50635e-16	27.9544
ENSG00000227542	ENSG00000227542	#N/A	AC092614.2	1.56888	-1.59766	8.69579	4.47539e-17	2.84245e-16	27.9466
ENSG00000276337	ENSG00000276337	#N/A	RP11-106D4.2	2.14416	-0.908474	8.69441	4.52331e-17	2.87215e-16	27.9279
ENSG00000145506	ENSG00000145506	85409	NKD2	3.52618	3.63829	8.69399	4.53774e-17	2.88059e-16	27.7401
ENSG00000164690	ENSG00000164690	6469	SHH	1.97375	4.40366	8.69237	4.59472e-17	2.91601e-16	27.5259
ENSG00000275491	ENSG00000275491	#N/A	RP5-1009E24.8	2.42453	-2.09216	8.68647	4.8079e-17	3.04976e-16	27.9302
ENSG00000088899	ENSG00000088899	9762	LZTS3	1.82925	4.92555	8.67688	5.17575e-17	3.27479e-16	27.33
ENSG00000128422	ENSG00000128422	3872	KRT17	4.52223	2.87741	8.676	5.21083e-17	3.29532e-16	27.7002
ENSG00000230316	ENSG00000230316	154860	FEZF1-AS1	6.54194	0.0603404	8.67552	5.23025e-17	3.30676e-16	27.8974
ENSG00000137745	ENSG00000137745	4322	MMP13	4.25725	-0.996383	8.66474	5.68163e-17	3.58398e-16	27.7854
ENSG00000134668	ENSG00000134668	90853	SPOCD1	1.9936	1.02289	8.65122	6.30242e-17	3.96757e-16	27.4988
ENSG00000029559	ENSG00000029559	3381	IBSP	4.45135	-1.77295	8.65019	6.35216e-17	3.99587e-16	27.7072
ENSG00000135747	ENSG00000135747	#N/A	ZNF670-ZNF695	1.60262	-1.5931	8.64996	6.36337e-17	4.00191e-16	27.6016
ENSG00000162723	ENSG00000162723	89886	SLAMF9	2.86552	-1.96505	8.64442	6.63955e-17	4.16931e-16	27.6247
ENSG00000088992	ENSG00000088992	54997	TESC	3.77918	4.83845	8.63913	6.91408e-17	4.33517e-16	27.2449
ENSG00000235350	ENSG00000235350	#N/A	AF196972.3	2.23827	-3.54072	8.62919	7.46067e-17	4.67086e-16	27.5464
ENSG00000244998	ENSG00000244998	#N/A	CTD-3064M3.4	2.3185	-3.73386	8.62619	7.63372e-17	4.7768e-16	27.5309
ENSG00000255552	ENSG00000255552	#N/A	LY6G6E	3.38067	-2.98211	8.61124	8.55766e-17	5.33361e-16	27.4208
ENSG00000261650	ENSG00000261650	#N/A	RP11-474D1.4	4.66653	-2.05325	8.59019	1.00498e-16	6.22483e-16	27.2631
ENSG00000170231	ENSG00000170231	2172	FABP6	4.45672	2.10393	8.5766	1.11466e-16	6.87522e-16	26.9885
ENSG00000212993	ENSG00000212993	5462	POU5F1B	3.74579	1.91335	8.57167	1.1573e-16	7.13466e-16	26.9283
ENSG00000236305	ENSG00000236305	#N/A	RP11-126L15.4	1.79558	-0.339139	8.56759	1.19378e-16	7.35598e-16	26.9305
ENSG00000266088	ENSG00000266088	#N/A	RP5-1028K7.2	1.53934	-0.548833	8.56324	1.234e-16	7.59258e-16	26.8967
ENSG00000092607	ENSG00000092607	6913	TBX15	2.31178	-1.10536	8.56164	1.24908e-16	7.68345e-16	26.9435
ENSG00000225328	ENSG00000225328	102724774	LINC01594	3.2364	-2.38236	8.54247	1.44508e-16	8.84776e-16	26.8879
ENSG00000232442	ENSG00000232442	100505771	CTD-3184A7.4	1.52746	2.34495	8.53647	1.51235e-16	9.24381e-16	26.5187
ENSG00000146477	ENSG00000146477	6581	SLC22A3	1.96577	4.13151	8.52655	1.63066e-16	9.9499e-16	26.3015
ENSG00000258561	ENSG00000258561	#N/A	RP11-72M17.1	1.50265	-1.29203	8.5251	1.64871e-16	1.00527e-15	26.6476
ENSG00000250412	ENSG00000250412	#N/A	KLHL2P1	1.89956	-3.05534	8.51723	1.75005e-16	1.06394e-15	26.6814
ENSG00000125895	ENSG00000125895	55321	TMEM74B	2.56373	2.05487	8.5134	1.80151e-16	1.0939e-15	26.4335
ENSG00000204424	ENSG00000204424	259215	LY6G6F	3.22542	-3.23203	8.51311	1.80555e-16	1.09609e-15	26.6904
ENSG00000238062	ENSG00000238062	348761	SPATA3-AS1	1.9385	-0.68649	8.50262	1.95482e-16	1.18497e-15	26.4679
ENSG00000092445	ENSG00000092445	7301	TYRO3	1.67763	3.5344	8.4985	2.01679e-16	1.22165e-15	26.1334
ENSG00000235408	ENSG00000235408	#N/A	SNORA71B	1.97117	-1.38706	8.49159	2.125e-16	1.28471e-15	26.4207
ENSG00000197085	ENSG00000197085	404744	NPSR1-AS1	4.29545	-1.996	8.49116	2.13181e-16	1.28852e-15	26.5224
ENSG00000271216	ENSG00000271216	103689845	LINC01050	2.91799	-3.67274	8.48655	2.20746e-16	1.33295e-15	26.495
ENSG00000237082	ENSG00000237082	#N/A	COX5BP6	1.75156	-2.031	8.48474	2.23797e-16	1.35105e-15	26.3914
ENSG00000262979	ENSG00000262979	#N/A	CTD-2047H16.2	2.8984	-1.15147	8.48074	2.30667e-16	1.39118e-15	26.3707
ENSG00000229404	ENSG00000229404	170425	LINC00858	4.91064	-0.82926	8.47947	2.3288e-16	1.40351e-15	26.4169
ENSG00000182489	ENSG00000182489	402415	XKRX	2.05707	2.25395	8.47606	2.38954e-16	1.43838e-15	26.1093
ENSG00000106327	ENSG00000106327	7036	TFR2	2.31439	1.74966	8.45989	2.69983e-16	1.61931e-15	26.0406
ENSG00000246228	ENSG00000246228	727677	CASC8	2.53556	0.348795	8.45947	2.70826e-16	1.62398e-15	26.1217
ENSG00000205702	ENSG00000205702	#N/A	CYP2D7	2.16556	0.0140385	8.45562	2.78797e-16	1.66978e-15	26.0953
ENSG00000261587	ENSG00000261587	340393	TMEM249	2.71865	-1.71439	8.45133	2.87965e-16	1.72057e-15	26.168
ENSG00000224903	ENSG00000224903	#N/A	AC005534.8	1.98528	-2.8534	8.44632	2.99042e-16	1.78358e-15	26.1512
ENSG00000222047	ENSG00000222047	414236	C10orf55	1.67138	-1.14097	8.4463	2.99082e-16	1.78358e-15	26.0609
ENSG00000272502	ENSG00000272502	#N/A	RP11-713M15.2	2.26258	1.57586	8.43821	3.17882e-16	1.89299e-15	25.8857
ENSG00000274964	ENSG00000274964	#N/A	RP11-817I4.1	1.67353	-0.475968	8.43544	3.2458e-16	1.93057e-15	25.9457
ENSG00000267288	ENSG00000267288	105371795	RP13-890H12.2	1.75381	-0.83977	8.43461	3.26609e-16	1.94218e-15	25.9616
ENSG00000240758	ENSG00000240758	#N/A	RP11-155G14.6	1.76358	-2.96773	8.43373	3.28774e-16	1.95459e-15	26.054
ENSG00000277840	ENSG00000277840	#N/A	RP11-103B5.4	2.20969	-2.22286	8.42881	3.41169e-16	2.02635e-15	26.003
ENSG00000082126	ENSG00000082126	58538	MPP4	1.7436	-3.63566	8.42556	3.49629e-16	2.07512e-15	26.0201
ENSG00000200534	ENSG00000200534	594839	SNORA33	1.69111	-0.356052	8.42346	3.55176e-16	2.10604e-15	25.853
ENSG00000148734	ENSG00000148734	64106	NPFFR1	2.78264	1.11987	8.41809	3.69801e-16	2.18964e-15	25.7859
ENSG00000267073	ENSG00000267073	#N/A	AC005256.1	3.58121	-2.9164	8.41597	3.75737e-16	2.22427e-15	25.972
ENSG00000257138	ENSG00000257138	5726	TAS2R38	2.401	-2.33105	8.40776	3.99639e-16	2.36018e-15	25.8599
ENSG00000128510	ENSG00000128510	51200	CPA4	2.78047	-2.48032	8.40413	4.1069e-16	2.41915e-15	25.8534
ENSG00000183914	ENSG00000183914	146754	DNAH2	2.30957	1.77848	8.39953	4.25107e-16	2.50054e-15	25.5906
ENSG00000169989	ENSG00000169989	201798	TIGD4	1.5178	-0.297968	8.38883	4.60628e-16	2.70185e-15	25.5866
ENSG00000271754	ENSG00000271754	#N/A	RP3-337H4.9	1.59612	-2.1017	8.37429	5.13641e-16	3.00364e-15	25.5716
ENSG00000233384	ENSG00000233384	#N/A	RP11-100E13.1	2.18842	-3.87191	8.37024	5.29417e-16	3.09373e-15	25.6334
ENSG00000206754	ENSG00000206754	594837	SNORD101	1.82221	-2.28229	8.36268	5.60236e-16	3.26696e-15	25.5045
ENSG00000129455	ENSG00000129455	11202	KLK8	5.29584	-1.23993	8.35699	5.84559e-16	3.40561e-15	25.5352
ENSG00000026036	ENSG00000026036	#N/A	RTEL1-TNFRSF6B	1.70033	2.15237	8.34534	6.37748e-16	3.70427e-15	25.1278
ENSG00000104371	ENSG00000104371	27121	DKK4	4.9535	-1.06442	8.34106	6.58414e-16	3.81633e-15	25.4076
ENSG00000197168	ENSG00000197168	341676	NEK5	1.72248	1.24305	8.3391	6.68133e-16	3.86997e-15	25.1456
ENSG00000259862	ENSG00000259862	#N/A	RP11-143E21.6	2.68432	-3.97199	8.33839	6.71708e-16	3.88978e-15	25.4056
ENSG00000269978	ENSG00000269978	#N/A	RP11-338N10.3	2.81464	-3.25464	8.32906	7.20105e-16	4.16425e-15	25.3293
ENSG00000271032	ENSG00000271032	#N/A	CTD-2527I21.14	1.89634	-1.23551	8.31928	7.74539e-16	4.4687e-15	25.1402
ENSG00000274427	ENSG00000274427	#N/A	RP11-972P1.10	1.82823	-3.26191	8.30965	8.32113e-16	4.78541e-15	25.1591
ENSG00000243742	ENSG00000243742	113157	RPLP0P2	1.73503	0.935265	8.30407	8.6741e-16	4.9781e-15	24.9127
ENSG00000233017	ENSG00000233017	#N/A	RP5-908M14.5	3.03463	-0.952479	8.30349	8.71116e-16	4.99593e-15	25.0592
ENSG00000267500	ENSG00000267500	#N/A	ZNF887P	1.53962	-1.62457	8.29351	9.38272e-16	5.36999e-15	24.9548
ENSG00000223705	ENSG00000223705	155400	NSUN5P1	1.51912	3.70942	8.28933	9.67884e-16	5.5344e-15	24.5511
ENSG00000236015	ENSG00000236015	#N/A	AC011290.5	1.5469	-0.26329	8.28868	9.72568e-16	5.55992e-15	24.8517
ENSG00000125363	ENSG00000125363	265	AMELX	3.27296	-2.87693	8.28535	9.96856e-16	5.69225e-15	25.0119
ENSG00000101194	ENSG00000101194	63910	SLC17A9	2.18782	5.16416	8.2807	1.0319e-15	5.88428e-15	24.3866
ENSG00000241418	ENSG00000241418	#N/A	MCRIP2P1	3.03142	-2.73529	8.27741	1.0574e-15	6.02694e-15	24.944
ENSG00000174939	ENSG00000174939	253982	ASPHD1	1.96966	2.72333	8.27404	1.08422e-15	6.17844e-15	24.5762
ENSG00000226419	ENSG00000226419	100506392	SLC16A1-AS1	1.58842	1.64543	8.27068	1.11159e-15	6.33005e-15	24.6099
ENSG00000223393	ENSG00000223393	101927604	RP5-858B6.3	1.76944	-3.39631	8.26824	1.1319e-15	6.43983e-15	24.86
ENSG00000183579	ENSG00000183579	84133	ZNRF3	1.53013	-0.69412	8.26292	1.17735e-15	6.68326e-15	24.6854
ENSG00000108813	ENSG00000108813	1748	DLX4	1.95709	-0.753406	8.2565	1.23474e-15	7.00263e-15	24.6599
ENSG00000276672	ENSG00000276672	#N/A	RP11-142E9.1	1.52396	0.801169	8.25445	1.2536e-15	7.108e-15	24.5434
ENSG00000230561	ENSG00000230561	728586	CCDC192	1.54001	-0.610407	8.25	1.29566e-15	7.34146e-15	24.5866
ENSG00000200913	ENSG00000200913	94161	SNORD46	1.91279	-2.39851	8.24262	1.36833e-15	7.74274e-15	24.6372
ENSG00000111799	ENSG00000111799	1303	COL12A1	1.77238	7.31146	8.23946	1.40078e-15	7.91558e-15	23.884
ENSG00000220412	ENSG00000220412	#N/A	RP11-95M15.2	2.1029	-3.73729	8.23162	1.48433e-15	8.37072e-15	24.6185
ENSG00000189410	ENSG00000189410	400745	SH2D5	2.60605	-2.14761	8.23102	1.49089e-15	8.40391e-15	24.5675
ENSG00000184489	ENSG00000184489	11156	PTP4A3	1.92124	5.41817	8.21537	1.67359e-15	9.39143e-15	23.8491
ENSG00000267432	ENSG00000267432	#N/A	DNAH17-AS1	2.61951	-3.1607	8.21491	1.67929e-15	9.4213e-15	24.4918
ENSG00000169429	ENSG00000169429	3576	CXCL8	3.79241	5.33928	8.21212	1.71419e-15	9.61276e-15	24.0295
ENSG00000244342	ENSG00000244342	285401	LINC00698	2.36326	-3.76059	8.19083	2.00543e-15	1.12108e-14	24.3299
ENSG00000225173	ENSG00000225173	#N/A	XXbac-BPG308K3.5	2.23915	-3.23377	8.18851	2.03998e-15	1.13937e-14	24.2925
ENSG00000201512	ENSG00000201512	677839	SNORA71C	2.55053	-1.84334	8.18812	2.04592e-15	1.14244e-14	24.2407
ENSG00000259485	ENSG00000259485	#N/A	CTD-2147F2.1	4.76153	-0.398583	8.18764	2.05307e-15	1.14617e-14	24.2603
ENSG00000148735	ENSG00000148735	79949	PLEKHS1	1.93132	4.68296	8.18493	2.09445e-15	1.16823e-14	23.7194
ENSG00000221500	ENSG00000221500	594838	SNORD100	1.59463	-1.88277	8.16786	2.37472e-15	1.31926e-14	24.059
ENSG00000102878	ENSG00000102878	3299	HSF4	1.75544	3.01992	8.16152	2.48786e-15	1.37997e-14	23.7139
ENSG00000015413	ENSG00000015413	1800	DPEP1	5.2217	6.35402	8.14383	2.83261e-15	1.56494e-14	23.5647
ENSG00000169035	ENSG00000169035	5650	KLK7	5.49965	-0.280039	8.14217	2.86737e-15	1.5831e-14	23.9546
ENSG00000275576	ENSG00000275576	#N/A	RP5-836N17.4	2.25792	-3.15256	8.14057	2.90115e-15	1.60069e-14	23.9453
ENSG00000116017	ENSG00000116017	1820	ARID3A	1.72218	5.10622	8.12809	3.17886e-15	1.75083e-14	23.2335
ENSG00000279347	ENSG00000279347	#N/A	RP11-85I17.2	2.00588	-1.8596	8.12194	3.32524e-15	1.82862e-14	23.7444
ENSG00000228033	ENSG00000228033	#N/A	AC010967.2	2.20063	-4.38284	8.11646	3.46132e-15	1.90053e-14	23.8012
ENSG00000250329	ENSG00000250329	#N/A	KDELC1P1	2.54752	-2.96679	8.11569	3.48091e-15	1.91087e-14	23.7684
ENSG00000279123	ENSG00000279123	#N/A	RP11-424M24.3	1.8501	-3.73558	8.09878	3.93889e-15	2.15471e-14	23.6544
ENSG00000167968	ENSG00000167968	1775	DNASE1L2	1.96427	-0.299991	8.09727	3.98256e-15	2.17813e-14	23.488
ENSG00000243944	ENSG00000243944	#N/A	RP11-167H9.4	3.43557	-3.05017	8.08743	4.2788e-15	2.33198e-14	23.5897
ENSG00000117122	ENSG00000117122	4237	MFAP2	2.03038	3.75675	8.0826	4.43237e-15	2.41358e-14	23.0954
ENSG00000236498	ENSG00000236498	#N/A	AC107081.5	1.5474	-1.98053	8.0822	4.4451e-15	2.41998e-14	23.4462
ENSG00000227619	ENSG00000227619	#N/A	RP11-492E3.2	2.50966	0.55765	8.07169	4.79892e-15	2.6058e-14	23.2839
ENSG00000129991	ENSG00000129991	7137	TNNI3	3.72501	-0.747849	8.07146	4.80728e-15	2.60977e-14	23.3998
ENSG00000153237	ENSG00000153237	130940	CCDC148	1.95831	-1.52877	8.06459	5.05376e-15	2.74001e-14	23.3133
ENSG00000159261	ENSG00000159261	23562	CLDN14	2.55653	-0.49697	8.06164	5.16352e-15	2.79709e-14	23.2688
ENSG00000200879	ENSG00000200879	85391	SNORD14E	2.1424	-2.29444	8.06001	5.22508e-15	2.82922e-14	23.3278
ENSG00000106366	ENSG00000106366	5054	SERPINE1	2.21283	4.77917	8.05827	5.29141e-15	2.86292e-14	22.8213
ENSG00000228727	ENSG00000228727	401251	SAPCD1	1.89645	-0.708371	8.05664	5.35471e-15	2.89627e-14	23.2136
ENSG00000234800	ENSG00000234800	#N/A	PCMTD1P3	2.15562	-3.95488	8.05522	5.41025e-15	2.92441e-14	23.3584
ENSG00000257219	ENSG00000257219	#N/A	RP11-54A9.1	1.94529	-3.87584	8.04007	6.04003e-15	3.25498e-14	23.2434
ENSG00000165376	ENSG00000165376	9075	CLDN2	5.83295	5.65345	8.0336	6.33029e-15	3.40553e-14	22.8785
ENSG00000185479	ENSG00000185479	3854	KRT6B	5.02527	1.31054	8.02776	6.60432e-15	3.54761e-14	23.0448
ENSG00000179772	ENSG00000179772	2307	FOXS1	1.56158	0.70933	8.0258	6.69898e-15	3.5965e-14	22.9041
ENSG00000225187	ENSG00000225187	#N/A	AC073283.7	2.54336	-2.09727	8.02356	6.80845e-15	3.65412e-14	23.0735
ENSG00000270933	ENSG00000270933	#N/A	CTD-2227E11.1	1.88818	0.691246	8.01884	7.04584e-15	3.77828e-14	22.8704
ENSG00000255507	ENSG00000255507	#N/A	RP11-535A19.2	1.59166	-3.1643	8.01566	7.20971e-15	3.86284e-14	23.0284
ENSG00000135477	ENSG00000135477	#N/A	KRT87P	2.34282	-3.58888	8.01306	7.34678e-15	3.93375e-14	23.0533
ENSG00000272702	ENSG00000272702	#N/A	RP11-44N22.3	1.79927	-2.15024	8.01066	7.47599e-15	3.99951e-14	22.9567
ENSG00000011201	ENSG00000011201	3730	ANOS1	2.48652	2.4235	8.00733	7.65851e-15	4.09453e-14	22.7085
ENSG00000185885	ENSG00000185885	8519	IFITM1	1.52612	7.83866	8.00364	7.86575e-15	4.20263e-14	22.1622
ENSG00000248557	ENSG00000248557	#N/A	RP11-390G14.1	1.79293	-2.78226	8.00359	7.86845e-15	4.20317e-14	22.933
ENSG00000248538	ENSG00000248538	101929128	RP11-10A14.5	2.7336	-3.03066	8.00173	7.97509e-15	4.25741e-14	22.9658
ENSG00000233695	ENSG00000233695	#N/A	GAS6-AS1	2.76265	3.04811	8.00118	8.00686e-15	4.27254e-14	22.637
ENSG00000236481	ENSG00000236481	#N/A	AC002331.1	2.26779	-3.40606	7.99154	8.58497e-15	4.57225e-14	22.8922
ENSG00000267213	ENSG00000267213	400684	AC007773.2	1.57983	-1.29986	7.99125	8.60306e-15	4.57993e-14	22.7647
ENSG00000278876	ENSG00000278876	#N/A	RP11-498C9.4	1.5798	-1.79067	7.9847	9.02007e-15	4.79071e-14	22.7439
ENSG00000135253	ENSG00000135253	375616	KCP	1.68741	1.21222	7.98106	9.26024e-15	4.91305e-14	22.5621
ENSG00000266289	ENSG00000266289	#N/A	RP11-1C8.6	1.83397	-3.14182	7.97774	9.48496e-15	5.02908e-14	22.7679
ENSG00000240661	ENSG00000240661	#N/A	RP11-174O3.3	2.09444	-4.05976	7.9666	1.02787e-14	5.43727e-14	22.7314
ENSG00000203999	ENSG00000203999	284751	LINC01270	1.58214	-1.33354	7.96493	1.04036e-14	5.49985e-14	22.5796
ENSG00000149968	ENSG00000149968	4314	MMP3	4.59496	4.03916	7.96164	1.0653e-14	5.62693e-14	22.4037
ENSG00000249162	ENSG00000249162	#N/A	ADAM20P3	3.09377	-3.54867	7.95192	1.14261e-14	6.01704e-14	22.6305
ENSG00000142748	ENSG00000142748	8547	FCN3	1.52702	-0.217292	7.947	1.18381e-14	6.22395e-14	22.3929
ENSG00000160862	ENSG00000160862	563	AZGP1	2.59766	5.51204	7.94026	1.24263e-14	6.52224e-14	21.9389
ENSG00000122133	ENSG00000122133	5047	PAEP	3.1894	-2.87124	7.9353	1.2878e-14	6.75083e-14	22.5049
ENSG00000105664	ENSG00000105664	1311	COMP	5.04514	2.16012	7.92494	1.38733e-14	7.26039e-14	22.2682
ENSG00000230457	ENSG00000230457	#N/A	PA2G4P4	1.51144	-1.64995	7.92178	1.41919e-14	7.42249e-14	22.2909
ENSG00000183929	ENSG00000183929	#N/A	DUSP5P1	2.53016	-3.67198	7.90874	1.55844e-14	8.13376e-14	22.324
ENSG00000142408	ENSG00000142408	100126325	CACNG8	2.62065	-0.970943	7.90331	1.62029e-14	8.44243e-14	22.1737
ENSG00000171060	ENSG00000171060	203076	C8orf74	3.20214	-3.42008	7.90178	1.63811e-14	8.52642e-14	22.2778
ENSG00000200033	ENSG00000200033	#N/A	RNU6-403P	2.15166	-4.43363	7.90179	1.63805e-14	8.52642e-14	22.2805
ENSG00000170498	ENSG00000170498	3814	KISS1	2.51072	-1.16642	7.89942	1.66613e-14	8.66326e-14	22.1527
ENSG00000236841	ENSG00000236841	#N/A	AC007750.5	2.32218	-2.97782	7.88717	1.8188e-14	9.4394e-14	22.141
ENSG00000105926	ENSG00000105926	51678	MPP6	1.68766	3.04052	7.88372	1.86427e-14	9.65936e-14	21.7198
ENSG00000185269	ENSG00000185269	147111	NOTUM	6.59828	2.79324	7.88174	1.89089e-14	9.79121e-14	22.0059
ENSG00000128610	ENSG00000128610	389549	FEZF1	5.40739	-1.10356	7.87693	1.95713e-14	1.01237e-13	22.0972
ENSG00000196611	ENSG00000196611	4312	MMP1	3.93871	5.39729	7.86679	2.10416e-14	1.08528e-13	21.569
ENSG00000246339	ENSG00000246339	101929402	EXTL3-AS1	1.96658	-1.83242	7.86145	2.18601e-14	1.12471e-13	21.8933
ENSG00000176402	ENSG00000176402	349149	GJC3	2.08786	-1.33153	7.85153	2.34631e-14	1.20471e-13	21.8042
ENSG00000226450	ENSG00000226450	#N/A	CYP2D8P	1.89568	-1.29218	7.847	2.42333e-14	1.24146e-13	21.7631
ENSG00000250072	ENSG00000250072	#N/A	CTC-529P8.1	2.30953	-3.07036	7.8449	2.45992e-14	1.25968e-13	21.8486
ENSG00000259306	ENSG00000259306	#N/A	RP11-108K3.2	2.1884	-2.96389	7.84258	2.50101e-14	1.28046e-13	21.8243
ENSG00000225091	ENSG00000225091	26777	SNORA71A	2.86426	-1.83136	7.82842	2.76632e-14	1.41196e-13	21.7004
ENSG00000125872	ENSG00000125872	164312	LRRN4	2.24327	-2.23368	7.82165	2.90288e-14	1.48015e-13	21.6472
ENSG00000164935	ENSG00000164935	81501	DCSTAMP	2.93249	-2.35451	7.81944	2.94877e-14	1.50232e-13	21.6641
ENSG00000274356	ENSG00000274356	#N/A	RP11-216L13.21	1.92627	-2.7715	7.8183	2.97293e-14	1.51402e-13	21.6361
ENSG00000280693	ENSG00000280693	100505839	SH3PXD2A-AS1	2.48251	1.39694	7.81107	3.12951e-14	1.5889e-13	21.3956
ENSG00000233155	ENSG00000233155	#N/A	HMGA1P8	1.69817	-2.05576	7.80872	3.18223e-14	1.61403e-13	21.5291
ENSG00000158352	ENSG00000158352	57477	SHROOM4	1.68228	4.32267	7.80696	3.22239e-14	1.6334e-13	21.039
ENSG00000241598	ENSG00000241598	387267	KRTAP5-4	2.43569	-3.63753	7.79342	3.54749e-14	1.79419e-13	21.5172
ENSG00000102359	ENSG00000102359	27286	SRPX2	2.52352	4.20436	7.79304	3.55694e-14	1.79861e-13	21.044
ENSG00000243885	ENSG00000243885	#N/A	RP11-278L15.2	2.00475	-3.59167	7.78948	3.64799e-14	1.84306e-13	21.4741
ENSG00000143590	ENSG00000143590	1944	EFNA3	1.55783	4.05078	7.7858	3.74441e-14	1.89035e-13	20.9165
ENSG00000186832	ENSG00000186832	3868	KRT16	4.10927	-1.26848	7.77585	4.01783e-14	2.02511e-13	21.3594
ENSG00000230234	ENSG00000230234	#N/A	RP1-276N6.2	4.03406	-2.16857	7.76812	4.24383e-14	2.13601e-13	21.3388
ENSG00000261798	ENSG00000261798	101929536	RP1-118J21.25	1.72562	-1.69409	7.76589	4.31134e-14	2.16824e-13	21.2122
ENSG00000175877	ENSG00000175877	135886	WBSCR28	1.98133	-2.14844	7.76101	4.46272e-14	2.24392e-13	21.2119
ENSG00000275216	ENSG00000275216	#N/A	RP11-54H7.4	4.79677	1.13913	7.75449	4.67307e-14	2.34733e-13	21.1197
ENSG00000253785	ENSG00000253785	#N/A	CTC-308K20.3	1.51355	-0.298289	7.75409	4.68618e-14	2.35344e-13	21.0484
ENSG00000125798	ENSG00000125798	3170	FOXA2	1.53829	5.20521	7.74384	5.03793e-14	2.52553e-13	20.4845
ENSG00000124743	ENSG00000124743	401265	KLHL31	1.53256	0.389407	7.73685	5.29265e-14	2.65163e-13	20.889
ENSG00000259225	ENSG00000259225	101928227	RP11-1008C21.1	2.72678	-2.34578	7.7242	5.78664e-14	2.89453e-13	20.9968
ENSG00000135480	ENSG00000135480	3855	KRT7	2.55011	2.1584	7.71897	6.0035e-14	2.99995e-13	20.7108
ENSG00000275191	ENSG00000275191	#N/A	RP11-36I17.2	1.76691	-3.44846	7.71821	6.03583e-14	3.0155e-13	20.967
ENSG00000164651	ENSG00000164651	221833	SP8	3.77798	-2.29262	7.71209	6.30148e-14	3.14571e-13	20.9494
ENSG00000231881	ENSG00000231881	#N/A	RP5-1120P11.3	2.16599	-4.08539	7.70898	6.44091e-14	3.21274e-13	20.9385
ENSG00000159708	ENSG00000159708	55282	LRRC36	2.50427	0.939857	7.70524	6.61257e-14	3.29508e-13	20.6859
ENSG00000167419	ENSG00000167419	4025	LPO	3.07443	-2.11337	7.70219	6.75606e-14	3.36525e-13	20.8482
ENSG00000260877	ENSG00000260877	#N/A	RP11-211G23.2	3.06271	-1.2074	7.69632	7.04021e-14	3.50051e-13	20.7648
ENSG00000259240	ENSG00000259240	#N/A	RP11-108K3.1	1.80141	-2.33114	7.69527	7.09258e-14	3.52514e-13	20.7576
ENSG00000252743	ENSG00000252743	#N/A	RNU6-850P	1.81327	-2.27079	7.69431	7.14027e-14	3.54744e-13	20.7484
ENSG00000273374	ENSG00000273374	#N/A	RP11-383I23.2	2.11271	-2.07498	7.69158	7.27892e-14	3.61417e-13	20.7325
ENSG00000212452	ENSG00000212452	692109	SNORD69	1.88222	-3.03973	7.68643	7.54663e-14	3.74263e-13	20.7372
ENSG00000253428	ENSG00000253428	105377736	CTB-43E15.2	1.96908	-3.8831	7.67546	8.15019e-14	4.03076e-13	20.6986
ENSG00000274979	ENSG00000274979	#N/A	RP11-1143G9.5	2.89516	0.0874213	7.67033	8.44875e-14	4.17347e-13	20.5084
ENSG00000235296	ENSG00000235296	#N/A	AC137723.5	2.15983	-3.9042	7.6665	8.67827e-14	4.28262e-13	20.6434
ENSG00000183734	ENSG00000183734	430	ASCL2	3.12704	5.87679	7.65751	9.24205e-14	4.54916e-13	19.9804
ENSG00000168646	ENSG00000168646	8313	AXIN2	1.92435	6.64609	7.65523	9.39067e-14	4.61959e-13	19.7766
ENSG00000214039	ENSG00000214039	#N/A	RP11-474D1.3	7.42141	1.96996	7.65378	9.48677e-14	4.66594e-13	20.5026
ENSG00000279774	ENSG00000279774	440742	RP11-278H7.5	2.36437	-3.25779	7.65329	9.51948e-14	4.68112e-13	20.5362
ENSG00000224789	ENSG00000224789	#N/A	AC012363.4	2.77087	-3.24586	7.64574	1.00353e-13	4.9241e-13	20.4969
ENSG00000255443	ENSG00000255443	#N/A	RP1-68D18.4	1.95436	-1.7412	7.64434	1.01341e-13	4.96867e-13	20.3842
ENSG00000279806	ENSG00000279806	#N/A	RP11-58O9.2	2.71036	1.81839	7.63988	1.04546e-13	5.12079e-13	20.196
ENSG00000206630	ENSG00000206630	26788	SNORD60	1.81276	-2.11309	7.63329	1.09472e-13	5.3537e-13	20.3257
ENSG00000170454	ENSG00000170454	9119	KRT75	4.55615	-1.67081	7.62787	1.13691e-13	5.55353e-13	20.3734
ENSG00000131044	ENSG00000131044	164395	TTLL9	1.70097	-2.25534	7.60505	1.33295e-13	6.48449e-13	20.1325
ENSG00000204839	ENSG00000204839	642475	MROH6	1.83763	4.64096	7.60366	1.3459e-13	6.54258e-13	19.6176
ENSG00000225693	ENSG00000225693	#N/A	LAGE3P1	1.5537	-2.89151	7.60052	1.37565e-13	6.68054e-13	20.1284
ENSG00000254389	ENSG00000254389	78998	RHPN1-AS1	1.65047	0.0805008	7.6003	1.37774e-13	6.68939e-13	19.9725
ENSG00000158859	ENSG00000158859	9507	ADAMTS4	1.75235	3.97607	7.59922	1.38806e-13	6.73822e-13	19.6524
ENSG00000125823	ENSG00000125823	128817	CSTL1	2.38071	-3.30778	7.59792	1.40076e-13	6.79723e-13	20.1605
ENSG00000187556	ENSG00000187556	342977	NANOS3	2.84457	-0.347772	7.59757	1.40409e-13	6.81074e-13	20.0337
ENSG00000222345	ENSG00000222345	#N/A	SNORD19	1.63672	-2.38045	7.59529	1.42659e-13	6.91573e-13	20.0689
ENSG00000230356	ENSG00000230356	#N/A	NCAPD2P1	3.02886	-2.49026	7.59168	1.4628e-13	7.08589e-13	20.109
ENSG00000173391	ENSG00000173391	4973	OLR1	2.81165	1.37173	7.58404	1.54258e-13	7.45643e-13	19.8435
ENSG00000212493	ENSG00000212493	#N/A	SNORD19	1.67828	-3.21412	7.57485	1.64422e-13	7.92021e-13	19.9736
ENSG00000250917	ENSG00000250917	#N/A	RP4-785G19.5	1.81618	-2.08474	7.57133	1.68487e-13	8.10818e-13	19.9011
ENSG00000253844	ENSG00000253844	#N/A	RP11-546K22.1	2.69482	-2.45069	7.56711	1.73491e-13	8.34099e-13	19.926
ENSG00000231221	ENSG00000231221	107178918	LINC01593	2.40702	-4.19146	7.55553	1.87988e-13	9.0085e-13	19.8946
ENSG00000157021	ENSG00000157021	#N/A	FAM92A1P1	1.75794	-1.96963	7.55161	1.93159e-13	9.24921e-13	19.7577
ENSG00000260476	ENSG00000260476	#N/A	RP11-254F7.1	2.57438	-3.92046	7.54761	1.98585e-13	9.49629e-13	19.8399
ENSG00000233845	ENSG00000233845	#N/A	AC093732.1	2.64558	-3.04705	7.54747	1.98778e-13	9.50371e-13	19.8173
ENSG00000187024	ENSG00000187024	138428	PTRH1	1.61798	-2.60391	7.53547	2.15987e-13	1.03127e-12	19.6734
ENSG00000182264	ENSG00000182264	284359	IZUMO1	1.96711	-2.96734	7.52941	2.25218e-13	1.0735e-12	19.6647
ENSG00000272954	ENSG00000272954	#N/A	KB-1440D3.13	2.02854	-3.55298	7.52776	2.27802e-13	1.08519e-12	19.6834
ENSG00000166670	ENSG00000166670	4319	MMP10	3.00767	0.780479	7.50425	2.67916e-13	1.27072e-12	19.3481
ENSG00000214842	ENSG00000214842	729475	RAD51AP2	1.90143	-2.15906	7.50318	2.69888e-13	1.27983e-12	19.4442
ENSG00000275894	ENSG00000275894	#N/A	RP3-453C12.14	1.96704	-1.85614	7.4937	2.88094e-13	1.36358e-12	19.3677
ENSG00000235269	ENSG00000235269	#N/A	AL162759.1	2.21916	-4.20515	7.49069	2.94132e-13	1.39084e-12	19.4569
ENSG00000239557	ENSG00000239557	#N/A	RP11-168J18.6	1.52606	-2.63425	7.4833	3.09468e-13	1.46198e-12	19.3209
ENSG00000261863	ENSG00000261863	400568	RP11-141J13.5	3.06434	-2.896	7.48074	3.14954e-13	1.48723e-12	19.3764
ENSG00000204421	ENSG00000204421	80740	LY6G6C	2.44299	-0.634096	7.47224	3.33904e-13	1.57355e-12	19.1819
ENSG00000162344	ENSG00000162344	9965	FGF19	4.59403	-1.33191	7.45348	3.79773e-13	1.78266e-12	19.1838
ENSG00000229950	ENSG00000229950	#N/A	TFAP2A-AS1	2.84249	-1.35969	7.43969	4.17382e-13	1.95406e-12	19.0206
ENSG00000229891	ENSG00000229891	102723775	LINC01315	1.61585	1.88543	7.43922	4.18721e-13	1.95959e-12	18.765
ENSG00000233966	ENSG00000233966	#N/A	UBE2SP1	1.60926	-0.465104	7.43875	4.20072e-13	1.96555e-12	18.9101
ENSG00000143217	ENSG00000143217	81607	NECTIN4	1.7508	3.95141	7.4362	4.27469e-13	1.99941e-12	18.5545
ENSG00000164400	ENSG00000164400	1437	CSF2	2.62603	-1.76952	7.43089	4.43278e-13	2.07142e-12	18.9752
ENSG00000125531	ENSG00000125531	79025	FNDC11	1.98863	-0.490647	7.41781	4.84724e-13	2.25961e-12	18.7867
ENSG00000104237	ENSG00000104237	6101	RP1	2.89532	-3.46227	7.41694	4.87613e-13	2.27265e-12	18.9603
ENSG00000276563	ENSG00000276563	#N/A	RP11-568K15.2	2.30163	-3.15734	7.41467	4.95223e-13	2.30683e-12	18.9166
ENSG00000206195	ENSG00000206195	642477	DUXAP8	2.81138	-0.567177	7.4145	4.95791e-13	2.30905e-12	18.8056
ENSG00000249937	ENSG00000249937	#N/A	RP11-454P21.1	2.55841	-3.82372	7.41178	5.05114e-13	2.35115e-12	18.9274
ENSG00000183018	ENSG00000183018	124976	SPNS2	1.54322	5.82245	7.40822	5.1753e-13	2.40536e-12	18.1313
ENSG00000266995	ENSG00000266995	#N/A	RP11-703I16.3	1.88169	-4.42838	7.39967	5.48587e-13	2.54403e-12	18.848
ENSG00000088882	ENSG00000088882	56265	CPXM1	1.69898	3.43964	7.39429	5.69078e-13	2.63417e-12	18.3241
ENSG00000102048	ENSG00000102048	140462	ASB9	1.76338	2.62768	7.38864	5.91392e-13	2.73391e-12	18.3713
ENSG00000081041	ENSG00000081041	2920	CXCL2	2.13668	4.02819	7.38833	5.92655e-13	2.73925e-12	18.2635
ENSG00000144485	ENSG00000144485	55502	HES6	1.52737	5.76022	7.38452	6.0822e-13	2.8086e-12	17.9778
ENSG00000189001	ENSG00000189001	374897	SBSN	2.58215	-3.33425	7.37889	6.31942e-13	2.91437e-12	18.6974
ENSG00000276115	ENSG00000276115	#N/A	RP11-817I4.2	1.5006	-1.54281	7.37879	6.32379e-13	2.91585e-12	18.5593
ENSG00000163584	ENSG00000163584	200916	RPL22L1	1.62234	5.54296	7.37733	6.38681e-13	2.94382e-12	17.9547
ENSG00000018280	ENSG00000018280	6556	SLC11A1	1.97839	2.65437	7.36832	6.79033e-13	3.12233e-12	18.2505
ENSG00000232445	ENSG00000232445	101927746	RP11-132A1.4	2.3737	1.74218	7.36035	7.16771e-13	3.2892e-12	18.2919
ENSG00000256916	ENSG00000256916	#N/A	RP11-817J15.2	3.17993	-2.99391	7.35821	7.27261e-13	3.33489e-12	18.5651
ENSG00000225163	ENSG00000225163	#N/A	LINC00618	1.78633	-3.3576	7.34797	7.79595e-13	3.56572e-12	18.463
ENSG00000203446	ENSG00000203446	#N/A	AC004988.1	2.52099	-3.08886	7.33711	8.39117e-13	3.82816e-12	18.4076
ENSG00000099625	ENSG00000099625	255057	CBARP	2.0247	-0.148238	7.33593	8.45853e-13	3.85681e-12	18.2253
ENSG00000132677	ENSG00000132677	57127	RHBG	2.27185	-3.66621	7.33291	8.63265e-13	3.93401e-12	18.3951
ENSG00000100625	ENSG00000100625	51804	SIX4	2.04475	-0.120373	7.3297	8.82268e-13	4.01769e-12	18.1805
ENSG00000262703	ENSG00000262703	#N/A	RP11-485G7.6	1.52086	-2.1812	7.32858	8.8897e-13	4.04673e-12	18.2634
ENSG00000258088	ENSG00000258088	#N/A	RP11-114H23.2	2.24832	-3.8886	7.32772	8.94166e-13	4.06964e-12	18.3663
ENSG00000249942	ENSG00000249942	#N/A	AC142293.3	2.94687	-3.38708	7.32746	8.95731e-13	4.07603e-12	18.3657
ENSG00000204422	ENSG00000204422	#N/A	XXbac-BPG32J3.20	2.02926	-4.2027	7.3267	9.00332e-13	4.09621e-12	18.3626
ENSG00000280109	ENSG00000280109	#N/A	PLAC4	3.30538	-0.245975	7.32534	9.08659e-13	4.1326e-12	18.2242
ENSG00000227925	ENSG00000227925	101929771	RP11-191N8.2	2.16368	-4.40329	7.32296	9.23393e-13	4.19732e-12	18.3412
ENSG00000087116	ENSG00000087116	9509	ADAMTS2	1.9274	4.98074	7.31872	9.50231e-13	4.31696e-12	17.6605
ENSG00000125657	ENSG00000125657	8744	TNFSF9	2.63042	2.20427	7.31754	9.57864e-13	4.34926e-12	17.997
ENSG00000204335	ENSG00000204335	389058	SP5	2.93812	2.79938	7.31561	9.70453e-13	4.40482e-12	17.9611
ENSG00000140807	ENSG00000140807	85407	NKD1	3.37019	5.11569	7.31267	9.89901e-13	4.49065e-12	17.7541
ENSG00000279193	ENSG00000279193	#N/A	RP11-143E21.2	3.17621	-3.32587	7.31032	1.00571e-12	4.55823e-12	18.2541
ENSG00000231982	ENSG00000231982	#N/A	RP11-573D15.1	1.63584	-2.59435	7.30359	1.05245e-12	4.75972e-12	18.1246
ENSG00000179058	ENSG00000179058	375759	C9orf50	1.84619	-2.26015	7.3006	1.07388e-12	4.854e-12	18.0967
ENSG00000232803	ENSG00000232803	100127888	SLCO4A1-AS1	2.71284	2.27694	7.29938	1.08273e-12	4.89049e-12	17.8735
ENSG00000261742	ENSG00000261742	283867	LINC00922	2.00704	-3.5891	7.29488	1.11614e-12	5.03866e-12	18.1312
ENSG00000183960	ENSG00000183960	131096	KCNH8	2.06557	1.69801	7.29453	1.11875e-12	5.04953e-12	17.8393
ENSG00000212588	ENSG00000212588	677810	SNORA26	1.76764	-1.5805	7.274	1.2846e-12	5.7866e-12	17.881
ENSG00000112655	ENSG00000112655	5754	PTK7	1.60932	6.15694	7.26065	1.40517e-12	6.31606e-12	17.1291
ENSG00000230499	ENSG00000230499	#N/A	AC108463.1	1.58769	-3.49855	7.25826	1.4279e-12	6.41592e-12	17.8688
ENSG00000236391	ENSG00000236391	#N/A	AC092573.2	2.05632	-2.63885	7.2515	1.49421e-12	6.70184e-12	17.8027
ENSG00000229782	ENSG00000229782	#N/A	AC118754.4	1.88621	-3.82389	7.24401	1.57113e-12	7.03675e-12	17.8036
ENSG00000256298	ENSG00000256298	#N/A	RP11-474D1.1	2.78217	-3.88391	7.24357	1.57578e-12	7.05629e-12	17.8183
ENSG00000261220	ENSG00000261220	#N/A	RP11-629O1.2	1.77931	-1.59566	7.23213	1.70131e-12	7.60072e-12	17.6072
ENSG00000250081	ENSG00000250081	#N/A	CTD-2116N20.1	1.70107	-3.02167	7.22987	1.72728e-12	7.71261e-12	17.6644
ENSG00000167914	ENSG00000167914	284110	GSDMA	2.12483	1.12942	7.22814	1.74732e-12	7.79792e-12	17.4456
ENSG00000257596	ENSG00000257596	#N/A	RP11-968A15.2	1.58274	-1.39612	7.22224	1.81771e-12	8.10339e-12	17.5217
ENSG00000242147	ENSG00000242147	105376382	RP13-463N16.6	2.04829	-3.00457	7.21875	1.86057e-12	8.28706e-12	17.6066
ENSG00000115008	ENSG00000115008	3552	IL1A	2.48418	0.38235	7.21574	1.89845e-12	8.44824e-12	17.4246
ENSG00000141756	ENSG00000141756	60681	FKBP10	1.54113	6.25396	7.21228	1.94287e-12	8.63976e-12	16.8
ENSG00000215784	ENSG00000215784	728833	FAM72D	1.53155	-0.857259	7.18504	2.32992e-12	1.03078e-11	17.2444
ENSG00000169548	ENSG00000169548	129025	ZNF280A	2.73372	-3.67389	7.18325	2.35789e-12	1.04223e-11	17.4235
ENSG00000183199	ENSG00000183199	#N/A	HSP90AB3P	1.54822	0.915552	7.1797	2.4143e-12	1.06679e-11	17.1174
ENSG00000280997	ENSG00000280997	101805488	CCAT2	2.38506	-3.67398	7.17965	2.41503e-12	1.06692e-11	17.3929
ENSG00000164620	ENSG00000164620	285613	RELL2	1.64573	1.46616	7.17835	2.43605e-12	1.07602e-11	17.0708
ENSG00000278367	ENSG00000278367	#N/A	RP11-42O4.2	1.91861	-3.63607	7.17679	2.46151e-12	1.08669e-11	17.3599
ENSG00000227440	ENSG00000227440	#N/A	ATP5G1P4	1.54153	-1.65272	7.17341	2.51752e-12	1.11083e-11	17.2192
ENSG00000231519	ENSG00000231519	#N/A	AC007285.7	1.66063	-3.47627	7.17301	2.52422e-12	1.11359e-11	17.3152
ENSG00000223392	ENSG00000223392	100874194	CLDN10-AS1	2.8886	-3.48916	7.16995	2.57616e-12	1.1355e-11	17.3361
ENSG00000213018	ENSG00000213018	#N/A	AL590762.11	1.66777	-2.6476	7.15506	2.84399e-12	1.24915e-11	17.1586
ENSG00000235651	ENSG00000235651	#N/A	AC064850.4	1.7121	-3.44973	7.15443	2.85601e-12	1.25421e-11	17.1985
ENSG00000139547	ENSG00000139547	8608	RDH16	1.63784	-1.02298	7.14425	3.05541e-12	1.33614e-11	16.9975
ENSG00000169248	ENSG00000169248	6373	CXCL11	2.97689	2.75278	7.14408	3.05898e-12	1.33724e-11	16.8328
ENSG00000260284	ENSG00000260284	#N/A	TPSP2	2.55873	-3.7794	7.14303	3.08032e-12	1.34633e-11	17.1627
ENSG00000125207	ENSG00000125207	9271	PIWIL1	4.29701	0.579427	7.14146	3.11263e-12	1.35926e-11	17.0198
ENSG00000230673	ENSG00000230673	#N/A	PABPC1P3	1.50628	-0.933621	7.13612	3.22476e-12	1.40651e-11	16.936
ENSG00000151617	ENSG00000151617	1909	EDNRA	1.56556	3.29632	7.13544	3.23924e-12	1.41233e-11	16.6145
ENSG00000277223	ENSG00000277223	#N/A	RP11-578B16.1	2.63015	-2.82105	7.1352	3.24436e-12	1.41432e-11	17.078
ENSG00000278546	ENSG00000278546	#N/A	RP1-41C23.4	1.80362	-3.94115	7.13366	3.27773e-12	1.42812e-11	17.0889
ENSG00000224099	ENSG00000224099	#N/A	AC064834.1	4.52973	-1.27164	7.1293	3.37353e-12	1.46909e-11	17.0451
ENSG00000256008	ENSG00000256008	#N/A	RP11-728G15.1	2.2997	-3.30915	7.12806	3.40153e-12	1.48102e-11	17.0427
ENSG00000159423	ENSG00000159423	8659	ALDH4A1	1.50477	4.50806	7.12693	3.42694e-12	1.49183e-11	16.4128
ENSG00000162493	ENSG00000162493	10630	PDPN	1.51484	4.37598	7.12628	3.44186e-12	1.49806e-11	16.4252
ENSG00000168875	ENSG00000168875	8403	SOX14	4.47591	-1.83038	7.1184	3.62589e-12	1.57487e-11	16.9955
ENSG00000257408	ENSG00000257408	#N/A	RP11-645C24.4	1.95454	-3.16004	7.11662	3.66893e-12	1.59274e-11	16.948
ENSG00000261104	ENSG00000261104	#N/A	RP11-734K21.5	2.48272	-1.73636	7.10966	3.84144e-12	1.6656e-11	16.8519
ENSG00000204710	ENSG00000204710	387778	SPDYC	2.4618	-1.71866	7.10585	3.93931e-12	1.70508e-11	16.8274
ENSG00000134827	ENSG00000134827	6947	TCN1	5.05007	1.47741	7.09936	4.11186e-12	1.77685e-11	16.7353
ENSG00000268621	ENSG00000268621	#N/A	AC006262.5	3.5566	-2.42479	7.09757	4.1606e-12	1.79682e-11	16.8546
ENSG00000258245	ENSG00000258245	#N/A	RPL10P13	1.68391	-3.1537	7.09679	4.18217e-12	1.80582e-11	16.8092
ENSG00000228974	ENSG00000228974	#N/A	AC006483.5	1.93776	-3.70237	7.09632	4.195e-12	1.81074e-11	16.8446
ENSG00000231748	ENSG00000231748	#N/A	RP11-227H15.5	1.97085	-2.76033	7.09592	4.20626e-12	1.81528e-11	16.795
ENSG00000184937	ENSG00000184937	7490	WT1	3.833	-0.854205	7.0945	4.2457e-12	1.83167e-11	16.7703
ENSG00000102287	ENSG00000102287	574412	GABRE	1.86807	4.53258	7.09284	4.29263e-12	1.85096e-11	16.2278
ENSG00000179698	ENSG00000179698	340390	WDR97	1.92176	0.33348	7.09242	4.30455e-12	1.85578e-11	16.6012
ENSG00000234869	ENSG00000234869	#N/A	RP3-439F8.1	1.54091	-2.22385	7.08877	4.40938e-12	1.89966e-11	16.7008
ENSG00000185519	ENSG00000185519	348487	FAM131C	2.08617	-1.67108	7.08748	4.44684e-12	1.91449e-11	16.6894
ENSG00000250548	ENSG00000250548	101927780	RP11-47I22.2	1.98449	-3.3189	7.08613	4.48661e-12	1.93061e-11	16.7607
ENSG00000266401	ENSG00000266401	#N/A	RP11-874J12.4	2.65253	-3.29548	7.0851	4.51717e-12	1.94342e-11	16.7778
ENSG00000136881	ENSG00000136881	570	BAAT	2.73172	-2.41828	7.07217	4.9184e-12	2.10987e-11	16.6586
ENSG00000214919	ENSG00000214919	#N/A	RP11-674E16.4	1.73157	-3.84775	7.06822	5.04791e-12	2.16358e-11	16.6606
ENSG00000081277	ENSG00000081277	5317	PKP1	2.86866	2.29006	7.06297	5.22534e-12	2.23847e-11	16.3379
ENSG00000217241	ENSG00000217241	#N/A	CBX3P9	1.52247	-2.02823	7.06097	5.29434e-12	2.26648e-11	16.5129
ENSG00000213981	ENSG00000213981	#N/A	AC007277.3	3.52572	-1.8197	7.05823	5.39065e-12	2.30731e-11	16.5734
ENSG00000205869	ENSG00000205869	387264	KRTAP5-1	1.65574	-0.483271	7.05511	5.50193e-12	2.35172e-11	16.3921
ENSG00000156427	ENSG00000156427	8817	FGF18	1.6218	0.554832	7.05477	5.51432e-12	2.35662e-11	16.3286
ENSG00000278909	ENSG00000278909	#N/A	RP11-401P9.7	3.5442	-2.61151	7.0528	5.58615e-12	2.38609e-11	16.5751
ENSG00000248641	ENSG00000248641	#N/A	HMGA1P2	1.52254	-1.48705	7.0505	5.67094e-12	2.42065e-11	16.4163
ENSG00000204542	ENSG00000204542	29113	C6orf15	4.48847	-1.79686	7.0491	5.7234e-12	2.44221e-11	16.5497
ENSG00000122584	ENSG00000122584	30010	NXPH1	2.29943	-4.138	7.04735	5.78948e-12	2.46915e-11	16.5496
ENSG00000226476	ENSG00000226476	#N/A	RP11-776H12.1	3.11181	-0.122763	7.04249	5.97709e-12	2.54352e-11	16.3602
ENSG00000273243	ENSG00000273243	#N/A	CTA-217C2.2	1.59568	-2.10287	7.0389	6.11942e-12	2.6032e-11	16.3756
ENSG00000265194	ENSG00000265194	#N/A	RP11-70L8.4	1.79065	-1.14629	7.03857	6.13244e-12	2.60785e-11	16.3278
ENSG00000276122	ENSG00000276122	#N/A	RP11-143E21.3	4.28619	-2.31143	7.03717	6.18896e-12	2.63144e-11	16.4796
ENSG00000227210	ENSG00000227210	#N/A	AC079145.4	1.83225	-3.25519	7.02733	6.60117e-12	2.80337e-11	16.3733
ENSG00000155265	ENSG00000155265	401647	GOLGA7B	1.90208	2.56754	7.02365	6.76214e-12	2.86929e-11	15.9991
ENSG00000198203	ENSG00000198203	6819	SULT1C2	2.53794	2.74495	7.01899	6.97135e-12	2.95405e-11	16.0005
ENSG00000174171	ENSG00000174171	#N/A	RP11-23P13.6	2.95408	-0.371639	7.01648	7.08672e-12	3.0009e-11	16.2012
ENSG00000260710	ENSG00000260710	#N/A	RP11-616M22.7	2.21299	-3.70764	7.01368	7.21772e-12	3.05224e-11	16.3228
ENSG00000180305	ENSG00000180305	140832	WFDC10A	2.16168	-3.9501	7.01346	7.22815e-12	3.05614e-11	16.3283
ENSG00000064218	ENSG00000064218	58524	DMRT3	2.42319	-3.50022	7.00649	7.56461e-12	3.19516e-11	16.2761
ENSG00000181218	ENSG00000181218	92815	HIST3H2A	1.50525	3.298	7.00061	7.86082e-12	3.31355e-11	15.7491
ENSG00000183171	ENSG00000183171	#N/A	RP11-49C9.2	2.04457	-2.88922	6.98741	8.56709e-12	3.59792e-11	16.1127
ENSG00000271590	ENSG00000271590	#N/A	RP11-181E10.3	1.82468	-3.56882	6.98673	8.60529e-12	3.61275e-11	16.1286
ENSG00000259078	ENSG00000259078	#N/A	PTBP1P	2.01889	-2.0884	6.98668	8.60787e-12	3.61323e-11	16.0669
ENSG00000144130	ENSG00000144130	#N/A	NT5DC4	1.88431	-1.73606	6.98197	8.87608e-12	3.72206e-11	16.0069
ENSG00000206075	ENSG00000206075	5268	SERPINB5	3.26317	4.91248	6.96488	9.91992e-12	4.14657e-11	15.5097
ENSG00000268324	ENSG00000268324	83598	LRRC2-AS1	1.67519	-3.58193	6.95816	1.03629e-11	4.32524e-11	15.9433
ENSG00000171346	ENSG00000171346	102466658	KRT15	1.53192	2.67947	6.95769	1.03942e-11	4.33686e-11	15.5378
ENSG00000235669	ENSG00000235669	#N/A	AC004593.3	2.7959	-2.50514	6.95718	1.04289e-11	4.3506e-11	15.9316
ENSG00000238133	ENSG00000238133	339751	MLK7-AS1	2.40585	-0.421657	6.95447	1.06143e-11	4.42426e-11	15.7803
ENSG00000223886	ENSG00000223886	#N/A	RP11-251G23.2	1.55642	-2.32481	6.94615	1.12026e-11	4.6617e-11	15.798
ENSG00000132031	ENSG00000132031	4148	MATN3	1.98569	0.642456	6.94562	1.12416e-11	4.67636e-11	15.6437
ENSG00000211448	ENSG00000211448	1734	DIO2	1.65812	2.94451	6.94384	1.13714e-11	4.72801e-11	15.4318
ENSG00000137747	ENSG00000137747	84000	TMPRSS13	2.54923	2.40902	6.9428	1.14485e-11	4.75769e-11	15.542
ENSG00000226235	ENSG00000226235	284576	LEMD1-AS1	2.22567	-3.76861	6.94241	1.14775e-11	4.76895e-11	15.8732
ENSG00000279949	ENSG00000279949	#N/A	RP11-10A14.9	1.93163	-3.90576	6.94006	1.16538e-11	4.83978e-11	15.8546
ENSG00000231252	ENSG00000231252	101926964	RP11-436K8.1	2.77662	-1.6458	6.93962	1.16873e-11	4.85209e-11	15.7753
ENSG00000279135	ENSG00000279135	#N/A	RP11-261P13.5	1.69559	-3.58365	6.9384	1.17801e-11	4.88841e-11	15.8199
ENSG00000075290	ENSG00000075290	7479	WNT8B	1.83334	-2.69945	6.93728	1.18655e-11	4.92278e-11	15.7725
ENSG00000203805	ENSG00000203805	196051	PLPP4	2.55248	0.318371	6.9353	1.20185e-11	4.97968e-11	15.624
ENSG00000279199	ENSG00000279199	#N/A	RP11-749I16.3	1.67341	-2.80481	6.93437	1.20919e-11	5.00923e-11	15.7538
ENSG00000267892	ENSG00000267892	#N/A	CTD-2540F13.2	1.75826	-0.577504	6.93198	1.22798e-11	5.0854e-11	15.616
ENSG00000224116	ENSG00000224116	285954	INHBA-AS1	1.86464	-3.30369	6.92508	1.28409e-11	5.31071e-11	15.7277
ENSG00000279507	ENSG00000279507	#N/A	RP11-723O4.7	1.65505	-3.53339	6.92365	1.29603e-11	5.35568e-11	15.7246
ENSG00000267092	ENSG00000267092	#N/A	CTB-25B13.9	1.56356	-3.06716	6.92067	1.32126e-11	5.45904e-11	15.6765
ENSG00000258689	ENSG00000258689	103695436	LINC01269	2.18511	-3.163	6.91831	1.3416e-11	5.54035e-11	15.6927
ENSG00000249306	ENSG00000249306	#N/A	LINC01411	3.96106	-1.80045	6.91534	1.36754e-11	5.64187e-11	15.6841
ENSG00000235884	ENSG00000235884	#N/A	LINC00941	3.03381	-1.41482	6.91488	1.37165e-11	5.65789e-11	15.6194
ENSG00000253686	ENSG00000253686	101928136	LINC01484	1.72133	-2.73995	6.91416	1.37805e-11	5.68334e-11	15.6234
ENSG00000188372	ENSG00000188372	7784	ZP3	1.50691	3.38165	6.91364	1.38264e-11	5.70039e-11	15.1813
ENSG00000215148	ENSG00000215148	#N/A	PRSS41	2.41933	-3.08904	6.91321	1.38652e-11	5.71357e-11	15.6678
ENSG00000232233	ENSG00000232233	102724699	RP11-573D15.2	1.70938	-3.90834	6.90745	1.4391e-11	5.92339e-11	15.64
ENSG00000205420	ENSG00000205420	3853	KRT6A	4.59721	-0.838151	6.89774	1.53216e-11	6.29713e-11	15.5527
ENSG00000230834	ENSG00000230834	#N/A	AC068580.7	2.30164	-4.24235	6.8952	1.55742e-11	6.39697e-11	15.5864
ENSG00000160183	ENSG00000160183	64699	TMPRSS3	2.20184	3.0216	6.89432	1.56626e-11	6.43196e-11	15.1605
ENSG00000279017	ENSG00000279017	#N/A	RP11-697K23.3	2.55768	-2.00738	6.88439	1.66982e-11	6.84603e-11	15.4351
ENSG00000198807	ENSG00000198807	5083	PAX9	2.53856	0.369838	6.87693	1.75193e-11	7.16151e-11	15.253
ENSG00000233680	ENSG00000233680	#N/A	HNRNPA1P27	1.59632	-1.59288	6.86941	1.83877e-11	7.50058e-11	15.2723
ENSG00000185105	ENSG00000185105	255275	MYADML2	2.98616	-0.00243203	6.86775	1.8584e-11	7.57938e-11	15.2407
ENSG00000118194	ENSG00000118194	7139	TNNT2	1.98194	-0.727615	6.86541	1.88657e-11	7.68803e-11	15.2162
ENSG00000268510	ENSG00000268510	#N/A	IFNL3P1	1.79932	-3.42981	6.86501	1.89148e-11	7.70551e-11	15.355
ENSG00000088726	ENSG00000088726	55287	TMEM40	2.39767	-3.19227	6.86414	1.90202e-11	7.74721e-11	15.3635
ENSG00000229647	ENSG00000229647	#N/A	AC007879.7	1.67852	-3.46248	6.84802	2.10936e-11	8.56662e-11	15.244
ENSG00000244306	ENSG00000244306	642477	LINC01296	2.66658	-3.24153	6.84641	2.13129e-11	8.65426e-11	15.2641
ENSG00000205293	ENSG00000205293	100505477	LINC01602	2.95911	-3.55698	6.84318	2.17586e-11	8.82806e-11	15.2583
ENSG00000196739	ENSG00000196739	85301	COL27A1	1.63313	4.07804	6.83505	2.29228e-11	9.28534e-11	14.6101
ENSG00000226132	ENSG00000226132	#N/A	RPS3AP46	2.04365	-3.66978	6.8345	2.30022e-11	9.313e-11	15.1855
ENSG00000244300	ENSG00000244300	#N/A	GATA2-AS1	2.24041	1.18535	6.82451	2.45217e-11	9.90734e-11	14.8634
ENSG00000172927	ENSG00000172927	26579	MYEOV	2.63993	4.17623	6.82177	2.49544e-11	1.00708e-10	14.6272
ENSG00000179148	ENSG00000179148	59344	ALOXE3	2.32015	-2.71805	6.81958	2.5307e-11	1.02098e-10	15.0581
ENSG00000259807	ENSG00000259807	#N/A	RP11-426C22.4	2.12789	-1.7614	6.8167	2.57772e-11	1.03861e-10	14.9782
ENSG00000201823	ENSG00000201823	26801	SNORD48	1.95938	-4.06748	6.81566	2.59486e-11	1.04517e-10	15.0839
ENSG00000078900	ENSG00000078900	7161	TP73	1.85493	1.73422	6.81432	2.61721e-11	1.05304e-10	14.7404
ENSG00000234350	ENSG00000234350	#N/A	AC007405.4	1.6413	-2.05727	6.81432	2.6171e-11	1.05304e-10	14.9574
ENSG00000222032	ENSG00000222032	#N/A	AC112721.2	1.9748	-4.05081	6.81349	2.63102e-11	1.05837e-10	15.0678
ENSG00000083782	ENSG00000083782	1833	EPYC	3.92745	-2.04659	6.81289	2.64117e-11	1.06195e-10	15.0511
ENSG00000277581	ENSG00000277581	#N/A	RP4-616B8.6	1.71649	-4.03016	6.81073	2.67777e-11	1.07597e-10	15.0425
ENSG00000251194	ENSG00000251194	#N/A	RP1-68D18.2	1.6274	-2.09919	6.80842	2.7176e-11	1.0911e-10	14.9208
ENSG00000119547	ENSG00000119547	9480	ONECUT2	2.17139	1.54157	6.80448	2.78689e-11	1.11838e-10	14.7101
ENSG00000121743	ENSG00000121743	2700	GJA3	2.33547	-1.91957	6.80233	2.82526e-11	1.13283e-10	14.9081
ENSG00000108244	ENSG00000108244	25984	KRT23	5.35884	3.74918	6.80215	2.82858e-11	1.13384e-10	14.7291
ENSG00000239467	ENSG00000239467	#N/A	AC007405.6	1.63678	0.565024	6.79251	3.0078e-11	1.20317e-10	14.6697
ENSG00000225210	ENSG00000225210	503639	DUXAP9	2.50461	-3.14099	6.78991	3.05812e-11	1.22291e-10	14.9005
ENSG00000137203	ENSG00000137203	7020	TFAP2A	2.47331	1.66661	6.78192	3.2176e-11	1.28339e-10	14.5795
ENSG00000179934	ENSG00000179934	1237	CCR8	1.78394	-1.78665	6.77955	3.26659e-11	1.30252e-10	14.7311
ENSG00000249193	ENSG00000249193	#N/A	HSPD1P5	1.77507	-2.30542	6.77666	3.32715e-11	1.3254e-10	14.7473
ENSG00000233221	ENSG00000233221	#N/A	AC133785.1	2.28658	-3.90611	6.77659	3.32857e-11	1.32576e-10	14.8425
ENSG00000225366	ENSG00000225366	6998	TDGF1P3	2.04798	-3.74165	6.77442	3.37473e-11	1.3435e-10	14.8178
ENSG00000141505	ENSG00000141505	432	ASGR1	1.82688	1.39895	6.7733	3.399e-11	1.35273e-10	14.5072
ENSG00000266402	ENSG00000266402	#N/A	SNHG25	2.6943	0.8179	6.76926	3.48727e-11	1.38698e-10	14.5723
ENSG00000231742	ENSG00000231742	101927541	LINC01273	1.74754	-1.76346	6.76256	3.63896e-11	1.44524e-10	14.6225
ENSG00000276573	ENSG00000276573	#N/A	RP11-128N14.5	1.77514	-3.57999	6.75943	3.71183e-11	1.47301e-10	14.7035
ENSG00000226644	ENSG00000226644	#N/A	RP11-128M1.1	1.96551	-1.80219	6.75516	3.81387e-11	1.51302e-10	14.5919
ENSG00000174325	ENSG00000174325	116093	DIRC1	1.89897	-4.33726	6.74164	4.15495e-11	1.64338e-10	14.6291
ENSG00000120875	ENSG00000120875	1846	DUSP4	2.51208	4.57103	6.74068	4.1805e-11	1.65296e-10	14.0638
ENSG00000199753	ENSG00000199753	#N/A	SNORD104	1.57746	0.00669383	6.73946	4.21277e-11	1.66546e-10	14.3734
ENSG00000149380	ENSG00000149380	283208	P4HA3	1.57866	0.868088	6.72763	4.54014e-11	1.78914e-10	14.2436
ENSG00000269516	ENSG00000269516	#N/A	CYP4F23P	2.71429	-2.3617	6.72286	4.67924e-11	1.8423e-10	14.4581
ENSG00000107159	ENSG00000107159	768	CA9	4.05379	3.67782	6.71478	4.92428e-11	1.93664e-10	14.1183
ENSG00000182580	ENSG00000182580	2049	EPHB3	1.50155	7.15076	6.71367	4.95886e-11	1.94963e-10	13.5775
ENSG00000207181	ENSG00000207181	677802	SNORA14B	1.80281	-2.98353	6.70994	5.07694e-11	1.9948e-10	14.3703
ENSG00000137674	ENSG00000137674	9313	MMP20	2.40351	-3.6022	6.70561	5.2174e-11	2.04773e-10	14.3983
ENSG00000118113	ENSG00000118113	4317	MMP8	2.96821	-2.73933	6.70151	5.35413e-11	2.0981e-10	14.3568
ENSG00000224476	ENSG00000224476	#N/A	RPL36P16	1.82843	-3.88396	6.69844	5.45871e-11	2.13774e-10	14.3486
ENSG00000224126	ENSG00000224126	#N/A	UBE2SP2	2.02544	-2.57601	6.69426	5.60413e-11	2.19298e-10	14.2668
ENSG00000255050	ENSG00000255050	#N/A	RP11-661A12.9	1.85808	-1.6111	6.68481	5.94782e-11	2.32347e-10	14.1407
ENSG00000249550	ENSG00000249550	100506465	LINC01234	4.73678	-0.856708	6.68085	6.0978e-11	2.38094e-10	14.2139
ENSG00000279691	ENSG00000279691	#N/A	RP11-485M7.2	1.50438	-3.63913	6.666	6.69375e-11	2.60672e-10	14.1214
ENSG00000257761	ENSG00000257761	#N/A	RP11-186F10.2	2.1147	-2.3862	6.66156	6.88275e-11	2.67823e-10	14.0547
ENSG00000277363	ENSG00000277363	80725	SRCIN1	1.53371	3.07942	6.65709	7.07859e-11	2.75144e-10	13.615
ENSG00000254244	ENSG00000254244	#N/A	PAICSP4	1.54333	-2.81457	6.6564	7.10917e-11	2.76204e-10	14.0233
ENSG00000235214	ENSG00000235214	140846	FAM83C-AS1	1.54086	-3.87894	6.64868	7.46171e-11	2.89406e-10	14.029
ENSG00000130829	ENSG00000130829	1852	DUSP9	2.83982	-1.95951	6.64709	7.5362e-11	2.9225e-10	13.9797
ENSG00000167011	ENSG00000167011	375607	NAT16	2.07983	-3.28747	6.64472	7.64906e-11	2.96403e-10	13.9996
ENSG00000096088	ENSG00000096088	5225	PGC	2.80566	-1.15496	6.64317	7.72354e-11	2.99144e-10	13.9092
ENSG00000188293	ENSG00000188293	374918	IGFL1	3.19442	-3.42907	6.63611	8.07245e-11	3.12029e-10	13.9827
ENSG00000223559	ENSG00000223559	#N/A	RP11-700P18.1	1.67857	-3.23112	6.63227	8.26849e-11	3.19261e-10	13.9053
ENSG00000267013	ENSG00000267013	101927229	CTD-2171N6.1	2.1295	-2.93928	6.62653	8.57005e-11	3.30599e-10	13.8731
ENSG00000134757	ENSG00000134757	1830	DSG3	3.67207	1.00828	6.62626	8.58488e-11	3.3112e-10	13.7203
ENSG00000129451	ENSG00000129451	5655	KLK10	3.68673	3.99709	6.62493	8.65622e-11	3.3382e-10	13.5144
ENSG00000255026	ENSG00000255026	#N/A	RP11-326C3.2	2.67056	1.20259	6.62097	8.87302e-11	3.41864e-10	13.6283
ENSG00000251320	ENSG00000251320	#N/A	CTC-327F10.4	1.9469	-4.57691	6.61407	9.26363e-11	3.562e-10	13.8525
ENSG00000242136	ENSG00000242136	#N/A	RP11-734K21.2	1.97715	-3.39196	6.61256	9.35126e-11	3.59514e-10	13.8037
ENSG00000183091	ENSG00000183091	4703	NEB	2.00081	0.798111	6.61049	9.47275e-11	3.64073e-10	13.5508
ENSG00000162006	ENSG00000162006	#N/A	MSLNL	2.81864	-3.51068	6.60954	9.52863e-11	3.66165e-10	13.8198
ENSG00000170523	ENSG00000170523	3889	KRT83	2.53523	-3.2482	6.59593	1.03714e-10	3.9751e-10	13.7207
ENSG00000117707	ENSG00000117707	5629	PROX1	1.51335	4.82352	6.5958	1.03801e-10	3.97783e-10	13.0253
ENSG00000231123	ENSG00000231123	#N/A	SPATA20P1	2.11082	-4.14252	6.58655	1.09948e-10	4.20183e-10	13.6824
ENSG00000280219	ENSG00000280219	#N/A	RP11-752L20.3	1.81628	-0.369607	6.58562	1.10586e-10	4.22557e-10	13.4589
ENSG00000184925	ENSG00000184925	286256	LCN12	1.72191	1.43098	6.5827	1.12606e-10	4.30011e-10	13.3274
ENSG00000131650	ENSG00000131650	79412	KREMEN2	1.6117	0.631952	6.58192	1.13158e-10	4.31923e-10	13.3724
ENSG00000182379	ENSG00000182379	11247	NXPH4	3.24804	0.384152	6.57379	1.19015e-10	4.53654e-10	13.4217
ENSG00000167798	ENSG00000167798	388503	C3P1	2.44477	-3.93228	6.57331	1.19372e-10	4.54877e-10	13.6029
ENSG00000231439	ENSG00000231439	100132169	WASIR2	1.99154	-3.28191	6.57072	1.21304e-10	4.61886e-10	13.5456
ENSG00000271959	ENSG00000271959	101930072	CTD-3064M3.7	1.87758	-2.14583	6.56311	1.27165e-10	4.83834e-10	13.4319
ENSG00000275485	ENSG00000275485	#N/A	RP11-261P13.6	1.54015	-3.13598	6.54268	1.44302e-10	5.47041e-10	13.3484
ENSG00000163735	ENSG00000163735	6374	CXCL5	4.09094	2.24215	6.53899	1.47639e-10	5.59433e-10	13.1411
ENSG00000184292	ENSG00000184292	4070	TACSTD2	3.30582	3.61977	6.53579	1.50579e-10	5.70318e-10	12.9763
ENSG00000257191	ENSG00000257191	#N/A	RP11-390N6.1	2.55927	-2.91671	6.53516	1.5117e-10	5.72466e-10	13.3392
ENSG00000086159	ENSG00000086159	363	AQP6	1.93168	-1.73756	6.53238	1.53785e-10	5.81929e-10	13.2243
ENSG00000111700	ENSG00000111700	28234	SLCO1B3	4.28182	-0.397924	6.52546	1.60494e-10	6.06218e-10	13.2252
ENSG00000229207	ENSG00000229207	#N/A	SERPINH1P1	1.61731	-3.99427	6.52361	1.6234e-10	6.13004e-10	13.2846
ENSG00000166682	ENSG00000166682	80975	TMPRSS5	2.13015	-0.377946	6.50937	1.77229e-10	6.6731e-10	13.0164
ENSG00000189120	ENSG00000189120	80320	SP6	1.56206	4.22571	6.50912	1.77501e-10	6.68236e-10	12.5882
ENSG00000125931	ENSG00000125931	4435	CITED1	2.045	-0.289401	6.50433	1.82811e-10	6.87397e-10	12.9772
ENSG00000134760	ENSG00000134760	1828	DSG1	1.81923	-1.65072	6.50308	1.84222e-10	6.92285e-10	13.0395
ENSG00000124731	ENSG00000124731	54210	TREM1	2.32554	1.13954	6.4964	1.9195e-10	7.20459e-10	12.86
ENSG00000260757	ENSG00000260757	#N/A	RP11-120K18.2	1.86066	-3.82324	6.48932	2.00479e-10	7.51683e-10	13.0789
ENSG00000254337	ENSG00000254337	#N/A	RP11-865I6.2	1.82696	-4.62264	6.48873	2.01205e-10	7.54067e-10	13.0986
ENSG00000270035	ENSG00000270035	#N/A	RP11-338N10.2	1.8605	-3.78147	6.4882	2.01866e-10	7.56429e-10	13.0694
ENSG00000124143	ENSG00000124143	343578	ARHGAP40	2.60689	-3.43846	6.48753	2.02703e-10	7.59341e-10	13.0789
ENSG00000254675	ENSG00000254675	#N/A	RP11-7I15.4	1.57977	-3.37474	6.48572	2.0497e-10	7.67371e-10	13.0212
ENSG00000250584	ENSG00000250584	100506791	LINC01511	2.53118	-3.6079	6.48387	2.07302e-10	7.75986e-10	13.0617
ENSG00000183019	ENSG00000183019	199675	MCEMP1	2.52295	-0.819653	6.48178	2.09974e-10	7.854e-10	12.9002
ENSG00000235947	ENSG00000235947	100126791	EGOT	1.87688	-3.40381	6.47622	2.17258e-10	8.11553e-10	12.9791
ENSG00000240541	ENSG00000240541	100874091	TM4SF1-AS1	1.55404	-2.01327	6.47201	2.22939e-10	8.32027e-10	12.8609
ENSG00000257472	ENSG00000257472	#N/A	RP11-159D23.2	1.81235	-4.31178	6.46691	2.30015e-10	8.57924e-10	12.9634
ENSG00000253405	ENSG00000253405	101410536	EVX1-AS	2.94745	-2.68898	6.45754	2.43595e-10	9.06277e-10	12.8795
ENSG00000088340	ENSG00000088340	#N/A	FER1L4	2.18105	3.3333	6.45183	2.52249e-10	9.3755e-10	12.4064
ENSG00000233198	ENSG00000233198	643596	RNF224	1.78499	-1.85397	6.44116	2.69247e-10	9.98151e-10	12.6807
ENSG00000231081	ENSG00000231081	#N/A	RP4-760C5.3	1.96792	-2.42363	6.43973	2.71609e-10	1.00661e-09	12.7128
ENSG00000171560	ENSG00000171560	2243	FGA	2.98905	-2.19453	6.43216	2.84446e-10	1.05169e-09	12.7061
ENSG00000272727	ENSG00000272727	#N/A	RP11-142A22.4	2.01753	-4.48512	6.4315	2.85594e-10	1.05547e-09	12.7582
ENSG00000270372	ENSG00000270372	#N/A	RP11-109M17.2	3.15015	-3.4663	6.42071	3.04989e-10	1.12481e-09	12.6909
ENSG00000198569	ENSG00000198569	142680	SLC34A3	1.86144	-1.74046	6.4091	3.27324e-10	1.20311e-09	12.4879
ENSG00000224763	ENSG00000224763	#N/A	FDPSP8	1.6173	-3.95477	6.40844	3.2864e-10	1.20741e-09	12.5975
ENSG00000171759	ENSG00000171759	5053	PAH	3.93839	-0.489122	6.40792	3.29672e-10	1.21085e-09	12.511
ENSG00000224885	ENSG00000224885	#N/A	TSSC1-IT1	1.79135	-4.01199	6.4076	3.30314e-10	1.21285e-09	12.6016
ENSG00000260145	ENSG00000260145	#N/A	RP11-322D14.2	1.70997	-3.55705	6.40474	3.36108e-10	1.23322e-09	12.5561
ENSG00000171889	ENSG00000171889	#N/A	MIR31HG	2.45523	-3.84383	6.4024	3.40911e-10	1.25029e-09	12.5822
ENSG00000204334	ENSG00000204334	285141	ERICH2	2.01555	-0.916669	6.38756	3.73056e-10	1.36438e-09	12.3168
ENSG00000253308	ENSG00000253308	#N/A	RP1-170O19.17	2.88807	-3.1031	6.38602	3.76546e-10	1.37674e-09	12.4739
ENSG00000261039	ENSG00000261039	101929504	RP11-417E7.2	2.09368	-3.812	6.38131	3.87458e-10	1.4156e-09	12.4463
ENSG00000139292	ENSG00000139292	8549	LGR5	2.13953	5.42051	6.37845	3.94226e-10	1.43907e-09	11.7198
ENSG00000271070	ENSG00000271070	#N/A	GMCL1P2	1.83637	-4.51907	6.37375	4.05593e-10	1.47905e-09	12.417
ENSG00000147889	ENSG00000147889	1029	CDKN2A	1.92648	2.16761	6.37187	4.10237e-10	1.49403e-09	12.025
ENSG00000277610	ENSG00000277610	101954268	RNVU1-4	1.6696	-4.18496	6.36914	4.17077e-10	1.51717e-09	12.3768
ENSG00000236663	ENSG00000236663	106780825	FRGCA	2.0558	-3.41536	6.36567	4.25928e-10	1.54801e-09	12.3355
ENSG00000197301	ENSG00000197301	100129940	RP11-366L20.2	2.13675	-1.40903	6.35909	4.43204e-10	1.60916e-09	12.185
ENSG00000270030	ENSG00000270030	#N/A	RP11-326C3.13	1.93967	-3.21927	6.35379	4.5761e-10	1.65978e-09	12.25
ENSG00000230191	ENSG00000230191	#N/A	RP4-725G10.3	2.21902	-2.98112	6.34902	4.70987e-10	1.70657e-09	12.2272
ENSG00000257925	ENSG00000257925	#N/A	RP11-493L12.3	1.77629	-3.8603	6.34818	4.73382e-10	1.71475e-09	12.2436
ENSG00000266729	ENSG00000266729	101927718	DSG1-AS1	1.7105	-3.97879	6.34719	4.76219e-10	1.72478e-09	12.2396
ENSG00000259590	ENSG00000259590	#N/A	RP11-20G13.3	1.75446	-3.93088	6.34447	4.84088e-10	1.7515e-09	12.2242
ENSG00000184486	ENSG00000184486	5454	POU3F2	1.86906	-3.65332	6.34059	4.95547e-10	1.78959e-09	12.1942
ENSG00000199477	ENSG00000199477	677814	SNORA31	1.67244	-1.57837	6.33608	5.09202e-10	1.83678e-09	12.0387
ENSG00000235701	ENSG00000235701	#N/A	PCBP2P1	1.62574	-4.08676	6.33432	5.14615e-10	1.85578e-09	12.1679
ENSG00000189377	ENSG00000189377	284340	CXCL17	3.208	-2.09557	6.32301	5.50859e-10	1.98105e-09	12.0677
ENSG00000147081	ENSG00000147081	8852	AKAP4	2.11662	-4.22742	6.32093	5.5781e-10	2.00461e-09	12.1064
ENSG00000265554	ENSG00000265554	#N/A	RP11-419J16.1	2.46379	-3.42615	6.31999	5.60964e-10	2.01507e-09	12.0857
ENSG00000253163	ENSG00000253163	#N/A	RP11-443C10.1	1.63532	-3.68555	6.31102	5.92026e-10	2.12269e-09	12.0117
ENSG00000261327	ENSG00000261327	#N/A	RP11-863P13.3	1.86898	-2.0553	6.30963	5.96995e-10	2.1402e-09	11.9198
ENSG00000107831	ENSG00000107831	2253	FGF8	1.66324	-4.04934	6.30907	5.98979e-10	2.14639e-09	12.0198
ENSG00000257046	ENSG00000257046	#N/A	RP11-545J16.1	1.80715	-4.74079	6.30881	5.99935e-10	2.14893e-09	12.0386
ENSG00000274895	ENSG00000274895	#N/A	RP11-478J18.2	1.66604	-2.13048	6.3088	5.99948e-10	2.14893e-09	11.9111
ENSG00000271659	ENSG00000271659	#N/A	RP11-435O5.4	1.5254	-2.14434	6.30529	6.12733e-10	2.19284e-09	11.8824
ENSG00000212135	ENSG00000212135	692108	SNORD67	1.69942	-4.09919	6.30473	6.14775e-10	2.19952e-09	11.9972
ENSG00000135744	ENSG00000135744	183	AGT	1.64611	4.22009	6.30095	6.2891e-10	2.24913e-09	11.3621
ENSG00000131951	ENSG00000131951	#N/A	LRRC9	1.90315	-2.93398	6.29932	6.35057e-10	2.27014e-09	11.9122
ENSG00000118785	ENSG00000118785	6696	SPP1	3.03952	5.70695	6.29627	6.46779e-10	2.31138e-09	11.2981
ENSG00000280055	ENSG00000280055	641384	TMEM75	2.21406	-3.49301	6.29602	6.4777e-10	2.31415e-09	11.9381
ENSG00000228648	ENSG00000228648	#N/A	RP11-568A7.2	1.98031	-3.56834	6.2948	6.52516e-10	2.32988e-09	11.9249
ENSG00000175920	ENSG00000175920	285489	DOK7	1.75048	1.06926	6.29408	6.55311e-10	2.33919e-09	11.6362
ENSG00000100253	ENSG00000100253	55586	MIOX	2.17862	-2.64853	6.28713	6.83182e-10	2.43486e-09	11.8407
ENSG00000255909	ENSG00000255909	#N/A	PDCD5P1	1.79753	-3.65718	6.28523	6.90978e-10	2.46194e-09	11.8691
ENSG00000226539	ENSG00000226539	#N/A	AC012512.1	2.45179	-3.58731	6.28248	7.02454e-10	2.50105e-09	11.8736
ENSG00000137573	ENSG00000137573	23213	SULF1	1.61574	6.93049	6.28149	7.06612e-10	2.51478e-09	10.9884
ENSG00000109321	ENSG00000109321	374	AREG	1.74801	5.83685	6.2792	7.16387e-10	2.54667e-09	11.0524
ENSG00000188910	ENSG00000188910	2707	GJB3	1.56655	4.50692	6.27693	7.26172e-10	2.57999e-09	11.1775
ENSG00000251576	ENSG00000251576	101927565	LINC01267	1.61587	-4.12593	6.27632	7.28821e-10	2.58866e-09	11.8301
ENSG00000269821	ENSG00000269821	10984	KCNQ1OT1	1.72387	2.48769	6.27538	7.32938e-10	2.60217e-09	11.4069
ENSG00000100344	ENSG00000100344	80339	PNPLA3	2.59811	-0.812831	6.27185	7.48552e-10	2.65535e-09	11.6649
ENSG00000137571	ENSG00000137571	81796	SLCO5A1	1.50094	1.63807	6.26877	7.62444e-10	2.70233e-09	11.4272
ENSG00000230479	ENSG00000230479	#N/A	AP000695.6	1.54216	-2.49578	6.26785	7.66647e-10	2.71684e-09	11.6865
ENSG00000214318	ENSG00000214318	#N/A	ATP5G1P6	1.73292	-4.31623	6.26671	7.71859e-10	2.73492e-09	11.7867
ENSG00000167618	ENSG00000167618	3904	LAIR2	1.86927	-1.55943	6.25782	8.13903e-10	2.87818e-09	11.5909
ENSG00000230061	ENSG00000230061	#N/A	TRPM2-AS	2.86215	1.14723	6.25464	8.29511e-10	2.93213e-09	11.4616
ENSG00000259664	ENSG00000259664	101927286	CTD-2147F2.2	2.18996	-3.77266	6.25436	8.309e-10	2.93663e-09	11.7081
ENSG00000253687	ENSG00000253687	#N/A	CTC-348L5.1	1.9426	-3.83131	6.25312	8.37064e-10	2.958e-09	11.6938
ENSG00000100557	ENSG00000100557	55195	C14orf105	2.97933	-3.37678	6.24722	8.66986e-10	3.05984e-09	11.6747
ENSG00000169436	ENSG00000169436	169044	COL22A1	1.67718	0.0196573	6.2446	8.80615e-10	3.10575e-09	11.4064
ENSG00000250033	ENSG00000250033	641364	SLC7A11-AS1	2.057	-2.74206	6.23981	9.06091e-10	3.1911e-09	11.5624
ENSG00000234859	ENSG00000234859	100505782	AC003958.2	2.24945	-4.35555	6.23814	9.15149e-10	3.22209e-09	11.6277
ENSG00000213275	ENSG00000213275	#N/A	IFITM9P	1.64753	-3.28942	6.2346	9.34621e-10	3.2888e-09	11.5479
ENSG00000261253	ENSG00000261253	#N/A	AC137932.6	1.59252	-3.20687	6.23396	9.3816e-10	3.30032e-09	11.5347
ENSG00000236499	ENSG00000236499	150197	LINC00896	1.55041	-0.534046	6.23246	9.46552e-10	3.32844e-09	11.3652
ENSG00000206013	ENSG00000206013	387733	IFITM5	1.9389	-4.33453	6.22369	9.97146e-10	3.49995e-09	11.5426
ENSG00000261744	ENSG00000261744	#N/A	RP11-21B21.4	1.50197	-3.09672	6.19963	1.15005e-09	4.01577e-09	11.3259
ENSG00000182912	ENSG00000182912	#N/A	TSPEAR-AS2	2.16579	-1.29209	6.18863	1.22732e-09	4.27545e-09	11.189
ENSG00000171564	ENSG00000171564	2244	FGB	3.32902	-2.48114	6.186	1.24655e-09	4.34123e-09	11.3027
ENSG00000222033	ENSG00000222033	440925	LINC01124	1.97691	0.857071	6.18358	1.26449e-09	4.40123e-09	11.0232
ENSG00000180176	ENSG00000180176	7054	TH	2.5383	-1.02088	6.17715	1.3134e-09	4.5645e-09	11.1286
ENSG00000161610	ENSG00000161610	3060	HCRT	1.83655	-3.85858	6.17247	1.35014e-09	4.68764e-09	11.2295
ENSG00000251254	ENSG00000251254	#N/A	GTF2F2P1	1.75902	-3.8612	6.16949	1.37405e-09	4.76844e-09	11.2114
ENSG00000167094	ENSG00000167094	158248	TTC16	1.63222	-1.8847	6.16821	1.3845e-09	4.80291e-09	11.0809
ENSG00000182931	ENSG00000182931	280664	WFDC10B	1.79905	-2.46838	6.16773	1.38841e-09	4.81581e-09	11.1229
ENSG00000122691	ENSG00000122691	7291	TWIST1	1.54043	0.972106	6.15464	1.49963e-09	5.18721e-09	10.8228
ENSG00000223812	ENSG00000223812	#N/A	RP11-197K6.1	3.15504	-3.49372	6.1391	1.64299e-09	5.66505e-09	11.0573
ENSG00000179031	ENSG00000179031	#N/A	LL0XNC01-131B10.2	1.75614	-2.02004	6.13714	1.662e-09	5.72822e-09	10.9193
ENSG00000233578	ENSG00000233578	#N/A	EIF4EP1	1.68841	-1.63562	6.13553	1.67782e-09	5.77876e-09	10.8816
ENSG00000105929	ENSG00000105929	50617	ATP6V0A4	2.20121	-3.64869	6.13539	1.67919e-09	5.78192e-09	11.0216
ENSG00000214188	ENSG00000214188	338069	ST7-OT4	1.83093	-3.29685	6.13367	1.69618e-09	5.83798e-09	10.9744
ENSG00000213383	ENSG00000213383	#N/A	AC104297.1	2.00284	-2.77516	6.1332	1.70091e-09	5.85187e-09	10.9593
ENSG00000171102	ENSG00000171102	29989	OBP2B	2.61706	-3.82055	6.12396	1.79555e-09	6.15966e-09	10.9716
ENSG00000206633	ENSG00000206633	100302743	SNORA80B	2.02036	-3.63781	6.12129	1.82385e-09	6.25159e-09	10.9327
ENSG00000212607	ENSG00000212607	677826	SNORA3B	1.5988	-2.93183	6.11491	1.89327e-09	6.48154e-09	10.8405
ENSG00000203635	ENSG00000203635	#N/A	AC144450.2	2.35293	-3.33713	6.10311	2.02857e-09	6.93336e-09	10.8295
ENSG00000271698	ENSG00000271698	#N/A	GS1-393G12.13	1.53655	-3.21706	6.10051	2.05953e-09	7.03149e-09	10.7693
ENSG00000112494	ENSG00000112494	54346	UNC93A	3.09103	0.27943	6.09632	2.11058e-09	7.1989e-09	10.6153
ENSG00000257329	ENSG00000257329	#N/A	RP11-290L1.5	1.70129	-4.40631	6.09604	2.11405e-09	7.20974e-09	10.8115
ENSG00000238271	ENSG00000238271	#N/A	IFNWP19	2.11487	-4.14932	6.09041	2.18461e-09	7.4392e-09	10.7813
ENSG00000204538	ENSG00000204538	170680	PSORS1C2	2.06208	-2.42983	6.08855	2.20845e-09	7.5163e-09	10.6817
ENSG00000260220	ENSG00000260220	399693	CCDC187	2.02646	-1.40123	6.08603	2.24111e-09	7.62125e-09	10.606
ENSG00000268412	ENSG00000268412	#N/A	TRMT112P6	1.72781	-2.40805	6.08101	2.3076e-09	7.84096e-09	10.6269
ENSG00000139800	ENSG00000139800	85416	ZIC5	4.6344	-1.6673	6.0677	2.49347e-09	8.44155e-09	10.6428
ENSG00000163817	ENSG00000163817	54716	SLC6A20	2.78606	3.63687	6.06643	2.51199e-09	8.49734e-09	10.1878
ENSG00000174502	ENSG00000174502	115019	SLC26A9	2.9383	-2.59034	6.06218	2.57479e-09	8.70271e-09	10.5847
ENSG00000255325	ENSG00000255325	#N/A	RP11-96B2.1	1.67887	-4.6608	6.05706	2.65248e-09	8.95923e-09	10.5964
ENSG00000134538	ENSG00000134538	10599	SLCO1B1	2.23804	-4.21304	6.04761	2.80201e-09	9.44388e-09	10.5421
ENSG00000214049	ENSG00000214049	652995	UCA1	2.94518	2.96222	6.03432	3.02631e-09	1.01615e-08	10.0789
ENSG00000174450	ENSG00000174450	283685	GOLGA6L2	2.17873	-4.37863	6.01386	3.40612e-09	1.13909e-08	10.3542
ENSG00000261402	ENSG00000261402	#N/A	RP11-378I6.1	1.69234	-4.64446	5.9975	3.74316e-09	1.24598e-08	10.2628
ENSG00000180210	ENSG00000180210	2147	F2	2.35501	-2.33491	5.99328	3.83508e-09	1.27538e-08	10.158
ENSG00000235385	ENSG00000235385	#N/A	GS1-600G8.5	1.8856	-3.34379	5.98498	4.02266e-09	1.33528e-08	10.1454
ENSG00000158113	ENSG00000158113	254050	LRRC43	1.51443	-1.05169	5.98103	4.11513e-09	1.36489e-08	9.9649
ENSG00000257279	ENSG00000257279	100506551	RP11-231I16.1	1.63905	-3.01748	5.98037	4.13084e-09	1.36973e-08	10.0863
ENSG00000266076	ENSG00000266076	#N/A	CTD-2535L24.2	1.57465	-3.96692	5.97405	4.2833e-09	1.41767e-08	10.1041
ENSG00000134443	ENSG00000134443	2922	GRP	2.4779	-0.778172	5.97247	4.3225e-09	1.42987e-08	9.94949
ENSG00000200087	ENSG00000200087	#N/A	SNORA73B	2.4734	-0.128405	5.9711	4.35664e-09	1.44098e-08	9.9044
ENSG00000099985	ENSG00000099985	5008	OSM	2.00019	1.63577	5.96903	4.40861e-09	1.4572e-08	9.75748
ENSG00000183145	ENSG00000183145	53820	RIPPLY3	2.49976	-0.997006	5.96822	4.42921e-09	1.46362e-08	9.94035
ENSG00000227400	ENSG00000227400	#N/A	AC012501.2	2.43075	-4.15769	5.96703	4.45959e-09	1.47347e-08	10.0925
ENSG00000251537	ENSG00000251537	#N/A	RP11-385D13.1	1.54282	-3.65365	5.96689	4.46307e-09	1.47442e-08	10.0445
ENSG00000103355	ENSG00000103355	260429	PRSS33	2.9556	0.529286	5.96486	4.51524e-09	1.49085e-08	9.85663
ENSG00000237223	ENSG00000237223	151234	SULT1C2P1	1.85066	-3.64913	5.96483	4.51599e-09	1.49085e-08	10.0481
ENSG00000228007	ENSG00000228007	#N/A	AC011933.2	1.61381	-2.91232	5.96386	4.54128e-09	1.49868e-08	9.99164
ENSG00000186340	ENSG00000186340	7058	THBS2	1.92078	6.15562	5.9621	4.58727e-09	1.51326e-08	9.22546
ENSG00000134339	ENSG00000134339	6289	SAA2	2.55651	0.0712891	5.96162	4.59993e-09	1.51723e-08	9.84411
ENSG00000180869	ENSG00000180869	439927	LINC01555	2.16386	-1.09602	5.95996	4.64391e-09	1.53113e-08	9.88644
ENSG00000214145	ENSG00000214145	#N/A	LINC00887	1.58359	-3.54006	5.95696	4.7244e-09	1.55705e-08	9.98493
ENSG00000147223	ENSG00000147223	92129	RIPPLY1	1.66914	-3.26629	5.95238	4.84979e-09	1.59712e-08	9.94786
ENSG00000249001	ENSG00000249001	#N/A	RP11-742B18.1	2.1209	-4.24672	5.93827	5.25733e-09	1.72632e-08	9.9326
ENSG00000226549	ENSG00000226549	#N/A	SCDP1	1.89922	-3.54114	5.93562	5.33748e-09	1.75149e-08	9.88618
ENSG00000104899	ENSG00000104899	100423031	AMH	2.60666	0.279043	5.92851	5.55851e-09	1.82235e-08	9.65274
ENSG00000249885	ENSG00000249885	100874374	ARHGEF38-IT1	1.63734	-3.00983	5.92624	5.63107e-09	1.84541e-08	9.78808
ENSG00000274001	ENSG00000274001	#N/A	RP11-5G9.5	1.5337	-3.63746	5.92527	5.6623e-09	1.85516e-08	9.81105
ENSG00000168263	ENSG00000168263	169522	KCNV2	1.54991	-3.68684	5.9095	6.19451e-09	2.02343e-08	9.72941
ENSG00000162641	ENSG00000162641	254268	AKNAD1	1.63852	-1.8853	5.90448	6.37398e-09	2.08015e-08	9.5964
ENSG00000132746	ENSG00000132746	222	ALDH3B2	2.51547	-0.165568	5.9001	6.53455e-09	2.12894e-08	9.517
ENSG00000237077	ENSG00000237077	#N/A	AC105399.2	2.74512	-3.15287	5.89444	6.74814e-09	2.19681e-08	9.67959
ENSG00000206069	ENSG00000206069	255349	TMEM211	2.63757	0.414671	5.8855	7.09905e-09	2.30385e-08	9.40669
ENSG00000263603	ENSG00000263603	#N/A	CTD-2349P21.5	1.62598	-3.4624	5.88489	7.12368e-09	2.31124e-08	9.58676
ENSG00000236242	ENSG00000236242	100885782	MYO16-AS1	1.87284	-4.44874	5.87966	7.33786e-09	2.37857e-08	9.61043
ENSG00000241935	ENSG00000241935	112817	HOGA1	1.97334	-1.48833	5.87886	7.37146e-09	2.38916e-08	9.45084
ENSG00000163216	ENSG00000163216	6703	SPRR2D	3.09848	-3.26615	5.87862	7.3813e-09	2.39204e-08	9.60037
ENSG00000264044	ENSG00000264044	#N/A	RP11-192H23.7	1.58552	-3.45539	5.86837	7.82243e-09	2.52844e-08	9.49221
ENSG00000196593	ENSG00000196593	#N/A	ANKRD20A19P	1.52807	-4.39034	5.85901	8.24759e-09	2.6607e-08	9.48795
ENSG00000261120	ENSG00000261120	#N/A	RP11-62H20.1	1.8368	-4.3572	5.85723	8.33073e-09	2.68614e-08	9.48535
ENSG00000228261	ENSG00000228261	#N/A	RP11-127L20.3	1.61353	-3.7834	5.85523	8.4252e-09	2.7145e-08	9.43932
ENSG00000148702	ENSG00000148702	3026	HABP2	3.32181	-2.13105	5.85015	8.67047e-09	2.79064e-08	9.40241
ENSG00000150201	ENSG00000150201	53828	FXYD4	1.9807	-2.03484	5.84722	8.81487e-09	2.8342e-08	9.31389
ENSG00000232928	ENSG00000232928	#N/A	DDX3P1	1.94031	-3.32983	5.83163	9.62413e-09	3.0829e-08	9.30155
ENSG00000221986	ENSG00000221986	343263	MYBPHL	2.53438	-3.43161	5.81909	1.03275e-08	3.30018e-08	9.26615
ENSG00000169427	ENSG00000169427	51305	KCNK9	2.18632	-1.6073	5.81849	1.0362e-08	3.31047e-08	9.13956
ENSG00000127325	ENSG00000127325	144453	BEST3	2.31974	-2.90391	5.81806	1.03874e-08	3.31805e-08	9.22258
ENSG00000279343	ENSG00000279343	#N/A	RP11-200K12.3	2.03629	-4.42482	5.81548	1.05389e-08	3.36342e-08	9.26125
ENSG00000207445	ENSG00000207445	114599	SNORD15B	2.07444	-2.56771	5.81067	1.08273e-08	3.45153e-08	9.14995
ENSG00000259471	ENSG00000259471	102723165	LINC01169	2.73727	-3.49687	5.80602	1.11129e-08	3.53805e-08	9.20375
ENSG00000258017	ENSG00000258017	#N/A	RP11-386G11.10	1.52345	-2.08973	5.80181	1.13784e-08	3.61706e-08	9.04917
ENSG00000184502	ENSG00000184502	2520	GAST	1.75197	-4.49949	5.79125	1.20718e-08	3.83018e-08	9.12883
ENSG00000182459	ENSG00000182459	400629	TEX19	1.72735	-3.59931	5.79051	1.21219e-08	3.84461e-08	9.08363
ENSG00000242082	ENSG00000242082	#N/A	RP1-90G24.10	1.65666	-3.77841	5.79038	1.21308e-08	3.84695e-08	9.08848
ENSG00000258551	ENSG00000258551	101926928	CRAT37	2.7193	-3.2406	5.78918	1.22123e-08	3.87033e-08	9.10184
ENSG00000254256	ENSG00000254256	#N/A	RPSAP71	3.0061	-3.46704	5.78743	1.23326e-08	3.90597e-08	9.10538
ENSG00000264006	ENSG00000264006	340811	AKR1C8P	1.72566	-4.30922	5.78568	1.24535e-08	3.94176e-08	9.09258
ENSG00000227964	ENSG00000227964	101927678	LINC01429	1.63138	-4.50722	5.77877	1.29437e-08	4.09277e-08	9.05922
ENSG00000147434	ENSG00000147434	8973	CHRNA6	1.55282	-3.86419	5.77638	1.31177e-08	4.14519e-08	9.01406
ENSG00000167580	ENSG00000167580	359	AQP2	1.69708	-4.42038	5.77517	1.3207e-08	4.17236e-08	9.03849
ENSG00000228358	ENSG00000228358	#N/A	AC113617.1	1.6338	-4.84944	5.77295	1.33712e-08	4.2221e-08	9.03306
ENSG00000231749	ENSG00000231749	104355297	ABCA9-AS1	2.34161	-3.61999	5.7725	1.34054e-08	4.23182e-08	9.01431
ENSG00000253339	ENSG00000253339	#N/A	RP11-434I12.3	1.71989	-4.80752	5.77202	1.34407e-08	4.24189e-08	9.02802
ENSG00000182329	ENSG00000182329	100652824	KIAA2012	1.52242	-2.30526	5.76737	1.37942e-08	4.35016e-08	8.86845
ENSG00000102243	ENSG00000102243	51442	VGLL1	2.39969	-4.06609	5.74841	1.53299e-08	4.81079e-08	8.89768
ENSG00000224635	ENSG00000224635	#N/A	RP4-564F22.5	1.51494	-1.46474	5.7395	1.61088e-08	5.04826e-08	8.66586
ENSG00000273812	ENSG00000273812	#N/A	WI2-87327B8.2	1.64743	-3.22154	5.7337	1.66356e-08	5.20681e-08	8.75166
ENSG00000223549	ENSG00000223549	#N/A	MTND5P28	1.59765	-3.33435	5.73253	1.67442e-08	5.23949e-08	8.75004
ENSG00000272872	ENSG00000272872	#N/A	LL22NC03-N14H11.1	1.92611	-3.72284	5.73234	1.6762e-08	5.2444e-08	8.7848
ENSG00000183638	ENSG00000183638	94137	RP1L1	1.60453	-2.44215	5.72266	1.76853e-08	5.52432e-08	8.64156
ENSG00000273325	ENSG00000273325	#N/A	RP1-90G24.11	1.68018	-4.1431	5.72049	1.78992e-08	5.58902e-08	8.73344
ENSG00000214725	ENSG00000214725	440356	CDIPT-AS1	1.85508	-3.24519	5.71553	1.8398e-08	5.73761e-08	8.66524
ENSG00000238795	ENSG00000238795	677777	SCARNA12	1.75532	-1.98248	5.71095	1.88701e-08	5.87607e-08	8.56176
ENSG00000183971	ENSG00000183971	283869	NPW	1.89219	-0.596898	5.70872	1.91044e-08	5.94457e-08	8.47118
ENSG00000182747	ENSG00000182747	340146	SLC35D3	2.88355	0.827495	5.70667	1.93218e-08	6.00698e-08	8.41963
ENSG00000148677	ENSG00000148677	27063	ANKRD1	1.72966	-3.69684	5.70657	1.93327e-08	6.00964e-08	8.63851
ENSG00000105988	ENSG00000105988	#N/A	NHP2P1	1.74866	-2.71513	5.70444	1.95616e-08	6.07852e-08	8.57575
ENSG00000149043	ENSG00000149043	90019	SYT8	1.65691	0.184314	5.70192	1.98361e-08	6.15912e-08	8.37368
ENSG00000169495	ENSG00000169495	203100	HTRA4	1.55419	-1.90258	5.70178	1.98511e-08	6.16234e-08	8.49486
ENSG00000124391	ENSG00000124391	27189	IL17C	2.10702	-2.65643	5.69662	2.04247e-08	6.33018e-08	8.54667
ENSG00000259023	ENSG00000259023	338002	LINC00524	1.70377	-4.44891	5.69345	2.07852e-08	6.43712e-08	8.60166
ENSG00000224817	ENSG00000224817	#N/A	RP11-190J1.3	2.08524	-4.31953	5.68475	2.18065e-08	6.73757e-08	8.55807
ENSG00000184106	ENSG00000184106	#N/A	TREML3P	1.55157	-4.11001	5.68229	2.21038e-08	6.8252e-08	8.5229
ENSG00000240616	ENSG00000240616	#N/A	RPS6P25	1.60476	-0.0376841	5.67364	2.31817e-08	7.14656e-08	8.23738
ENSG00000228278	ENSG00000228278	5005	ORM2	1.87519	-2.85991	5.67303	2.32602e-08	7.16989e-08	8.41861
ENSG00000263520	ENSG00000263520	105827617	CRAT40	2.23823	-3.62127	5.66855	2.384e-08	7.33866e-08	8.45365
ENSG00000277247	ENSG00000277247	#N/A	RP11-785D18.3	1.84324	-1.88038	5.66597	2.41803e-08	7.43976e-08	8.31744
ENSG00000136695	ENSG00000136695	26525	IL36RN	1.95437	-4.09425	5.6629	2.45919e-08	7.56174e-08	8.4351
ENSG00000023839	ENSG00000023839	1244	ABCC2	2.06112	1.41935	5.66198	2.4716e-08	7.59803e-08	8.09827
ENSG00000249378	ENSG00000249378	401164	LINC01060	1.57934	-4.66244	5.65948	2.50573e-08	7.69917e-08	8.4241
ENSG00000108417	ENSG00000108417	8688	KRT37	1.62342	-4.89743	5.6469	2.68485e-08	8.22526e-08	8.36018
ENSG00000228437	ENSG00000228437	#N/A	RP11-400N13.2	3.20467	-3.31469	5.64368	2.73251e-08	8.36412e-08	8.33682
ENSG00000184995	ENSG00000184995	338376	IFNE	1.92554	-4.37649	5.6379	2.82049e-08	8.61809e-08	8.30916
ENSG00000213886	ENSG00000213886	10537	UBD	1.94594	3.08775	5.6337	2.88603e-08	8.80921e-08	7.79098
ENSG00000231707	ENSG00000231707	#N/A	PABPC1P1	1.59489	-2.40357	5.63089	2.93066e-08	8.93455e-08	8.15687
ENSG00000142661	ENSG00000142661	127294	MYOM3	1.83372	3.80392	5.6301	2.94337e-08	8.97e-08	7.68592
ENSG00000179111	ENSG00000179111	84667	HES7	1.82147	-3.60332	5.62582	3.01291e-08	9.16965e-08	8.2093
ENSG00000231503	ENSG00000231503	#N/A	PTMAP4	1.5382	0.994213	5.62545	3.01903e-08	9.18493e-08	7.90798
ENSG00000250641	ENSG00000250641	#N/A	XXbac-BPG32J3.19	4.55666	0.296089	5.62221	3.07295e-08	9.34669e-08	8.0959
ENSG00000231702	ENSG00000231702	#N/A	RP11-54O7.10	1.713	-4.27887	5.61581	3.18211e-08	9.66226e-08	8.18797
ENSG00000267105	ENSG00000267105	#N/A	CTD-2369P2.4	1.90321	-3.82734	5.60279	3.41613e-08	1.03452e-07	8.10885
ENSG00000166840	ENSG00000166840	100287413	GLYATL1	2.1171	0.108876	5.59779	3.51031e-08	1.06201e-07	7.84684
ENSG00000164778	ENSG00000164778	2020	EN2	3.40274	-1.78683	5.59756	3.5148e-08	1.06311e-07	8.03336
ENSG00000233559	ENSG00000233559	#N/A	AC016831.7	1.54517	0.907268	5.59756	3.5147e-08	1.06311e-07	7.76429
ENSG00000231878	ENSG00000231878	#N/A	SNRPFP1	1.85712	-3.82381	5.59749	3.51614e-08	1.06339e-07	8.07839
ENSG00000271811	ENSG00000271811	#N/A	RP1-79C4.4	1.94378	-3.76496	5.58863	3.68957e-08	1.11328e-07	8.02978
ENSG00000268879	ENSG00000268879	#N/A	IGFL1P1	1.94206	-4.22942	5.58764	3.70958e-08	1.11851e-07	8.04165
ENSG00000254211	ENSG00000254211	#N/A	LINC01485	2.25818	-2.47805	5.58745	3.71324e-08	1.11948e-07	7.96153
ENSG00000196549	ENSG00000196549	4311	MME	1.88652	3.1727	5.57226	4.03237e-08	1.21102e-07	7.4542
ENSG00000168065	ENSG00000168065	55867	SLC22A11	2.94411	-0.454846	5.5702	4.07761e-08	1.22328e-07	7.78369
ENSG00000226580	ENSG00000226580	#N/A	RPL39P40	1.67975	-1.9879	5.56607	4.16983e-08	1.2505e-07	7.78979
ENSG00000226468	ENSG00000226468	#N/A	AC018641.7	2.01405	-3.37593	5.55872	4.33896e-08	1.29811e-07	7.85201
ENSG00000242575	ENSG00000242575	#N/A	AC012501.3	3.19866	-2.75002	5.55623	4.39786e-08	1.31478e-07	7.86122
ENSG00000204044	ENSG00000204044	#N/A	RP11-465L10.10	1.65421	-2.65763	5.55533	4.41917e-08	1.32084e-07	7.77723
ENSG00000225674	ENSG00000225674	#N/A	IPO7P2	1.51404	-3.18366	5.55448	4.43956e-08	1.32677e-07	7.79835
ENSG00000266976	ENSG00000266976	102724908	AC079466.1	2.69169	-3.59811	5.55285	4.47874e-08	1.33765e-07	7.85997
ENSG00000270116	ENSG00000270116	#N/A	AP001429.1	1.65106	-3.47911	5.5528	4.48004e-08	1.33775e-07	7.80858
ENSG00000267476	ENSG00000267476	#N/A	RP11-126O1.4	2.24409	-3.96442	5.55066	4.53208e-08	1.35248e-07	7.84781
ENSG00000170465	ENSG00000170465	286887	KRT6C	1.99196	-4.25401	5.54376	4.70409e-08	1.40131e-07	7.81385
ENSG00000237978	ENSG00000237978	#N/A	KCNMB2-AS1	2.70865	-1.76476	5.5432	4.71845e-08	1.40508e-07	7.71149
ENSG00000212901	ENSG00000212901	83896	KRTAP3-1	1.79782	-4.64797	5.54168	4.75727e-08	1.41614e-07	7.80713
ENSG00000202402	ENSG00000202402	#N/A	Y_RNA	2.36803	-4.19548	5.53289	4.98815e-08	1.48257e-07	7.76
ENSG00000268307	ENSG00000268307	#N/A	CTD-2619J13.13	1.6006	-4.07097	5.52989	5.06944e-08	1.5053e-07	7.72179
ENSG00000146666	ENSG00000146666	84847	LINC00525	1.53223	-1.22805	5.52742	5.13726e-08	1.52435e-07	7.52905
ENSG00000233996	ENSG00000233996	#N/A	AC013439.4	1.76107	-3.79025	5.51761	5.41566e-08	1.60221e-07	7.65016
ENSG00000160161	ENSG00000160161	148113	CILP2	1.79471	-0.288654	5.51517	5.48718e-08	1.62241e-07	7.42019
ENSG00000227838	ENSG00000227838	#N/A	RP1-213J1P__B.1	1.6563	-4.79555	5.51213	5.57726e-08	1.64787e-07	7.6544
ENSG00000133937	ENSG00000133937	145258	GSC	1.53776	-3.52438	5.50455	5.80886e-08	1.71326e-07	7.55621
ENSG00000166396	ENSG00000166396	8710	SERPINB7	2.65942	-2.82853	5.49831	6.00666e-08	1.76827e-07	7.5414
ENSG00000260015	ENSG00000260015	#N/A	RP11-510M2.5	2.34441	-3.94439	5.48953	6.29593e-08	1.8495e-07	7.53207
ENSG00000181355	ENSG00000181355	107983965	OFCC1	1.97283	-4.12201	5.4841	6.48135e-08	1.90196e-07	7.50067
ENSG00000167656	ENSG00000167656	8581	LY6D	2.89203	-2.51632	5.48371	6.49501e-08	1.90575e-07	7.45882
ENSG00000239559	ENSG00000239559	#N/A	RPL37P2	1.54922	-0.483151	5.48274	6.52874e-08	1.91519e-07	7.25873
ENSG00000159650	ENSG00000159650	131669	UROC1	1.59687	-4.32914	5.47966	6.63718e-08	1.94609e-07	7.47449
ENSG00000263154	ENSG00000263154	#N/A	RP11-1055B8.2	1.95229	-3.84728	5.47853	6.67712e-08	1.95757e-07	7.46086
ENSG00000261175	ENSG00000261175	#N/A	CTD-2015G9.2	1.8946	-3.9296	5.47637	6.7546e-08	1.97902e-07	7.45071
ENSG00000237632	ENSG00000237632	#N/A	S100A11P1	1.88494	-4.33597	5.47398	6.84137e-08	2.00267e-07	7.45489
ENSG00000235277	ENSG00000235277	#N/A	AF127577.8	2.67795	-3.27598	5.4709	6.95479e-08	2.03468e-07	7.42354
ENSG00000135374	ENSG00000135374	2001	ELF5	3.84702	-2.14292	5.46621	7.13129e-08	2.08218e-07	7.39096
ENSG00000167612	ENSG00000167612	341405	ANKRD33	1.63318	-4.0957	5.46061	7.34715e-08	2.14345e-07	7.36694
ENSG00000212232	ENSG00000212232	692086	SNORD17	1.83179	-0.4209	5.45622	7.52115e-08	2.19217e-07	7.12762
ENSG00000234065	ENSG00000234065	#N/A	MTND4P26	1.63826	-3.33788	5.45518	7.56272e-08	2.20326e-07	7.29583
ENSG00000164076	ENSG00000164076	79012	CAMKV	2.42989	-1.78085	5.454	7.61037e-08	2.21637e-07	7.23537
ENSG00000235563	ENSG00000235563	#N/A	RP11-334A14.8	1.70115	-3.53665	5.45189	7.69654e-08	2.2399e-07	7.29338
ENSG00000232560	ENSG00000232560	100505929	LINC01549	1.92198	-3.89817	5.44837	7.8418e-08	2.28005e-07	7.30572
ENSG00000251138	ENSG00000251138	100507377	RP11-81H3.2	1.85188	-4.57753	5.44744	7.88093e-08	2.29116e-07	7.32034
ENSG00000218502	ENSG00000218502	#N/A	H2AFZP3	1.67596	-1.68503	5.42709	8.78016e-08	2.54224e-07	7.05669
ENSG00000275812	ENSG00000275812	#N/A	RP4-697K14.15	1.50886	-3.1341	5.42596	8.83289e-08	2.55632e-07	7.12845
ENSG00000148965	ENSG00000148965	6291	SAA4	1.83842	-4.15643	5.42252	8.99548e-08	2.60157e-07	7.18307
ENSG00000250444	ENSG00000250444	#N/A	CCT5P1	1.54437	-3.46835	5.42169	9.03469e-08	2.61231e-07	7.13142
ENSG00000223486	ENSG00000223486	#N/A	AC092198.1	1.56586	-3.29747	5.42091	9.07245e-08	2.62262e-07	7.11473
ENSG00000215349	ENSG00000215349	#N/A	MRPL3P1	1.66745	-3.14558	5.4195	9.14039e-08	2.64012e-07	7.10876
ENSG00000216588	ENSG00000216588	147710	IGSF23	1.85532	-1.44929	5.41407	9.40684e-08	2.71239e-07	6.97962
ENSG00000134258	ENSG00000134258	79679	VTCN1	2.34882	-3.0738	5.413	9.46042e-08	2.72689e-07	7.10039
ENSG00000122136	ENSG00000122136	29991	OBP2A	1.57699	-4.30126	5.41114	9.55382e-08	2.75254e-07	7.12196
ENSG00000230107	ENSG00000230107	#N/A	CTA-126B4.7	1.6218	-2.16851	5.40499	9.86934e-08	2.84018e-07	6.96469
ENSG00000100453	ENSG00000100453	3002	GZMB	1.74082	2.86599	5.40105	1.00771e-07	2.89797e-07	6.58937
ENSG00000270885	ENSG00000270885	91608	RASL10B	1.68663	0.490716	5.39399	1.04594e-07	3.00445e-07	6.74361
ENSG00000254739	ENSG00000254739	#N/A	RP13-46H24.1	1.51081	-3.74461	5.39303	1.05122e-07	3.01824e-07	6.99348
ENSG00000213005	ENSG00000213005	#N/A	PTTG3P	1.90525	-4.11999	5.38714	1.08441e-07	3.10995e-07	7.0064
ENSG00000101197	ENSG00000101197	79444	BIRC7	1.69839	-1.26197	5.38345	1.10567e-07	3.16838e-07	6.80255
ENSG00000170835	ENSG00000170835	1056	CEL	3.7432	2.50231	5.38318	1.10727e-07	3.17261e-07	6.67295
ENSG00000233064	ENSG00000233064	#N/A	RP3-380B8.4	1.60815	-3.72345	5.37629	1.14815e-07	3.28297e-07	6.91405
ENSG00000274520	ENSG00000274520	#N/A	Six3os1_1	1.61908	-4.6891	5.37547	1.15308e-07	3.29669e-07	6.95348
ENSG00000081051	ENSG00000081051	174	AFP	2.096	-3.20714	5.37431	1.16017e-07	3.31618e-07	6.9023
ENSG00000169469	ENSG00000169469	6699	SPRR1B	2.97575	-3.40868	5.37338	1.16587e-07	3.33134e-07	6.93805
ENSG00000267533	ENSG00000267533	#N/A	RP11-815J4.7	1.76589	-1.72246	5.37317	1.16715e-07	3.33463e-07	6.79047
ENSG00000081479	ENSG00000081479	4036	LRP2	1.789	-3.81462	5.36934	1.19089e-07	3.39894e-07	6.89276
ENSG00000244355	ENSG00000244355	58530	LY6G6D	4.39839	0.246678	5.36753	1.20223e-07	3.42934e-07	6.77214
ENSG00000123201	ENSG00000123201	2974	GUCY1B2	1.58721	-0.79401	5.36664	1.20789e-07	3.44432e-07	6.67878
ENSG00000241186	ENSG00000241186	6997	TDGF1	2.32554	3.84464	5.35923	1.25577e-07	3.57311e-07	6.32256
ENSG00000248740	ENSG00000248740	101929448	RP11-328K4.1	2.03423	-4.40081	5.3592	1.25599e-07	3.57334e-07	6.87084
ENSG00000168298	ENSG00000168298	3008	HIST1H1E	2.19428	-1.69983	5.35445	1.28765e-07	3.65926e-07	6.70939
ENSG00000280375	ENSG00000280375	#N/A	RP13-204A15.5	1.62522	-4.42332	5.33939	1.39325e-07	3.94366e-07	6.76547
ENSG00000185974	ENSG00000185974	#N/A	GRK1	2.08535	-2.57795	5.33575	1.42006e-07	4.01637e-07	6.66532
ENSG00000251381	ENSG00000251381	100506305	LINC00958	1.82362	-3.21057	5.33373	1.43509e-07	4.05702e-07	6.67868
ENSG00000235698	ENSG00000235698	#N/A	PA2G4P2	1.60085	-3.20824	5.32822	1.47699e-07	4.16982e-07	6.6466
ENSG00000169474	ENSG00000169474	6698	SPRR1A	2.88155	-3.58589	5.32388	1.51082e-07	4.26147e-07	6.68989
ENSG00000043355	ENSG00000043355	7546	ZIC2	3.55135	0.0366182	5.32113	1.53267e-07	4.3202e-07	6.50953
ENSG00000146411	ENSG00000146411	154091	SLC2A12	1.67042	2.08175	5.31256	1.6027e-07	4.51047e-07	6.20394
ENSG00000248795	ENSG00000248795	#N/A	RP11-173E2.1	1.51058	-3.00785	5.31205	1.60698e-07	4.52099e-07	6.54701
ENSG00000214691	ENSG00000214691	388942	AC104654.1	1.87649	-4.54489	5.29729	1.73517e-07	4.86602e-07	6.56051
ENSG00000108342	ENSG00000108342	1440	CSF3	2.22414	0.0316288	5.29035	1.79879e-07	5.03795e-07	6.28032
ENSG00000163736	ENSG00000163736	5473	PPBP	3.12115	-0.619286	5.28699	1.83045e-07	5.12374e-07	6.35425
ENSG00000263219	ENSG00000263219	#N/A	RYKP1	1.95522	-2.97454	5.28543	1.84528e-07	5.16238e-07	6.43642
ENSG00000243694	ENSG00000243694	728290	RP11-6B4.1	1.52837	-4.94589	5.28333	1.86552e-07	5.21548e-07	6.4928
ENSG00000259294	ENSG00000259294	#N/A	CTA-339C12.1	1.5232	-4.26693	5.28335	1.86537e-07	5.21548e-07	6.47437
ENSG00000251248	ENSG00000251248	#N/A	RP11-223C24.2	1.59953	-4.72689	5.27921	1.90583e-07	5.32521e-07	6.47051
ENSG00000237412	ENSG00000237412	646960	PRSS56	2.89734	-3.44827	5.2717	1.98132e-07	5.52687e-07	6.42751
ENSG00000241794	ENSG00000241794	6700	SPRR2A	2.76883	-3.43496	5.27018	1.99693e-07	5.56856e-07	6.41778
ENSG00000136689	ENSG00000136689	3557	IL1RN	1.62781	3.5953	5.26292	2.07335e-07	5.77328e-07	5.80044
ENSG00000158296	ENSG00000158296	64849	SLC13A3	2.51814	1.11246	5.25725	2.13491e-07	5.93677e-07	6.06029
ENSG00000197153	ENSG00000197153	8356	HIST1H3J	1.93156	-3.15773	5.25183	2.19556e-07	6.1e-07	6.27374
ENSG00000259051	ENSG00000259051	#N/A	HNRNPUP1	1.69381	-1.79508	5.24344	2.29249e-07	6.35517e-07	6.14082
ENSG00000103569	ENSG00000103569	366	AQP9	2.18972	1.22971	5.24303	2.29738e-07	6.36803e-07	5.96307
ENSG00000261146	ENSG00000261146	#N/A	RP11-2A4.4	1.54937	-4.95241	5.24087	2.32304e-07	6.4356e-07	6.28212
ENSG00000254911	ENSG00000254911	100158262	SCARNA9	1.71096	-1.05721	5.22445	2.52774e-07	6.9841e-07	5.99455
ENSG00000226995	ENSG00000226995	100507629	LINC00658	1.74656	-4.08351	5.21918	2.59703e-07	7.16526e-07	6.15545
ENSG00000175894	ENSG00000175894	54084	TSPEAR	2.07742	-0.562909	5.21689	2.62771e-07	7.24671e-07	5.94067
ENSG00000214076	ENSG00000214076	#N/A	CPSF1P1	1.91304	-0.908457	5.2078	2.75308e-07	7.57492e-07	5.91107
ENSG00000178403	ENSG00000178403	63973	NEUROG2	2.46511	-3.68466	5.20537	2.7875e-07	7.66454e-07	6.09562
ENSG00000124875	ENSG00000124875	6372	CXCL6	1.77439	0.485098	5.19792	2.89584e-07	7.94847e-07	5.76628
ENSG00000159527	ENSG00000159527	114771	PGLYRP3	1.85113	-4.39564	5.18616	3.07505e-07	8.4099e-07	6.00856
ENSG00000110375	ENSG00000110375	7379	UPK2	1.91535	-3.26998	5.18608	3.07641e-07	8.41269e-07	5.954
ENSG00000231720	ENSG00000231720	#N/A	RP11-568A7.3	1.81785	-3.69564	5.18604	3.07707e-07	8.41356e-07	5.97418
ENSG00000189431	ENSG00000189431	644943	RASSF10	2.09122	1.79747	5.18323	3.12136e-07	8.53187e-07	5.62202
ENSG00000238168	ENSG00000238168	#N/A	RP11-686G8.1	1.5329	-4.09655	5.18072	3.1617e-07	8.6393e-07	5.9603
ENSG00000206557	ENSG00000206557	131405	TRIM71	2.49306	-3.30002	5.1737	3.27672e-07	8.93798e-07	5.92561
ENSG00000249049	ENSG00000249049	#N/A	RP11-763F8.1	1.85674	-4.47394	5.16613	3.40547e-07	9.27095e-07	5.91164
ENSG00000205899	ENSG00000205899	727857	BHLHA9	1.8518	-4.38846	5.16251	3.46883e-07	9.43523e-07	5.89248
ENSG00000155761	ENSG00000155761	200162	SPAG17	1.64083	-2.94629	5.16215	3.47522e-07	9.45159e-07	5.80028
ENSG00000157551	ENSG00000157551	3772	KCNJ15	1.65531	-0.15804	5.16139	3.4886e-07	9.4859e-07	5.61937
ENSG00000276644	ENSG00000276644	1602	DACH1	1.53302	4.50248	5.149	3.71511e-07	1.00766e-06	5.10628
ENSG00000094796	ENSG00000094796	3881	KRT31	1.74099	-4.81378	5.14739	3.7455e-07	1.01546e-06	5.82287
ENSG00000229399	ENSG00000229399	#N/A	RP11-378J18.6	1.52203	-4.11448	5.1461	3.77011e-07	1.02191e-06	5.79204
ENSG00000225831	ENSG00000225831	#N/A	RPS18P1	1.83896	-4.18686	5.1374	3.93999e-07	1.06611e-06	5.76691
ENSG00000250084	ENSG00000250084	#N/A	RP11-485B17.5	1.6203	-4.9346	5.13058	4.07847e-07	1.10203e-06	5.74159
ENSG00000279175	ENSG00000279175	#N/A	CTA-414D7.1	1.81474	-3.11287	5.13014	4.08758e-07	1.10426e-06	5.66677
ENSG00000125508	ENSG00000125508	6725	SRMS	1.59307	2.03877	5.12488	4.19769e-07	1.13244e-06	5.27998
ENSG00000270975	ENSG00000270975	#N/A	MAGOH3P	1.78256	-3.94337	5.11798	4.34648e-07	1.17116e-06	5.66091
ENSG00000213082	ENSG00000213082	#N/A	PPP1R14BP2	2.00846	-2.92565	5.11757	4.3555e-07	1.17334e-06	5.61394
ENSG00000213512	ENSG00000213512	388646	GBP7	1.56905	-3.58857	5.114	4.43457e-07	1.19387e-06	5.60538
ENSG00000230146	ENSG00000230146	#N/A	SEPHS1P4	1.55645	-3.92842	5.11084	4.50597e-07	1.21126e-06	5.61401
ENSG00000260029	ENSG00000260029	#N/A	RP11-401P9.1	1.90836	-4.51999	5.10623	4.61182e-07	1.23839e-06	5.62164
ENSG00000161133	ENSG00000161133	373856	USP41	1.57434	-3.488	5.1039	4.66633e-07	1.25222e-06	5.55022
ENSG00000124915	ENSG00000124915	26070	DKFZP434K028	1.63741	-3.03558	5.09334	4.92082e-07	1.31641e-06	5.47409
ENSG00000126583	ENSG00000126583	5582	PRKCG	2.14305	-0.537946	5.09011	5.00129e-07	1.33708e-06	5.32426
ENSG00000225101	ENSG00000225101	#N/A	OR52K3P	1.67031	-2.94957	5.08383	5.16164e-07	1.37715e-06	5.42379
ENSG00000078579	ENSG00000078579	26281	FGF20	2.66206	-3.15268	5.08377	5.16323e-07	1.37743e-06	5.488
ENSG00000099937	ENSG00000099937	3053	SERPIND1	2.27585	-1.31492	5.083	5.18315e-07	1.3823e-06	5.35009
ENSG00000250526	ENSG00000250526	#N/A	CCT6P2	1.6543	-3.11224	5.08226	5.20242e-07	1.38714e-06	5.4336
ENSG00000177508	ENSG00000177508	79191	IRX3	2.01551	-1.24127	5.07974	5.26867e-07	1.40406e-06	5.31506
ENSG00000180438	ENSG00000180438	348825	TPRXL	2.05515	-1.68176	5.07591	5.37065e-07	1.42941e-06	5.32644
ENSG00000279862	ENSG00000279862	#N/A	RP11-423E7.2	1.66313	-3.55958	5.07044	5.51991e-07	1.46757e-06	5.39733
ENSG00000145192	ENSG00000145192	197	AHSG	2.19718	-3.35227	5.06454	5.68536e-07	1.5098e-06	5.38923
ENSG00000250568	ENSG00000250568	#N/A	RP11-333E13.2	2.09047	-2.08543	5.06436	5.69062e-07	1.51103e-06	5.3088
ENSG00000213409	ENSG00000213409	#N/A	C1QBPP2	1.58282	-3.70136	5.06202	5.75766e-07	1.5277e-06	5.36597
ENSG00000274997	ENSG00000274997	85235	HIST1H2AH	1.93435	-3.50311	5.05946	5.83161e-07	1.54699e-06	5.35648
ENSG00000249413	ENSG00000249413	#N/A	RP11-25H12.1	1.61475	-4.2009	5.05926	5.83763e-07	1.54826e-06	5.37803
ENSG00000259439	ENSG00000259439	#N/A	RP11-89K21.1	2.70735	-1.98287	5.05658	5.91611e-07	1.56791e-06	5.28896
ENSG00000133488	ENSG00000133488	284904	SEC14L4	2.20883	-2.88323	5.05622	5.92685e-07	1.57059e-06	5.31675
ENSG00000261092	ENSG00000261092	#N/A	RP11-21B23.2	1.61526	-4.85586	5.05073	6.09153e-07	1.61184e-06	5.35629
ENSG00000230699	ENSG00000230699	#N/A	RP11-54O7.1	1.58246	-3.48748	5.04031	6.41655e-07	1.69264e-06	5.24435
ENSG00000257127	ENSG00000257127	574028	CLLU1	1.68616	-4.28213	5.03577	6.5634e-07	1.72883e-06	5.273
ENSG00000144810	ENSG00000144810	1295	COL8A1	1.50006	4.54365	5.03527	6.57954e-07	1.73272e-06	4.53838
ENSG00000226025	ENSG00000226025	400696	LGALS17A	2.04477	-2.29458	5.03373	6.63038e-07	1.74482e-06	5.16391
ENSG00000197046	ENSG00000197046	284266	SIGLEC15	1.53682	0.133848	5.02941	6.7745e-07	1.78012e-06	4.95816
ENSG00000226747	ENSG00000226747	101927196	AC007966.1	1.62789	-2.80005	5.02924	6.78002e-07	1.78139e-06	5.14798
ENSG00000172061	ENSG00000172061	131578	LRRC15	1.51409	3.08263	5.02585	6.89534e-07	1.81073e-06	4.68177
ENSG00000019186	ENSG00000019186	1591	CYP24A1	2.24664	-1.66888	5.01746	7.18883e-07	1.88227e-06	5.05509
ENSG00000105697	ENSG00000105697	57817	HAMP	1.55456	-2.01484	5.01658	7.22013e-07	1.88981e-06	5.03637
ENSG00000108759	ENSG00000108759	3882	KRT32	1.55635	-4.91127	5.01422	7.30534e-07	1.91017e-06	5.18234
ENSG00000130600	ENSG00000130600	102724852	H19	2.2893	3.3806	5.00093	7.80245e-07	2.0352e-06	4.60412
ENSG00000213197	ENSG00000213197	#N/A	AC012066.1	1.55562	-3.63168	5.00001	7.83812e-07	2.04393e-06	5.06525
ENSG00000135625	ENSG00000135625	1961	EGR4	1.71094	-2.59567	4.98718	8.35131e-07	2.17118e-06	4.94199
ENSG00000100078	ENSG00000100078	50487	PLA2G3	3.08269	-1.26314	4.98659	8.3758e-07	2.17733e-06	4.93219
ENSG00000110427	ENSG00000110427	25758	KIAA1549L	1.94933	0.79132	4.98536	8.42688e-07	2.19015e-06	4.72454
ENSG00000142623	ENSG00000142623	29943	PADI1	1.61463	0.278632	4.97925	8.68462e-07	2.25456e-06	4.71294
ENSG00000214429	ENSG00000214429	#N/A	CYCSP6	2.46938	-2.3581	4.97378	8.92234e-07	2.31291e-06	4.90226
ENSG00000137270	ENSG00000137270	8521	GCM1	1.5439	-3.90811	4.96898	9.1354e-07	2.36544e-06	4.92946
ENSG00000249509	ENSG00000249509	#N/A	RP11-402J6.1	1.80805	-4.46903	4.96622	9.2607e-07	2.3964e-06	4.95114
ENSG00000089116	ENSG00000089116	64211	LHX5	1.80493	-4.1256	4.95206	9.92808e-07	2.56062e-06	4.87434
ENSG00000203914	ENSG00000203914	#N/A	HSP90B3P	1.66471	-2.45035	4.95032	1.00129e-06	2.5809e-06	4.76384
ENSG00000105668	ENSG00000105668	11045	UPK1A	1.72059	-3.35443	4.93639	1.07207e-06	2.75359e-06	4.75062
ENSG00000236256	ENSG00000236256	10824	DIAPH2-AS1	1.5093	-2.76103	4.92876	1.11288e-06	2.85322e-06	4.66456
ENSG00000248461	ENSG00000248461	101929745	CTD-2207A17.1	1.70062	-4.65254	4.92863	1.11359e-06	2.85475e-06	4.77679
ENSG00000140835	ENSG00000140835	10164	CHST4	2.88362	-1.00113	4.92559	1.13026e-06	2.89661e-06	4.61496
ENSG00000270722	ENSG00000270722	#N/A	U1	2.12721	-4.08436	4.91897	1.1674e-06	2.98873e-06	4.72726
ENSG00000184357	ENSG00000184357	3009	HIST1H1B	2.11763	-2.26115	4.9155	1.18731e-06	3.03689e-06	4.60587
ENSG00000279024	ENSG00000279024	#N/A	RP11-1193F23.1	1.69616	-4.02733	4.90962	1.22184e-06	3.12139e-06	4.66574
ENSG00000110680	ENSG00000110680	796	CALCA	2.49977	-2.19453	4.90614	1.24272e-06	3.17117e-06	4.57764
ENSG00000230076	ENSG00000230076	#N/A	RPL10P6	1.99777	0.630065	4.90122	1.27285e-06	3.24673e-06	4.34702
ENSG00000116014	ENSG00000116014	84634	KISS1R	1.74254	-2.79583	4.89616	1.30462e-06	3.32606e-06	4.53254
ENSG00000268104	ENSG00000268104	11254	SLC6A14	2.53069	2.49036	4.89004	1.34398e-06	3.4216e-06	4.18943
ENSG00000262406	ENSG00000262406	4321	MMP12	1.56175	5.154	4.89004	1.34401e-06	3.4216e-06	3.7889
ENSG00000204049	ENSG00000204049	#N/A	RP11-126H7.4	1.58535	-4.23735	4.8886	1.35338e-06	3.44441e-06	4.57384
ENSG00000213169	ENSG00000213169	#N/A	RP11-393N4.2	1.52658	-1.07964	4.88276	1.39233e-06	3.5374e-06	4.34804
ENSG00000203783	ENSG00000203783	574414	PRR9	2.37362	-4.12128	4.8782	1.42346e-06	3.61064e-06	4.54035
ENSG00000186895	ENSG00000186895	2248	FGF3	1.69249	-4.70808	4.87528	1.44373e-06	3.66018e-06	4.52897
ENSG00000213293	ENSG00000213293	#N/A	CTD-2666L21.3	2.25737	-1.22557	4.87408	1.45218e-06	3.68086e-06	4.36431
ENSG00000139055	ENSG00000139055	121506	ERP27	1.77163	1.50833	4.87333	1.45746e-06	3.69312e-06	4.13719
ENSG00000205057	ENSG00000205057	574016	CLLU1OS	1.75074	-3.35249	4.87273	1.46172e-06	3.70279e-06	4.45579
ENSG00000230837	ENSG00000230837	#N/A	RPL31P2	1.58795	-3.88693	4.86882	1.48958e-06	3.76994e-06	4.46782
ENSG00000120068	ENSG00000120068	3218	HOXB8	1.98973	4.2545	4.86393	1.52524e-06	3.85394e-06	3.83351
ENSG00000253506	ENSG00000253506	342538	NACA2	1.52783	-1.214	4.86117	1.54572e-06	3.90372e-06	4.25742
ENSG00000268833	ENSG00000268833	#N/A	AC011513.4	1.50314	-2.83985	4.83949	1.71618e-06	4.31157e-06	4.25486
ENSG00000278716	ENSG00000278716	#N/A	LA16c-352F7.1	1.62968	-3.51494	4.83707	1.73629e-06	4.35946e-06	4.29512
ENSG00000214748	ENSG00000214748	#N/A	RP11-332E4.1	2.27513	-2.95326	4.83568	1.74798e-06	4.3875e-06	4.29795
ENSG00000148346	ENSG00000148346	3934	LCN2	1.71318	8.12529	4.8344	1.75876e-06	4.41368e-06	3.36195
ENSG00000275620	ENSG00000275620	100192386	FLJ16779	1.75589	-1.90621	4.83271	1.7731e-06	4.44697e-06	4.17757
ENSG00000189280	ENSG00000189280	2709	GJB5	2.66884	-0.262825	4.82795	1.8141e-06	4.54297e-06	4.0997
ENSG00000137090	ENSG00000137090	1761	DMRT1	1.59871	-4.66898	4.82264	1.86101e-06	4.65583e-06	4.28514
ENSG00000235890	ENSG00000235890	#N/A	TSPEAR-AS1	1.52301	-1.70633	4.81932	1.89088e-06	4.72437e-06	4.08831
ENSG00000200354	ENSG00000200354	677840	SNORA71D	1.90821	-4.35631	4.81553	1.92553e-06	4.80759e-06	4.25063
ENSG00000164398	ENSG00000164398	23305	ACSL6	2.71654	2.82666	4.81025	1.97491e-06	4.92399e-06	3.79877
ENSG00000158874	ENSG00000158874	336	APOA2	2.2868	-3.47742	4.79784	2.09577e-06	5.20507e-06	4.15009
ENSG00000129988	ENSG00000129988	3929	LBP	1.8816	-2.17204	4.79277	2.14711e-06	5.3236e-06	4.01884
ENSG00000220105	ENSG00000220105	#N/A	RP11-307I14.2	1.73474	-4.09507	4.78919	2.18414e-06	5.41165e-06	4.1202
ENSG00000177822	ENSG00000177822	#N/A	AC108142.1	1.6876	-3.06917	4.78833	2.19318e-06	5.43136e-06	4.04461
ENSG00000254111	ENSG00000254111	#N/A	RP11-150O12.5	1.523	-2.38112	4.78776	2.19907e-06	5.44533e-06	3.98835
ENSG00000106483	ENSG00000106483	6424	SFRP4	2.29493	3.88073	4.78487	2.22965e-06	5.51621e-06	3.53714
ENSG00000112499	ENSG00000112499	6582	SLC22A2	1.54886	-2.6823	4.78311	2.24842e-06	5.55991e-06	3.98757
ENSG00000254543	ENSG00000254543	#N/A	HSPD1P2	1.50016	-4.32165	4.77916	2.29117e-06	5.65721e-06	4.07424
ENSG00000263331	ENSG00000263331	#N/A	CTC-508F8.1	1.60845	-4.2114	4.77447	2.34295e-06	5.77709e-06	4.04819
ENSG00000171004	ENSG00000171004	90161	HS6ST2	2.3565	2.70766	4.7698	2.39554e-06	5.90151e-06	3.59962
ENSG00000214313	ENSG00000214313	646282	AZGP1P1	1.59197	-2.50497	4.76852	2.41019e-06	5.93529e-06	3.9148
ENSG00000228462	ENSG00000228462	#N/A	RP11-445N18.3	1.89863	-2.86498	4.76241	2.48119e-06	6.1011e-06	3.93622
ENSG00000162009	ENSG00000162009	6755	SSTR5	2.26177	-1.24789	4.75718	2.54354e-06	6.24276e-06	3.82062
ENSG00000136696	ENSG00000136696	27177	IL36B	1.51386	-4.74437	4.73388	2.84031e-06	6.94184e-06	3.88173
ENSG00000163209	ENSG00000163209	6707	SPRR3	2.45724	-3.69627	4.73093	2.88018e-06	7.03379e-06	3.86028
ENSG00000142700	ENSG00000142700	63950	DMRTA2	2.76999	-1.81556	4.72781	2.923e-06	7.13069e-06	3.75348
ENSG00000174672	ENSG00000174672	9024	BRSK2	1.80021	1.35145	4.71764	3.06652e-06	7.4677e-06	3.43636
ENSG00000249035	ENSG00000249035	101927096	CTB-113P19.1	1.83939	-3.29614	4.71354	3.12643e-06	7.60841e-06	3.73599
ENSG00000274210	ENSG00000274210	#N/A	U1	1.53295	-3.8254	4.70817	3.20639e-06	7.79693e-06	3.72362
ENSG00000251095	ENSG00000251095	#N/A	RP11-115D19.1	3.16488	-2.18848	4.69758	3.37005e-06	8.17264e-06	3.66219
ENSG00000240652	ENSG00000240652	#N/A	RP11-832N8.1	1.6535	-0.182002	4.69376	3.43109e-06	8.3118e-06	3.43404
ENSG00000187867	ENSG00000187867	342979	PALM3	1.66889	0.635398	4.69299	3.44339e-06	8.34079e-06	3.36843
ENSG00000214612	ENSG00000214612	#N/A	RPS19P1	1.95158	-0.888659	4.68049	3.6512e-06	8.82023e-06	3.43948
ENSG00000224712	ENSG00000224712	642778	NPIPA3	1.52059	-2.71101	4.67324	3.77722e-06	9.11145e-06	3.4947
ENSG00000213613	ENSG00000213613	#N/A	RP11-380G5.3	1.8817	-1.49507	4.66891	3.85431e-06	9.28488e-06	3.42358
ENSG00000204866	ENSG00000204866	147920	IGFL2	1.87056	-0.196284	4.65932	4.03074e-06	9.69588e-06	3.28444
ENSG00000112761	ENSG00000112761	8838	WISP3	2.00455	-0.960519	4.65337	4.14407e-06	9.95796e-06	3.31412
ENSG00000227115	ENSG00000227115	100287225	LINC01630	1.65656	-4.46315	4.6251	4.72584e-06	1.12779e-05	3.39184
ENSG00000143556	ENSG00000143556	6278	S100A7	1.75726	-4.26936	4.6221	4.79189e-06	1.14257e-05	3.37453
ENSG00000163218	ENSG00000163218	57115	PGLYRP4	1.53845	-3.45657	4.6169	4.90871e-06	1.16908e-05	3.29426
ENSG00000227309	ENSG00000227309	#N/A	AC140076.1	2.0952	-3.77026	4.61137	5.03592e-06	1.19722e-05	3.3236
ENSG00000105048	ENSG00000105048	7138	TNNT1	2.14714	-0.123729	4.59877	5.33763e-06	1.26546e-05	3.02678
ENSG00000134812	ENSG00000134812	2694	GIF	2.09301	-0.938556	4.59821	5.35139e-06	1.26847e-05	3.0762
ENSG00000177238	ENSG00000177238	493829	TRIM72	2.42382	-0.857197	4.5814	5.78213e-06	1.36501e-05	3.01689
ENSG00000253173	ENSG00000253173	#N/A	RP11-152C15.1	1.56996	-4.04376	4.57387	5.98557e-06	1.41091e-05	3.14887
ENSG00000161798	ENSG00000161798	362	AQP5	2.37694	-1.54484	4.57221	6.03123e-06	1.42114e-05	3.01782
ENSG00000258401	ENSG00000258401	#N/A	RP11-326E7.1	1.61091	-4.19884	4.5639	6.26564e-06	1.47345e-05	3.11406
ENSG00000092758	ENSG00000092758	1299	COL9A3	1.67671	3.30073	4.56252	6.30527e-06	1.48222e-05	2.54759
ENSG00000215182	ENSG00000215182	4586	MUC5AC	3.08036	2.01205	4.56114	6.34544e-06	1.49096e-05	2.77802
ENSG00000144452	ENSG00000144452	26154	ABCA12	2.17543	-1.21089	4.55259	6.59858e-06	1.54796e-05	2.89871
ENSG00000224122	ENSG00000224122	100861520	POU6F2-AS1	1.68932	-4.71193	4.54878	6.7145e-06	1.57324e-05	3.06245
ENSG00000188624	ENSG00000188624	388555	IGFL3	1.68405	-3.62071	4.54715	6.76471e-06	1.58471e-05	3.00649
ENSG00000106038	ENSG00000106038	2128	EVX1	2.33868	0.967351	4.54241	6.91258e-06	1.61738e-05	2.71979
ENSG00000168267	ENSG00000168267	256297	PTF1A	1.86959	-4.51386	4.54202	6.92508e-06	1.62e-05	3.03211
ENSG00000201998	ENSG00000201998	677808	SNORA23	1.86459	-3.92895	4.53565	7.12907e-06	1.66569e-05	2.9844
ENSG00000237988	ENSG00000237988	#N/A	OR2I1P	1.61263	2.65446	4.53225	7.2404e-06	1.69028e-05	2.48774
ENSG00000249743	ENSG00000249743	#N/A	RP11-60A8.1	2.26912	-2.26007	4.53022	7.30782e-06	1.70538e-05	2.87395
ENSG00000226416	ENSG00000226416	100133545	MRPL23-AS1	1.77061	-3.72831	4.51808	7.72272e-06	1.79751e-05	2.89089
ENSG00000213315	ENSG00000213315	#N/A	CTD-3035D6.1	1.69896	0.648667	4.51774	7.73466e-06	1.80012e-05	2.60871
ENSG00000278463	ENSG00000278463	8335	HIST1H2AB	1.69135	-4.11391	4.51589	7.7997e-06	1.81425e-05	2.90109
ENSG00000227304	ENSG00000227304	#N/A	RP11-791G16.2	1.55187	-2.07412	4.51466	7.8436e-06	1.82412e-05	2.76409
ENSG00000236480	ENSG00000236480	#N/A	PKMP1	1.53512	-2.08304	4.51266	7.91496e-06	1.83952e-05	2.75537
ENSG00000234985	ENSG00000234985	#N/A	RP11-3L10.3	2.37298	-1.43655	4.50858	8.06301e-06	1.87132e-05	2.74802
ENSG00000205922	ENSG00000205922	390874	ONECUT3	2.8719	-2.23768	4.4925	8.67199e-06	2.00613e-05	2.7479
ENSG00000264229	ENSG00000264229	100151683	RNU4ATAC	1.57542	-3.80564	4.49131	8.71869e-06	2.01582e-05	2.77068
ENSG00000169245	ENSG00000169245	3627	CXCL10	1.58524	3.71919	4.48617	8.92348e-06	2.05993e-05	2.15736
ENSG00000112238	ENSG00000112238	59336	PRDM13	2.03521	-3.19576	4.47834	9.24465e-06	2.12935e-05	2.7008
ENSG00000182798	ENSG00000182798	645864	MAGEB17	2.58389	-1.78487	4.47312	9.4646e-06	2.1762e-05	2.6152
ENSG00000123388	ENSG00000123388	3227	HOXC11	2.70367	-2.46727	4.46945	9.62253e-06	2.20988e-05	2.65327
ENSG00000134762	ENSG00000134762	1825	DSC3	2.25975	1.26826	4.45188	1.04134e-05	2.38101e-05	2.29826
ENSG00000198542	ENSG00000198542	9358	ITGBL1	1.6703	1.05234	4.44911	1.05435e-05	2.40878e-05	2.26754
ENSG00000186377	ENSG00000186377	260293	CYP4X1	1.69078	2.191	4.44836	1.05791e-05	2.41627e-05	2.17409
ENSG00000250874	ENSG00000250874	#N/A	CTC-480C2.1	1.51842	-4.9942	4.44835	1.05792e-05	2.41627e-05	2.63192
ENSG00000186526	ENSG00000186526	11283	CYP4F8	1.59452	-2.77692	4.4463	1.06773e-05	2.43666e-05	2.51153
ENSG00000264424	ENSG00000264424	4622	MYH4	1.50249	-2.88604	4.4422	1.08748e-05	2.47949e-05	2.49626
ENSG00000278705	ENSG00000278705	8366	HIST1H4B	1.82613	-3.69333	4.43946	1.10093e-05	2.50855e-05	2.55699
ENSG00000240950	ENSG00000240950	#N/A	RP11-372E1.1	1.76648	-0.165248	4.43787	1.10877e-05	2.5248e-05	2.32017
ENSG00000112115	ENSG00000112115	3605	IL17A	1.7468	-2.85163	4.43608	1.11771e-05	2.54399e-05	2.48416
ENSG00000110195	ENSG00000110195	2348	FOLR1	2.14557	0.221533	4.43508	1.12274e-05	2.55476e-05	2.29516
ENSG00000230453	ENSG00000230453	441459	ANKRD18B	1.62257	-3.52035	4.42103	1.19546e-05	2.70864e-05	2.45078
ENSG00000109255	ENSG00000109255	10874	NMU	1.72289	1.14267	4.4199	1.2015e-05	2.72133e-05	2.14368
ENSG00000015520	ENSG00000015520	29881	NPC1L1	1.95543	0.240095	4.41525	1.22663e-05	2.77524e-05	2.19645
ENSG00000276903	ENSG00000276903	8332	HIST1H2AL	1.57137	-3.69061	4.41154	1.24709e-05	2.81794e-05	2.42379
ENSG00000084453	ENSG00000084453	6579	SLCO1A2	1.87715	-3.39067	4.40913	1.26054e-05	2.84603e-05	2.40987
ENSG00000171557	ENSG00000171557	2266	FGG	1.69975	-4.43995	4.397	1.33041e-05	2.99647e-05	2.40841
ENSG00000219222	ENSG00000219222	#N/A	RPL12P47	2.09632	-3.52751	4.39583	1.33731e-05	3.0112e-05	2.38409
ENSG00000170965	ENSG00000170965	10761	PLAC1	1.53916	-2.24042	4.39257	1.3568e-05	3.05289e-05	2.24453
ENSG00000101144	ENSG00000101144	655	BMP7	2.03832	3.96879	4.37922	1.43949e-05	3.23225e-05	1.7182
ENSG00000230426	ENSG00000230426	#N/A	ERVMER61-1	2.03826	-4.422	4.37613	1.45932e-05	3.27413e-05	2.32383
ENSG00000237676	ENSG00000237676	#N/A	RPL30P4	1.58976	-2.58263	4.36885	1.50703e-05	3.37542e-05	2.17844
ENSG00000241547	ENSG00000241547	#N/A	ACTG1P20	1.54456	-0.390157	4.36768	1.51479e-05	3.39159e-05	2.02384
ENSG00000135960	ENSG00000135960	10913	EDAR	1.80286	2.9359	4.36634	1.52379e-05	3.41083e-05	1.76024
ENSG00000127928	ENSG00000127928	2792	GNGT1	1.97824	-2.90464	4.36337	1.54388e-05	3.45301e-05	2.18884
ENSG00000250337	ENSG00000250337	643401	LINC01021	2.51798	-2.67642	4.36318	1.54517e-05	3.4556e-05	2.20631
ENSG00000275379	ENSG00000275379	8354	HIST1H3I	1.64973	-4.0889	4.35502	1.60179e-05	3.57517e-05	2.21412
ENSG00000233839	ENSG00000233839	#N/A	RP11-389O22.4	1.83703	-3.28549	4.35032	1.63532e-05	3.64708e-05	2.16351
ENSG00000109205	ENSG00000109205	54959	ODAM	1.8753	0.240439	4.34711	1.65851e-05	3.69684e-05	1.90329
ENSG00000231416	ENSG00000231416	#N/A	RP11-422P24.9	1.79236	-3.28377	4.34409	1.6807e-05	3.74395e-05	2.13521
ENSG00000114771	ENSG00000114771	13	AADAC	1.62688	-1.90805	4.34235	1.69362e-05	3.77106e-05	2.01607
ENSG00000142619	ENSG00000142619	51702	PADI3	2.11663	-1.31074	4.32001	1.86788e-05	4.14064e-05	1.91054
ENSG00000233287	ENSG00000233287	#N/A	AC009362.2	1.91258	-2.58658	4.3102	1.9497e-05	4.31092e-05	1.95673
ENSG00000182352	ENSG00000182352	#N/A	C17orf77	2.55093	-1.21997	4.30057	2.03335e-05	4.48557e-05	1.85058
ENSG00000215057	ENSG00000215057	#N/A	PKMP5	1.54939	-3.54291	4.2987	2.05003e-05	4.51997e-05	1.94806
ENSG00000213820	ENSG00000213820	#N/A	RPL13P2	1.89726	-1.73172	4.27767	2.24629e-05	4.92446e-05	1.76418
ENSG00000242327	ENSG00000242327	#N/A	CTD-2184D3.1	2.07465	-2.75325	4.26897	2.33257e-05	5.10288e-05	1.80726
ENSG00000179066	ENSG00000179066	#N/A	CTD-2527I21.15	1.55664	-3.73911	4.26676	2.35501e-05	5.14927e-05	1.82197
ENSG00000214336	ENSG00000214336	344167	FOXI3	1.62951	-4.61294	4.26592	2.3636e-05	5.16715e-05	1.86711
ENSG00000199347	ENSG00000199347	26829	RNU5E-1	1.87011	-4.42025	4.26027	2.42207e-05	5.28987e-05	1.84298
ENSG00000073067	ENSG00000073067	54905	CYP2W1	2.67328	3.20605	4.25236	2.50621e-05	5.46315e-05	1.33345
ENSG00000275896	ENSG00000275896	5645	PRSS2	2.92365	0.130468	4.25158	2.51475e-05	5.47937e-05	1.57913
ENSG00000271134	ENSG00000271134	#N/A	RP11-416L21.2	1.51698	-4.55027	4.24537	2.58303e-05	5.61836e-05	1.78051
ENSG00000203785	ENSG00000203785	6704	SPRR2E	1.52874	-4.89808	4.24532	2.58353e-05	5.61897e-05	1.78478
ENSG00000161652	ENSG00000161652	126123	IZUMO2	1.8839	-3.09956	4.23814	2.66466e-05	5.78734e-05	1.68108
ENSG00000229314	ENSG00000229314	5004	ORM1	2.0564	-3.25912	4.23403	2.71224e-05	5.88304e-05	1.68576
ENSG00000166415	ENSG00000166415	256764	WDR72	2.1609	2.71471	4.23138	2.7433e-05	5.94936e-05	1.25225
ENSG00000198842	ENSG00000198842	92235	DUSP27	3.8087	1.3388	4.2237	2.83537e-05	6.13892e-05	1.43731
ENSG00000176043	ENSG00000176043	#N/A	RP1-146I3.1	1.68362	-3.19739	4.21599	2.93068e-05	6.33213e-05	1.59653
ENSG00000188883	ENSG00000188883	346689	KLRG2	1.9517	-2.33027	4.20653	3.05176e-05	6.57839e-05	1.50496
ENSG00000213361	ENSG00000213361	#N/A	RP4-778K6.1	1.69275	-3.31704	4.19903	3.1512e-05	6.78396e-05	1.53602
ENSG00000207008	ENSG00000207008	677833	SNORA54	1.63332	-4.69333	4.19354	3.22585e-05	6.93453e-05	1.57329
ENSG00000277559	ENSG00000277559	#N/A	RP11-434E6.4	1.6766	-3.64869	4.1915	3.25409e-05	6.98862e-05	1.51658
ENSG00000124882	ENSG00000124882	2069	EREG	2.10235	4.31504	4.1893	3.28471e-05	7.05014e-05	0.891585
ENSG00000254270	ENSG00000254270	#N/A	ERHP1	1.5599	-3.79339	4.18292	3.37528e-05	7.23213e-05	1.49287
ENSG00000184956	ENSG00000184956	4588	MUC6	2.49408	-0.455109	4.18055	3.40953e-05	7.29987e-05	1.30767
ENSG00000234477	ENSG00000234477	#N/A	AC004231.2	1.55261	-3.18472	4.17361	3.51154e-05	7.50672e-05	1.40776
ENSG00000170577	ENSG00000170577	10736	SIX2	1.75303	-1.39669	4.1585	3.74407e-05	7.97517e-05	1.23395
ENSG00000251493	ENSG00000251493	2297	FOXD1	2.06308	-0.716736	4.15798	3.75231e-05	7.99203e-05	1.2071
ENSG00000255398	ENSG00000255398	8843	HCAR3	1.8686	-2.0007	4.14978	3.88487e-05	8.2568e-05	1.25208
ENSG00000240280	ENSG00000240280	146771	TCAM1P	1.6576	-3.96432	4.1486	3.90419e-05	8.29503e-05	1.36341
ENSG00000213641	ENSG00000213641	#N/A	RPL7AP4	1.63502	-3.46186	4.14776	3.91812e-05	8.31968e-05	1.33579
ENSG00000263781	ENSG00000263781	#N/A	RP11-321A17.3	1.57183	-3.15664	4.14429	3.97609e-05	8.43776e-05	1.2961
ENSG00000244485	ENSG00000244485	#N/A	RPL18P13	1.96895	-2.6689	4.13517	4.13209e-05	8.75226e-05	1.25521
ENSG00000244743	ENSG00000244743	#N/A	RP11-8P13.1	1.55661	-4.65529	4.13131	4.1998e-05	8.88311e-05	1.32375
ENSG00000225616	ENSG00000225616	#N/A	RP4-604A21.1	2.20368	-0.811662	4.12884	4.24371e-05	8.97065e-05	1.11856
ENSG00000131910	ENSG00000131910	8431	NR0B2	1.56597	0.931882	4.11859	4.43073e-05	9.34074e-05	0.909601
ENSG00000169253	ENSG00000169253	#N/A	RP11-220D10.1	1.54135	-2.17256	4.11619	4.47562e-05	9.42424e-05	1.11734
ENSG00000279281	ENSG00000279281	#N/A	RP11-226M10.3	1.5764	-3.77333	4.11296	4.5367e-05	9.54643e-05	1.20478
ENSG00000151224	ENSG00000151224	4143	MAT1A	1.76387	0.403979	4.11187	4.55742e-05	9.5868e-05	0.929182
ENSG00000136352	ENSG00000136352	7080	NKX2-1	2.23279	-3.98514	4.10383	4.71379e-05	9.89991e-05	1.20947
ENSG00000240052	ENSG00000240052	#N/A	RP11-289K10.1	1.57833	-3.81793	4.10197	4.75056e-05	9.97044e-05	1.17268
ENSG00000278588	ENSG00000278588	8346	HIST1H2BI	1.62532	-4.26474	4.09681	4.85429e-05	0.000101787	1.17333
ENSG00000213816	ENSG00000213816	#N/A	CNN2P4	1.96224	-4.07659	4.09645	4.8615e-05	0.00010193	1.18138
ENSG00000232023	ENSG00000232023	#N/A	AC009410.1	1.92006	-3.25643	4.09081	4.97757e-05	0.00010418	1.10333
ENSG00000196917	ENSG00000196917	27198	HCAR1	1.82337	-0.831853	4.08959	5.00292e-05	0.000104684	0.92446
ENSG00000197506	ENSG00000197506	64078	SLC28A3	1.59248	1.99874	4.08592	5.08028e-05	0.00010617	0.689851
ENSG00000253649	ENSG00000253649	#N/A	PRSS51	1.52308	-1.80147	4.08451	5.11025e-05	0.000106716	0.953051
ENSG00000126010	ENSG00000126010	2925	GRPR	1.51145	-1.98401	4.0741	5.33681e-05	0.000111187	0.924
ENSG00000138083	ENSG00000138083	6496	SIX3	1.66682	-3.83698	4.0692	5.44683e-05	0.000113387	1.04092
ENSG00000172551	ENSG00000172551	118430	MUCL1	1.6311	-3.66908	4.05913	5.67938e-05	0.000117971	0.990355
ENSG00000213177	ENSG00000213177	#N/A	PRDX2P4	1.54635	-3.94572	4.05172	5.85679e-05	0.000121474	0.981383
ENSG00000180537	ENSG00000180537	221687	RNF182	1.66507	-1.6313	4.03738	6.21479e-05	0.000128505	0.766049
ENSG00000256817	ENSG00000256817	#N/A	TPT1P12	1.82026	-3.32524	4.03203	6.35355e-05	0.0001312	0.881493
ENSG00000226532	ENSG00000226532	#N/A	RP5-1052M9.1	2.29384	-2.46813	4.0285	6.44682e-05	0.000132984	0.839864
ENSG00000168631	ENSG00000168631	135656	DPCR1	1.54618	-3.61356	4.01017	6.952e-05	0.000142792	0.789475
ENSG00000183242	ENSG00000183242	#N/A	WT1-AS	1.52587	-4.2149	4.00713	7.03933e-05	0.000144396	0.815358
ENSG00000140519	ENSG00000140519	51458	RHCG	1.55875	-0.149624	4.00635	7.06201e-05	0.000144802	0.540598
ENSG00000006377	ENSG00000006377	1750	DLX6	2.03034	-2.30274	4.00363	7.14127e-05	0.000146307	0.704073
ENSG00000172016	ENSG00000172016	5068	REG3A	3.74757	2.32039	3.99929	7.26943e-05	0.000148823	0.482072
ENSG00000252010	ENSG00000252010	677775	SCARNA5	1.91675	-3.48741	3.97222	8.11976e-05	0.000165109	0.657234
ENSG00000242634	ENSG00000242634	#N/A	RPS24P16	1.57828	-4.10044	3.96755	8.27592e-05	0.000168052	0.666141
ENSG00000250920	ENSG00000250920	#N/A	RP11-297P16.4	2.38171	-3.69949	3.9664	8.31461e-05	0.000168783	0.669697
ENSG00000197632	ENSG00000197632	5055	SERPINB2	1.91842	-2.43076	3.95171	8.82605e-05	0.000178527	0.509357
ENSG00000221867	ENSG00000221867	4102	MAGEA3	2.63394	-3.84731	3.94759	8.97485e-05	0.000181376	0.605848
ENSG00000205414	ENSG00000205414	#N/A	RP11-401P9.6	1.51111	-2.04353	3.9467	9.00734e-05	0.000182003	0.435269
ENSG00000121075	ENSG00000121075	9496	TBX4	1.55599	-2.74503	3.9201	0.000100296	0.000201163	0.386196
ENSG00000249196	ENSG00000249196	283352	RP11-669N7.2	1.77238	-4.6587	3.88508	0.000115441	0.000229733	0.373062
ENSG00000136231	ENSG00000136231	10643	IGF2BP3	2.13328	-0.262203	3.8708	0.000122214	0.000242459	0.060809
ENSG00000229814	ENSG00000229814	#N/A	RPL35AP21	1.65547	-3.95192	3.85649	0.000129377	0.000255718	0.243582
ENSG00000213269	ENSG00000213269	#N/A	AC004386.4	1.53317	-2.76989	3.85374	0.000130801	0.00025843	0.147434
ENSG00000232203	ENSG00000232203	#N/A	SLC25A6P2	1.7714	-2.343	3.83909	0.000138627	0.000272985	0.0804252
ENSG00000248565	ENSG00000248565	#N/A	TECRP2	1.58758	-4.16207	3.839	0.000138676	0.000273061	0.186886
ENSG00000233392	ENSG00000233392	200772	AC104809.4	1.51905	-2.9145	3.80147	0.0001608	0.000313611	-0.0475391
ENSG00000241361	ENSG00000241361	#N/A	SLC25A24P1	1.52868	-4.05757	3.79103	0.000167517	0.000325873	-0.00927793
ENSG00000238178	ENSG00000238178	#N/A	RP11-431J24.2	1.9472	-0.996824	3.78028	0.000174716	0.000338796	-0.236364
ENSG00000231764	ENSG00000231764	#N/A	DLX6-AS1	2.04523	-1.9172	3.77953	0.000175233	0.000339746	-0.166692
ENSG00000146678	ENSG00000146678	3484	IGFBP1	1.63412	-2.79062	3.76047	0.000188755	0.000364184	-0.196351
ENSG00000172023	ENSG00000172023	5968	REG1B	3.1903	0.884539	3.75479	0.000192971	0.00037186	-0.374329
ENSG00000272620	ENSG00000272620	84740	AFAP1-AS1	2.06977	-0.441581	3.7476	0.000198431	0.000381645	-0.383409
ENSG00000176343	ENSG00000176343	#N/A	RPL37AP8	1.96344	-2.48356	3.73742	0.000206419	0.000396139	-0.270197
ENSG00000197172	ENSG00000197172	4105	MAGEA6	2.38322	-4.01939	3.73361	0.000209488	0.000401676	-0.188143
ENSG00000102854	ENSG00000102854	10232	MSLN	1.63209	4.69998	3.73326	0.000209771	0.000402157	-0.956915
ENSG00000115386	ENSG00000115386	5967	REG1A	3.80797	4.39986	3.72251	0.000218667	0.000417642	-0.721064
ENSG00000100593	ENSG00000100593	145501	ISM2	1.71438	-1.06169	3.71826	0.000222281	0.000424026	-0.467826
ENSG00000167757	ENSG00000167757	11012	KLK11	1.66922	1.7974	3.71804	0.00022247	0.000424354	-0.674394
ENSG00000197061	ENSG00000197061	8364	HIST1H4C	1.52927	-3.15009	3.7092	0.000230175	0.000438016	-0.365425
ENSG00000280623	ENSG00000280623	#N/A	PCAT14	1.88253	-2.82664	3.70382	0.000234985	0.000446388	-0.384377
ENSG00000213401	ENSG00000213401	4111	MAGEA12	1.92649	-4.43381	3.70244	0.00023623	0.000448581	-0.298582
ENSG00000243297	ENSG00000243297	#N/A	RPL31P61	1.51126	-3.12442	3.69201	0.000245878	0.000465837	-0.420859
ENSG00000213867	ENSG00000213867	#N/A	RP11-829H16.2	1.59629	-3.22632	3.68485	0.000252707	0.000477731	-0.433406
ENSG00000057593	ENSG00000057593	2155	F7	1.59499	-1.04688	3.63397	0.000306675	0.000572568	-0.77731
ENSG00000239223	ENSG00000239223	#N/A	RPL34P31	1.65732	-2.52731	3.63215	0.000308793	0.000576264	-0.664406
ENSG00000187258	ENSG00000187258	387129	NPSR1	2.50609	-1.29935	3.62769	0.000314035	0.000585218	-0.724743
ENSG00000228630	ENSG00000228630	100124700	HOTAIR	1.73048	-3.44076	3.60597	0.000340806	0.000632936	-0.702069
ENSG00000237730	ENSG00000237730	#N/A	RP11-459A10.1	1.70556	-2.82637	3.53088	0.000450788	0.000824517	-0.991834
ENSG00000164532	ENSG00000164532	57057	TBX20	1.6578	-2.87973	3.52619	0.000458654	0.000838044	-1.0196
ENSG00000278505	ENSG00000278505	284099	C17orf78	1.6473	-2.63301	3.5254	0.000459999	0.000840258	-1.04009
ENSG00000248810	ENSG00000248810	#N/A	RP11-362F19.1	2.06187	-2.12416	3.52478	0.000461053	0.000841997	-1.0544
ENSG00000213822	ENSG00000213822	#N/A	CEACAM18	1.63559	-2.90865	3.51482	0.000478268	0.00087178	-1.05531
ENSG00000198930	ENSG00000198930	158511	CSAG1	1.61572	-4.41992	3.49716	0.000510304	0.000926731	-1.02191
ENSG00000181143	ENSG00000181143	94025	MUC16	1.57053	-2.06394	3.41631	0.000684193	0.00122036	-1.45084
ENSG00000199568	ENSG00000199568	26831	RNU5A-1	1.60612	-4.57249	3.3941	0.000740845	0.00131531	-1.36169
ENSG00000180178	ENSG00000180178	#N/A	FAR2P1	1.86713	-3.27728	3.38352	0.000769337	0.00136276	-1.46062
ENSG00000204983	ENSG00000204983	5644	PRSS1	1.51196	-2.24997	3.34369	0.000886031	0.0015565	-1.68216
ENSG00000237643	ENSG00000237643	#N/A	RP11-462G2.1	2.12059	0.782664	3.337	0.000907156	0.00159193	-1.87724
ENSG00000261520	ENSG00000261520	#N/A	DLGAP1-AS5	1.60412	-3.96392	3.32394	0.000949794	0.00166197	-1.62104
ENSG00000182968	ENSG00000182968	6656	SOX1	1.87234	-1.99337	3.22414	0.00134246	0.00229904	-2.06279
ENSG00000186474	ENSG00000186474	43849	KLK12	1.50864	0.362466	3.17343	0.00159516	0.00270164	-2.40662
ENSG00000231826	ENSG00000231826	102723854	AC016735.2	1.73991	-0.282314	3.10638	0.00199684	0.00333539	-2.55665
ENSG00000214259	ENSG00000214259	#N/A	RP11-568J23.1	1.546	-3.00759	3.08892	0.00211574	0.0035206	-2.41378
ENSG00000185247	ENSG00000185247	4110	MAGEA11	1.79511	-3.62421	3.08213	0.00216368	0.00359535	-2.38775
ENSG00000272218	ENSG00000272218	#N/A	RP11-11N5.3	1.50691	-3.60994	3.06536	0.0022865	0.00378835	-2.45788
ENSG00000066405	ENSG00000066405	51208	CLDN18	1.79543	-1.13869	2.97749	0.003041	0.00494989	-2.87809
ENSG00000202538	ENSG00000202538	26834	RNU4-2	1.64704	-2.29807	2.93907	0.0034376	0.00555459	-2.9094
ENSG00000200795	ENSG00000200795	26835	RNU4-1	1.53913	-3.21634	2.92717	0.00356958	0.00575334	-2.88502
ENSG00000250829	ENSG00000250829	#N/A	RP11-11N5.1	1.6348	-2.49557	2.86925	0.00428104	0.00682503	-3.10045

## Sheet: go
Category	Term	Count	%	PValue	Genes	List Total	Pop Hits	Pop Total	Fold Enrichment	Bonferroni	Benjamini	FDR
GOTERM_BP_DIRECT	GO:0030574~collagen catabolic process	17	1.64569e+16	6.33661e+06	4320, 4321, 9313, 4322, 5653, 1295, 1303, 1301, 1300, 1277, 4312, 5645, 4314, 4316, 4317, 9509, 4319	710	64	16792	6282218309859150	1.86865e+11	1.86867e+10	1.84839e+11
GOTERM_BP_DIRECT	GO:0008544~epidermis development	18	1.7425e+16	7.72262e+07	6278, 5650, 3881, 6698, 5454, 3882, 6707, 57822, 10913, 29841, 3872, 6700, 6699, 2709, 6704, 6703, 3889, 3868	710	85	16792	5.00838e+16	2.27714e+12	1.1387e+12	1.12634e+12
GOTERM_BP_DIRECT	GO:0022617~extracellular matrix disassembly	16	1.54889e+16	5.37609e+08	7076, 6696, 5650, 4320, 4321, 9313, 4322, 176, 4312, 9507, 5644, 5645, 4314, 4316, 4317, 4319	710	76	16792	4979095626389910	0.001584153853077308	5.2847e+11	5.22735e+11
GOTERM_BP_DIRECT	GO:0008285~negative regulation of cell proliferation	39	377541142303969	2.16124e+10	50507, 8335, 8313, 7161, 2172, 7020, 990, 3814, 144455, 27085, 655, 2069, 3576, 4488, 6424, 53820, 54997, 3976, 3651, 4487, 3552, 1594, 8061, 7490, 6282, 5629, 1029, 389549, 3624, 563, 10669, 6755, 2919, 53834, 4830, 5008, 10202, 6659, 8519	710	396	16792	2329236022193760	0.0063532458056396734	0.0015933766685094495	0.0015760867216148065
GOTERM_BP_DIRECT	GO:0006953~acute-phase response	11	1.06486e+16	3.53231e+09	3557, 6289, 2147, 3929, 7036, 5068, 5004, 57817, 5005, 6291, 197	710	39	16792	6670711448176230	0.010362725207030077	0.0020833547381165717	0.0020607479725622377
GOTERM_BP_DIRECT	GO:0045944~positive regulation of transcription from RNA polymerase II promoter	71	6873184898354300	1.06658e+11	7080, 390874, 7161, 51085, 57822, 10736, 4609, 29028, 51561, 51442, 6469, 56938, 8767, 4605, 3170, 51804, 3651, 2001, 3299, 8061, 7291, 7490, 5629, 1029, 2118, 1820, 51176, 6556, 345643, 1869, 3605, 2637, 23109, 6496, 6495, 4233, 1440, 9480, 2297, 256297, 29128, 5083, 7020, 144455, 27063, 2128, 57167, 29841, 655, 3976, 7472, 5054, 6662, 5013, 7036, 8521, 5454, 4487, 3552, 2020, 3624, 3227, 3589, …	710	981	16792	1.71172e+16	0.0309639782780311	0.005242220987442823	0.005185336934679795
GOTERM_BP_DIRECT	GO:0008284~positive regulation of cell proliferation	41	3969022265246850	1.7593e+11	11082, 6374, 9965, 1440, 29923, 2253, 51085, 1437, 374, 80320, 4828, 4609, 2248, 994, 2147, 2069, 6469, 3853, 3976, 7076, 7472, 6662, 5454, 8862, 3651, 3299, 8061, 5629, 3589, 1961, 57332, 51176, 6997, 5008, 9928, 8817, 6659, 56648, 5967, 26281, 3627	710	466	16792	2.08086e+16	0.05055918583711527	0.007411661139994493	0.007331236197139349
GOTERM_BP_DIRECT	GO:0030178~negative regulation of Wnt signaling pathway	11	1.06486e+16	5.35114e+10	145258, 27121, 595, 6496, 4188, 54894, 84133, 6424, 4435, 387914, 147111	710	52	16792	5003033586132170	0.14598751506586938	0.01931597058780795	0.019106370364406842
GOTERM_BP_DIRECT	GO:0000122~negative regulation of transcription from RNA polymerase II promoter	54	5227492739593410	5.89501e+10	7080, 127343, 7161, 51085, 430, 595, 60436, 4609, 84962, 4488, 6469, 53820, 4188, 3651, 23650, 3299, 7291, 7490, 145258, 5629, 389549, 3009, 3008, 341405, 51176, 59336, 6913, 7804, 1869, 1748, 8431, 6493, 129025, 6495, 92129, 29128, 7020, 144455, 27063, 57761, 55502, 57167, 84667, 8403, 4487, 1602, 57057, 57332, 1761, 84733, 57817, 9603, 6932, 6615	710	720	16792	1.7738e+16	0.1595760898847216	0.01931597058780795	0.019106370364406842
GOTERM_BP_DIRECT	GO:0033280~response to vitamin D	7	0.6776379477250726	6.6586e+10	6781, 6696, 655, 1594, 8614, 1591, 3627	710	18	16792	9197496087636930	0.17829062805759188	0.01963619707931629	0.01942312203471198
GOTERM_BP_DIRECT	GO:0007267~cell-cell signaling	26	2516940948693120	7.76969e+10	6373, 6372, 6374, 374, 2700, 4828, 2248, 796, 2069, 27189, 6469, 9518, 7472, 8744, 8840, 24147, 183, 3624, 3589, 10164, 8817, 26281, 8838, 3605, 1944, 3627	710	254	16792	2.42094e+16	0.20478036820841483	0.02082982130479179	0.020603794081409856
GOTERM_BP_DIRECT	GO:0030198~extracellular matrix organization	22	2.12972e+16	8.62386e+10	5054, 7045, 6696, 6662, 5268, 2243, 1295, 25975, 3381, 176, 1301, 1300, 1311, 1299, 633, 1277, 2244, 29113, 2266, 4148, 85301, 4237	710	196	16792	2654670882437480	0.22456295579276198	0.021193126162373017	0.02096315666857989
GOTERM_BP_DIRECT	GO:0031424~keratinization	10	0.9680542110358179	1.54834e+12	6707, 26154, 6698, 1001, 3872, 6700, 6699, 6704, 6703, 3868	710	48	16792	4927230046948350	0.3665913974243815	0.034765233192214806	0.034387990919528856
GOTERM_BP_DIRECT	GO:0042730~fibrinolysis	7	0.6776379477250726	1.74611e+12	5054, 5055, 2147, 2244, 2266, 2243, 5328	710	21	16792	7883568075117370	0.40248254661858507	0.034765233192214806	0.034387990919528856
GOTERM_BP_DIRECT	GO:0006508~proteolysis	40	3.87222e+16	1.76832e+12	2191, 4311, 8038, 64699, 176, 203100, 10537, 2147, 51200, 5655, 84000, 8547, 11202, 646960, 5650, 4320, 4321, 9313, 4322, 11174, 222643, 43849, 260429, 1800, 80975, 3026, 11012, 4312, 5225, 5644, 9507, 4973, 5645, 4314, 5328, 4316, 7804, 4317, 64063, 4319	710	500	16792	1892056338028160	0.40638517365489546	0.034765233192214806	0.034387990919528856
GOTERM_BP_DIRECT	GO:0090277~positive regulation of peptide hormone secretion	5	0.48402710551790895	1.92535e+12	7036, 2244, 2266, 2243, 91608	710	8	16792	1.47817e+16	0.4332524894489641	0.03548666972391437	0.035101599045323235
GOTERM_BP_DIRECT	GO:0042481~regulation of odontogenesis	4	0.3872216844143272	2.9041e+12	80320, 4487, 6469, 5083	710	4	16792	2.36507e+16	0.5753727188968052	0.050377594120926704	0.049830939996861036
GOTERM_BP_DIRECT	GO:0030324~lung development	12	1.16167e+16	3.29846e+11	5629, 7472, 6493, 9496, 1116, 64220, 7477, 6469, 7080, 8817, 10630, 9509	710	76	16792	3.73432e+16	0.622005576114915	0.054039743152972684	0.05345335055178749
GOTERM_BP_DIRECT	GO:0000082~G1/S transition of mitotic cell cycle	14	1.35528e+16	3.55839e+11	6241, 5471, 131405, 9088, 55388, 990, 1029, 595, 3624, 983, 23594, 8318, 128239, 113130	710	102	16792	3.24618e+16	0.649906321935811	0.0552298821929922	0.05463057523125067
GOTERM_BP_DIRECT	GO:0008283~cell proliferation	31	3.00097e+16	4.20842e+11	7045, 6495, 5068, 4233, 4036, 8313, 1164, 29128, 4070, 22974, 55388, 374, 10736, 4609, 1434, 699, 10630, 2925, 8744, 1909, 2001, 3552, 1602, 265, 983, 57057, 2919, 4435, 5008, 5968, 3868	710	366	16792	2.0032e+16	0.7109988875761178	0.06205317612218204	0.06137982867019499
GOTERM_BP_DIRECT	GO:0046888~negative regulation of hormone secretion	5	0.48402710551790895	5.39688e+11	4828, 3589, 7349, 5008, 3976	710	10	16792	1.18254e+16	0.7964753926905919	0.07578755902504022	0.07496517791659625
GOTERM_BP_DIRECT	GO:0001501~skeletal system development	16	1.54889e+16	6.79345e+11	7004, 6662, 197, 176, 1303, 1300, 1311, 655, 1750, 84667, 1277, 9507, 53834, 4148, 6659, 3714	710	137	16792	2.76213e+16	0.8652142940439018	0.0812499908373506	0.08036833613853907
GOTERM_BP_DIRECT	GO:0060070~canonical Wnt signaling pathway	12	1.16167e+16	7.11942e+11	7472, 595, 4609, 7477, 51176, 1001, 84133, 6469, 5754, 2253, 6932, 6659	710	83	16792	3419378924147290	0.8775758014232182	0.0812499908373506	0.08036833613853907
GOTERM_BP_DIRECT	GO:0001556~oocyte maturation	6	0.5808325266214909	7.16344e+11	891, 994, 675, 80336, 2069, 9319	710	18	16792	7.88357e+16	0.8791562345157709	0.0812499908373506	0.08036833613853907
GOTERM_BP_DIRECT	GO:0002690~positive regulation of leukocyte chemotaxis	6	0.5808325266214909	7.16344e+11	6373, 6372, 5473, 6374, 2155, 3627	710	18	16792	7.88357e+16	0.8791562345157709	0.0812499908373506	0.08036833613853907
GOTERM_BP_DIRECT	GO:0061436~establishment of skin barrier	6	0.5808325266214909	7.16344e+11	57822, 29841, 26154, 59344, 9076, 3868	710	18	16792	7.88357e+16	0.8791562345157709	0.0812499908373506	0.08036833613853907
GOTERM_BP_DIRECT	GO:0042476~odontogenesis	7	0.6776379477250726	7.67211e+11	363, 3624, 8313, 2253, 7291, 5083, 362	710	27	16792	6131664058424620	0.8960010035032386	0.08379650648148343	0.08288721919514654
GOTERM_BP_DIRECT	GO:0042127~regulation of cell proliferation	19	1.8393e+16	8.60936e+11	6373, 6372, 6496, 5473, 6662, 183, 6282, 2921, 83879, 2920, 79444, 6469, 8549, 6932, 5328, 6725, 2925, 3714, 3627	710	185	16792	2428991244765890	0.9211330127071068	0.09067496459869832	0.08969103822801053
GOTERM_BP_DIRECT	GO:0001822~kidney development	12	1.16167e+16	9.62617e+11	5629, 5471, 10736, 64220, 6495, 4311, 23213, 183, 7161, 255738, 7490, 7020	710	86	16792	330009826400262	0.9415815913014742	0.09788817331983539	0.0968259754404747
GOTERM_BP_DIRECT	GO:0006366~transcription from RNA polymerase II promoter	38	3.67861e+16	0.0011180912634598467	6496, 6495, 9480, 80714, 2297, 390874, 256297, 7161, 5083, 7020, 57822, 10736, 4609, 57167, 29841, 9319, 4605, 51804, 6662, 5013, 8521, 5454, 3651, 4487, 2001, 23650, 8061, 7490, 2118, 1820, 3227, 57057, 51176, 1761, 6656, 9603, 6659, 2637	710	513	16792	1751904016692740	0.9630834686773744	0.10990837119810293	0.10871574051707909
GOTERM_BP_DIRECT	GO:0060707~trophoblast giant cell differentiation	5	0.48402710551790895	0.0011888495901340177	144455, 4188, 2709, 6615, 3976	710	12	16792	9854460093896710	0.970043324728807	0.11309411100984575	0.1118669114329332
GOTERM_BP_DIRECT	GO:0030216~keratinocyte differentiation	11	1.06486e+16	0.001299961620061549	6707, 6278, 574414, 2069, 6698, 6700, 6699, 6704, 147409, 6703, 3868	710	76	16792	3423128243143060	0.9784219942848665	0.11979958804879713	0.11849962642873559
GOTERM_BP_DIRECT	GO:0034504~protein localization to nucleus	7	0.6776379477250726	0.0013817754227053712	51804, 6495, 6662, 1277, 655, 4487, 6469	710	30	16792	551849765258216	0.9830531547830197	0.1234804764108527	0.12214057297065356
GOTERM_BP_DIRECT	GO:0048701~embryonic cranial skeleton morphogenesis	7	0.6776379477250726	0.0016530620842339417	51804, 10736, 6495, 7291, 10265, 6913, 7020	710	31	16792	5340481599273050	0.9923947293998144	0.13988370510895354	0.13836580800366818
GOTERM_BP_DIRECT	GO:0061029~eyelid development in camera-type eye	5	0.48402710551790895	0.0016601999589058575	3624, 57822, 64220, 7291, 7020	710	13	16792	9096424702058500	0.992553404223002	0.13988370510895354	0.13836580800366818
GOTERM_BP_DIRECT	GO:0010628~positive regulation of gene expression	23	2.22652e+16	0.0017392211930664446	8431, 3552, 7080, 2253, 2297, 7291, 115019, 7020, 1437, 3624, 4609, 983, 10913, 51176, 1001, 128239, 6424, 6556, 4435, 54997, 1869, 54959, 3934	710	262	16792	2.07621e+16	0.9941036907665239	0.14247120273202626	0.1409252283381894
GOTERM_BP_DIRECT	GO:0090023~positive regulation of neutrophil chemotaxis	6	0.5808325266214909	0.0019138544708013198	2921, 2920, 51561, 3929, 3576, 2919	710	22	16792	6450192061459660	0.99648024745401	0.152539373902516	0.1508841484142554
GOTERM_BP_DIRECT	GO:0007155~cell adhesion	34	3291384317521780	0.0021542626588193746	2191, 7045, 94025, 7301, 6696, 8038, 81607, 3381, 176, 1237, 1311, 284359, 1277, 3730, 5754, 10232, 5317, 7058, 8840, 9358, 1295, 8581, 25975, 265, 1303, 563, 10669, 3026, 1001, 4973, 10164, 10024, 1825, 8838	710	459	16792	1751904016692740	0.9982702412900211	0.16718212054890358	0.16536800462568724
GOTERM_BP_DIRECT	GO:0002009~morphogenesis of an epithelium	5	0.48402710551790895	0.002247209409741836	9496, 5268, 768, 3853, 3868	710	14	16792	8446680080482890	0.9986857352234654	0.1678870696641159	0.16606530424219265
GOTERM_BP_DIRECT	GO:0043434~response to peptide hormone	8	0.7744433688286544	0.0022772067774040816	374, 7076, 7054, 5021, 2069, 1277, 655, 8614	710	44	16792	4300128040973110	0.998797245199326	0.1678870696641159	0.16606530424219265
GOTERM_BP_DIRECT	GO:0043252~sodium-independent organic anion transport	6	0.5808325266214909	0.0023615385833762334	28231, 81796, 28234, 6579, 55867, 10599	710	23	16792	6169748928352720	0.9990626120601751	0.1698579824969881	0.16801483043191395
GOTERM_BP_DIRECT	GO:0070098~chemokine-mediated signaling pathway	10	0.9680542110358179	0.002904348701295434	6373, 6372, 2921, 1237, 2920, 5473, 6374, 3576, 2919, 3627	710	71	16792	3.33109e+16	0.9998116834469895	0.20320116024157378	0.20099619682084457
GOTERM_BP_DIRECT	GO:0002063~chondrocyte development	5	0.48402710551790895	0.00296291959660484	176, 1301, 4488, 23213, 8817	710	15	16792	7883568075117370	0.9998416368894026	0.20320116024157378	0.20099619682084457
GOTERM_BP_DIRECT	GO:0006865~amino acid transport	7	0.6776379477250726	0.00315840681359154	4609, 6533, 11254, 10630, 54716, 23657, 8140	710	35	16792	4730140845070420	0.9999111784859794	0.21168503848366932	0.20938801534651186
GOTERM_BP_DIRECT	GO:0031100~organ regeneration	8	0.7744433688286544	0.0033510214970970884	8431, 5471, 983, 336, 3651, 2155, 306, 570	710	47	16792	4025651783038650	0.9999497629194486	0.2148296172812894	0.2124984718920045
GOTERM_BP_DIRECT	GO:0051781~positive regulation of cell division	8	0.7744433688286544	0.0033510214970970884	346389, 5473, 2248, 2069, 3552, 6469, 2253, 5008	710	47	16792	4025651783038650	0.9999497629194486	0.2148296172812894	0.2124984718920045
GOTERM_BP_DIRECT	GO:0072089~stem cell proliferation	4	0.3872216844143272	0.003579081948364685	7477, 54894, 84133, 131405	710	8	16792	1.18254e+16	0.9999744186233507	0.22456835458994587	0.2221315328378678
GOTERM_BP_DIRECT	GO:0008206~bile acid metabolic process	5	0.48402710551790895	0.0038199630280139813	28234, 6579, 2172, 570, 10599	710	16	16792	7390845070422530	0.9999874606893722	0.23468897853360898	0.232142336514933
GOTERM_BP_DIRECT	GO:0001942~hair follicle development	7	0.6776379477250726	0.004826918001866277	9620, 3624, 1775, 10913, 6662, 8549, 147409	710	38	16792	4.35671e+16	0.999999364622622	0.2850120168412417	0.28191931269104853
GOTERM_BP_DIRECT	GO:0001656~metanephros development	6	0.5808325266214909	0.004928997239370406	3227, 79191, 655, 6469, 2253, 4435	710	27	16792	5255712050078240	0.999999530479562	0.2850120168412417	0.28191931269104853
GOTERM_BP_DIRECT	GO:0060349~bone morphogenesis	6	0.5808325266214909	0.004928997239370406	387733, 92129, 4322, 4487, 389058, 7020	710	27	16792	5255712050078240	0.999999530479562	0.2850120168412417	0.28191931269104853
GOTERM_BP_DIRECT	GO:0006935~chemotaxis	13	1.25847e+16	0.005463527006829405	6373, 6372, 6374, 8061, 3053, 2920, 1237, 3576, 2919, 3730, 5328, 284340, 3627	710	122	16792	2.52016e+16	0.9999999037306775	0.3098450219834599	0.30648285151771876
GOTERM_BP_DIRECT	GO:0001569~patterning of blood vessels	6	0.5808325266214909	0.0057957414452929025	57057, 51176, 1909, 6469, 2253, 2637	710	28	16792	5068008048289730	0.9999999640581362	0.31627595193526337	0.31284399857414824
GOTERM_BP_DIRECT	GO:0042472~inner ear morphogenesis	8	0.7744433688286544	0.005946452450643396	9620, 51804, 6495, 1301, 5013, 1750, 7020, 2637	710	52	16792	3638569880823400	0.9999999770152447	0.31627595193526337	0.31284399857414824
GOTERM_BP_DIRECT	GO:0060037~pharyngeal system development	5	0.48402710551790895	0.0060059183819514235	51804, 6495, 655, 2253, 53820	710	18	16792	6569640062597800	0.9999999807326523	0.31627595193526337	0.31284399857414824
GOTERM_BP_DIRECT	GO:0042267~natural killer cell mediated cytotoxicity	5	0.48402710551790895	0.0060059183819514235	79465, 3002, 80329, 80328, 154064	710	18	16792	6569640062597800	0.9999999807326523	0.31627595193526337	0.31284399857414824
GOTERM_BP_DIRECT	GO:0030326~embryonic limb morphogenesis	7	0.6776379477250726	0.006250381191810633	9496, 57167, 51176, 1750, 655, 6469, 221833	710	40	16792	413887323943662	0.9999999906717647	0.32337498481841326	0.3198659988861687
GOTERM_BP_DIRECT	GO:0042060~wound healing	10	0.9680542110358179	0.006473242080379318	6707, 7076, 9620, 57822, 5055, 2069, 1001, 5754, 6556, 3853	710	80	16792	2956338028169010	0.9999999951855528	0.3235523880515019	0.32004147709265207
GOTERM_BP_DIRECT	GO:0001503~ossification	10	0.9680542110358179	0.006473242080379318	50617, 6781, 1301, 6696, 6662, 655, 7291, 3381, 197, 8519	710	80	16792	2956338028169010	0.9999999951855528	0.3235523880515019	0.32004147709265207
GOTERM_BP_DIRECT	GO:0001658~branching involved in ureteric bud morphogenesis	7	0.6776379477250726	0.00795671462008334	4609, 6495, 6662, 6469, 2253, 4435, 7490	710	42	16792	3.94178e+16	0.9999999999412775	0.3910725235770962	0.3868289424463851
GOTERM_BP_DIRECT	GO:0042475~odontogenesis of dentin-containing tooth	8	0.7744433688286544	0.008092868148458283	265, 10913, 51176, 655, 4487, 6469, 54959, 3714	710	55	16792	3.4401e+16	0.9999999999608243	0.3912437404885816	0.3869983014598822
GOTERM_BP_DIRECT	GO:0006833~water transport	5	0.48402710551790895	0.008894372514474287	363, 366, 359, 10630, 362	710	20	16792	5912676056338020	0.9999999999963883	0.4163413419870583	0.4118235654717698
GOTERM_BP_DIRECT	GO:0046697~decidualization	5	0.48402710551790895	0.008894372514474287	6781, 6696, 1594, 8614, 3976	710	20	16792	5912676056338020	0.9999999999963883	0.4163413419870583	0.4118235654717698
GOTERM_BP_DIRECT	GO:0034116~positive regulation of heterotypic cell-cell adhesion	4	0.3872216844143272	0.009591037112348376	655, 2244, 2266, 2243	710	11	16792	8600256081946220	0.9999999999995459	0.41916099598545103	0.4146126230212142
GOTERM_BP_DIRECT	GO:0032496~response to lipopolysaccharide	15	1452081316553720	0.00975364950306749	6373, 6372, 7054, 5473, 6374, 6278, 1594, 342979, 2921, 2920, 3929, 2919, 6556, 4435, 3627	710	164	16792	2163174166952930	0.9999999999997202	0.41916099598545103	0.4146126230212142
GOTERM_BP_DIRECT	GO:0071347~cellular response to interleukin-1	9	0.8712487899322363	0.00990713114246054	27063, 1116, 4609, 6662, 3576, 2244, 81792, 3605, 3934	710	71	16792	2997976591946040	0.9999999999998228	0.41916099598545103	0.4146126230212142
GOTERM_CC_DIRECT	GO:0005576~extracellular region	163	1.57793e+16	2.93195e-11	100506013, 7045, 5267, 2155, 3484, 197, 27121, 203100, 118430, 2147, 1299, 633, 1056, 2266, 6469, 5016, 5655, 170680, 286256, 7058, 9358, 4586, 54084, 10669, 3929, 57115, 30010, 9507, 8817, 26281, 9509, 6373, 6372, 6374, 90226, 4233, 5047, 8038, 2694, 3381, 444882, 3814, 283869, 389658, 2049, 655, 27189, 9518, 4588, 8547, 3934, 10874, 6804, 7472, 7076, 5054, 5055, 7477, 7479, 389376, 3552, 388555…	777	1610	18224	2.37457e+16	1.07896e-07	1.07896e-07	1.05257e-07
GOTERM_CC_DIRECT	GO:0005615~extracellular space	140	1.35528e+16	1.9266e-08	100506013, 7045, 3881, 5267, 5268, 2155, 3484, 197, 2147, 1056, 2266, 6469, 255738, 4586, 1472, 43849, 24147, 23213, 1470, 1469, 56265, 3929, 6997, 9507, 8817, 3889, 6373, 6372, 94025, 6374, 8710, 90226, 2694, 29923, 4070, 3381, 444882, 374, 3814, 1116, 79955, 655, 27189, 9518, 10232, 11202, 3934, 7472, 7076, 5054, 6781, 5055, 7477, 7479, 8840, 3552, 25975, 1800, 3026, 7349, 57817, 5328, 8838, 21…	777	1347	18224	2.43772e+16	7.08989e-06	3.54495e-06	3.45825e-05
GOTERM_CC_DIRECT	GO:0005578~proteinaceous extracellular matrix	36	3.485e+16	3.68317e+07	7045, 7784, 169044, 1833, 176, 1116, 1311, 1299, 633, 6469, 3730, 4148, 81792, 7076, 7472, 115908, 7477, 4320, 8840, 4321, 9313, 7479, 4322, 11174, 148113, 265, 1301, 1300, 4312, 9507, 4314, 4316, 4317, 8838, 4319, 9509	777	268	18224	3.15058e+16	1.35541e+08	4.51802e+09	4.40753e+08
GOTERM_CC_DIRECT	GO:0016324~apical plasma membrane	27	2.61375e+16	3136371237586	50507, 5021, 4036, 2694, 115019, 142680, 3814, 29881, 2348, 359, 11045, 55867, 54716, 50617, 6781, 7379, 9076, 8140, 362, 1800, 363, 57477, 1244, 6997, 51458, 1828, 6712	777	291	18224	2.17617e+16	0.10902291050023594	0.028854615385791222	0.028148931857334372
GOTERM_CC_DIRECT	GO:0031012~extracellular matrix	27	2.61375e+16	4.06891e+11	7045, 7784, 3381, 197, 176, 1311, 655, 633, 1277, 81792, 374897, 8366, 7472, 5054, 8364, 7058, 4320, 4322, 1295, 1303, 4312, 9507, 5645, 1828, 4316, 4317, 4319	777	296	18224	213941354481895	0.13909097149185767	0.02994719333848334	0.02921478915357478
GOTERM_CC_DIRECT	GO:0005882~intermediate filament	14	1.35528e+16	0.001036802623679069	8688, 3881, 286887, 3882, 25984, 631, 144501, 3872, 4830, 9119, 3853, 5317, 3855, 3868	777	113	18224	2.90584e+16	0.3173283590135122	0.0635905609189829	0.062035356983464296
GOTERM_CC_DIRECT	GO:0005581~collagen trimer	12	1.16167e+16	0.0018050548234586365	7076, 1303, 115908, 1301, 1300, 1277, 4322, 4312, 85301, 8547, 169044, 4317	777	92	18224	3059258015779750	0.4856546800792676	0.09489431071896831	0.09257352594595007
GOTERM_CC_DIRECT	GO:0031093~platelet alpha granule lumen	9	0.8712487899322363	0.0021549811826971745	7076, 5054, 5473, 2244, 2266, 5004, 2243, 5005, 197	777	55	18224	3.83798e+16	0.5479166848115595	0.09912913440407002	0.09670478057353571
GOTERM_CC_DIRECT	GO:0005667~transcription factor complex	18	1.7425e+16	0.0037372093927960583	6495, 8521, 5454, 7080, 390874, 256297, 127343, 7161, 1602, 145258, 51085, 144455, 27063, 84962, 55502, 51176, 56938, 6932	777	193	18224	2.18745e+16	0.7478848512616129	0.15281033961654994	0.14907313022375387
GOTERM_CC_DIRECT	GO:0046658~anchored component of plasma membrane	6	0.5808325266214909	0.006008961313915319	57127, 79465, 2348, 80329, 80328, 64063	777	28	18224	502592388306674	0.8911700057708486	0.22112977635208372	0.21572171116955996
GOTERM_CC_DIRECT	GO:0000786~nucleosome	11	1.06486e+16	0.006646692825664594	8354, 8332, 3009, 8366, 3008, 8364, 1058, 8356, 8346, 8335, 85235	777	94	18224	2.74465e+16	0.9140636187195884	0.22236208725859732	0.216923884037599
GOTERM_CC_DIRECT	GO:0005887~integral component of plasma membrane	80	7744433688286540	0.007908060804664455	9620, 5021, 64078, 81607, 57181, 23601, 2348, 387733, 432, 2069, 1056, 359, 154091, 2827, 2904, 131096, 53827, 54716, 10699, 3714, 53828, 1909, 3772, 196051, 7379, 164312, 9076, 64849, 8140, 23657, 362, 387129, 363, 366, 84634, 6755, 6556, 4973, 51458, 1944, 7301, 6533, 4233, 4311, 115019, 4070, 57127, 28231, 1237, 144453, 2523, 2049, 2563, 81796, 28234, 54894, 11045, 8549, 5754, 55867, 10630, 51…	777	1415	18224	132603881013775	0.9461597682541556	0.2299764051231224	0.2243519821717417
GOTERM_CC_DIRECT	GO:0005788~endoplasmic reticulum lumen	17	1.64569e+16	0.008124166485327693	7477, 2155, 1295, 169044, 283208, 1303, 1301, 2147, 1300, 336, 1299, 1277, 6469, 85301, 60681, 54905, 121506	777	192	18224	2076683826683820	0.9503076274882128	0.2299764051231224	0.2243519821717417
GOTERM_MF_DIRECT	GO:0008083~growth factor activity	27	2.61375e+16	301853	9965, 1440, 2253, 1437, 374, 2248, 2147, 655, 2069, 9518, 3976, 3714, 7076, 346389, 5473, 183, 265, 3624, 3589, 6997, 2919, 5008, 6998, 8817, 5967, 26281, 8838	702	162	16881	4007834757834750	2.30012e+10	2.30012e+09	2.25484e+09
GOTERM_MF_DIRECT	GO:0004252~serine-type endopeptidase activity	33	3.19458e+16	2.41616e+08	2191, 2155, 3002, 64699, 203100, 2147, 5655, 84000, 8547, 255738, 11202, 10699, 646960, 5650, 4320, 4321, 9313, 5653, 4322, 43849, 260429, 80975, 3026, 11012, 4312, 5644, 5645, 4314, 5328, 4316, 4317, 64063, 4319	702	255	16881	3.11197e+16	1.8411e+11	9.20557e+09	9.02436e+09
GOTERM_MF_DIRECT	GO:0005198~structural molecule activity	28	2.71055e+16	4.50639e+09	6698, 286887, 3882, 23562, 25984, 6707, 574414, 2244, 2266, 83896, 3872, 6700, 9119, 3853, 6704, 3855, 6703, 51208, 8688, 6641, 2243, 9076, 9075, 144501, 6699, 10686, 3889, 3868	702	247	16881	2.72598e+16	0.0034279867646755946	0.0011446226787617012	0.001122090736266392
GOTERM_MF_DIRECT	GO:0045236~CXCR chemokine receptor binding	6	0.5808325266214909	1.33461e+11	6372, 2921, 2920, 5473, 6374, 2919	702	9	16881	1603133903133900	0.010118261654818328	0.0020695337796505717	0.002028794925720442
GOTERM_MF_DIRECT	GO:0005125~cytokine activity	22	2.12972e+16	1.35796e+11	7076, 7472, 6696, 8744, 1440, 3552, 338376, 26525, 374, 1437, 3624, 3557, 3589, 51561, 27177, 655, 27189, 9518, 9966, 5008, 3976, 3605	702	176	16881	3.00588e+16	0.010294385493222036	0.0020695337796505717	0.002028794925720442
GOTERM_MF_DIRECT	GO:0004222~metalloendopeptidase activity	17	1.64569e+16	1.7076e+11	2191, 5650, 4320, 4321, 9313, 4322, 11174, 8038, 4311, 4312, 9507, 4314, 81792, 4316, 4317, 9509, 4319	702	113	16881	3.61769e+16	0.012927745530420975	0.0021686541635576664	0.0021259641209679485
GOTERM_MF_DIRECT	GO:0005102~receptor binding	33	3.19458e+16	3.05485e+10	6496, 90226, 81607, 29923, 2155, 3484, 570, 2922, 27286, 796, 2147, 26154, 284359, 2244, 2266, 79679, 8767, 11247, 6725, 3976, 10874, 5054, 8744, 8862, 2243, 3929, 30010, 6997, 57817, 2919, 9966, 26281, 3627	702	353	16881	2248020629040450	0.02300948170082351	0.0033254251912978833	0.0032599640654849323
GOTERM_MF_DIRECT	GO:0001077~transcriptional activator activity, RNA polymerase II core promoter proximal region sequence-specific binding	25	2420135527589540	4.95503e+10	6495, 9480, 2297, 390874, 256297, 7161, 7020, 10736, 4609, 29841, 4605, 51804, 6662, 5013, 8521, 5454, 8061, 7490, 3195, 2118, 3227, 57057, 51176, 6656, 6659	702	236	16881	2547352600318700	0.03705428639386965	0.0047196631829640985	0.00462675642739394
GOTERM_MF_DIRECT	GO:0000978~RNA polymerase II core promoter proximal region sequence-specific DNA binding	31	3.00097e+16	1.88865e+12	23109, 6495, 9480, 2297, 7161, 7020, 51085, 430, 10736, 4609, 29841, 4605, 3170, 51804, 5013, 8521, 5454, 3651, 8061, 3195, 57116, 2118, 389549, 3227, 57057, 51176, 6656, 9603, 731220, 6913, 1748	702	355	16881	2099879619597920	0.1340507002111213	0.015990591710910204	0.015675816283530083
GOTERM_MF_DIRECT	GO:0043565~sequence-specific DNA binding	40	3.87222e+16	2.56299e+12	5462, 6495, 64211, 79191, 80714, 2297, 127343, 7161, 7020, 3218, 2128, 57822, 4609, 57167, 29841, 1750, 4488, 2307, 3170, 51804, 94234, 344167, 8403, 5013, 63950, 4487, 2001, 3299, 126123, 2020, 7490, 3195, 145258, 2118, 51176, 9603, 6932, 10265, 1869, 1748	702	518	16881	1856911856911850	0.1774324986310708	0.019529969935815465	0.01914552170873248
GOTERM_MF_DIRECT	GO:0005215~transporter activity	21	2032913843175210	2.9343e+10	6581, 286256, 8884, 23541, 63910, 2172, 64849, 28231, 363, 284904, 27132, 366, 26154, 81796, 359, 28234, 6579, 6556, 10112, 10599, 3934	702	202	16881	249993653211475	0.2003860232989152	0.020326671455494452	0.01992654012763039
GOTERM_MF_DIRECT	GO:0005201~extracellular matrix structural constituent	11	1.06486e+16	4.16511e+11	176, 1116, 1301, 1311, 633, 1277, 4586, 3730, 4148, 85301, 4588	702	67	16881	3.94802e+16	0.2719948847772228	0.026448424145801605	0.025927785875214958
GOTERM_MF_DIRECT	GO:0005179~hormone activity	13	1.25847e+16	5.04548e+11	100506013, 6781, 90226, 8862, 7038, 183, 3624, 4828, 796, 2520, 57817, 8614, 151176	702	94	16881	3.32565e+16	0.31925178842753366	0.02957428855236926	0.028992117517873804
GOTERM_MF_DIRECT	GO:0008009~chemokine activity	9	0.8712487899322363	8.47282e+11	6373, 6372, 2921, 2920, 5473, 6374, 3576, 2919, 3627	702	49	16881	4416797488226050	0.4758108159652925	0.04611635371910015	0.04520855148053518
GOTERM_MF_DIRECT	GO:0003700~transcription factor activity, sequence-specific DNA binding	61	590513068731849	0.0010174084328473613	5462, 7004, 7080, 80714, 127343, 7161, 51085, 430, 60436, 10736, 4609, 56938, 647219, 2307, 4605, 3170, 8187, 63950, 3651, 23650, 3299, 8061, 126123, 7490, 5629, 58524, 2118, 51176, 731220, 6913, 1869, 1748, 2637, 6493, 6496, 6495, 9569, 2297, 29128, 5083, 7020, 3218, 144455, 2128, 55502, 57167, 1750, 9496, 7675, 6662, 5013, 8521, 5454, 1961, 57057, 1761, 6656, 7546, 9603, 4435, 6659	702	961	16881	1.5264e+16	0.5396001252685083	0.05168434838864595	0.05066693995579859
GOTERM_MF_DIRECT	GO:0008236~serine-type peptidase activity	10	0.9680542110358179	0.0011078392161366383	2191, 5650, 11012, 3002, 2155, 5655, 5644, 43849, 5645, 64063	702	63	16881	381698548365215	0.5702885888987334	0.0527608426685074	0.0517222434033793
GOTERM_MF_DIRECT	GO:0015347~sodium-independent organic anion transmembrane transporter activity	6	0.5808325266214909	0.0014224365058962832	28231, 81796, 28234, 6579, 55867, 10599	702	21	16881	6870573870573870	0.6619860919800427	0.06375862455840987	0.0625035335237955
GOTERM_MF_DIRECT	GO:0015125~bile acid transmembrane transporter activity	4	0.3872216844143272	0.002201324317408107	28234, 6579, 1109, 10599	702	7	16881	1.37411e+16	0.8134877026575985	0.09318939610360986	0.09135495917243644
GOTERM_MF_DIRECT	GO:0015250~water channel activity	5	0.48402710551790895	0.0035980746714404216	363, 366, 359, 10630, 362	702	16	16881	7514690170940170	0.9358593687574744	0.14186196923522743	0.13906941078571508
GOTERM_MF_DIRECT	GO:0005509~calcium ion binding	46	4453049370764760	0.003846931675203441	6273, 9620, 6278, 4036, 2155, 29943, 85409, 176, 145741, 1830, 1775, 340706, 1311, 2147, 6469, 90019, 4148, 54997, 51702, 147409, 3714, 6286, 7058, 4320, 5475, 4321, 9313, 4322, 23213, 25975, 6282, 85407, 10669, 3026, 1001, 4312, 7447, 306, 60681, 5645, 4314, 1828, 7804, 4317, 1825, 4319	702	717	16881	1542764844020070	0.9469762213987898	0.14186196923522743	0.13906941078571508
GOTERM_MF_DIRECT	GO:0046983~protein dimerization activity	15	1452081316553720	0.003909581829317292	2191, 9620, 63973, 245973, 256297, 7020, 83959, 430, 4609, 55502, 84667, 56938, 100129654, 1869, 647219	702	150	16881	2.4047e+16	0.9494574689023334	0.14186196923522743	0.13906941078571508
GOTERM_MF_DIRECT	GO:0046703~natural killer cell lectin-like receptor binding	4	0.3872216844143272	0.00496354950275514	79465, 80329, 80328, 154064	702	9	16881	1.06876e+16	0.977441481586595	0.17065113199029322	0.16729185773851582
GOTERM_MF_DIRECT	GO:0000981~RNA polymerase II transcription factor activity, sequence-specific DNA binding	16	1.54889e+16	0.0051508871860587195	3170, 6493, 6496, 344167, 94234, 9569, 6662, 8403, 8521, 2001, 2297, 7291, 7161, 7020, 2118, 2307	702	171	16881	2250012495626530	0.9804566350094794	0.17065113199029322	0.16729185773851582
GOTERM_MF_DIRECT	GO:0005520~insulin-like growth factor binding	5	0.48402710551790895	0.0056633186341397065	203100, 11082, 8840, 3484, 8838	702	18	16881	6679724596391260	0.9868023304417062	0.17981036663393568	0.17627079248759836
GOTERM_MF_DIRECT	GO:0008201~heparin binding	15	1452081316553720	0.006893481614107998	6373, 6372, 7058, 8840, 3053, 1833, 1311, 655, 1056, 29113, 53834, 3730, 4316, 8838, 3627	702	160	16881	2254407051282050	0.9948616423882543	0.21011331959801177	0.20597723062954698
GOTERM_MF_DIRECT	GO:0002020~protease binding	11	1.06486e+16	0.009184026938146189	2191, 7076, 1469, 5054, 675, 1311, 1472, 9507, 1470, 128817, 3934	702	101	16881	2618981128882110	0.9991155659510035	0.269162635648746	0.26386415856904627

## Sheet: pathway
Category	Term		Count	%	PValue	Genes	List Total	Pop Hits	Pop Total	Fold Enrichment	Bonferroni	Benjamini	FDR
BIOCARTA	h_fibrinolysisPathway:Fibrinolysis Pathway		7	0.6776379477250726	8.25051e+09	5054, 5055, 2147, 2244, 2266, 2243, 5328	73	13	1625	1.19863e+16	9.7309e+11	9.7356e+10	9.7356e+10
BIOCARTA	h_extrinsicPathway:Extrinsic Prothrombin Activation Pathway		5	0.48402710551790895	0.0018712756032498593	2147, 2244, 2266, 2243, 2155	73	13	1625	8561643835616430	0.19829725178251867	0.1104052605917417	0.1104052605917417
KEGG_PATHWAY	hsa04060:Cytokine-cytokine receptor interaction		25	2420135527589540	2.24292e+10	6373, 6372, 6374, 1440, 338376, 1437, 2921, 1237, 2920, 10913, 51561, 655, 3576, 3976, 5473, 8744, 3552, 3624, 3589, 51330, 2919, 9966, 5008, 3605, 3627	269	243	6879	2630914681720130	0.005190105883666418	0.005203562911044568	0.005091417158651366
KEGG_PATHWAY	hsa05323:Rheumatoid arthritis		12	1.16167e+16	5.68465e+11	50617, 1437, 6372, 6374, 3589, 51561, 3576, 3552, 4312, 245973, 4314, 3605	269	88	6879	348715782358905	0.12359016901734354	0.06594197696184492	0.06452081366525345
KEGG_PATHWAY	hsa04310:Wnt signaling pathway		15	1452081316553720	9.12708e+11	7472, 5582, 7477, 7479, 8313, 8061, 85409, 85407, 27121, 595, 4609, 51176, 6424, 6932, 4316	269	138	6879	2.77962e+16	0.19090989058976016	0.07058276446469886	0.06906158419606312
KEGG_PATHWAY	hsa04390:Hippo signaling pathway		15	1452081316553720	0.002176646344835411	7472, 5054, 7477, 7004, 7479, 8313, 7161, 174, 374, 595, 4609, 84962, 51176, 655, 6932	269	151	6879	2540313646323140	0.3968156058349538	0.12624548800045385	0.12352468006940957
KEGG_PATHWAY	hsa04110:Cell cycle		13	1.25847e+16	0.0031157715409034807	4085, 9088, 891, 990, 1029, 595, 4609, 994, 983, 699, 23594, 8318, 1869	269	124	6879	2680986928888350	0.5151847914246084	0.1445717994979215	0.141456027957018
KEGG_PATHWAY	hsa04115:p53 signaling pathway		9	0.8712487899322363	0.004245042455173058	6241, 891, 595, 1029, 5054, 983, 5366, 5268, 7161	269	67	6879	3435110691893690	0.6272868347009202	0.1641416416000249	0.16060410622071405
KEGG_PATHWAY	hsa05218:Melanoma		9	0.8712487899322363	0.006058894379207337	595, 1029, 2248, 9965, 4233, 2253, 8817, 1869, 26281	269	71	6879	3.24158e+16	0.7558418623699785	0.2008090708537289	0.19648128915429508
KEGG_PATHWAY	hsa04974:Protein digestion and absorption		10	0.9680542110358179	0.006993253860740231	1303, 1301, 1300, 1299, 1277, 4311, 85301, 5644, 5645, 169044	269	88	6879	2.90596e+16	0.803704584682297	0.2028043619614667	0.19843357829850405
REACTOME_PATHWAY	R-HSA-1442490:R-HSA-1442490	Collagen degradation	16	1.54889e+16	3.56021e+08	4320, 4321, 9313, 4322, 1295, 1303, 1301, 1300, 1299, 1277, 4312, 5645, 4314, 4316, 4317, 4319	378	64	9075	6.00198e+16	1.90469e+11	1.90471e+10	1.87979e+10
REACTOME_PATHWAY	R-HSA-1592389:R-HSA-1592389	Activation of Matrix Metalloproteinases	10	0.9680542110358179	5.32192e+09	7076, 4320, 4322, 4312, 5644, 4314, 5645, 4316, 4317, 4319	378	33	9075	7.27513e+16	0.0028431830747811526	0.0014236125104633958	0.001404985804719015
REACTOME_PATHWAY	R-HSA-1474228:R-HSA-1474228	Degradation of the extracellular matrix	13	1.25847e+16	8.04998e+10	6696, 5650, 4320, 4321, 9313, 4322, 176, 4312, 9507, 4314, 4316, 4317, 4319	378	78	9075	4001322751322750	0.0421548278338133	0.01435579873796002	0.014167965857276432
REACTOME_PATHWAY	R-HSA-375276:R-HSA-375276	Peptide ligand-binding receptors	14	1.35528e+16	3.87814e+12	1909, 8862, 183, 3814, 2922, 387129, 283869, 4828, 2147, 3576, 84634, 6755, 2925, 10874	378	105	9075	3201058201058200	0.1874034381236921	0.05187007105233013	0.05119139722547721
REACTOME_PATHWAY	R-HSA-2022090:R-HSA-2022090	Assembly of collagen fibrils and other multimeric structures	9	0.8712487899322363	5.36994e+10	1301, 1300, 9313, 1277, 4322, 85301, 4314, 1295, 4316	378	46	9075	4697204968944090	0.24976529339379794	0.05745840290722291	0.05670661071965176
REACTOME_PATHWAY	R-HSA-380108:R-HSA-380108	Chemokine receptors bind chemokines	10	0.9680542110358179	6.66756e+11	6373, 6372, 2921, 1237, 2920, 5473, 6374, 3576, 2919, 3627	378	59	9075	4069141781006180	0.3001109895195345	0.059452423212210635	0.05867454103934058
REACTOME_PATHWAY	R-HSA-1650814:R-HSA-1650814	Collagen biosynthesis and modifying enzymes	10	0.9680542110358179	0.0016942491481069003	1303, 283208, 1301, 1300, 1299, 1277, 85301, 1295, 169044, 9509	378	67	9075	3583274105662160	0.5963439060243994	0.12948904203388453	0.12779479288577764
REACTOME_PATHWAY	R-HSA-4411364:R-HSA-4411364	Binding of TCF/LEF:CTNNB1 to target gene promoters	4	0.3872216844143272	0.002197062387508642	4609, 51176, 8313, 6932	378	7	9075	1.37188e+16	0.6917121999247104	0.14692854716464043	0.14500611757557036
REACTOME_PATHWAY	R-HSA-159418:R-HSA-159418	Recycling of bile acids and salts	5	0.48402710551790895	0.0027782682217888568	28234, 6579, 2172, 570, 10599	378	15	9075	8002645502645500	0.774275963462365	0.16515261096189315	0.1629917356782796
REACTOME_PATHWAY	R-HSA-418594:R-HSA-418594	G alpha (i) signalling events	21	2032913843175210	0.00312382857532626	6373, 6372, 5473, 6374, 8843, 8862, 6004, 2792, 3352, 183, 2921, 283869, 27198, 2920, 1237, 3576, 6755, 2919, 5726, 3627, 10874	378	246	9075	2049457994579940	0.8124789331463054	0.1671248287799549	0.1649381487772265
REACTOME_PATHWAY	R-HSA-69205:R-HSA-69205	G1/S-Specific Transcription	5	0.48402710551790895	0.00453560222548609	6241, 990, 983, 8318, 1869	378	17	9075	7061157796451910	0.912144935205195	0.20221226588625488	0.19956649792138798
REACTOME_PATHWAY	R-HSA-113510:R-HSA-113510	E2F mediated regulation of DNA replication	5	0.48402710551790895	0.00453560222548609	6241, 990, 983, 8318, 1869	378	17	9075	7061157796451910	0.912144935205195	0.20221226588625488	0.19956649792138798
REACTOME_PATHWAY	R-HSA-416476:R-HSA-416476	G alpha (q) signalling events	15	1452081316553720	0.008697297961747303	3060, 5021, 1909, 64106, 2792, 183, 3814, 2922, 387129, 4828, 2147, 2520, 84634, 2925, 10874	378	165	9075	2.18254e+16	0.9906596075008973	0.32628237211196126	0.32201325696283284
REACTOME_PATHWAY	R-HSA-216083:R-HSA-216083	Integrin cell surface interactions	10	0.9680542110358179	0.009147964747582239	6696, 1300, 1311, 1299, 1277, 2244, 2266, 2243, 1295, 3381	378	86	9075	2.79162e+16	0.9926766280881801	0.32628237211196126	0.32201325696283284
REACTOME_PATHWAY	R-HSA-879518:R-HSA-879518	Transport of organic anions	4	0.3872216844143272	0.009148103890989568	28231, 28234, 6579, 10599	378	11	9075	873015873015873	0.9926771782651621	0.32628237211196126	0.32201325696283284

## Sheet: string
#term ID	term description	observed gene count	background gene count	strength	false discovery rate	matching proteins in your network (labels)
CL:731	Collagen formation, and Molecules associated with elastic fibres	26	128	0.69	8.93e-07	FAP,TIMP1,SERPINE1,COL1A1,IBSP,WISP1,ADAMTS2,MMP7,MMP13,COL8A1,MMP10,DCSTAMP,MMP3,COL22A1,MMP1,COL12A1,COL10A1,COL9A3,COL27A1,COL11A1,PLAU,MFAP2,SPP1,SERPINB2,P4HA3,MMP12
CL:5186	mixed, incl. neuron fate commitment, and Homeobox KN domain	18	62	0.84	1.82e-06	SIX4,SIX1,SIX3,LHX5,GBX2,SIX2,NEUROG2,FGF8,POU3F2,SOX1,WT1,IRX3,PAX9,MSX1,SP8,EVX1,FOXD1,DACH1
CL:5184	mixed, incl. Homeobox, conserved site, and Maturity onset diabetes of the young	21	95	0.72	3.76e-06	SIX4,SIX1,SIX3,LHX5,GBX2,SIX2,NEUROG2,FGF8,POU3F2,SOX1,WT1,IRX3,PAX9,PDX1,MSX1,FOXA2,SP8,ONECUT2,EVX1,FOXD1,DACH1
CL:5183	Homeobox, conserved site, and cell fate commitment	22	116	0.66	1.40e-05	SIX4,SIX1,SIX3,LHX5,GBX2,SIX2,NEUROG2,FGF8,POU3F2,SOX1,WT1,IRX3,PAX9,PROX1,PDX1,MSX1,FOXA2,SP8,ONECUT2,EVX1,FOXD1,DACH1
CL:34409	cornified envelope, and Cystatin	18	89	0.68	7.13e-05	CST4,DSG3,DSG1,PKP1,S100P,CST1,SPRR1B,CST2,SPRR3,CSTL1,DSG4,DSC3,S100A2,SPRR2E,SPRR2D,SPRR1A,SPRR2A,SBSN
CL:12167	mixed, incl. Amplification of signal from unattached kinetochores via a MAD2 inhibitory signal, and chromosome condensation	21	123	0.61	7.74e-05	CCNB1,TROAP,PKMYT1,ANLN,NUF2,CDCA5,MAD2L1,BUB1,CKAP2L,SHCBP1,SKA3,ERCC6L,CENPA,KIF14,CEP55,CENPI,CKS2,ECT2,KIF20A,CDK1,HJURP
CL:12170	mixed, incl. Amplification of signal from unattached kinetochores via a MAD2 inhibitory signal, and chromosome condensation	20	116	0.61	0.00011	CCNB1,PKMYT1,ANLN,NUF2,CDCA5,MAD2L1,BUB1,CKAP2L,SHCBP1,SKA3,ERCC6L,CENPA,KIF14,CEP55,CENPI,CKS2,ECT2,KIF20A,CDK1,HJURP
CL:907	mixed, incl. Activation of Matrix Metalloproteinases, and Dissolution of Fibrin Clot	12	40	0.85	0.00015	TIMP1,SERPINE1,IBSP,MMP7,MMP13,MMP10,DCSTAMP,MMP3,MMP1,PLAU,SPP1,SERPINB2
CL:34235	Intermediate filament protein	13	53	0.77	0.00032	KRT23,KRT37,KRT32,KRT31,KRT75,KRT6C,KRT6B,KRT83,KRT16,KRT17,KRT7,KRT6A,KRT80
CL:12173	Amplification of signal from unattached kinetochores via a MAD2 inhibitory signal, and chromosome condensation	18	110	0.59	0.00058	CCNB1,PKMYT1,ANLN,NUF2,CDCA5,MAD2L1,BUB1,CKAP2L,SHCBP1,SKA3,CENPA,KIF14,CENPI,CKS2,ECT2,KIF20A,CDK1,HJURP
CL:10672	mixed, incl. Serine proteases, trypsin family, histidine active site, and serine-type endopeptidase inhibitor activity	16	89	0.63	0.00060	CPA4,REG1A,KLK12,C6orf15,REG1B,PRSS1,KLK10,WFDC10B,CEL,WFDC10A,KLK6,KLK8,KLK7,REG3A,KLK11,PRSS3P2
CL:5187	mixed, incl. forebrain neuron differentiation, and neuron fate specification	12	49	0.77	0.00060	SIX3,LHX5,GBX2,NEUROG2,FGF8,POU3F2,SOX1,IRX3,PAX9,MSX1,SP8,EVX1
CL:7364	CXC Chemokine domain, and dendritic cell chemotaxis	9	24	0.95	0.00060	CXCL6,CXCL3,CXCL5,PPBP,CXCL10,CXCL8,CXCL11,CXCL1,CXCL2
CL:34411	cornified envelope, and S-100/ICaBP type calcium binding domain	14	72	0.67	0.00081	DSG3,DSG1,PKP1,S100P,SPRR1B,SPRR3,DSG4,DSC3,S100A2,SPRR2E,SPRR2D,SPRR1A,SPRR2A,SBSN
CL:909	PGBD-like superfamily, and Dissolution of Fibrin Clot	9	26	0.92	0.00081	TIMP1,SERPINE1,MMP7,MMP10,MMP3,MMP1,PLAU,SPP1,SERPINB2
CL:7359	Chemokine receptors bind chemokines	10	37	0.81	0.0013	CXCL6,CXCL3,CXCL5,PPBP,CXCL10,CXCL8,CXCL11,CCR8,CXCL1,CXCL2
CL:24223	mixed, incl. organic anion transmembrane transporter activity, and Congenital hypothyroidism	20	150	0.5	0.0014	SLCO4A1,TG,NR0B2,SLCO1B1,SLCO1B3,SLC7A5,SLC2A12,SLC13A3,SLC22A11,SLC5A6,SLC6A20,NKX2-1,SLC22A2,SLC17A9,ABCC2,SLC28A3,FABP6,DIO2,SLC6A14,C19orf48
CL:34071	Keratin	21	164	0.49	0.0014	KRT23,KRT37,KRT32,KRT31,KRT75,KRT6C,KRT6B,UPK2,GSDMC,KRT83,KRT16,GSDMA,KRT17,KRT7,KRT6A,KRTAP5-1,KRTAP3-1,KRT80,KRTAP5-4,TMPRSS13,UPK1A
CL:34239	Intermediate filament protein	11	47	0.75	0.0014	KRT37,KRT32,KRT75,KRT6C,KRT6B,KRT83,KRT16,KRT17,KRT7,KRT6A,KRT80
CL:7353	Chemokine receptors bind chemokines, and Formyl peptide receptors bind formyl peptides and many other ligands	12	57	0.7	0.0014	CXCL6,CXCL3,CXCL5,PPBP,CXCL10,CXCL8,CXCL11,CCR8,CXCL1,HCAR1,CXCL2,HCAR3
CL:34412	cornified envelope	12	58	0.69	0.0015	DSG3,DSG1,PKP1,SPRR1B,SPRR3,DSG4,DSC3,SPRR2E,SPRR2D,SPRR1A,SPRR2A,SBSN
CL:34451	Cornifin (SPRR1), and Small proline-rich 2	5	5	1.38	0.0015	SPRR1B,SPRR2E,SPRR2D,SPRR1A,SPRR2A
CL:34073	Keratin	20	154	0.49	0.0016	KRT23,KRT37,KRT32,KRT31,KRT75,KRT6C,KRT6B,UPK2,GSDMC,KRT83,KRT16,GSDMA,KRT17,KRT7,KRT6A,KRTAP5-1,KRTAP3-1,KRT80,KRTAP5-4,UPK1A
CL:34413	cornified envelope	11	51	0.71	0.0020	DSG3,DSG1,PKP1,SPRR1B,SPRR3,DSG4,DSC3,SPRR2E,SPRR2D,SPRR1A,SPRR2A
CL:5188	mixed, incl. forebrain neuron fate commitment, and neuron fate specification	10	42	0.75	0.0021	SIX3,GBX2,NEUROG2,FGF8,POU3F2,SOX1,IRX3,PAX9,MSX1,SP8
CL:5698	Wnt signaling pathway, and TGF-beta signaling pathway	22	186	0.45	0.0021	DKK4,GSC,INHBA,CELSR1,LEF1,WNT2,LGR5,NKD1,HES6,TDGF1,NKD2,KREMEN2,TCF7,WNT8B,WNT7B,BMP7,FJX1,PAEP,PTK7,ZNRF3,RNF43,KCP
CL:12302	mixed, incl. mitotic cytokinesis, and G2/M DNA replication checkpoint	9	35	0.79	0.0027	CCNB1,PKMYT1,ANLN,CKAP2L,SHCBP1,CKS2,ECT2,KIF20A,CDK1
CL:12606	DNA-dependent DNA replication, and Fanconi anemia pathway	19	152	0.47	0.0027	TRIP13,CDC6,ORC6,CHTF18,GINS1,CDCA7,DSCC1,RAD54B,XRCC2,EXO1,UBE2T,RAD54L,MSH5,RFC3,BRCA2,EME1,FANCB,CDC45,MCM10
CL:34448	Small proline-rich 2, and Cornifin (SPRR) family	6	12	1.08	0.0027	SPRR1B,SPRR3,SPRR2E,SPRR2D,SPRR1A,SPRR2A
CL:5191	mixed, incl. oligodendrocyte cell fate specification, and dopaminergic neuron differentiation	7	19	0.94	0.0027	SIX3,GBX2,NEUROG2,FGF8,POU3F2,SOX1,IRX3
CL:5699	Wnt signaling pathway, and PET domain	16	112	0.53	0.0027	DKK4,CELSR1,LEF1,WNT2,LGR5,NKD1,HES6,NKD2,KREMEN2,TCF7,WNT8B,WNT7B,FJX1,PTK7,ZNRF3,RNF43
CL:732	Collagen biosynthesis and modifying enzymes, and Elastic fibre formation	14	88	0.58	0.0027	FAP,COL1A1,WISP1,ADAMTS2,COL8A1,COL22A1,COL12A1,COL10A1,COL9A3,COL27A1,COL11A1,MFAP2,P4HA3,MMP12
CL:9723	Regulation of Insulin-like Growth Factor (IGF) transport and uptake by Insulin-like Growth Factor Binding Proteins (IGFBPs), and Formation of Fibrin Clot (Clotting Cascade)	20	163	0.47	0.0027	TMEM132A,SERPIND1,EVA1A,ORM1,TYRO3,STC2,IGFBP1,SAA4,PCSK9,FGB,FGA,F2,FGG,APOA2,F7,AMELX,AFP,AHSG,ORM2,SAA2
CL:5284	EYA domain, and Homeobox protein SIX1, N-terminal SD domain	6	13	1.04	0.0030	SIX4,SIX1,SIX2,WT1,FOXD1,DACH1
CL:24224	organic anion transmembrane transporter activity, and ABC transporter	17	134	0.48	0.0048	SLCO4A1,NR0B2,SLCO1B1,SLCO1B3,SLC7A5,SLC2A12,SLC13A3,SLC22A11,SLC5A6,SLC6A20,SLC22A2,SLC17A9,ABCC2,SLC28A3,FABP6,SLC6A14,C19orf48
CL:34241	Intermediate filament protein, conserved site	7	22	0.88	0.0048	KRT6C,KRT6B,KRT16,KRT17,KRT7,KRT6A,KRT80
CL:5700	mixed, incl. frizzled binding, and Wnt-protein binding	13	83	0.57	0.0048	DKK4,CELSR1,WNT2,LGR5,NKD1,NKD2,KREMEN2,WNT8B,WNT7B,FJX1,PTK7,ZNRF3,RNF43
CL:912	Peptidase M10A, cysteine switch, zinc binding site, and Protease inhibitor I35 (TIMP)	6	15	0.98	0.0051	TIMP1,MMP7,MMP10,MMP3,MMP1,SPP1
CL:24227	mixed, incl. sodium-independent organic anion transmembrane transporter activity, and Bile secretion	11	62	0.63	0.0056	SLCO4A1,NR0B2,SLCO1B1,SLCO1B3,SLC13A3,SLC22A11,SLC22A2,ABCC2,SLC28A3,FABP6,C19orf48
CL:7540	neuropeptide receptor activity, and Amidation	9	42	0.71	0.0063	KISS1R,GRP,NMU,NPFFR1,HCRT,GAST,KISS1,GRPR,NMB
CL:5189	mixed, incl. commitment of neuronal cell to specific neuron type in forebrain, and neuron fate specification	8	34	0.75	0.0082	SIX3,GBX2,NEUROG2,FGF8,POU3F2,SOX1,IRX3,SP8
CL:34075	Keratin	17	143	0.45	0.0086	KRT23,KRT37,KRT32,KRT31,KRT75,KRT6C,KRT6B,UPK2,KRT83,KRT16,KRT17,KRT7,KRT6A,KRTAP3-1,KRT80,KRTAP5-4,UPK1A
CL:12354	G2/M DNA replication checkpoint	4	5	1.28	0.0092	CCNB1,PKMYT1,CKS2,CDK1
CL:735	Collagen biosynthesis and modifying enzymes	10	56	0.63	0.0092	COL1A1,ADAMTS2,COL8A1,COL22A1,COL12A1,COL10A1,COL9A3,COL27A1,COL11A1,P4HA3
CL:914	Peptidase M10A, cysteine switch, zinc binding site	4	5	1.28	0.0092	TIMP1,MMP10,MMP3,MMP1
CL:7539	G alpha (q) signalling events	11	68	0.59	0.0096	KISS1R,GRP,NMU,NPFFR1,HCRT,EDNRA,OXTR,GAST,KISS1,GRPR,NMB
CL:34244	Keratin type II head, and keratinocyte migration	5	12	1.0	0.0130	KRT6C,KRT6B,KRT16,KRT17,KRT6A
CL:5192	mixed, incl. oligodendrocyte cell fate specification, and Iroquois-class homeodomain protein	5	12	1.0	0.0130	SIX3,GBX2,FGF8,SOX1,IRX3
CL:7397	CXC chemokine receptor 1/2, and CXC chemokine	4	6	1.2	0.0130	CXCL6,CXCL8,CXCL1,CXCL2
CL:9734	Post-translational protein phosphorylation	8	38	0.7	0.0130	TMEM132A,SERPIND1,EVA1A,STC2,IGFBP1,AMELX,AFP,AHSG
CL:9932	mixed, incl. fibrinogen complex, and Alpha-1-acid glycoprotein	5	12	1.0	0.0130	ORM1,FGB,FGA,FGG,ORM2
CL:10772	serine-type endopeptidase inhibitor activity, and Trypsin-like peptidase domain	8	39	0.69	0.0144	KLK12,KLK10,WFDC10B,WFDC10A,KLK6,KLK8,KLK7,KLK11
CL:24225	organic anion transmembrane transporter activity, and ABC transporter	15	126	0.45	0.0152	SLCO4A1,NR0B2,SLCO1B1,SLCO1B3,SLC7A5,SLC2A12,SLC13A3,SLC22A11,SLC6A20,SLC22A2,ABCC2,SLC28A3,FABP6,SLC6A14,C19orf48
CL:12305	mixed, incl. mitotic cytokinesis, and G2/M DNA replication checkpoint	7	30	0.75	0.0155	CCNB1,PKMYT1,ANLN,CKS2,ECT2,KIF20A,CDK1
CL:34246	Keratin type II head, and keratinocyte migration	4	7	1.13	0.0175	KRT6B,KRT16,KRT17,KRT6A
CL:10674	mixed, incl. Digestion, and Carboxypeptidase activation peptide	8	42	0.66	0.0198	CPA4,REG1A,C6orf15,REG1B,PRSS1,CEL,REG3A,PRSS3P2
CL:742	Collagen chain trimerization	7	32	0.72	0.0203	COL1A1,COL8A1,COL22A1,COL12A1,COL10A1,COL9A3,COL27A1
CL:10675	mixed, incl. Digestion, and Digestion of dietary lipid	7	33	0.7	0.0231	REG1A,C6orf15,REG1B,PRSS1,CEL,REG3A,PRSS3P2
CL:34076	Keratin	15	134	0.43	0.0234	KRT23,KRT37,KRT32,KRT31,KRT75,KRT6C,KRT6B,KRT83,KRT16,KRT17,KRT7,KRT6A,KRTAP3-1,KRT80,KRTAP5-4
CL:7588	mixed, incl. Bombesin-like peptide, and Cholecystokinin receptor	4	8	1.08	0.0234	GRP,GAST,GRPR,NMB
CL:7139	G alpha (i) signalling events	17	164	0.39	0.0240	CXCL6,SSTR5,CXCL3,CXCL5,PPBP,CXCL10,CXCL8,CXCL11,CCR8,NPW,HTR1D,CXCL1,HCAR1,APLN,CXCL2,HCAR3,TAS2R38
CL:9735	Post-translational protein phosphorylation	6	24	0.78	0.0244	TMEM132A,SERPIND1,IGFBP1,AMELX,AFP,AHSG
CL:738	Collagen chain trimerization	8	45	0.63	0.0263	COL1A1,COL8A1,COL22A1,COL12A1,COL10A1,COL9A3,COL27A1,P4HA3
CL:6562	calcium-independent cell-cell adhesion via plasma membrane cell-adhesion molecules	5	16	0.87	0.0272	CLDN18,CLDN16,CLDN1,CLDN14,CLDN2
CL:10196	mixed, incl. vitamin D metabolic process, and Defective CUBN causes hereditary megaloblastic anemia 1	5	17	0.85	0.0332	CYP24A1,CYP27B1,GIF,LRP2,SLC34A3
CL:277	Activated point mutants of FGFR2, and betaKlotho-mediated ligand binding	5	17	0.85	0.0332	FGF20,FGF18,FGF19,FGF3,FGFRL1
CL:5701	Wnt signaling pathway, and coreceptor activity involved in Wnt signaling pathway, planar cell polarity pathway	10	72	0.52	0.0342	DKK4,CELSR1,WNT2,NKD1,NKD2,KREMEN2,WNT8B,WNT7B,FJX1,PTK7
CL:24228	mixed, incl. sodium-independent organic anion transmembrane transporter activity, and xenobiotic transport	8	48	0.6	0.0351	SLCO4A1,NR0B2,SLCO1B1,SLCO1B3,SLC22A2,SLC28A3,FABP6,C19orf48
CL:9724	Regulation of Insulin-like Growth Factor (IGF) transport and uptake by Insulin-like Growth Factor Binding Proteins (IGFBPs), and plasma lipoprotein particle	12	99	0.46	0.0351	TMEM132A,SERPIND1,EVA1A,STC2,IGFBP1,SAA4,PCSK9,APOA2,AMELX,AFP,AHSG,SAA2
CL:12608	Fanconi anemia pathway, and Homologous DNA Pairing and Strand Exchange	11	87	0.48	0.0381	TRIP13,RAD54B,XRCC2,EXO1,UBE2T,RAD54L,MSH5,RFC3,BRCA2,EME1,FANCB
CL:12801	Activation of the pre-replicative complex, and Processive synthesis on the C-strand of the telomere	8	51	0.57	0.0440	CDC6,ORC6,CHTF18,GINS1,CDCA7,DSCC1,CDC45,MCM10
CL:7134	G alpha (i) signalling events	18	196	0.34	0.0477	CXCL6,SSTR5,CXCL3,CXCL5,PPBP,CXCL10,CXCL8,CXCL11,CCR8,NPW,HTR1D,CXCL1,HCAR1,APLN,CXCL2,HCAR3,TAS2R38,CXCL17

## Sheet: geni
geniK	count	overlap	geniR	c
cyclin D1(CCND1)	5	#N/A	collagen type I alpha 1 chain(COL1A1)	5		Overlap geni
cyclin dependent kinase inhibitor 2A(CDKN2A)	3	#N/A	collagen type VIII alpha 1 chain(COL8A1)	5		axin 2(AXIN2)
v-myc avian myelocytomatosis viral oncogene homolog(MYC)	3	80	collagen type X alpha 1 chain(COL10A1)	5		C-C motif chemokine receptor 8(CCR8)
axin 2(AXIN2)	2	56	matrix metallopeptidase 13(MMP13)	5		cell division cycle 45(CDC45)
bone morphogenetic protein 7(BMP7)	2	#N/A	matrix metallopeptidase 3(MMP3)	5		cell division cycle 6(CDC6)
colony stimulating factor 2(CSF2)	2	#N/A	matrix metallopeptidase 7(MMP7)	5		collagen type I alpha 1 chain(COL1A1)
C-X-C motif chemokine ligand 5(CXCL5)	2	30	collagen type XI alpha 1 chain(COL11A1)	4		collagen type IX alpha 3 chain(COL9A3)
C-X-C motif chemokine ligand 6(CXCL6)	2	31	matrix metallopeptidase 20(MMP20)	4		collagen type X alpha 1 chain(COL10A1)
C-X-C motif chemokine ligand 8(CXCL8)	2	13	angiotensinogen(AGT)	3		collagen type XI alpha 1 chain(COL11A1)
cyclin dependent kinase 1(CDK1)	2	32	collagen type IX alpha 3 chain(COL9A3)	3		collagen type XII alpha 1 chain(COL12A1)
E2F transcription factor 1(E2F1)	2	33	collagen type XXVII alpha 1 chain(COL27A1)	3		collagen type XXII alpha 1 chain(COL22A1)
interleukin 1 alpha(IL1A)	2	#N/A	C-X-C motif chemokine ligand 8(CXCL8)	3		collagen type XXVII alpha 1 chain(COL27A1)
interleukin 11(IL11)	2	#N/A	matrix metallopeptidase 1(MMP1)	3		C-X-C motif chemokine ligand 1(CXCL1)
interleukin 17A(IL17A)	2	#N/A	matrix metallopeptidase 10(MMP10)	3		C-X-C motif chemokine ligand 10(CXCL10)
interleukin 23 subunit alpha(IL23A)	2	#N/A	matrix metallopeptidase 11(MMP11)	3		C-X-C motif chemokine ligand 11(CXCL11)
lymphoid enhancer binding factor 1(LEF1)	2	70	matrix metallopeptidase 8(MMP8)	3		C-X-C motif chemokine ligand 2(CXCL2)
serpin family E member 1(SERPINE1)	2	#N/A	neuromedin U(NMU)	3		C-X-C motif chemokine ligand 3(CXCL3)
transcription factor 7 (T-cell specific, HMG-box)(TCF7)	2	79	apelin(APLN)	2		C-X-C motif chemokine ligand 5(CXCL5)
tumor protein p73(TP73)	2	#N/A	C-C motif chemokine receptor 8(CCR8)	2		C-X-C motif chemokine ligand 6(CXCL6)
Wnt family member 2(WNT2)	2	#N/A	cell division cycle 45(CDC45)	2		C-X-C motif chemokine ligand 8(CXCL8)
Wnt family member 7B(WNT7B)	2	#N/A	cell division cycle 6(CDC6)	2		cyclin dependent kinase 1(CDK1)
Wnt family member 8B(WNT8B)	2	#N/A	coagulation factor II, thrombin(F2)	2		E2F transcription factor 1(E2F1)
ajuba LIM protein(AJUBA)	1	#N/A	collagen type XII alpha 1 chain(COL12A1)	2		lymphoid enhancer binding factor 1(LEF1)
alpha fetoprotein(AFP)	1	#N/A	C-X-C motif chemokine ligand 1(CXCL1)	2		matrix metallopeptidase 1(MMP1)
amphiregulin(AREG)	1	#N/A	C-X-C motif chemokine ligand 10(CXCL10)	2		matrix metallopeptidase 3(MMP3)
ATPase H+ transporting V0 subunit a4(ATP6V0A4)	1	#N/A	C-X-C motif chemokine ligand 11(CXCL11)	2		matrix metallopeptidase 7(MMP7)
ATPase H+ transporting V1 subunit C2(ATP6V1C2)	1	#N/A	C-X-C motif chemokine ligand 2(CXCL2)	2		pro-platelet basic protein(PPBP)
BUB1 mitotic checkpoint serine/threonine kinase(BUB1)	1	#N/A	C-X-C motif chemokine ligand 3(CXCL3)	2		protease, serine 1(PRSS1)
C-C motif chemokine receptor 8(CCR8)	1	20	C-X-C motif chemokine ligand 5(CXCL5)	2		protease, serine 2(PRSS2)
cell division cycle 25B(CDC25B)	1	#N/A	C-X-C motif chemokine ligand 6(CXCL6)	2		ribonucleotide reductase regulatory subunit M2(RRM2)
cell division cycle 45(CDC45)	1	21	cyclin dependent kinase 1(CDK1)	2		transcription factor 7 (T-cell specific, HMG-box)(TCF7)
cell division cycle 6(CDC6)	1	22	E2F transcription factor 1(E2F1)	2		v-myc avian myelocytomatosis viral oncogene homolog(MYC)
collagen type I alpha 1 chain(COL1A1)	1	2	endothelin receptor type A(EDNRA)	2
collagen type IX alpha 3 chain(COL9A3)	1	11	G protein subunit gamma transducin 1(GNGT1)	2
collagen type X alpha 1 chain(COL10A1)	1	4	gastrin releasing peptide receptor(GRPR)	2
collagen type XI alpha 1 chain(COL11A1)	1	8	gastrin releasing peptide(GRP)	2
collagen type XII alpha 1 chain(COL12A1)	1	24	KiSS-1 metastasis-suppressor(KISS1)	2
collagen type XXII alpha 1 chain(COL22A1)	1	59	KISS1 receptor(KISS1R)	2
collagen type XXVII alpha 1 chain(COL27A1)	1	12	matrix metallopeptidase 12(MMP12)	2
colony stimulating factor 3(CSF3)	1	#N/A	neuromedin B(NMB)	2
C-X-C motif chemokine ligand 1(CXCL1)	1	25	neuropeptide S receptor 1(NPSR1)	2
C-X-C motif chemokine ligand 10(CXCL10)	1	26	neuropeptide W(NPW)	2
C-X-C motif chemokine ligand 11(CXCL11)	1	27	pro-platelet basic protein(PPBP)	2
C-X-C motif chemokine ligand 2(CXCL2)	1	28	protease, serine 2(PRSS2)	2
C-X-C motif chemokine ligand 3(CXCL3)	1	29	ribonucleotide reductase regulatory subunit M2(RRM2)	2
cyclin B1(CCNB1)	1	#N/A	secreted phosphoprotein 1(SPP1)	2
dickkopf WNT signaling pathway inhibitor 4(DKK4)	1	#N/A	solute carrier organic anion transporter family member 1A2(SLCO1A2)	2
ectodysplasin A receptor(EDAR)	1	#N/A	solute carrier organic anion transporter family member 1B1(SLCO1B1)	2
fibroblast growth factor 18(FGF18)	1	#N/A	solute carrier organic anion transporter family member 1B3(SLCO1B3)	2
fibroblast growth factor 19(FGF19)	1	#N/A	somatostatin receptor 5(SSTR5)	2
fibroblast growth factor 20(FGF20)	1	#N/A	5-hydroxytryptamine receptor 1D(HTR1D)	1
fibroblast growth factor 3(FGF3)	1	#N/A	ADAM metallopeptidase with thrombospondin type 1 motif 2(ADAMTS2)	1
fibroblast growth factor 8(FGF8)	1	#N/A	ADAM metallopeptidase with thrombospondin type 1 motif 4(ADAMTS4)	1
FOS like 1, AP-1 transcription factor subunit(FOSL1)	1	#N/A	aggrecan(ACAN)	1
inhibin beta A subunit(INHBA)	1	#N/A	axin 2(AXIN2)	1
interferon epsilon(IFNE)	1	#N/A	bile acid-CoA:amino acid N-acyltransferase(BAAT)	1
leukemia inhibitory factor(LIF)	1	#N/A	cartilage oligomeric matrix protein(COMP)	1
MAD2 mitotic arrest deficient-like 1 (yeast)(MAD2L1)	1	#N/A	collagen type XXII alpha 1 chain(COL22A1)	1
matrix metallopeptidase 1(MMP1)	1	14	fatty acid binding protein 6(FABP6)	1
matrix metallopeptidase 3(MMP3)	1	6	fibrinogen alpha chain(FGA)	1
matrix metallopeptidase 7(MMP7)	1	7	fibrinogen beta chain(FGB)	1
membrane metalloendopeptidase(MME)	1	#N/A	fibrinogen gamma chain(FGG)	1
MET proto-oncogene, receptor tyrosine kinase(MET)	1	#N/A	gastrin(GAST)	1
naked cuticle homolog 1(NKD1)	1	#N/A	hydroxycarboxylic acid receptor 1(HCAR1)	1
naked cuticle homolog 2(NKD2)	1	#N/A	hydroxycarboxylic acid receptor 3(HCAR3)	1
oncostatin M(OSM)	1	#N/A	hypocretin neuropeptide precursor(HCRT)	1
origin recognition complex subunit 6(ORC6)	1	#N/A	integrin binding sialoprotein(IBSP)	1
phorbol-12-myristate-13-acetate-induced protein 1(PMAIP1)	1	#N/A	kallikrein related peptidase 7(KLK7)	1
pro-platelet basic protein(PPBP)	1	44	lymphoid enhancer binding factor 1(LEF1)	1
protease, serine 1(PRSS1)	1	74	neuropeptide FF receptor 1(NPFFR1)	1
protease, serine 2(PRSS2)	1	45	oxytocin receptor(OXTR)	1
protein kinase C gamma(PRKCG)	1	#N/A	prolyl 4-hydroxylase subunit alpha 3(P4HA3)	1
protein kinase, membrane associated tyrosine/threonine 1(PKMYT1)	1	#N/A	protease, serine 1(PRSS1)	1
ribonucleotide reductase regulatory subunit M2(RRM2)	1	46	regulator of G-protein signaling 16(RGS16)	1
secreted frizzled related protein 4(SFRP4)	1	#N/A	solute carrier organic anion transporter family member 4A1(SLCO4A1)	1
serpin family B member 5(SERPINB5)	1	#N/A	taste 2 receptor member 38(TAS2R38)	1
TEA domain transcription factor 4(TEAD4)	1	#N/A	TIMP metallopeptidase inhibitor 1(TIMP1)	1
TNF receptor superfamily member 12A(TNFRSF12A)	1	#N/A	transcription factor 7 (T-cell specific, HMG-box)(TCF7)	1
tumor necrosis factor superfamily member 15(TNFSF15)	1	#N/A	v-myc avian myelocytomatosis viral oncogene homolog(MYC)	1
tumor necrosis factor superfamily member 9(TNFSF9)	1	#N/A	angiotensinogen(AGT)
yclin B1(CCNB1)	1	#N/A	angiotensinogen(AGT)
axin 2(AXIN2)			apelin(APLN)
bone morphogenetic protein 7(BMP7)			C-C motif chemokine receptor 8(CCR8)
colony stimulating factor 2(CSF2)			cell division cycle 45(CDC45)
C-X-C motif chemokine ligand 5(CXCL5)			cell division cycle 6(CDC6)
C-X-C motif chemokine ligand 6(CXCL6)			coagulation factor II, thrombin(F2)
C-X-C motif chemokine ligand 8(CXCL8)			collagen type I alpha 1 chain(COL1A1)
cyclin D1(CCND1)			collagen type I alpha 1 chain(COL1A1)
cyclin D1(CCND1)			collagen type I alpha 1 chain(COL1A1)
cyclin D1(CCND1)			collagen type I alpha 1 chain(COL1A1)
cyclin D1(CCND1)			collagen type IX alpha 3 chain(COL9A3)
cyclin dependent kinase 1(CDK1)			collagen type IX alpha 3 chain(COL9A3)
cyclin dependent kinase inhibitor 2A(CDKN2A)			collagen type VIII alpha 1 chain(COL8A1)
cyclin dependent kinase inhibitor 2A(CDKN2A)			collagen type VIII alpha 1 chain(COL8A1)
E2F transcription factor 1(E2F1)			collagen type VIII alpha 1 chain(COL8A1)
interleukin 1 alpha(IL1A)			collagen type VIII alpha 1 chain(COL8A1)
interleukin 11(IL11)			collagen type X alpha 1 chain(COL10A1)
interleukin 17A(IL17A)			collagen type X alpha 1 chain(COL10A1)
interleukin 23 subunit alpha(IL23A)			collagen type X alpha 1 chain(COL10A1)
lymphoid enhancer binding factor 1(LEF1)			collagen type X alpha 1 chain(COL10A1)
serpin family E member 1(SERPINE1)			collagen type XI alpha 1 chain(COL11A1)
transcription factor 7 (T-cell specific, HMG-box)(TCF7)			collagen type XI alpha 1 chain(COL11A1)
tumor protein p73(TP73)			collagen type XI alpha 1 chain(COL11A1)
v-myc avian myelocytomatosis viral oncogene homolog(MYC)			collagen type XII alpha 1 chain(COL12A1)
v-myc avian myelocytomatosis viral oncogene homolog(MYC)			collagen type XXVII alpha 1 chain(COL27A1)
Wnt family member 2(WNT2)			collagen type XXVII alpha 1 chain(COL27A1)
Wnt family member 7B(WNT7B)			C-X-C motif chemokine ligand 1(CXCL1)
Wnt family member 8B(WNT8B)			C-X-C motif chemokine ligand 10(CXCL10)
			C-X-C motif chemokine ligand 11(CXCL11)
			C-X-C motif chemokine ligand 2(CXCL2)
			C-X-C motif chemokine ligand 3(CXCL3)
			C-X-C motif chemokine ligand 5(CXCL5)
			C-X-C motif chemokine ligand 6(CXCL6)
			C-X-C motif chemokine ligand 8(CXCL8)
			C-X-C motif chemokine ligand 8(CXCL8)
			cyclin dependent kinase 1(CDK1)
			E2F transcription factor 1(E2F1)
			endothelin receptor type A(EDNRA)
			G protein subunit gamma transducin 1(GNGT1)
			gastrin releasing peptide receptor(GRPR)
			gastrin releasing peptide(GRP)
			KiSS-1 metastasis-suppressor(KISS1)
			KISS1 receptor(KISS1R)
			matrix metallopeptidase 1(MMP1)
			matrix metallopeptidase 1(MMP1)
			matrix metallopeptidase 10(MMP10)
			matrix metallopeptidase 10(MMP10)
			matrix metallopeptidase 11(MMP11)
			matrix metallopeptidase 11(MMP11)
			matrix metallopeptidase 12(MMP12)
			matrix metallopeptidase 13(MMP13)
			matrix metallopeptidase 13(MMP13)
			matrix metallopeptidase 13(MMP13)
			matrix metallopeptidase 13(MMP13)
			matrix metallopeptidase 20(MMP20)
			matrix metallopeptidase 20(MMP20)
			matrix metallopeptidase 20(MMP20)
			matrix metallopeptidase 3(MMP3)
			matrix metallopeptidase 3(MMP3)
			matrix metallopeptidase 3(MMP3)
			matrix metallopeptidase 3(MMP3)
			matrix metallopeptidase 7(MMP7)
			matrix metallopeptidase 7(MMP7)
			matrix metallopeptidase 7(MMP7)
			matrix metallopeptidase 7(MMP7)
			matrix metallopeptidase 8(MMP8)
			matrix metallopeptidase 8(MMP8)
			neuromedin B(NMB)
			neuromedin U(NMU)
			neuromedin U(NMU)
			neuropeptide S receptor 1(NPSR1)
			neuropeptide W(NPW)
			pro-platelet basic protein(PPBP)
			protease, serine 2(PRSS2)
			ribonucleotide reductase regulatory subunit M2(RRM2)
			secreted phosphoprotein 1(SPP1)
			solute carrier organic anion transporter family member 1A2(SLCO1A2)
			solute carrier organic anion transporter family member 1B1(SLCO1B1)
			solute carrier organic anion transporter family member 1B3(SLCO1B3)
			somatostatin receptor 5(SSTR5)
