# Supplementary material for: Bioinformatics Analysis of RNA-seq Data Reveals Genes Related to Cancer Stem Cells in Colorectal Cancerogenesis
Source: Int J Mol Sci. 2022 Oct 31;23(21):13252. doi: 10.3390/ijms232113252 (PMC9654446; doi:10.3390/ijms232113252)
Supplement: Supplementary file 1 [file ijms-23-13252-s001.zip › ijms-1966512-supplementary-final/ijms-1966512-supplementary/Supplementary file S1/TCGA.xlsx]

## Sheet: Sheet1
	genes2$GENEID	genes2$ENTREZID	genes2$SYMBOL	logFC	AveExpr	t	P.Value	adj.P.Val	B
	ENSG00000183034	92736	OTOP2	-10.2247	-3.00368	-53.7797	3.77612e-215	9.44218e-211	481.533
	ENSG00000142959	266675	BEST4	-6.51917	0.332716	-43.2076	1.28918e-174	1.6118e-170	388.865
	ENSG00000168748	766	CA7	-7.12714	0.219349	-43.1099	3.2465e-174	2.70595e-170	387.95
	ENSG00000182938	347741	OTOP3	-6.38194	-4.77632	-38.3205	6.63652e-154	4.14866e-150	340.461
	ENSG00000167916	192666	KRT24	-6.74932	-4.77347	-37.4471	4.57101e-150	2.28596e-146	331.814
	ENSG00000044012	2981	GUCA2B	-8.63454	-1.24611	-35.8137	8.88217e-143	3.70164e-139	315.785
	ENSG00000162461	284723	SLC25A34	-4.35083	0.191233	-35.7642	1.48516e-142	5.30522e-139	315.23
	ENSG00000182271	388364	TMIGD1	-9.03638	-1.43667	-35.6458	5.08098e-142	1.58812e-138	314.045
	ENSG00000131096	5697	PYY	-8.15699	-1.40118	-35.2346	3.68658e-140	1.02426e-136	309.768
	ENSG00000163815	7123	CLEC3B	-4.50829	1.19852	-34.9903	4.74957e-139	1.18763e-135	307.238
	ENSG00000079689	10590	SCGN	-6.20743	-1.67264	-32.7659	8.38793e-129	1.90673e-125	283.649
	ENSG00000240498	100048912	CDKN2B-AS1	-6.28448	-0.402317	-32.6369	3.35477e-128	6.9905e-125	282.315
	ENSG00000108231	9211	LGI1	-5.75445	-4.22004	-32.6284	3.67728e-128	7.07311e-125	281.742
	ENSG00000125851	5126	PCSK2	-6.28524	-3.44256	-32.5604	7.64021e-128	1.3646e-124	281.248
	ENSG00000118777	9429	ABCG2	-5.01112	1.24886	-32.4819	1.7792e-127	2.96593e-124	280.664
	ENSG00000269404	6689	SPIB	-5.69898	0.616305	-32.2446	2.29841e-126	3.59199e-123	278.109
	ENSG00000170419	222008	VSTM2A	-6.43659	-3.27438	-32.2293	2.71157e-126	3.9884e-123	277.739
	ENSG00000034971	4653	MYOC	-6.68801	-3.70024	-32.1449	6.74557e-126	9.37072e-123	276.804
	ENSG00000111846	2651	GCNT2	-4.32376	0.642496	-31.9616	4.89545e-125	6.44267e-122	275.046
	ENSG00000196660	55532	SLC30A10	-7.04424	-2.49187	-31.3824	2.64031e-122	3.30105e-119	268.726
	ENSG00000156284	9073	CLDN8	-8.20658	-2.68625	-31.2055	1.81498e-121	2.16112e-118	266.83
	ENSG00000123560	5354	PLP1	-6.48041	-1.52179	-31.1227	4.48114e-121	5.09323e-118	265.933
	ENSG00000036672	9099	USP2	-4.29412	1.1347	-30.6613	6.97948e-119	7.58791e-116	260.921
	ENSG00000141338	10351	ABCA8	-5.73964	0.00623658	-30.5794	1.71319e-118	1.78493e-115	260.023
	ENSG00000152785	651	BMP3	-6.84637	-0.368926	-30.4838	4.89417e-118	4.89515e-115	258.978
	ENSG00000226629	147093	LINC00974	-5.38558	-4.34132	-30.3851	1.44876e-117	1.39332e-114	257.451
	ENSG00000111404	79785	RERGL	-5.94225	-3.48481	-30.379	1.54774e-117	1.43338e-114	257.609
	ENSG00000214888	#N/A	XXyac-YM21GA2.7	-5.17014	-4.71484	-30.3244	2.82227e-117	2.52039e-114	256.69
	ENSG00000110887	1610	DAO	-5.76393	-3.76567	-30.1944	1.18087e-116	1.0182e-113	255.519
	ENSG00000165072	256691	MAMDC2	-5.69317	-0.686034	-29.8636	4.53751e-115	3.78201e-112	252.154
	ENSG00000164530	221476	PI16	-6.07203	-1.21727	-29.6278	6.1512e-114	4.96163e-111	249.55
	ENSG00000133742	759	CA1	-9.67034	0.68452	-29.5607	1.29262e-113	1.01006e-110	248.822
	ENSG00000157005	6750	SST	-6.59208	-2.64424	-29.5268	1.88137e-113	1.42556e-110	248.389
	ENSG00000184544	201140	DHRS7C	-4.29096	-5.10784	-29.4501	4.4044e-113	3.23918e-110	246.933
	ENSG00000133800	10894	LYVE1	-4.63955	1.06429	-29.4111	6.78713e-113	4.84892e-110	247.168
	ENSG00000162706	57863	CADM3	-5.9584	-0.98398	-29.3284	1.69752e-112	1.17907e-109	246.245
	ENSG00000179520	246213	SLC17A8	-5.47598	-4.27043	-29.2752	3.06467e-112	2.07114e-109	245.309
	ENSG00000115263	2641	GCG	-7.60506	-2.02076	-28.8659	2.90393e-110	1.91086e-107	241.117
	ENSG00000168079	286133	SCARA5	-5.96269	1.13137	-28.2462	2.93877e-107	1.8842e-104	234.217
	ENSG00000168309	11170	FAM107A	-3.82362	1.2102	-28.0411	2.92368e-106	1.82767e-103	231.929
	ENSG00000147724	51059	FAM135B	-5.21644	-3.35427	-28.0042	4.41925e-106	2.6952e-103	231.327
	ENSG00000204933	#N/A	CD177P1	-5.96315	-4.26049	-27.7905	4.86227e-105	2.89479e-102	228.907
	ENSG00000103375	343	AQP8	-9.05921	0.864671	-27.7198	1.0766e-104	6.26058e-102	228.324
	ENSG00000187699	84281	C2orf88	-4.02503	3.06836	-27.5017	1.24931e-103	7.09976e-101	225.871
	ENSG00000197165	6799	SULT1A2	-4.27373	0.291412	-27.4556	2.09971e-103	1.16674e-100	225.369
	ENSG00000175785	145270	PRIMA1	-5.85544	-1.39191	-27.2549	2.01233e-102	1.09387e-99	223.111
	ENSG00000065325	9340	GLP2R	-4.5329	-0.518615	-27.1961	3.90575e-102	2.07794e-99	222.448
	ENSG00000108381	443	ASPA	-4.32794	-1.30717	-27.0486	2.06291e-101	1.07465e-98	220.755
	ENSG00000104332	6422	SFRP1	-5.81158	0.189986	-26.9796	4.49463e-101	2.29364e-98	220.014
	ENSG00000204936	57126	CD177	-7.4358	1.85615	-26.9644	5.33196e-101	2.66651e-98	219.829
	ENSG00000196666	399888	FAM180B	-4.2637	-4.46706	-26.7989	3.45754e-100	1.69521e-97	217.616
	ENSG00000070748	1103	CHAT	-4.36512	-4.90185	-26.669	1.50191e-99	7.22219e-97	216.112
	ENSG00000163497	54738	FEV	-5.34626	-3.60935	-26.6335	2.24616e-99	1.05972e-96	215.961
	ENSG00000168546	2675	GFRA2	-4.23768	-0.838031	-26.616	2.73732e-99	1.26753e-96	215.903
	ENSG00000179915	9378	NRXN1	-5.87932	-2.61966	-26.5932	3.54124e-99	1.60998e-96	215.628
	ENSG00000224721	102724153	AC007182.6	-5.24861	-2.91541	-26.5666	4.784e-99	2.13614e-96	215.27
	ENSG00000187783	643236	TMEM72	-5.35277	-0.468577	-26.5509	5.71429e-99	2.50677e-96	215.185
	ENSG00000165197	2277	VEGFD	-4.54891	-2.6719	-26.4919	1.11522e-98	4.80796e-96	214.406
	ENSG00000138669	5593	PRKG2	-4.12572	-0.259034	-26.397	3.26649e-98	1.38438e-95	213.444
	ENSG00000135549	5570	PKIB	-4.54686	2.95389	-26.3835	3.80549e-98	1.58594e-95	213.267
	ENSG00000166292	55273	TMEM100	-4.53744	-0.778855	-26.2554	1.62501e-97	6.66122e-95	211.843
	ENSG00000222375	#N/A	RN7SKP127	-4.64484	-4.58896	-26.0738	1.27555e-96	5.10029e-94	209.49
	ENSG00000166091	116173	CMTM5	-4.40002	-4.37774	-26.0731	1.28502e-96	5.10029e-94	209.489
	ENSG00000109132	8929	PHOX2B	-5.3285	-3.99873	-25.9588	4.70594e-96	1.83863e-93	208.325
	ENSG00000254645	#N/A	RP11-396O20.2	-5.69496	-2.3502	-25.7398	5.6603e-95	2.17747e-92	205.992
	ENSG00000185149	4887	NPY2R	-5.05928	-4.34986	-25.638	1.80059e-94	6.82177e-92	204.644
	ENSG00000120498	56159	TEX11	-4.19426	-1.58443	-25.4285	1.95372e-93	7.29147e-91	202.446
	ENSG00000163959	200931	SLC51A	-3.70181	1.91757	-25.342	5.22754e-93	1.92227e-90	201.478
	ENSG00000162670	339479	BRINP3	-6.43469	-2.37138	-25.3047	7.99474e-93	2.89722e-90	201.073
	ENSG00000129167	7166	TPH1	-4.26246	-0.781715	-25.2974	8.69061e-93	3.10441e-90	200.989
	ENSG00000225335	#N/A	XXbac-B476C20.9	-2.4361	0.702049	-25.2941	9.01885e-93	3.17629e-90	200.951
	ENSG00000205364	4499	MT1M	-5.36147	0.740087	-25.2619	1.30175e-92	4.52086e-90	200.572
	ENSG00000040199	23035	PHLPP2	-2.50641	4.32179	-25.2234	2.01863e-92	6.9145e-90	200.103
	ENSG00000189129	219348	PLAC9	-2.74424	0.779772	-25.1951	2.78574e-92	9.41316e-90	199.832
	ENSG00000170382	10446	LRRN2	-4.22328	1.27644	-25.1917	2.89779e-92	9.66124e-90	199.774
	ENSG00000015592	81551	STMN4	-4.58722	-4.07816	-25.1746	3.51958e-92	1.15799e-89	199.398
	ENSG00000018625	477	ATP1A2	-5.51373	-0.565405	-25.1717	3.63713e-92	1.18112e-89	199.561
	ENSG00000102683	6445	SGCG	-4.31594	-4.24701	-25.1229	6.34765e-92	2.03491e-89	198.773
	ENSG00000136546	6332	SCN7A	-5.92332	-1.42283	-25.1032	7.93844e-92	2.50461e-89	198.787
	ENSG00000242366	54576	UGT1A8	-5.35373	-1.06005	-25.1024	8.01315e-92	2.50461e-89	198.778
	ENSG00000249948	57733	GBA3	-5.6753	-0.971417	-25.0408	1.61697e-91	4.99164e-89	198.076
	ENSG00000186198	123264	SLC51B	-4.79791	1.77645	-25.0125	2.23462e-91	6.81422e-89	197.724
	ENSG00000160712	3570	IL6R	-2.97219	3.68102	-24.986	3.02015e-91	9.09867e-89	197.408
	ENSG00000163295	248	ALPI	-5.13939	0.373799	-24.9153	6.76706e-91	2.01441e-88	196.637
	ENSG00000165553	58157	NGB	-4.69743	-4.53734	-24.8941	8.61394e-91	2.53402e-88	196.188
	ENSG00000143171	6258	RXRG	-4.48499	-3.14579	-24.8796	1.01652e-90	2.9556e-88	196.136
	ENSG00000100604	1113	CHGA	-7.41302	1.29561	-24.8319	1.75157e-90	5.03426e-88	195.666
	ENSG00000147588	5375	PMP2	-4.75066	-4.16563	-24.7815	3.11569e-90	8.85317e-88	194.952
	ENSG00000279756	#N/A	CTD-2385L22.2	-5.16939	-3.27871	-24.7109	6.96929e-90	1.95806e-87	194.25
	ENSG00000122756	1271	CNTFR	-5.79132	-1.22306	-24.6475	1.43708e-89	3.9927e-87	193.604
	ENSG00000197953	344752	AADACL2	-4.0573	-5.05162	-24.631	1.73616e-89	4.77063e-87	193.104
	ENSG00000196616	125	ADH1B	-6.60054	0.830664	-24.5884	2.82081e-89	7.66677e-87	192.9
	ENSG00000112232	202559	KHDRBS2	-4.37543	-4.46763	-24.5283	5.60597e-89	1.50728e-86	192.023
	ENSG00000197273	2980	GUCA2A	-6.89591	2.7633	-24.5048	7.33147e-89	1.95025e-86	191.925
	ENSG00000144339	23671	TMEFF2	-4.53577	-4.07001	-24.4934	8.35545e-89	2.19924e-86	191.677
	ENSG00000073734	8647	ABCB11	-5.09804	-2.9738	-24.4796	9.77211e-89	2.54533e-86	191.642
	ENSG00000256518	#N/A	RP11-807H22.5	-4.95739	-4.59639	-24.4766	1.01151e-88	2.6075e-86	191.467
	ENSG00000119147	84417	C2orf40	-5.00949	-2.39982	-24.4002	2.42025e-88	6.17534e-86	190.767
	ENSG00000176472	284346	ZNF575	-2.06811	1.82515	-24.3686	3.47277e-88	8.77137e-86	190.426
	ENSG00000169432	6335	SCN9A	-4.24407	0.219143	-24.3616	3.76429e-88	9.41262e-86	190.343
	ENSG00000147655	340419	RSPO2	-4.96302	-1.8428	-24.2997	7.63344e-88	1.88984e-85	189.639
	ENSG00000226087	#N/A	AC106869.2	-4.24067	-4.00781	-24.2684	1.09216e-87	2.6774e-85	189.109
	ENSG00000113594	3977	LIFR	-3.73747	1.28011	-24.2391	1.52693e-87	3.70687e-85	188.933
	ENSG00000174358	340024	SLC6A19	-6.70137	-1.29589	-24.0869	8.69106e-87	2.08961e-84	187.21
	ENSG00000139433	51228	GLTP	-1.61291	5.37616	-23.9995	2.36257e-86	5.62629e-84	186.149
	ENSG00000164303	133121	ENPP6	-3.91229	-2.1334	-23.9811	2.91369e-86	6.87328e-84	185.969
	ENSG00000071203	54860	MS4A12	-7.93922	0.775662	-23.9651	3.5018e-86	8.18341e-84	185.788
	ENSG00000168477	7148	TNXB	-4.34711	2.38432	-23.9532	4.01204e-86	9.289e-84	185.645
	ENSG00000064205	8839	WISP2	-5.08198	-1.17803	-23.88	9.26514e-86	2.12546e-83	184.863
	ENSG00000265489	100128006	RP11-1090M7.1	-4.34956	-4.13578	-23.7898	2.59966e-85	5.90949e-83	183.674
	ENSG00000233670	644139	PIRT	-5.02046	-2.43224	-23.7801	2.90402e-85	6.54189e-83	183.709
	ENSG00000016602	22802	CLCA4	-8.3995	2.09095	-23.6604	1.14241e-84	2.52795e-82	182.296
	ENSG00000175161	253559	CADM2	-5.17026	-3.38287	-23.5886	2.59976e-84	5.70236e-82	181.49
	ENSG00000114200	590	BCHE	-4.8396	-1.27543	-23.5786	2.91455e-84	6.33726e-82	181.427
	ENSG00000153446	146556	C16orf89	-4.50912	-0.979866	-23.554	3.86014e-84	8.32094e-82	181.148
	ENSG00000187824	388335	TMEM220	-3.1654	1.38292	-23.501	7.08612e-84	1.51443e-81	180.519
	ENSG00000183476	646892	SH2D7	-4.32942	-1.59834	-23.4197	1.79598e-83	3.80581e-81	179.608
	ENSG00000203859	3284	HSD3B2	-6.36743	-3.0073	-23.3778	2.90252e-83	6.08969e-81	179.134
	ENSG00000080493	8671	SLC4A4	-5.93862	2.69976	-23.3772	2.92247e-83	6.08969e-81	179.056
	ENSG00000148842	54805	CNNM2	-1.67756	4.13049	-23.3701	3.16845e-83	6.5477e-81	178.98
	ENSG00000172689	341116	MS4A10	-4.95317	-4.49136	-23.3612	3.50978e-83	7.19361e-81	178.81
	ENSG00000104435	11075	STMN2	-4.55956	0.462886	-23.3532	3.84724e-83	7.82116e-81	178.829
	ENSG00000147883	1030	CDKN2B	-3.50467	3.87315	-23.3388	4.53449e-83	9.14396e-81	178.61
	ENSG00000135406	5630	PRPH	-4.56963	-1.47006	-23.3278	5.14498e-83	1.0292e-80	178.566
	ENSG00000171503	2110	ETFDH	-1.90866	4.34683	-23.3177	5.77496e-83	1.14605e-80	178.374
	ENSG00000180875	64388	GREM2	-5.05786	0.932401	-23.2931	7.6558e-83	1.50735e-80	178.127
	ENSG00000167434	762	CA4	-7.78038	1.5711	-23.2149	1.87299e-82	3.65892e-80	177.213
	ENSG00000136044	55198	APPL2	-1.79556	5.9579	-23.2129	1.91702e-82	3.71589e-80	177.158
	ENSG00000170091	51617	HMP19	-5.01802	-2.36715	-23.1635	3.37379e-82	6.48936e-80	176.684
	ENSG00000215193	55670	PEX26	-1.6968	6.22351	-23.151	3.89182e-82	7.42863e-80	176.449
	ENSG00000092009	1215	CMA1	-5.05004	-3.28166	-23.1345	4.70338e-82	8.9097e-80	176.32
	ENSG00000206579	114786	XKR4	-4.83617	-3.148	-23.0804	8.74313e-82	1.64377e-79	175.702
	ENSG00000171819	10218	ANGPTL7	-5.10048	-3.355	-22.8481	1.24987e-80	2.33232e-78	173.057
	ENSG00000134201	2949	GSTM5	-3.20358	-0.0520395	-22.8381	1.40015e-80	2.59339e-78	172.981
	ENSG00000176641	220441	RNF152	-3.09725	2.56795	-22.7997	2.17549e-80	3.99986e-78	172.478
	ENSG00000168447	6338	SCNN1B	-5.64061	1.6175	-22.7808	2.69874e-80	4.9257e-78	172.259
	ENSG00000176533	2788	GNG7	-3.00326	1.31907	-22.7617	3.3606e-80	6.08927e-78	172.082
	ENSG00000135437	5959	RDH5	-2.47862	0.957421	-22.6382	1.38268e-79	2.46957e-77	170.693
	ENSG00000172987	60495	HPSE2	-3.99347	-1.14155	-22.6264	1.58129e-79	2.80427e-77	170.566
	ENSG00000030304	4593	MUSK	-4.40352	-3.18239	-22.5776	2.76516e-79	4.86922e-77	169.959
	ENSG00000232070	643382	TMEM253	-3.21935	0.125636	-22.5104	5.96895e-79	1.04373e-76	169.24
	ENSG00000106809	4969	OGN	-5.6084	-0.100685	-22.4982	6.86763e-79	1.19253e-76	169.061
	ENSG00000186462	4674	NAP1L2	-4.2443	-1.95095	-22.4325	1.4573e-78	2.51309e-76	168.348
	ENSG00000224958	572558	PGM5-AS1	-4.73947	-4.13387	-22.4314	1.47648e-78	2.52873e-76	168.256
	ENSG00000224968	#N/A	RP1-35C21.1	-4.16863	-3.99461	-22.4245	1.59729e-78	2.71702e-76	168.154
	ENSG00000147576	137872	ADHFE1	-3.04748	-0.981059	-22.4206	1.66972e-78	2.82104e-76	168.211
	ENSG00000169764	7360	UGP2	-2.10701	6.73363	-22.4126	1.83006e-78	3.07118e-76	168.004
	ENSG00000182816	337959	KRTAP13-2	-4.84946	-4.90352	-22.3824	2.58748e-78	4.31333e-76	167.651
	ENSG00000163106	27306	HPGDS	-3.57871	-0.656882	-22.2957	6.97755e-78	1.14785e-75	166.795
	ENSG00000067113	8611	PLPP1	-2.04602	4.61654	-22.2414	1.29898e-77	2.12294e-75	166.069
	ENSG00000197375	6584	SLC22A5	-1.79233	4.65231	-22.2386	1.34225e-77	2.17942e-75	166.038
	ENSG00000198650	6898	TAT	-3.73508	-2.56178	-22.1824	2.55187e-77	4.11674e-75	165.464
	ENSG00000223573	#N/A	TINCR	-3.92692	-0.713878	-22.1302	4.6408e-77	7.43866e-75	164.906
	ENSG00000116748	270	AMPD1	-4.748	-2.17149	-22.0119	1.7983e-76	2.86411e-74	163.556
	ENSG00000187848	22953	P2RX2	-4.11179	-3.95287	-21.9791	2.61749e-76	4.14242e-74	163.091
	ENSG00000170381	9723	SEMA3E	-5.28662	-2.69081	-21.9709	2.87426e-76	4.52019e-74	163.089
	ENSG00000253958	137075	CLDN23	-3.1152	4.01368	-21.9665	3.02073e-76	4.72083e-74	162.93
	ENSG00000137872	80031	SEMA6D	-3.52316	2.59031	-21.9658	3.04741e-76	4.73295e-74	162.945
	ENSG00000138678	84803	GPAT3	-2.7828	2.86674	-21.9143	5.48955e-76	8.47323e-74	162.362
	ENSG00000172594	10924	SMPDL3A	-2.73509	4.28193	-21.7555	3.37917e-75	5.18381e-73	160.518
	ENSG00000256193	#N/A	LINC00507	-3.77325	-4.83935	-21.7528	3.48323e-75	5.31087e-73	160.449
	ENSG00000119121	140803	TRPM6	-4.87801	2.15372	-21.6987	6.46823e-75	9.8023e-73	159.894
	ENSG00000187091	5333	PLCD1	-2.37951	4.20626	-21.6634	9.68507e-75	1.45889e-72	159.472
	ENSG00000130055	54857	GDPD2	-3.95995	0.85153	-21.6478	1.15799e-74	1.73386e-72	159.36
	ENSG00000132915	5145	PDE6A	-4.21914	-0.578294	-21.6059	1.87012e-74	2.78347e-72	158.922
	ENSG00000109182	80157	CWH43	-6.0311	-0.250999	-21.6041	1.90993e-74	2.82591e-72	158.853
	ENSG00000130226	1804	DPP6	-4.79074	-2.24004	-21.5833	2.42182e-74	3.56221e-72	158.676
	ENSG00000154175	25890	ABI3BP	-3.48433	2.28817	-21.561	3.1264e-74	4.57168e-72	158.333
	ENSG00000105894	5764	PTN	-2.8958	1.07107	-21.4866	7.31947e-74	1.05794e-71	157.54
	ENSG00000186642	5138	PDE2A	-2.66704	1.62197	-21.4826	7.66101e-74	1.10094e-71	157.48
	ENSG00000168060	10004	NAALADL1	-3.08708	1.98097	-21.4711	8.73684e-74	1.24837e-71	157.326
	ENSG00000101098	140730	RIMS4	-4.67299	-3.37368	-21.4361	1.30272e-73	1.85083e-71	156.972
	ENSG00000116194	9068	ANGPTL1	-4.85832	-0.517423	-21.4183	1.59765e-73	2.25702e-71	156.763
	ENSG00000197561	1991	ELANE	-3.87945	-3.86858	-21.4128	1.70189e-73	2.39077e-71	156.654
	ENSG00000104833	10382	TUBB4A	-3.94636	-1.84052	-21.3886	2.24323e-73	3.13363e-71	156.457
	ENSG00000144290	57282	SLC4A10	-4.39932	-1.92118	-21.3372	4.03692e-73	5.60796e-71	155.875
	ENSG00000123643	206358	SLC36A1	-1.87345	4.72785	-21.3293	4.41621e-73	6.10096e-71	155.655
	ENSG00000150593	100616113	PDCD4	-2.05652	6.58518	-21.3266	4.55535e-73	6.2586e-71	155.603
	ENSG00000242515	54575	UGT1A10	-4.58479	1.37725	-21.3188	4.98103e-73	6.80605e-71	155.579
	ENSG00000259237	#N/A	RP11-209E8.1	-4.34799	-4.66771	-21.3076	5.65729e-73	7.68807e-71	155.438
	ENSG00000205038	93035	PKHD1L1	-4.29831	-2.18496	-21.304	5.89777e-73	7.97156e-71	155.494
	ENSG00000148483	653567	TMEM236	-4.50355	2.57916	-21.2809	7.6795e-73	1.0324e-70	155.122
	ENSG00000104888	57030	SLC17A7	-3.28919	-1.90128	-21.2718	8.52183e-73	1.13951e-70	155.117
	ENSG00000184144	6900	CNTN2	-4.58224	-2.74291	-21.2432	1.1819e-72	1.57199e-70	154.797
	ENSG00000118804	8987	STBD1	-1.98679	1.8293	-21.2246	1.46181e-72	1.934e-70	154.554
	ENSG00000013293	57709	SLC7A14	-4.73145	-3.67558	-21.2239	1.47297e-72	1.9385e-70	154.553
	ENSG00000173175	111	ADCY5	-3.4184	1.76303	-21.1635	2.93727e-72	3.82533e-70	153.818
	ENSG00000162460	388595	TMEM82	-4.31241	0.230473	-21.154	3.27209e-72	4.23931e-70	153.745
	ENSG00000204065	340543	TCEAL5	-3.92557	-4.37901	-21.1273	4.4382e-72	5.69114e-70	153.392
	ENSG00000104267	760	CA2	-5.58143	5.18047	-21.1007	6.01721e-72	7.67655e-70	153.029
	ENSG00000257277	#N/A	RP11-434H14.1	-3.51332	-5.05757	-21.0748	8.0878e-72	1.02658e-69	152.736
	ENSG00000101605	8736	MYOM1	-3.06125	0.787519	-21.045	1.1361e-71	1.43475e-69	152.516
	ENSG00000169862	1501	CTNND2	-4.27052	-2.88632	-21.034	1.28736e-71	1.6176e-69	152.411
	ENSG00000068976	5837	PYGM	-3.35758	-0.297213	-20.999	1.92084e-71	2.40153e-69	152.02
	ENSG00000205358	4496	MT1H	-4.55352	0.871094	-20.9882	2.17148e-71	2.70138e-69	151.83
	ENSG00000119919	159296	NKX2-3	-3.09303	1.57338	-20.924	4.52014e-71	5.56778e-69	151.108
	ENSG00000266964	5348	FXYD1	-3.66258	-2.1294	-20.9176	4.86526e-71	5.96353e-69	151.097
	ENSG00000071991	28513	CDH19	-5.26941	-2.39471	-20.9095	5.33417e-71	6.50639e-69	151.012
	ENSG00000176399	63951	DMRTA1	-4.38919	-2.59361	-20.8589	9.49664e-71	1.15274e-68	150.433
	ENSG00000078549	117	ADCYAP1R1	-4.72594	-2.66798	-20.8201	1.47975e-70	1.78749e-68	149.995
	ENSG00000173237	254439	C11orf86	-5.41432	0.0745781	-20.8128	1.60673e-70	1.93155e-68	149.841
	ENSG00000152092	460	ASTN1	-4.45053	-3.62928	-20.8036	1.7858e-70	2.13656e-68	149.778
	ENSG00000141434	4225	MEP1B	-4.94977	-1.01232	-20.7952	1.96475e-70	2.33945e-68	149.689
	ENSG00000118432	1268	CNR1	-4.61879	-1.60348	-20.786	2.18311e-70	2.58714e-68	149.605
	ENSG00000004799	5166	PDK4	-3.39967	3.97483	-20.7803	2.32808e-70	2.74592e-68	149.401
	ENSG00000211938	#N/A	IGHV3-7	-5.47328	-2.20125	-20.7611	2.89911e-70	3.40339e-68	149.32
	ENSG00000167080	124872	B4GALNT2	-6.76938	0.953485	-20.7044	5.5342e-70	6.46648e-68	148.574
	ENSG00000172005	4118	MAL	-3.97983	-1.36511	-20.6698	8.20824e-70	9.54638e-68	148.291
	ENSG00000256843	#N/A	RP11-467L13.4	-3.5435	-4.70761	-20.6518	1.00741e-69	1.16621e-67	147.975
	ENSG00000226306	4888	NPY6R	-5.51679	-2.20849	-20.6265	1.34466e-69	1.54946e-67	147.794
	ENSG00000177675	283316	CD163L1	-3.24742	2.32886	-20.6233	1.39453e-69	1.59955e-67	147.657
	ENSG00000178233	441151	TMEM151B	-3.45291	-2.88746	-20.5981	1.85754e-69	2.1209e-67	147.449
	ENSG00000259087	#N/A	RP11-356O9.2	-4.56091	-3.22266	-20.5912	2.01122e-69	2.28594e-67	147.386
	ENSG00000067840	57595	PDZD4	-3.47631	-0.217127	-20.5678	2.62571e-69	2.97086e-67	147.117
	ENSG00000224321	#N/A	RPL12P14	-3.15307	-1.41443	-20.5299	4.04312e-69	4.55397e-67	146.703
	ENSG00000218274	#N/A	RP3-407E4.3	-3.76423	-4.93506	-20.5126	4.9229e-69	5.52006e-67	146.398
	ENSG00000179314	339166	WSCD1	-3.70678	2.24838	-20.5004	5.65818e-69	6.31619e-67	146.254
	ENSG00000145362	287	ANK2	-3.31068	1.68425	-20.4383	1.1465e-68	1.27415e-66	145.575
	ENSG00000172410	10022	INSL5	-5.88458	-3.66495	-20.4334	1.21231e-68	1.34132e-66	145.61
	ENSG00000171714	203859	ANO5	-4.52184	-0.547669	-20.4326	1.22458e-68	1.34893e-66	145.564
	ENSG00000243832	100507210	RP11-202A13.1	-3.61721	-4.47833	-20.4032	1.71066e-68	1.8761e-66	145.18
	ENSG00000101955	8406	SRPX	-2.8944	2.04442	-20.3971	1.83446e-68	2.00308e-66	145.104
	ENSG00000108018	114815	SORCS1	-4.53774	-1.65099	-20.3788	2.25922e-68	2.45617e-66	144.987
	ENSG00000039987	54831	BEST2	-5.75246	-0.219179	-20.3495	3.15284e-68	3.41285e-66	144.579
	ENSG00000154165	2838	GPR15	-5.06976	-1.28989	-20.3442	3.34631e-68	3.59118e-66	144.576
	ENSG00000172260	257194	NEGR1	-3.08601	1.64858	-20.3446	3.33403e-68	3.59118e-66	144.518
	ENSG00000164442	10370	CITED2	-1.84714	4.80697	-20.3218	4.31839e-68	4.61459e-66	144.189
	ENSG00000224585	#N/A	AC103563.5	-4.29366	-4.12934	-20.2914	6.10751e-68	6.49865e-66	143.958
	ENSG00000182168	8633	UNC5C	-2.63205	1.29404	-20.2855	6.52882e-68	6.91751e-66	143.881
	ENSG00000158887	4359	MPZ	-2.77992	0.131827	-20.2763	7.24507e-68	7.64401e-66	143.819
	ENSG00000112936	730	C7	-4.68308	2.03869	-20.2743	7.41378e-68	7.78914e-66	143.68
	ENSG00000144218	3899	AFF3	-3.38346	-0.0413944	-20.2626	8.47558e-68	8.86744e-66	143.652
	ENSG00000171227	140738	TMEM37	-3.38624	3.7858	-20.2422	1.06815e-67	1.11288e-65	143.29
	ENSG00000105609	10990	LILRB5	-3.24259	1.24956	-20.2301	1.22628e-67	1.27233e-65	143.234
	ENSG00000100448	1511	CTSG	-4.77155	-1.33783	-20.2293	1.23719e-67	1.27835e-65	143.282
	ENSG00000115665	60482	SLC5A7	-4.37031	-4.0779	-20.2242	1.31135e-67	1.3494e-65	143.204
	ENSG00000120729	9499	MYOT	-4.52304	-2.90613	-20.183	2.09468e-67	2.14662e-65	142.773
	ENSG00000143196	1805	DPT	-4.30787	2.235	-20.1551	2.87728e-67	2.93659e-65	142.327
	ENSG00000121871	22865	SLITRK3	-4.75406	-3.53574	-20.1299	3.83052e-67	3.89358e-65	142.165
	ENSG00000087258	2775	GNAO1	-3.45883	1.31575	-20.1204	4.26868e-67	4.32139e-65	141.978
	ENSG00000261469	#N/A	RP11-96D1.6	-3.01983	-1.99552	-20.1093	4.8432e-67	4.88323e-65	141.933
	ENSG00000154721	58494	JAM2	-2.74211	2.04001	-20.0521	9.26846e-67	9.30754e-65	141.196
	ENSG00000078804	58476	TP53INP2	-2.7358	5.37949	-20.0242	1.27305e-66	1.27331e-64	140.797
	ENSG00000079335	8556	CDC14A	-1.89632	2.69112	-20.0168	1.38407e-66	1.37883e-64	140.794
	ENSG00000167701	2875	GPT	-3.81514	2.97394	-20.0128	1.44818e-66	1.43697e-64	140.703
	ENSG00000254827	5003	SLC22A18AS	-2.62199	2.78551	-20.0093	1.5069e-66	1.48933e-64	140.687
	ENSG00000155324	65983	GRAMD3	-1.69121	4.41083	-20.0034	1.6123e-66	1.58723e-64	140.587
	ENSG00000149294	4684	NCAM1	-3.13177	1.60999	-19.9738	2.25541e-66	2.21163e-64	140.316
	ENSG00000168356	11280	SCN11A	-3.85846	-2.66854	-19.9679	2.41246e-66	2.35639e-64	140.338
	ENSG00000243064	150000	ABCC13	-4.03473	-0.721917	-19.9556	2.7732e-66	2.6982e-64	140.183
	ENSG00000239205	101928405	RP11-747D18.1	-4.698	-3.55048	-19.9491	2.98714e-66	2.8951e-64	140.121
	ENSG00000065320	9423	NTN1	-2.94631	2.13038	-19.9459	3.09758e-66	2.99054e-64	139.984
	ENSG00000144648	1238	ACKR2	-2.83876	-0.389279	-19.9326	3.60016e-66	3.46238e-64	139.94
	ENSG00000174992	653808	ZG16	-8.18479	2.8232	-19.909	4.71061e-66	4.51298e-64	139.514
	ENSG00000196104	50859	SPOCK3	-4.31462	-4.17281	-19.9058	4.88053e-66	4.65792e-64	139.606
	ENSG00000163873	2899	GRIK3	-3.72566	-0.873452	-19.9012	5.14365e-66	4.89038e-64	139.579
	ENSG00000070778	11099	PTPN21	-1.51734	4.04567	-19.8671	7.57325e-66	7.17307e-64	139.056
	ENSG00000110975	341359	SYT10	-3.86784	-4.49204	-19.8657	7.69121e-66	7.25731e-64	139.128
	ENSG00000136457	1101	CHAD	-3.30502	-0.186873	-19.826	1.20732e-65	1.13493e-63	138.721
	ENSG00000144619	152330	CNTN4	-2.89071	0.933055	-19.8229	1.25055e-65	1.17117e-63	138.649
	ENSG00000175356	57758	SCUBE2	-3.00666	1.74648	-19.817	1.33712e-65	1.24757e-63	138.539
	ENSG00000138744	27163	NAAA	-2.13195	4.99745	-19.7962	1.6922e-65	1.57299e-63	138.225
	ENSG00000165462	401	PHOX2A	-3.97825	-4.12175	-19.7935	1.74594e-65	1.61694e-63	138.332
	ENSG00000186038	285242	HTR3E	-4.48166	-3.5402	-19.7755	2.13983e-65	1.97441e-63	138.159
	ENSG00000168497	8436	SDPR	-2.94055	2.49659	-19.7124	4.37746e-65	4.0242e-63	137.327
	ENSG00000166573	2587	GALR1	-3.80161	-4.4866	-19.7021	4.91772e-65	4.5043e-63	137.285
	ENSG00000099139	5125	PCSK5	-2.78165	3.50795	-19.6929	5.46011e-65	4.98285e-63	137.08
	ENSG00000184601	400258	C14orf180	-4.20687	-4.5747	-19.675	6.68918e-65	6.08229e-63	136.988
	ENSG00000146039	10050	SLC17A4	-4.03254	1.70874	-19.6407	9.8632e-65	8.93584e-63	136.523
	ENSG00000070729	1258	CNGB1	-3.64556	-3.69822	-19.635	1.05199e-64	9.49643e-63	136.555
	ENSG00000163687	1776	DNASE1L3	-4.5085	0.541355	-19.6259	1.16682e-64	1.04951e-62	136.388
	ENSG00000174944	9934	P2RY14	-2.93985	0.914925	-19.5903	1.74498e-64	1.56392e-62	136.021
	ENSG00000050030	340533	KIAA2022	-4.27634	-2.72555	-19.5586	2.50058e-64	2.23311e-62	135.726
	ENSG00000150625	2823	GPM6A	-5.22867	-1.90109	-19.5455	2.89976e-64	2.58038e-62	135.557
	ENSG00000124205	1908	EDN3	-4.34937	2.0915	-19.4559	7.99205e-64	7.08657e-62	134.421
	ENSG00000162374	1996	ELAVL4	-3.58192	-1.97277	-19.4525	8.30583e-64	7.33877e-62	134.533
	ENSG00000243238	#N/A	IGKV2-30	-4.95903	-1.61316	-19.4188	1.21568e-63	1.07035e-61	134.127
	ENSG00000138600	84888	SPPL2A	-1.63899	6.02218	-19.4116	1.3187e-63	1.15698e-61	133.87
	ENSG00000183134	11251	PTGDR2	-3.0565	0.434347	-19.4016	1.47745e-63	1.29173e-61	133.916
	ENSG00000115841	151393	RMDN2	-2.02698	2.3235	-19.3955	1.58184e-63	1.37819e-61	133.786
	ENSG00000151623	4306	NR3C2	-3.00664	4.29026	-19.3385	3.0137e-63	2.60753e-61	133.059
	ENSG00000154080	83539	CHST9	-3.91133	-4.42391	-19.3319	3.24677e-63	2.7995e-61	133.132
	ENSG00000169860	5028	P2RY1	-2.8622	2.8583	-19.3081	4.25092e-63	3.65272e-61	132.754
	ENSG00000187097	957	ENTPD5	-2.71682	5.8231	-19.3058	4.35915e-63	3.73289e-61	132.673
	ENSG00000122367	11155	LDB3	-3.65358	-0.216218	-19.2959	4.87711e-63	4.16219e-61	132.727
	ENSG00000118729	845	CASQ2	-5.05448	-1.1347	-19.2722	6.37205e-63	5.41949e-61	132.451
	ENSG00000182050	25834	MGAT4C	-3.92928	-4.2375	-19.2691	6.59928e-63	5.59373e-61	132.435
	ENSG00000237457	#N/A	LINC01351	-3.82111	-4.79739	-19.251	8.09992e-63	6.84251e-61	132.208
	ENSG00000135298	577	ADGRB3	-4.07384	-2.72554	-19.2392	9.25119e-63	7.78875e-61	132.134
	ENSG00000263400	101101775	TMEM220-AS1	-2.97132	-1.06528	-19.2152	1.21339e-62	1.01815e-60	131.863
	ENSG00000138193	51196	PLCE1	-2.13124	4.77936	-19.2063	1.34132e-62	1.11799e-60	131.569
	ENSG00000100628	51676	ASB2	-3.09863	1.72668	-19.1291	3.2063e-62	2.66357e-60	130.778
	ENSG00000165495	63876	PKNOX2	-3.18844	-1.23211	-19.123	3.43355e-62	2.84291e-60	130.828
	ENSG00000135333	2045	EPHA7	-4.05046	-0.252225	-19.1004	4.43384e-62	3.65901e-60	130.515
	ENSG00000146469	7432	VIP	-4.86925	1.01581	-19.0591	7.06255e-62	5.80918e-60	129.974
	ENSG00000064655	2139	EYA2	-3.80889	0.941553	-19.0314	9.65033e-62	7.91169e-60	129.692
	ENSG00000180616	6752	SSTR2	-2.60116	-0.0792345	-19.0236	1.05397e-61	8.61255e-60	129.698
	ENSG00000108405	5023	P2RX1	-2.69956	0.729043	-19.0164	1.14312e-61	9.31065e-60	129.58
	ENSG00000122585	4852	NPY	-4.06264	-3.95672	-19.0066	1.27613e-61	1.03603e-59	129.505
	ENSG00000138722	22915	MMRN1	-4.11969	0.759784	-18.9954	1.44726e-61	1.17116e-59	129.285
	ENSG00000253549	100996348	CA3-AS1	-3.47631	-2.0415	-18.9765	1.79162e-61	1.44514e-59	129.188
	ENSG00000100490	8814	CDKL1	-1.84786	0.839685	-18.9437	2.59175e-61	2.08382e-59	128.791
	ENSG00000134028	27299	ADAMDEC1	-3.98607	4.33885	-18.9428	2.61801e-61	2.09819e-59	128.599
	ENSG00000167654	85300	ATCAY	-3.76267	-3.33889	-18.9357	2.83674e-61	2.26622e-59	128.721
	ENSG00000279835	#N/A	RP4-811M8.1	-4.06826	-4.18523	-18.9274	3.11284e-61	2.47887e-59	128.613
	ENSG00000249453	#N/A	RP13-497K6.1	-3.97868	-4.24747	-18.9196	3.40139e-61	2.70006e-59	128.522
	ENSG00000042445	54884	RETSAT	-1.89741	6.89707	-18.9093	3.81701e-61	3.02039e-59	128.206
	ENSG00000156298	7102	TSPAN7	-3.26376	3.64207	-18.8798	5.32026e-61	4.19662e-59	127.909
	ENSG00000086696	3294	HSD17B2	-4.1959	3.37888	-18.8671	6.14142e-61	4.82913e-59	127.765
	ENSG00000057704	102465834	TMCC3	-2.4732	4.54977	-18.8547	7.0547e-61	5.52987e-59	127.617
	ENSG00000196361	1995	ELAVL3	-3.46687	-4.04794	-18.8389	8.43364e-61	6.5901e-59	127.616
	ENSG00000073711	5523	PPP2R3A	-2.18598	2.84599	-18.8271	9.62773e-61	7.49973e-59	127.362
	ENSG00000139910	4857	NOVA1	-3.78595	-1.16799	-18.8244	9.9197e-61	7.70317e-59	127.467
	ENSG00000089199	1114	CHGB	-4.54069	-0.321181	-18.7904	1.45544e-60	1.12672e-58	127.022
	ENSG00000269667	#N/A	RP11-542M13.2	-3.86507	-2.81167	-18.7899	1.4622e-60	1.12847e-58	127.099
	ENSG00000198417	4494	MT1F	-3.11912	2.97896	-18.7715	1.80004e-60	1.38493e-58	126.714
	ENSG00000163710	26577	PCOLCE2	-4.49011	-0.936637	-18.7618	2.00647e-60	1.53901e-58	126.734
	ENSG00000166816	197257	LDHD	-3.5723	3.14496	-18.7571	2.11633e-60	1.61831e-58	126.541
	ENSG00000173930	353189	SLCO4C1	-4.2329	-1.9007	-18.7221	3.13354e-60	2.38158e-58	126.333
	ENSG00000240505	23495	TNFRSF13B	-4.12374	-1.90061	-18.7211	3.1719e-60	2.40343e-58	126.323
	ENSG00000125255	6555	SLC10A2	-4.18054	-5.05971	-18.7152	3.38927e-60	2.56038e-58	126.221
	ENSG00000274736	6368	CCL23	-3.5786	-2.07007	-18.7139	3.43902e-60	2.59014e-58	126.249
	ENSG00000116833	2494	NR5A2	-2.5948	3.37533	-18.7002	4.00915e-60	3.01047e-58	125.911
	ENSG00000233215	101927843	AP000472.2	-4.02107	-4.44286	-18.6977	4.12367e-60	3.08719e-58	126.041
	ENSG00000172318	8708	B3GALT1	-4.63949	-0.322498	-18.6811	4.96974e-60	3.7095e-58	125.796
	ENSG00000198624	26112	CCDC69	-2.66351	4.10728	-18.6679	5.76401e-60	4.28955e-58	125.528
	ENSG00000173320	56977	STOX2	-2.8981	-0.488682	-18.6645	5.99001e-60	4.43137e-58	125.68
	ENSG00000277586	4747	NEFL	-4.59338	-1.92065	-18.648	7.20375e-60	5.31356e-58	125.497
	ENSG00000237125	79804	HAND2-AS1	-4.47808	-1.26298	-18.6347	8.36374e-60	6.15104e-58	125.326
	ENSG00000022267	2273	FHL1	-3.29163	4.31611	-18.6295	8.8739e-60	6.50709e-58	125.088
	ENSG00000126950	59353	TMEM35A	-3.88692	-0.369079	-18.6016	1.21296e-59	8.86845e-58	124.936
	ENSG00000149218	23052	ENDOD1	-1.64091	5.75076	-18.5984	1.25748e-59	9.16716e-58	124.732
	ENSG00000205683	8110	DPF3	-2.85624	0.438466	-18.5619	1.89481e-59	1.37732e-57	124.497
	ENSG00000130294	547	KIF1A	-4.31907	-1.1805	-18.5598	1.93963e-59	1.40581e-57	124.493
	ENSG00000149575	6327	SCN2B	-4.14414	-2.36589	-18.5385	2.46375e-59	1.78052e-57	124.289
	ENSG00000271447	79148	MMP28	-3.35664	2.59997	-18.5334	2.60833e-59	1.87957e-57	124.056
	ENSG00000152763	79819	WDR78	-2.43618	1.54428	-18.5266	2.81495e-59	2.02264e-57	124.057
	ENSG00000155850	1836	SLC26A2	-4.85995	6.08532	-18.5235	2.91508e-59	2.08859e-57	123.88
	ENSG00000167074	7008	TEF	-1.8479	4.14471	-18.5166	3.14932e-59	2.24996e-57	123.845
	ENSG00000154822	100500913	PLCL2	-2.77713	2.54673	-18.5022	3.6986e-59	2.63485e-57	123.721
	ENSG00000281100	#N/A	RP11-640L9.2	-2.68557	-1.48518	-18.4984	3.85882e-59	2.74118e-57	123.845
	ENSG00000171246	4884	NPTX1	-4.52675	-1.22284	-18.488	4.34008e-59	3.07432e-57	123.682
	ENSG00000132514	10462	CLEC10A	-3.38091	0.966347	-18.4845	4.51264e-59	3.18753e-57	123.58
	ENSG00000104112	29106	SCG3	-4.14119	-2.15198	-18.4716	5.21214e-59	3.66485e-57	123.541
	ENSG00000168314	4336	MOBP	-3.22862	-3.31249	-18.4715	5.21771e-59	3.66485e-57	123.533
	ENSG00000144063	7851	MALL	-2.66796	3.25303	-18.4672	5.47471e-59	3.8346e-57	123.307
	ENSG00000172348	10231	RCAN2	-2.14554	2.85492	-18.4508	6.58153e-59	4.59696e-57	123.151
	ENSG00000133328	54979	HRASLS2	-3.6034	-0.200699	-18.4487	6.73842e-59	4.69343e-57	123.236
	ENSG00000135218	948	CD36	-3.19083	2.54381	-18.4237	8.91276e-59	6.19066e-57	122.834
	ENSG00000155545	166968	MIER3	-1.92088	5.18105	-18.4068	1.0773e-58	7.462e-57	122.595
	ENSG00000271178	#N/A	IGHV3OR16-13	-4.48643	-2.81415	-18.372	1.59144e-58	1.09928e-56	122.436
	ENSG00000177511	51046	ST8SIA3	-3.73877	-4.42365	-18.3671	1.68045e-58	1.15757e-56	122.356
	ENSG00000119950	4601	MXI1	-1.61591	5.4635	-18.3644	1.73311e-58	1.19056e-56	122.119
	ENSG00000102010	660	BMX	-2.85777	0.294561	-18.3543	1.9397e-58	1.32883e-56	122.187
	ENSG00000077943	8516	ITGA8	-2.21601	1.97674	-18.3452	2.14636e-58	1.46639e-56	122.016
	ENSG00000183287	147372	CCBE1	-4.00167	-0.76472	-18.3369	2.35674e-58	1.60573e-56	121.997
	ENSG00000113303	79908	BTNL8	-4.12187	2.64229	-18.3155	2.99386e-58	2.02876e-56	121.609
	ENSG00000076258	2329	FMO4	-1.87825	1.71759	-18.3099	3.18606e-58	2.15317e-56	121.656
	ENSG00000135678	1368	CPM	-2.79555	3.90108	-18.3056	3.34524e-58	2.25466e-56	121.481
	ENSG00000151892	2674	GFRA1	-3.58309	0.954611	-18.2753	4.6962e-58	3.15668e-56	121.235
	ENSG00000133083	9201	DCLK1	-3.34683	0.282631	-18.2621	5.44165e-58	3.64795e-56	121.136
	ENSG00000181804	285195	SLC9A9	-2.43379	1.40982	-18.2307	7.72427e-58	5.16432e-56	120.765
	ENSG00000166831	348093	RBPMS2	-3.12079	0.759445	-18.2026	1.05837e-57	7.05719e-56	120.456
	ENSG00000113327	2566	GABRG2	-3.92898	-4.4331	-18.1959	1.14028e-57	7.56306e-56	120.459
	ENSG00000204136	2681	GGTA1P	-2.71355	0.932453	-18.1959	1.14007e-57	7.56306e-56	120.392
	ENSG00000104722	4741	NEFM	-3.79762	-3.17031	-18.19	1.21799e-57	8.05713e-56	120.413
	ENSG00000180660	4081	MAB21L1	-3.72935	-3.46925	-18.1876	1.25156e-57	8.25734e-56	120.382
	ENSG00000248144	126	ADH1C	-5.63993	3.51453	-18.1836	1.30744e-57	8.60331e-56	120.112
	ENSG00000158467	23382	AHCYL2	-2.86545	6.36798	-18.167	1.57446e-57	1.03331e-55	119.902
	ENSG00000146013	2676	GFRA3	-3.77735	-1.18093	-18.1661	1.59116e-57	1.04154e-55	120.122
	ENSG00000105784	154661	RUNDC3B	-2.84148	0.445187	-18.1642	1.62446e-57	1.06056e-55	120.063
	ENSG00000278535	79154	DHRS11	-2.58239	5.19929	-18.1582	1.73649e-57	1.13075e-55	119.817
	ENSG00000095303	5742	PTGS1	-2.6668	3.91262	-18.1575	1.75018e-57	1.13671e-55	119.832
	ENSG00000118308	4033	LRMP	-2.82349	1.42314	-18.1456	2.00047e-57	1.2959e-55	119.798
	ENSG00000132872	6860	SYT4	-4.38222	-3.51269	-18.0899	3.72196e-57	2.40485e-55	119.303
	ENSG00000185432	25840	METTL7A	-2.78134	5.41123	-18.0762	4.3389e-57	2.79624e-55	118.899
	ENSG00000107562	6387	CXCL12	-2.89956	4.29716	-18.0316	7.13033e-57	4.55994e-55	118.42
	ENSG00000118526	6943	TCF21	-2.64481	1.74485	-18.0067	9.41422e-57	6.00517e-55	118.242
	ENSG00000162407	8613	PLPP3	-1.59135	5.03483	-17.9979	1.03839e-56	6.60688e-55	118.045
	ENSG00000088280	55616	ASAP3	-2.09443	3.60455	-17.9805	1.26063e-56	8.00055e-55	117.882
	ENSG00000140323	85455	DISP2	-2.54709	2.09411	-17.9611	1.56437e-56	9.90305e-55	117.721
	ENSG00000228222	#N/A	AC074363.1	-3.32188	-4.47485	-17.96	1.5849e-56	1.00077e-54	117.835
	ENSG00000162992	4760	NEUROD1	-4.92268	-3.7123	-17.9567	1.64398e-56	1.03546e-54	117.827
	ENSG00000137727	57569	ARHGAP20	-3.11418	-0.500568	-17.9213	2.43911e-56	1.52857e-54	117.399
	ENSG00000169933	9758	FRMPD4	-3.89498	-4.26377	-17.899	3.12549e-56	1.95382e-54	117.177
	ENSG00000012504	9971	NR1H4	-4.8753	-1.1863	-17.8926	3.35566e-56	2.09248e-54	117.048
	ENSG00000113396	28965	SLC27A6	-3.69623	-3.60336	-17.8786	3.92055e-56	2.43864e-54	116.959
	ENSG00000229274	105375009	XXbac-BPG13B8.10	-3.45094	-4.52637	-17.8692	4.35184e-56	2.70019e-54	116.835
	ENSG00000139200	196500	PIANP	-2.83075	-1.13051	-17.8661	4.50731e-56	2.78973e-54	116.815
	ENSG00000270403	#N/A	RP11-35P15.1	-4.01998	-3.15532	-17.8657	4.52508e-56	2.79382e-54	116.821
	ENSG00000233760	100506289	AC004947.2	-3.44302	-3.99488	-17.8565	5.01477e-56	3.08853e-54	116.705
	ENSG00000111863	84830	ADTRP	-4.32193	3.03746	-17.8458	5.64705e-56	3.4694e-54	116.373
	ENSG00000144191	1261	CNGA3	-4.06857	-2.57857	-17.8425	5.86221e-56	3.59276e-54	116.56
	ENSG00000207296	#N/A	RNU6-140P	-3.1663	-4.25552	-17.8151	7.94774e-56	4.859e-54	116.238
	ENSG00000124772	57699	CPNE5	-2.228	2.39203	-17.778	1.19966e-55	7.31644e-54	115.688
	ENSG00000179163	2517	FUCA1	-1.83458	6.45615	-17.7733	1.26452e-55	7.69327e-54	115.531
	ENSG00000048462	608	TNFRSF17	-4.20226	-0.333457	-17.7693	1.32188e-55	8.02273e-54	115.663
	ENSG00000260230	23732	FRRS1L	-3.87728	-3.05253	-17.7667	1.36057e-55	8.23756e-54	115.727
	ENSG00000171408	27115	PDE7B	-2.45723	0.244155	-17.7624	1.42714e-55	8.6197e-54	115.632
	ENSG00000099866	8174	MADCAM1	-3.05153	-0.139634	-17.747	1.69395e-55	1.0182e-53	115.458
	ENSG00000073737	10170	DHRS9	-4.72499	2.9389	-17.7333	1.97161e-55	1.18226e-53	115.125
	ENSG00000219481	101930059	NBPF1	-1.53112	3.65841	-17.7312	2.01793e-55	1.20714e-53	115.128
	ENSG00000165806	840	CASP7	-1.71062	6.16512	-17.7192	2.30523e-55	1.37571e-53	114.936
	ENSG00000105696	25789	TMEM59L	-3.63101	-1.8375	-17.7016	2.8031e-55	1.66885e-53	114.998
	ENSG00000074755	23140	ZZEF1	-1.75882	6.13825	-17.6966	2.96501e-55	1.76104e-53	114.685
	ENSG00000100307	23492	CBX7	-1.76315	4.19143	-17.6868	3.30588e-55	1.95885e-53	114.611
	ENSG00000135220	79799	UGT2A3	-5.23194	2.00495	-17.6863	3.32178e-55	1.96362e-53	114.623
	ENSG00000078596	9452	ITM2A	-2.50029	2.53338	-17.6834	3.43061e-55	2.02317e-53	114.621
	ENSG00000160408	30815	ST6GALNAC6	-2.65942	5.05469	-17.6804	3.54879e-55	2.08794e-53	114.513
	ENSG00000268555	#N/A	RP11-678G14.3	-3.86511	-4.19276	-17.678	3.64359e-55	2.13869e-53	114.739
	ENSG00000227243	#N/A	SLAMF6P1	-3.88771	-2.86232	-17.6734	3.83666e-55	2.24674e-53	114.697
	ENSG00000139117	144402	CPNE8	-2.43928	2.26048	-17.6615	4.37468e-55	2.55582e-53	114.395
	ENSG00000168016	9881	TRANK1	-2.13012	4.99569	-17.6214	6.82446e-55	3.97775e-53	113.866
	ENSG00000234690	101927043	AC073283.4	-2.70667	-0.159266	-17.6189	7.01593e-55	4.07984e-53	114.056
	ENSG00000082397	23136	EPB41L3	-3.28249	3.65141	-17.6045	8.23029e-55	4.7749e-53	113.695
	ENSG00000169760	22871	NLGN1	-4.06471	-3.196	-17.6013	8.52971e-55	4.93716e-53	113.903
	ENSG00000177098	6330	SCN4B	-2.49936	0.729856	-17.585	1.02154e-54	5.89921e-53	113.644
	ENSG00000198597	9745	ZNF536	-3.76026	-1.89411	-17.5744	1.14946e-54	6.62263e-53	113.594
	ENSG00000162398	163747	LEXM	-2.92872	-2.56918	-17.5291	1.8993e-54	1.09177e-52	113.108
	ENSG00000262543	#N/A	RP3-422G23.4	-3.32899	-4.80954	-17.4954	2.75649e-54	1.58087e-52	112.712
	ENSG00000036828	846	CASR	-3.43304	-4.35598	-17.495	2.76955e-54	1.58472e-52	112.717
	ENSG00000128040	6691	SPINK2	-3.83249	-2.82816	-17.4853	3.08387e-54	1.76055e-52	112.625
	ENSG00000120057	6425	SFRP5	-4.52282	-2.92476	-17.4747	3.4661e-54	1.97426e-52	112.504
	ENSG00000101680	284217	LAMA1	-2.86589	1.35043	-17.4725	3.5542e-54	2.01983e-52	112.345
	ENSG00000265369	728606	PCAT18	-3.57165	-4.48671	-17.4653	3.84848e-54	2.18211e-52	112.39
	ENSG00000145681	1404	HAPLN1	-2.78912	0.991772	-17.4613	4.02275e-54	2.27576e-52	112.248
	ENSG00000175600	79783	SUGCT	-2.37237	1.22267	-17.4384	5.18059e-54	2.91851e-52	112.002
	ENSG00000258987	#N/A	RP11-131H24.4	-3.26378	-4.15724	-17.4375	5.23187e-54	2.93984e-52	112.088
	ENSG00000184809	114041	B3GALT5-AS1	-4.49305	-2.16076	-17.4294	5.71958e-54	3.20669e-52	111.988
	ENSG00000158445	3745	KCNB1	-4.05312	-2.17091	-17.4188	6.43029e-54	3.59708e-52	111.881
	ENSG00000118733	118427	OLFM3	-3.83177	-4.06177	-17.4	7.92246e-54	4.40225e-52	111.684
	ENSG00000092051	84502	JPH4	-2.97473	-1.88384	-17.3969	8.19704e-54	4.54472e-52	111.651
	ENSG00000225194	100188953	LINC00092	-2.86402	-2.6374	-17.3891	8.92903e-54	4.93961e-52	111.57
	ENSG00000198121	1902	LPAR1	-2.4802	2.97967	-17.3855	9.29562e-54	5.13106e-52	111.313
	ENSG00000214575	64506	CPEB1	-3.4878	-1.95796	-17.3801	9.87139e-54	5.43688e-52	111.46
	ENSG00000136826	9314	KLF4	-2.73599	6.21183	-17.3651	1.16513e-53	6.40308e-52	111.018
	ENSG00000138615	8483	CILP	-4.16467	0.901151	-17.3504	1.37024e-53	7.51379e-52	110.969
	ENSG00000128482	7732	RNF112	-2.63207	-0.977952	-17.3461	1.43724e-53	7.86394e-52	111.081
	ENSG00000183230	29119	CTNNA3	-3.96685	-2.68929	-17.341	1.51974e-53	8.29716e-52	111.037
	ENSG00000187140	27022	FOXD3	-3.81741	-3.7893	-17.3057	2.2441e-53	1.21986e-51	110.653
	ENSG00000144834	29114	TAGLN3	-3.9292	-3.09355	-17.286	2.78802e-53	1.51225e-51	110.438
	ENSG00000172020	2596	GAP43	-3.96416	-1.3985	-17.2724	3.24129e-53	1.75429e-51	110.248
	ENSG00000276409	6358	CCL14	-2.58324	-0.69998	-17.2632	3.58751e-53	1.93749e-51	110.164
	ENSG00000159197	9992	KCNE2	-2.84709	-3.27552	-17.2204	5.74788e-53	3.09088e-51	109.717
	ENSG00000152642	23171	GPD1L	-1.51828	5.86296	-17.2085	6.55853e-53	3.51923e-51	109.306
	ENSG00000137936	8412	BCAR3	-1.53893	4.23815	-17.2018	7.06039e-53	3.78041e-51	109.267
	ENSG00000154258	10350	ABCA9	-3.30909	-0.711355	-17.1885	8.16946e-53	4.3649e-51	109.321
	ENSG00000065609	9892	SNAP91	-3.94436	-3.29009	-17.1855	8.4445e-53	4.50223e-51	109.338
	ENSG00000135842	116496	FAM129A	-2.84412	3.59017	-17.1807	8.9019e-53	4.736e-51	109.032
	ENSG00000146151	54511	HMGCLL1	-3.27562	-3.36929	-17.1682	1.02184e-52	5.42484e-51	109.147
	ENSG00000186469	54331	GNG2	-2.04515	3.05974	-17.1499	1.25022e-52	6.60925e-51	108.73
	ENSG00000102003	6855	SYP	-2.17968	1.34182	-17.1482	1.27426e-52	6.72213e-51	108.813
	ENSG00000101938	91851	CHRDL1	-4.37975	1.54893	-17.1351	1.47153e-52	7.74644e-51	108.571
	ENSG00000162761	4009	LMX1A	-3.89635	-4.04306	-17.1293	1.56839e-52	8.239e-51	108.721
	ENSG00000146090	255426	RASGEF1C	-3.55268	-3.54159	-17.1244	1.6557e-52	8.67942e-51	108.669
	ENSG00000158201	171586	ABHD3	-1.92266	5.13401	-17.1198	1.74034e-52	9.10401e-51	108.34
	ENSG00000162040	64711	HS3ST6	-3.68226	-4.50426	-17.0911	2.3866e-52	1.24587e-50	108.297
	ENSG00000235026	389023	DPP10-AS1	-5.1558	-2.92367	-17.0836	2.59321e-52	1.3509e-50	108.202
	ENSG00000102886	79153	GDPD3	-2.56473	3.08107	-17.058	3.43717e-52	1.78683e-50	107.708
	ENSG00000100626	57452	GALNT16	-3.2944	-0.528588	-17.0325	4.54857e-52	2.35969e-50	107.605
	ENSG00000178537	788	SLC25A20	-1.64952	4.43782	-17.0264	4.8658e-52	2.51904e-50	107.335
	ENSG00000166501	5579	PRKCB	-2.76141	2.24729	-17.0149	5.51957e-52	2.85159e-50	107.268
	ENSG00000156218	57188	ADAMTSL3	-3.31778	0.579083	-17.0039	6.22659e-52	3.20362e-50	107.22
	ENSG00000229619	401093	MBNL1-AS1	-2.31555	1.47257	-17.0041	6.21379e-52	3.20362e-50	107.213
	ENSG00000163145	114905	C1QTNF7	-3.27563	-0.325138	-17.0007	6.44915e-52	3.31131e-50	107.245
	ENSG00000153902	163175	LGI4	-2.64334	1.56266	-17.0003	6.47756e-52	3.31908e-50	107.153
	ENSG00000198865	100129792	CCDC152	-2.87079	-0.0112614	-16.9966	6.74391e-52	3.4485e-50	107.205
	ENSG00000153790	136895	C7orf31	-1.94131	2.22481	-16.9881	7.40937e-52	3.78105e-50	107.01
	ENSG00000186912	5030	P2RY4	-3.34031	-3.67621	-16.9699	9.0503e-52	4.59965e-50	106.98
	ENSG00000135709	9764	KIAA0513	-2.1698	3.88025	-16.9387	1.27457e-51	6.46465e-50	106.381
	ENSG00000166825	290	ANPEP	-4.88591	5.65129	-16.9362	1.30999e-51	6.63081e-50	106.308
	ENSG00000264016	#N/A	CTC-297N7.9	-3.19737	-2.99437	-16.9333	1.35111e-51	6.82518e-50	106.584
	ENSG00000164270	3360	HTR4	-4.28637	-1.46355	-16.9312	1.38366e-51	6.9755e-50	106.506
	ENSG00000172901	206338	LVRN	-3.21455	-2.77002	-16.9194	1.57479e-51	7.90713e-50	106.432
	ENSG00000259459	#N/A	RP11-321G12.1	-3.70577	-0.746521	-16.9161	1.63159e-51	8.17595e-50	106.329
	ENSG00000109814	7358	UGDH	-1.84464	6.25659	-16.9104	1.73744e-51	8.68896e-50	106.031
	ENSG00000176894	5827	PXMP2	-1.61712	3.9761	-16.908	1.78398e-51	8.90389e-50	106.055
	ENSG00000054277	23596	OPN3	-1.71886	2.78761	-16.906	1.82448e-51	9.08787e-50	106.088
	ENSG00000108187	64081	PBLD	-2.45144	4.33367	-16.8861	2.26882e-51	1.12787e-49	105.79
	ENSG00000164122	140458	ASB5	-4.45431	-4.19295	-16.8809	2.40074e-51	1.19108e-49	106.014
	ENSG00000006747	85477	SCIN	-3.19129	3.55525	-16.8729	2.62079e-51	1.29768e-49	105.657
	ENSG00000141668	147381	CBLN2	-3.52011	-2.01988	-16.8667	2.80464e-51	1.38597e-49	105.845
	ENSG00000170482	9963	SLC23A1	-2.84011	0.768531	-16.8637	2.89969e-51	1.43011e-49	105.706
	ENSG00000184347	6586	SLIT3	-2.81408	3.35786	-16.8588	3.06036e-51	1.50342e-49	105.513
	ENSG00000223462	#N/A	RP11-285G1.9	-2.86877	-4.53101	-16.853	3.25988e-51	1.5983e-49	105.693
	ENSG00000178031	92949	ADAMTSL1	-2.45307	1.73664	-16.8456	3.53415e-51	1.72938e-49	105.459
	ENSG00000133878	78986	DUSP26	-3.50449	-2.33062	-16.8374	3.86688e-51	1.8885e-49	105.532
	ENSG00000144712	23066	CAND2	-2.1194	0.152716	-16.8236	4.49831e-51	2.1926e-49	105.339
	ENSG00000151150	288	ANK3	-1.72681	4.53805	-16.8234	4.51015e-51	2.19409e-49	105.11
	ENSG00000141639	5596	MAPK4	-4.16525	-2.39622	-16.8062	5.44231e-51	2.64242e-49	105.181
	ENSG00000119686	55640	FLVCR2	-2.16176	2.48577	-16.8012	5.74827e-51	2.78557e-49	104.943
	ENSG00000178084	170572	HTR3C	-3.88426	-4.37422	-16.8004	5.80077e-51	2.80557e-49	105.134
	ENSG00000152580	285313	IGSF10	-3.40365	-0.414132	-16.7956	6.10981e-51	2.94934e-49	105.008
	ENSG00000184905	140597	TCEAL2	-4.58017	-2.82134	-16.7942	6.20593e-51	2.98996e-49	105.052
	ENSG00000171916	654346	LGALS9C	-3.72252	0.844366	-16.7798	7.26791e-51	3.49489e-49	104.739
	ENSG00000151229	114134	SLC2A13	-1.80381	3.7804	-16.7617	8.8597e-51	4.25214e-49	104.459
	ENSG00000113805	5067	CNTN3	-3.90156	-0.557718	-16.7569	9.33162e-51	4.47006e-49	104.57
	ENSG00000141574	6398	SECTM1	-3.36886	4.3254	-16.7535	9.69313e-51	4.63435e-49	104.334
	ENSG00000172995	10777	ARPP21	-3.21935	-4.76838	-16.7506	9.99754e-51	4.77077e-49	104.583
	ENSG00000146122	23500	DAAM2	-2.10744	2.85611	-16.75	1.00688e-50	4.79564e-49	104.364
	ENSG00000125648	79085	SLC25A23	-1.81151	6.19903	-16.7468	1.04284e-50	4.95744e-49	104.245
	ENSG00000134962	152831	KLB	-2.51676	-0.625479	-16.7434	1.08261e-50	5.13676e-49	104.485
	ENSG00000213424	125113	KRT222	-3.05155	-4.36453	-16.724	1.33723e-50	6.32089e-49	104.299
	ENSG00000162817	79762	C1orf115	-2.51768	4.79964	-16.7101	1.55745e-50	7.34793e-49	103.86
	ENSG00000260173	#N/A	RP11-2I17.4	-2.98412	-3.91344	-16.7085	1.5839e-50	7.45864e-49	104.135
	ENSG00000164120	3248	HPGD	-3.43038	4.60643	-16.6743	2.30181e-50	1.08189e-48	103.466
	ENSG00000004776	126393	HSPB6	-3.95001	1.99191	-16.6674	2.4839e-50	1.16529e-48	103.452
	ENSG00000127951	10875	FGL2	-3.03031	4.04078	-16.6633	2.59683e-50	1.21599e-48	103.36
	ENSG00000090659	30835	CD209	-2.91775	2.23068	-16.6554	2.83136e-50	1.32333e-48	103.34
	ENSG00000196502	6817	SULT1A1	-2.38963	4.14443	-16.6501	2.99832e-50	1.39875e-48	103.222
	ENSG00000150471	23284	ADGRL3	-3.08029	0.535588	-16.6188	4.22006e-50	1.96504e-48	103.039
	ENSG00000169181	146395	GSG1L	-3.25596	-4.29782	-16.6158	4.36095e-50	2.02687e-48	103.129
	ENSG00000174403	#N/A	C20orf166-AS1	-3.68523	-2.71714	-16.6103	4.62827e-50	2.14712e-48	103.068
	ENSG00000047457	1356	CP	-3.52529	0.601166	-16.6062	4.84437e-50	2.24321e-48	102.874
	ENSG00000103184	9717	SEC14L5	-2.93761	-1.41523	-16.6034	4.99285e-50	2.30769e-48	102.979
	ENSG00000166035	3990	LIPC	-3.44737	-1.67746	-16.5881	5.89817e-50	2.7211e-48	102.809
	ENSG00000203685	375057	STUM	-4.10983	-0.220153	-16.5818	6.32001e-50	2.905e-48	102.63
	ENSG00000272463	#N/A	RP11-532F6.3	-2.51336	-0.723835	-16.5652	7.57425e-50	3.47512e-48	102.552
	ENSG00000152137	26353	HSPB8	-3.04943	2.5438	-16.561	7.93096e-50	3.63212e-48	102.293
	ENSG00000164107	9464	HAND2	-3.96898	-0.0319514	-16.5557	8.39637e-50	3.83823e-48	102.341
	ENSG00000236120	#N/A	RP11-733O18.1	-3.04258	-3.68909	-16.5533	8.62406e-50	3.93512e-48	102.456
	ENSG00000134121	10752	CHL1	-3.15756	1.08186	-16.5491	9.02598e-50	4.11101e-48	102.239
	ENSG00000065371	54763	ROPN1	-3.2385	-4.65855	-16.5471	9.22306e-50	4.19314e-48	102.381
	ENSG00000250073	101929340	RP11-677M14.3	-2.23548	-0.403603	-16.5397	9.99607e-50	4.53633e-48	102.275
	ENSG00000259319	#N/A	RP11-293M10.6	-1.86906	-0.657878	-16.5391	1.00672e-49	4.56033e-48	102.285
	ENSG00000171303	3777	KCNK3	-3.7404	-1.29589	-16.5335	1.06915e-49	4.83439e-48	102.191
	ENSG00000186594	407004	MIR22HG	-1.84434	3.47207	-16.5316	1.09224e-49	4.92985e-48	101.969
	ENSG00000069974	5873	RAB27A	-1.67441	4.71272	-16.5281	1.13414e-49	5.10975e-48	101.892
	ENSG00000164342	7098	TLR3	-2.23154	3.21067	-16.5209	1.22739e-49	5.51005e-48	101.852
	ENSG00000154330	5239	PGM5	-3.54042	2.92062	-16.5003	1.5349e-49	6.86587e-48	101.613
	ENSG00000124615	4337	MOCS1	-2.05909	3.04188	-16.4877	1.76152e-49	7.8655e-48	101.506
	ENSG00000018236	1272	CNTN1	-3.85732	-0.88837	-16.4692	2.15323e-49	9.59742e-48	101.466
	ENSG00000141052	93649	MYOCD	-3.00225	1.52389	-16.4543	2.53423e-49	1.12755e-47	101.188
	ENSG00000171724	57687	VAT1L	-2.38683	0.911598	-16.4435	2.84945e-49	1.26555e-47	101.151
	ENSG00000088256	2767	GNA11	-1.79906	7.06552	-16.4393	2.98203e-49	1.32209e-47	100.895
	ENSG00000155816	56776	FMN2	-4.22382	-2.28422	-16.3967	4.74095e-49	2.09448e-47	100.734
	ENSG00000145384	2169	FABP2	-4.15414	1.87326	-16.3861	5.31748e-49	2.34504e-47	100.4
	ENSG00000170500	164832	LONRF2	-4.26758	-1.87951	-16.3858	5.33358e-49	2.348e-47	100.599
	ENSG00000267405	#N/A	CTC-296K1.4	-3.21092	-4.09155	-16.3645	6.7263e-49	2.95072e-47	100.417
	ENSG00000271952	101929733	RP11-245G13.2	-3.2493	-4.09486	-16.3491	7.94405e-49	3.47274e-47	100.251
	ENSG00000211445	2878	GPX3	-2.76537	4.54336	-16.3464	8.18179e-49	3.57043e-47	99.9133
	ENSG00000182253	23336	SYNM	-3.9108	3.4268	-16.3454	8.27387e-49	3.60432e-47	99.9159
	ENSG00000165966	29951	PDZRN4	-4.04156	-1.24781	-16.3366	9.10633e-49	3.96007e-47	100.042
	ENSG00000158158	26504	CNNM4	-1.65733	6.38386	-16.333	9.4689e-49	4.10346e-47	99.7498
	ENSG00000145708	1393	CRHBP	-2.90524	-3.12156	-16.3013	1.33505e-48	5.75566e-47	99.738
	ENSG00000166311	6609	SMPD1	-1.95599	4.80915	-16.2986	1.37443e-48	5.91524e-47	99.3994
	ENSG00000046653	2824	GPM6B	-2.38017	1.48036	-16.2972	1.39533e-48	5.99487e-47	99.5241
	ENSG00000166510	80323	CCDC68	-2.34805	3.50163	-16.2968	1.40103e-48	6.00905e-47	99.4109
	ENSG00000160191	5152	PDE9A	-2.89304	4.2191	-16.2936	1.45106e-48	6.21296e-47	99.3475
	ENSG00000188738	401024	FSIP2	-3.26473	1.15658	-16.2853	1.58728e-48	6.78462e-47	99.372
	ENSG00000143603	3782	KCNN3	-2.14478	1.6479	-16.2723	1.82728e-48	7.78386e-47	99.2586
	ENSG00000162391	338094	FAM151A	-2.03305	0.372688	-16.2545	2.21691e-48	9.42752e-47	99.1641
	ENSG00000178462	79861	TUBAL3	-3.18544	2.26786	-16.2514	2.29291e-48	9.73418e-47	98.9517
	ENSG00000168913	375704	ENHO	-3.25758	-1.45924	-16.25	2.32693e-48	9.86183e-47	99.1525
	ENSG00000167723	162514	TRPV3	-3.13839	0.0374589	-16.2377	2.66049e-48	1.12564e-46	98.9448
	ENSG00000158458	9542	NRG2	-3.08721	-2.72184	-16.2306	2.87232e-48	1.21322e-46	98.9742
	ENSG00000165457	2350	FOLR2	-2.91123	2.09269	-16.2118	3.52216e-48	1.48269e-46	98.5419
	ENSG00000137441	83888	FGFBP2	-3.1316	-2.67663	-16.2064	3.73334e-48	1.56894e-46	98.7127
	ENSG00000179674	80117	ARL14	-2.43578	2.90255	-16.202	3.91708e-48	1.6434e-46	98.4083
	ENSG00000239571	#N/A	IGKV2D-30	-4.11192	-3.7763	-16.1926	4.33487e-48	1.8126e-46	98.5675
	ENSG00000163431	25802	LMOD1	-3.4691	3.87643	-16.1902	4.45115e-48	1.85811e-46	98.232
	ENSG00000106278	5803	PTPRZ1	-3.98833	-2.37699	-16.1825	4.83776e-48	2.01614e-46	98.4336
	ENSG00000166869	63928	CHP2	-5.5706	3.33153	-16.1814	4.89418e-48	2.03625e-46	98.1372
	ENSG00000148798	9118	INA	-3.76555	-2.16929	-16.1739	5.30754e-48	2.20457e-46	98.3415
	ENSG00000159307	80274	SCUBE1	-2.60377	1.31647	-16.1737	5.31824e-48	2.20535e-46	98.1961
	ENSG00000250722	6414	SEPP1	-3.67498	5.7242	-16.1735	5.33098e-48	2.20697e-46	98.0234
	ENSG00000213760	534	ATP6V1G2	-2.30533	-1.72049	-16.1538	6.598e-48	2.72249e-46	98.1425
	ENSG00000197992	283420	CLEC9A	-3.09002	-2.71051	-16.1509	6.80423e-48	2.80296e-46	98.1175
	ENSG00000171403	3857	KRT9	-3.17954	-4.45377	-16.1403	7.63608e-48	3.14046e-46	98.0036
	ENSG00000158828	102464833	PINK1	-1.63854	4.5426	-16.1333	8.22889e-48	3.37871e-46	97.627
	ENSG00000144847	152404	IGSF11	-3.42257	-3.41929	-16.132	8.34897e-48	3.42239e-46	97.9177
	ENSG00000233554	#N/A	B4GALT1-AS1	-1.80371	-0.0654742	-16.1247	9.03427e-48	3.69725e-46	97.7963
	ENSG00000187193	4501	MT1X	-2.5079	4.06678	-16.123	9.20322e-48	3.76024e-46	97.5142
	ENSG00000048540	55885	LMO3	-3.46725	0.413218	-16.1212	9.38426e-48	3.82795e-46	97.6395
	ENSG00000166828	6340	SCNN1G	-4.55967	-2.49023	-16.1155	9.97949e-48	4.05217e-46	97.7025
	ENSG00000010319	56920	SEMA3G	-2.25845	2.20238	-16.1155	9.98254e-48	4.05217e-46	97.5206
	ENSG00000253102	#N/A	RP1-117B12.4	-2.93373	-3.47972	-16.1011	1.16633e-47	4.72674e-46	97.5871
	ENSG00000136842	7111	TMOD1	-2.95043	0.142913	-16.0986	1.19734e-47	4.84457e-46	97.4499
	ENSG00000211652	#N/A	IGLV7-43	-4.43053	0.673592	-16.0909	1.30185e-47	5.25893e-46	97.2598
	ENSG00000213713	#N/A	PIGCP1	-1.50551	0.560028	-16.0904	1.30882e-47	5.27857e-46	97.41
	ENSG00000129244	482	ATP1B2	-2.6844	-0.633705	-16.0858	1.37495e-47	5.53632e-46	97.37
	ENSG00000146352	134829	CLVS2	-3.38132	-4.28247	-16.0812	1.44585e-47	5.81247e-46	97.3729
	ENSG00000152954	140767	NRSN1	-3.3557	-4.27584	-16.0683	1.66185e-47	6.67007e-46	97.2347
	ENSG00000166183	374569	ASPG	-3.44159	-0.11753	-16.0384	2.29307e-47	9.18883e-46	96.8
	ENSG00000174640	6578	SLCO2A1	-2.41713	4.46559	-16.0282	2.56196e-47	1.02335e-45	96.4856
	ENSG00000162104	115	ADCY9	-1.54237	4.69416	-16.0239	2.68116e-47	1.06926e-45	96.447
	ENSG00000183798	90187	EMILIN3	-2.74469	-1.88304	-16.0235	2.69459e-47	1.0729e-45	96.7415
	ENSG00000233999	#N/A	IGKV3OR2-268	-3.97177	-2.45775	-16.0156	2.93325e-47	1.16607e-45	96.6453
	ENSG00000122694	152007	GLIPR2	-2.031	4.22938	-16.0086	3.16498e-47	1.25421e-45	96.2865
	ENSG00000081800	6561	SLC13A1	-3.60301	-4.90225	-16.0015	3.41446e-47	1.35093e-45	96.5174
	ENSG00000188828	441509	GLRA4	-3.53772	-2.27817	-15.9984	3.53142e-47	1.39499e-45	96.4669
	ENSG00000117115	11240	PADI2	-3.97237	5.38125	-15.9964	3.60675e-47	1.42251e-45	96.12
	ENSG00000169291	126669	SHE	-2.0532	1.52413	-15.9957	3.63432e-47	1.43112e-45	96.2965
	ENSG00000076555	32	ACACB	-1.92848	4.23265	-15.9867	4.00612e-47	1.57505e-45	96.0527
	ENSG00000180287	200150	PLD5	-3.06171	-4.6909	-15.9796	4.32525e-47	1.69518e-45	96.2812
	ENSG00000163683	201895	SMIM14	-1.88236	6.06646	-15.9627	5.18597e-47	2.02934e-45	95.7614
	ENSG00000204614	135644	TRIM40	-3.02369	0.524068	-15.961	5.28593e-47	2.06523e-45	95.9433
	ENSG00000168280	3800	KIF5C	-2.35141	0.289379	-15.9549	5.64047e-47	2.20031e-45	95.9297
	ENSG00000168903	10917	BTNL3	-3.54399	3.13512	-15.9117	8.98498e-47	3.49952e-45	95.2568
	ENSG00000104921	2208	FCER2	-4.04214	-2.2103	-15.9073	9.41759e-47	3.66232e-45	95.4777
	ENSG00000171951	7857	SCG2	-2.93889	1.12977	-15.907	9.44798e-47	3.66843e-45	95.3202
	ENSG00000114698	57088	PLSCR4	-1.74373	3.88805	-15.9063	9.52356e-47	3.69204e-45	95.2048
	ENSG00000118515	6446	SGK1	-2.38821	5.28927	-15.9001	1.01803e-46	3.94054e-45	95.0956
	ENSG00000067842	492	ATP2B3	-3.12768	-4.34704	-15.8931	1.09749e-46	4.24153e-45	95.3612
	ENSG00000267206	158062	LCN6	-3.07	-4.0295	-15.8866	1.17726e-46	4.5428e-45	95.2927
	ENSG00000144891	185	AGTR1	-4.12593	-2.08096	-15.8672	1.44963e-46	5.58521e-45	95.037
	ENSG00000103647	10391	CORO2B	-2.7531	-0.185491	-15.8555	1.64361e-46	6.30345e-45	94.8767
	ENSG00000170703	284076	TTLL6	-2.72212	0.682298	-15.8368	2.01019e-46	7.69751e-45	94.6199
	ENSG00000267532	100506755	MIR497HG	-2.25066	-1.66026	-15.8327	2.10138e-46	8.0344e-45	94.7036
	ENSG00000075073	6865	TACR2	-3.21988	1.054	-15.8317	2.12449e-46	8.11035e-45	94.5037
	ENSG00000183111	389337	ARHGEF37	-1.7575	3.57783	-15.8303	2.15628e-46	8.21917e-45	94.404
	ENSG00000181061	25994	HIGD1A	-1.80774	5.85895	-15.8221	2.35516e-46	8.96358e-45	94.2563
	ENSG00000109265	57482	KIAA1211	-2.34217	3.35685	-15.8157	2.52156e-46	9.56775e-45	94.2418
	ENSG00000182836	345557	PLCXD3	-4.01497	-3.11211	-15.8048	2.83318e-46	1.07339e-44	94.4079
	ENSG00000121933	57413	TMIGD3	-2.31381	0.995469	-15.7851	3.50019e-46	1.32209e-44	94.0691
	ENSG00000108823	6442	SGCA	-3.1675	-0.217877	-15.7787	3.7495e-46	1.41199e-44	94.0346
	ENSG00000105737	2901	GRIK5	-2.88159	-0.462647	-15.7702	4.10998e-46	1.54078e-44	93.9727
	ENSG00000006555	55001	TTC22	-1.74487	5.00269	-15.7683	4.19248e-46	1.56935e-44	93.697
	ENSG00000161649	146894	CD300LG	-3.73726	-3.83361	-15.7631	4.43263e-46	1.65677e-44	93.976
	ENSG00000270472	#N/A	IGHV3OR16-9	-3.87364	-3.08085	-15.7628	4.44764e-46	1.6599e-44	93.9617
	ENSG00000258986	388021	TMEM179	-3.74694	-2.9625	-15.7287	6.41179e-46	2.38227e-44	93.5982
	ENSG00000059915	5662	PSD	-2.57972	2.07413	-15.7139	7.51448e-46	2.78783e-44	93.2101
	ENSG00000108370	8787	RGS9	-2.35657	-0.255732	-15.711	7.74709e-46	2.86986e-44	93.3549
	ENSG00000132639	6616	SNAP25	-3.50786	-1.88048	-15.7093	7.89697e-46	2.92106e-44	93.3642
	ENSG00000225698	#N/A	IGHV3-72	-4.43038	1.11687	-15.7049	8.27196e-46	3.05525e-44	93.1023
	ENSG00000157111	134285	TMEM171	-2.6206	3.80645	-15.7027	8.47009e-46	3.11921e-44	93.0144
	ENSG00000205221	5212	VIT	-3.29155	-1.98628	-15.6959	9.10862e-46	3.34943e-44	93.2336
	ENSG00000196196	646962	HRCT1	-2.9014	2.2104	-15.6947	9.22494e-46	3.38722e-44	92.9873
	ENSG00000145687	23635	SSBP2	-2.06081	2.3749	-15.6915	9.55031e-46	3.50155e-44	92.9769
	ENSG00000204099	129807	NEU4	-3.23376	2.63471	-15.685	1.02379e-45	3.74814e-44	92.8555
	ENSG00000169313	64805	P2RY12	-3.33397	-2.33345	-15.6637	1.28658e-45	4.69648e-44	92.8994
	ENSG00000189056	5649	RELN	-3.52297	-0.327707	-15.6509	1.47506e-45	5.37667e-44	92.6601
	ENSG00000154262	23460	ABCA6	-2.99659	-0.28104	-15.6484	1.51559e-45	5.51637e-44	92.6575
	ENSG00000164756	169026	SLC30A8	-3.04895	-4.45999	-15.6117	2.2431e-45	8.15245e-44	92.3682
	ENSG00000109906	7704	ZBTB16	-3.9186	-1.74135	-15.5985	2.5836e-45	9.37631e-44	92.1656
	ENSG00000114166	8850	KAT2B	-1.81179	3.51587	-15.5976	2.60759e-45	9.44968e-44	91.9211
	ENSG00000154645	140578	CHODL	-3.43765	-1.8542	-15.5968	2.63054e-45	9.51907e-44	92.1706
	ENSG00000280040	#N/A	RP11-296E3.2	-2.42064	-2.43032	-15.5876	2.90216e-45	1.04868e-43	92.1074
	ENSG00000109339	5602	MAPK10	-2.29192	0.449707	-15.5852	2.9765e-45	1.07399e-43	91.9774
	ENSG00000156687	137970	UNC5D	-3.28183	-3.43706	-15.5801	3.14312e-45	1.13247e-43	92.0317
	ENSG00000267505	#N/A	CTC-296K1.3	-3.18796	-3.67037	-15.5747	3.33039e-45	1.19822e-43	91.9761
	ENSG00000111802	51567	TDP2	-1.88343	6.57959	-15.5743	3.34373e-45	1.20129e-43	91.6041
	ENSG00000198074	57016	AKR1B10	-4.33041	3.13722	-15.5715	3.44514e-45	1.23595e-43	91.6148
	ENSG00000154975	56934	CA10	-3.25426	-3.78433	-15.5682	3.56958e-45	1.27876e-43	91.9077
	ENSG00000170323	2167	FABP4	-4.01247	-0.50074	-15.5581	3.97491e-45	1.42193e-43	91.655
	ENSG00000060140	55359	STYK1	-1.85704	3.29866	-15.5534	4.17975e-45	1.49094e-43	91.4615
	ENSG00000117281	11126	CD160	-2.48524	-1.22389	-15.5363	5.01713e-45	1.78454e-43	91.5352
	ENSG00000149090	25891	PAMR1	-1.87573	2.18165	-15.532	5.25447e-45	1.86631e-43	91.3053
	ENSG00000130518	80726	KIAA1683	-2.35201	0.820355	-15.5314	5.28585e-45	1.87479e-43	91.3777
	ENSG00000156113	3778	KCNMA1	-3.26674	3.13066	-15.5313	5.29538e-45	1.87551e-43	91.1983
	ENSG00000168229	5729	PTGDR	-3.66332	0.166059	-15.528	5.48193e-45	1.93884e-43	91.3105
	ENSG00000229694	100129347	LINC00484	-3.14717	-4.12561	-15.5213	5.88972e-45	2.08012e-43	91.4119
	ENSG00000145936	3779	KCNMB1	-2.87842	1.94211	-15.5087	6.7377e-45	2.37625e-43	91.0203
	ENSG00000004846	340273	ABCB5	-3.73648	-3.77767	-15.5044	7.05577e-45	2.48143e-43	91.2289
	ENSG00000164850	2852	GPER1	-2.63655	0.971707	-15.488	8.40184e-45	2.95067e-43	90.8863
	ENSG00000198300	5178	PEG3	-2.7772	0.0073194	-15.4593	1.14106e-44	3.9961e-43	90.6419
	ENSG00000082293	1310	COL19A1	-3.36625	-3.87156	-15.458	1.156e-44	4.04278e-43	90.7419
	ENSG00000180155	66004	LYNX1	-2.63373	0.990005	-15.4355	1.47028e-44	5.12752e-43	90.3249
	ENSG00000224080	#N/A	UBE2FP1	-1.91355	-1.00035	-15.4346	1.48446e-44	5.16976e-43	90.4652
	ENSG00000183454	2903	GRIN2A	-3.56748	-3.12891	-15.4251	1.6421e-44	5.71082e-43	90.3837
	ENSG00000259823	646627	LYPD8	-5.14248	3.77943	-15.4188	1.75538e-44	6.09629e-43	89.9734
	ENSG00000107738	64115	C10orf54	-1.84062	5.26663	-15.4091	1.94536e-44	6.74669e-43	89.8668
	ENSG00000243290	#N/A	IGKV1-12	-4.2371	-1.85192	-15.4049	2.03455e-44	7.04625e-43	90.109
	ENSG00000120907	148	ADRA1A	-2.96236	-3.918	-15.3994	2.15726e-44	7.4506e-43	90.1242
	ENSG00000152779	387700	SLC16A12	-2.88592	-3.46801	-15.3964	2.22805e-44	7.68446e-43	90.0906
	ENSG00000102409	56271	BEX4	-2.24947	2.5461	-15.3863	2.48027e-44	8.5426e-43	89.7126
	ENSG00000138650	57575	PCDH10	-3.57904	-3.34569	-15.3855	2.50093e-44	8.60189e-43	89.9691
	ENSG00000228307	#N/A	OR2S1P	-2.87073	-2.75226	-15.3785	2.69522e-44	9.25741e-43	89.8945
	ENSG00000135063	9413	FAM189A2	-2.82168	-0.461858	-15.3768	2.74357e-44	9.41057e-43	89.7985
	ENSG00000248309	101929423	MEF2C-AS1	-2.98776	-3.17459	-15.3759	2.77155e-44	9.49349e-43	89.8708
	ENSG00000183549	54988	ACSM5	-3.13181	-2.68593	-15.3724	2.87666e-44	9.84007e-43	89.8248
	ENSG00000211937	#N/A	IGHV2-5	-4.35533	-0.677855	-15.3707	2.9281e-44	1.00023e-42	89.6629
	ENSG00000235863	8705	B3GALT4	-1.70163	3.41402	-15.3688	2.98896e-44	1.01963e-42	89.5024
	ENSG00000131781	2330	FMO5	-2.27902	3.91381	-15.338	4.14417e-44	1.40604e-42	89.1398
	ENSG00000164929	79870	BAALC	-2.7389	-1.23129	-15.3336	4.34182e-44	1.4711e-42	89.383
	ENSG00000240654	338872	C1QTNF9	-2.90865	-3.35403	-15.331	4.46331e-44	1.51022e-42	89.4004
	ENSG00000081923	5205	ATP8B1	-1.68726	7.51756	-15.3308	4.47463e-44	1.512e-42	89.0136
	ENSG00000006740	9912	ARHGAP44	-2.50735	4.02861	-15.3299	4.51729e-44	1.52436e-42	89.0469
	ENSG00000170153	57484	RNF150	-2.98596	1.04849	-15.329	4.56004e-44	1.53671e-42	89.1692
	ENSG00000197476	#N/A	RP11-170L3.7	-3.93681	-3.31753	-15.2995	6.23965e-44	2.09426e-42	89.0565
	ENSG00000172159	257019	FRMD3	-2.41481	2.42505	-15.2953	6.51927e-44	2.18518e-42	88.7522
	ENSG00000197766	1675	CFD	-3.40684	3.9162	-15.2809	7.59973e-44	2.54393e-42	88.5223
	ENSG00000179144	168537	GIMAP7	-1.95173	2.12145	-15.278	7.83116e-44	2.61789e-42	88.6124
	ENSG00000198771	92241	RCSD1	-1.9174	2.89637	-15.2661	8.88368e-44	2.96577e-42	88.4365
	ENSG00000157851	56896	DPYSL5	-3.40821	-3.59119	-15.2608	9.39815e-44	3.12917e-42	88.6601
	ENSG00000211933	#N/A	IGHV6-1	-4.15666	-1.47373	-15.2381	1.19602e-43	3.97693e-42	88.3324
	ENSG00000132464	10117	ENAM	-3.67132	-2.94674	-15.2371	1.2092e-43	4.0101e-42	88.3967
	ENSG00000213996	53345	TM6SF2	-2.97309	-0.669098	-15.2371	1.20864e-43	4.0101e-42	88.3297
	ENSG00000158473	912	CD1D	-1.94577	1.20092	-15.2322	1.27357e-43	4.21797e-42	88.2089
	ENSG00000185290	389493	NUPR2	-3.26815	-4.68937	-15.2281	1.33001e-43	4.39906e-42	88.3206
	ENSG00000133169	55859	BEX1	-3.79527	-2.61643	-15.2245	1.38175e-43	4.56415e-42	88.2524
	ENSG00000185561	727910	TLCD2	-1.61574	4.14487	-15.2204	1.44319e-43	4.75456e-42	87.9032
	ENSG00000260947	#N/A	RP11-384P7.7	-3.37868	-3.50098	-15.2146	1.53433e-43	5.0349e-42	88.1726
	ENSG00000135116	8739	HRK	-3.50527	-3.46	-15.2126	1.56665e-43	5.13422e-42	88.1507
	ENSG00000080031	5794	PTPRH	-2.23854	5.43547	-15.2118	1.58078e-43	5.17376e-42	87.7728
	ENSG00000242534	#N/A	IGKV2D-28	-3.6624	-4.37894	-15.2095	1.61862e-43	5.29066e-42	88.1252
	ENSG00000130643	50632	CALY	-3.36692	-3.10795	-15.2085	1.63627e-43	5.33442e-42	88.1037
	ENSG00000138944	85352	KIAA1644	-2.9183	0.668819	-15.1843	2.11325e-43	6.87149e-42	87.6778
	ENSG00000165186	139411	PTCHD1	-3.75981	-1.95623	-15.1721	2.40617e-43	7.8138e-42	87.674
	ENSG00000092421	57556	SEMA6A	-2.85128	4.29933	-15.1642	2.61341e-43	8.47577e-42	87.287
	ENSG00000100079	3957	LGALS2	-3.15458	2.06838	-15.1365	3.50412e-43	1.13351e-41	87.0715
	ENSG00000152217	26040	SETBP1	-2.21902	2.08614	-15.1358	3.53126e-43	1.14082e-41	87.0988
	ENSG00000155980	3798	KIF5A	-2.93908	-0.147951	-15.124	4.00058e-43	1.28744e-41	87.1046
	ENSG00000101782	8780	RIOK3	-1.54185	6.23649	-15.1237	4.01336e-43	1.2899e-41	86.8394
	ENSG00000271615	#N/A	ACTG1P22	-3.33223	-3.72715	-15.1032	4.98107e-43	1.59886e-41	87.0077
	ENSG00000251546	#N/A	IGKV1D-39	-4.13867	-3.08013	-15.1028	5.00362e-43	1.60405e-41	86.9798
	ENSG00000137273	2295	FOXF2	-2.35875	2.25075	-15.0979	5.26558e-43	1.68586e-41	86.686
	ENSG00000244116	#N/A	IGKV2-28	-4.06122	-3.42055	-15.0865	5.94308e-43	1.90034e-41	86.8179
	ENSG00000171992	11346	SYNPO	-1.85346	5.99351	-15.0843	6.08274e-43	1.94252e-41	86.4257
	ENSG00000174236	387849	REP15	-3.53915	-0.650691	-15.0766	6.59471e-43	2.10333e-41	86.6098
	ENSG00000244734	3043	HBB	-3.29496	3.17053	-15.059	7.94569e-43	2.53098e-41	86.2059
	ENSG00000154274	55286	C4orf19	-1.77494	4.11183	-15.0359	1.01272e-42	3.21359e-41	85.9599
	ENSG00000127249	84239	ATP13A4	-3.27055	-0.732381	-15.0347	1.02667e-42	3.25372e-41	86.1907
	ENSG00000164176	10085	EDIL3	-2.30632	4.34602	-15.0316	1.05981e-42	3.3545e-41	85.8973
	ENSG00000213203	170575	GIMAP1	-1.90031	1.58856	-15.0162	1.2465e-42	3.93543e-41	85.9067
	ENSG00000163412	317649	EIF4E3	-1.98265	4.40615	-15.0116	1.30827e-42	4.12526e-41	85.6914
	ENSG00000270864	#N/A	IGHV3OR16-6	-3.64114	-3.52648	-15.0092	1.3421e-42	4.2266e-41	86.0185
	ENSG00000271797	#N/A	CTC-428G20.6	-1.69533	-1.87651	-14.978	1.86526e-42	5.84473e-41	85.69
	ENSG00000242371	#N/A	IGKV1-39	-4.21845	-2.38071	-14.9748	1.9286e-42	6.03564e-41	85.6107
	ENSG00000060566	84699	CREB3L3	-3.68924	-0.60127	-14.9702	2.02322e-42	6.32382e-41	85.4857
	ENSG00000111249	23316	CUX2	-2.71177	-3.81411	-14.9651	2.13509e-42	6.66515e-41	85.5678
	ENSG00000125144	4495	MT1G	-3.96561	4.4316	-14.9609	2.23167e-42	6.94929e-41	85.1397
	ENSG00000250320	#N/A	CTD-2269F5.1	-2.69714	-2.77473	-14.9448	2.64461e-42	8.19436e-41	85.3449
	ENSG00000182636	4692	NDN	-2.04734	2.96167	-14.9357	2.90846e-42	8.98963e-41	84.9532
	ENSG00000203808	154442	BVES-AS1	-2.80357	-4.27259	-14.9338	2.96844e-42	9.15239e-41	85.2423
	ENSG00000187239	23048	FNBP1	-1.84042	5.01909	-14.9339	2.9662e-42	9.15239e-41	84.8629
	ENSG00000275897	#N/A	RP11-94C24.13	-2.64724	-2.72379	-14.9253	3.24512e-42	9.99313e-41	85.142
	ENSG00000188242	25845	PP7080	-2.77049	4.87867	-14.9245	3.272e-42	1.00635e-40	84.7587
	ENSG00000100321	9145	SYNGR1	-2.44399	1.17499	-14.9048	4.02781e-42	1.23426e-40	84.7365
	ENSG00000148680	3363	HTR7	-2.8545	-2.34691	-14.8824	5.0926e-42	1.55864e-40	84.6831
	ENSG00000229155	#N/A	RP11-528A4.2	-2.11134	0.089424	-14.8774	5.36894e-42	1.6412e-40	84.5544
	ENSG00000166111	55530	SVOP	-3.18031	-3.07849	-14.872	5.68285e-42	1.73292e-40	84.5841
	ENSG00000278263	#N/A	RP11-294C11.2	-3.39891	-3.7616	-14.8614	6.35237e-42	1.93473e-40	84.481
	ENSG00000186487	23040	MYT1L	-2.95228	-4.64195	-14.8575	6.61644e-42	2.0127e-40	84.448
	ENSG00000224189	401022	HAGLR	-2.86302	2.92185	-14.8546	6.82071e-42	2.07232e-40	84.0816
	ENSG00000156959	375323	LHFPL4	-4.02371	-3.1498	-14.8512	7.06347e-42	2.14347e-40	84.3549
	ENSG00000162373	79656	BEND5	-2.57566	-1.16756	-14.8459	7.46778e-42	2.26342e-40	84.2696
	ENSG00000167779	3489	IGFBP6	-2.3659	2.87515	-14.8359	8.29514e-42	2.51114e-40	83.904
	ENSG00000122971	35	ACADS	-2.36186	5.73277	-14.8328	8.57179e-42	2.59175e-40	83.7899
	ENSG00000184113	7122	CLDN5	-2.51615	2.66812	-14.8206	9.7443e-42	2.93916e-40	83.7503
	ENSG00000160685	51043	ZBTB7B	-1.55305	6.42256	-14.8157	1.02586e-41	3.09057e-40	83.6085
	ENSG00000197943	5336	PLCG2	-2.07472	3.22787	-14.8111	1.07565e-41	3.23665e-40	83.6359
	ENSG00000166405	79608	RIC3	-3.33463	-2.27741	-14.8098	1.09021e-41	3.27654e-40	83.912
	ENSG00000135702	23563	CHST5	-3.74273	0.85643	-14.809	1.10009e-41	3.30226e-40	83.6855
	ENSG00000156966	93010	B3GNT7	-3.88994	4.17013	-14.798	1.23449e-41	3.70126e-40	83.4414
	ENSG00000253313	149466	C1orf210	-1.71235	4.56479	-14.7965	1.25399e-41	3.75522e-40	83.4404
	ENSG00000261834	#N/A	IGHV3OR16-15	-3.09588	-4.23903	-14.7958	1.2635e-41	3.77915e-40	83.8056
	ENSG00000197614	8076	MFAP5	-3.33626	1.95522	-14.7884	1.36544e-41	4.0792e-40	83.4205
	ENSG00000137265	3662	IRF4	-2.90329	1.79927	-14.7577	1.88304e-41	5.59873e-40	83.1292
	ENSG00000185046	56899	ANKS1B	-3.06894	-2.5158	-14.7515	2.00778e-41	5.96255e-40	83.3197
	ENSG00000181092	9370	ADIPOQ	-5.0663	-3.78613	-14.7507	2.02555e-41	6.00817e-40	83.3015
	ENSG00000100302	23551	RASD2	-2.60585	2.69907	-14.7454	2.14026e-41	6.3409e-40	82.9608
	ENSG00000255085	#N/A	AF186192.5	-2.98659	-3.45897	-14.737	2.33764e-41	6.91707e-40	83.1891
	ENSG00000172349	3603	IL16	-2.04876	2.84638	-14.7369	2.34027e-41	6.91707e-40	82.8836
	ENSG00000167676	729359	PLIN4	-3.87466	0.93724	-14.732	2.46193e-41	7.26808e-40	82.8679
	ENSG00000183690	80258	EFHC2	-3.04846	-1.65809	-14.7224	2.72245e-41	8.02769e-40	82.989
	ENSG00000187957	92737	DNER	-3.44842	-1.67619	-14.7213	2.75391e-41	8.1109e-40	82.9642
	ENSG00000153993	223117	SEMA3D	-3.57232	-0.998766	-14.7185	2.83549e-41	8.34133e-40	82.8889
	ENSG00000136011	55576	STAB2	-2.36868	-0.621505	-14.714	2.97178e-41	8.73199e-40	82.8803
	ENSG00000162188	2785	GNG3	-2.24262	-1.94758	-14.7101	3.09719e-41	9.08981e-40	82.8926
	ENSG00000133392	4629	MYH11	-4.5716	6.63209	-14.6985	3.49426e-41	1.02192e-39	82.3784
	ENSG00000182175	56963	RGMA	-2.79466	2.32102	-14.6766	4.39189e-41	1.28294e-39	82.2571
	ENSG00000165702	8328	GFI1B	-3.4159	-2.39618	-14.6707	4.67357e-41	1.36203e-39	82.4714
	ENSG00000184811	286753	TUSC5	-4.12387	-4.00781	-14.6562	5.43792e-41	1.58111e-39	82.3461
	ENSG00000234685	#N/A	NUS1P2	-2.98558	-4.59275	-14.6547	5.52283e-41	1.60393e-39	82.3451
	ENSG00000260719	#N/A	AC009133.17	-2.88096	-3.6214	-14.6468	5.99469e-41	1.73895e-39	82.2582
	ENSG00000112782	53405	CLIC5	-2.25323	5.64476	-14.6448	6.12421e-41	1.77446e-39	81.8329
	ENSG00000188848	389206	BEND4	-3.14828	-2.84585	-14.6445	6.13996e-41	1.77696e-39	82.2181
	ENSG00000131482	2538	G6PC	-3.61166	-4.70637	-14.6423	6.28363e-41	1.81644e-39	82.2158
	ENSG00000153162	654	BMP6	-2.40921	0.629799	-14.6418	6.3168e-41	1.82392e-39	82.0474
	ENSG00000167641	94274	PPP1R14A	-2.36382	2.22441	-14.6391	6.49836e-41	1.87418e-39	81.8923
	ENSG00000176387	3291	HSD11B2	-2.72837	6.78072	-14.6196	7.96472e-41	2.2813e-39	81.558
	ENSG00000278196	723778	IGLV2-8	-4.2446	2.15288	-14.6154	8.32047e-41	2.37775e-39	81.5927
	ENSG00000214814	654463	FER1L6	-4.04641	0.849615	-14.6124	8.58247e-41	2.44982e-39	81.627
	ENSG00000233732	#N/A	IGHV3OR16-10	-3.23369	-4.10079	-14.6042	9.35195e-41	2.66036e-39	81.819
	ENSG00000164236	651746	ANKRD33B	-2.21849	0.308887	-14.5919	1.06295e-40	3.02033e-39	81.5648
	ENSG00000181856	6517	SLC2A4	-2.20393	1.6073	-14.5896	1.08821e-40	3.08511e-39	81.4325
	ENSG00000149596	57158	JPH2	-2.75184	1.67382	-14.5888	1.09754e-40	3.10805e-39	81.3854
	ENSG00000148357	256158	HMCN2	-2.72806	3.40614	-14.5767	1.24526e-40	3.52238e-39	81.1722
	ENSG00000130558	10439	OLFM1	-2.36721	1.77378	-14.5735	1.28689e-40	3.636e-39	81.2456
	ENSG00000065534	4638	MYLK	-2.96425	6.25691	-14.5666	1.38353e-40	3.90465e-39	81.0106
	ENSG00000125355	55026	TMEM255A	-2.72986	-0.620493	-14.5664	1.38524e-40	3.90506e-39	81.3334
	ENSG00000269186	100506542	LINC01082	-3.15947	-1.28701	-14.5601	1.48034e-40	4.16846e-39	81.2855
	ENSG00000005249	5577	PRKAR2B	-2.35944	2.45959	-14.549	1.66158e-40	4.66829e-39	80.942
	ENSG00000126759	5199	CFP	-2.00413	0.743707	-14.5456	1.71966e-40	4.82604e-39	81.068
	ENSG00000176490	148252	DIRAS1	-2.88365	-0.975256	-14.5364	1.89274e-40	5.29989e-39	81.037
	ENSG00000038295	7092	TLL1	-3.08084	-1.15958	-14.5344	1.9322e-40	5.40434e-39	81.0154
	ENSG00000101489	56853	CELF4	-2.95384	-2.88998	-14.5341	1.9399e-40	5.41979e-39	81.0801
	ENSG00000253481	#N/A	IGKV1OR22-1	-3.76524	-3.352	-14.5305	2.01376e-40	5.60735e-39	81.0401
	ENSG00000104154	7782	SLC30A4	-1.57082	3.00331	-14.5252	2.12683e-40	5.91562e-39	80.6981
	ENSG00000235209	#N/A	CTA-150C2.13	-2.88603	-4.31441	-14.5219	2.20183e-40	6.11743e-39	80.9738
	ENSG00000231292	#N/A	IGKV1OR2-108	-3.79109	-0.694506	-14.5164	2.33025e-40	6.46701e-39	80.7648
	ENSG00000172403	171024	SYNPO2	-3.60204	4.51837	-14.5119	2.44152e-40	6.7683e-39	80.463
	ENSG00000223931	#N/A	RP11-1166P10.8	-3.66138	-2.85241	-14.5076	2.55445e-40	7.07354e-39	80.7917
	ENSG00000079385	634	CEACAM1	-2.40166	7.71954	-14.5068	2.57584e-40	7.12486e-39	80.3859
	ENSG00000160307	6285	S100B	-2.35778	1.10226	-14.5047	2.6323e-40	7.27301e-39	80.5898
	ENSG00000100505	114088	TRIM9	-2.87628	-0.690502	-14.502	2.70819e-40	7.47444e-39	80.662
	ENSG00000187398	338645	LUZP2	-3.17698	-1.3099	-14.4979	2.82543e-40	7.78941e-39	80.6431
	ENSG00000140450	91947	ARRDC4	-1.74236	4.8111	-14.4952	2.90542e-40	8.00111e-39	80.3024
	ENSG00000125775	27111	SDCBP2	-2.71556	5.50179	-14.4936	2.95245e-40	8.12168e-39	80.265
	ENSG00000198523	5350	PLN	-3.25247	1.93274	-14.4912	3.02712e-40	8.31792e-39	80.3369
	ENSG00000112964	2690	GHR	-2.66759	1.00615	-14.4745	3.60338e-40	9.86883e-39	80.262
	ENSG00000175497	57628	DPP10	-4.42703	-1.36238	-14.4658	3.94367e-40	1.07772e-38	80.2503
	ENSG00000124491	2162	F13A1	-3.30789	3.13073	-14.462	4.10015e-40	1.11926e-38	79.9855
	ENSG00000152292	284948	SH2D6	-3.10782	-0.983407	-14.4593	4.21916e-40	1.15049e-38	80.2317
	ENSG00000211649	#N/A	IGLV7-46	-4.18494	1.31795	-14.4577	4.28779e-40	1.16793e-38	79.9963
	ENSG00000171115	155038	GIMAP8	-1.79076	2.56247	-14.4544	4.4387e-40	1.20772e-38	79.9842
	ENSG00000053328	728464	METTL24	-3.15935	-2.28407	-14.4325	5.57134e-40	1.51097e-38	80.0103
	ENSG00000127588	51764	GNG13	-3.40931	-2.78074	-14.4187	6.42802e-40	1.74142e-38	79.8804
	ENSG00000167414	94235	GNG8	-2.66941	-3.85734	-14.4161	6.59908e-40	1.78582e-38	79.8837
	ENSG00000137819	54852	PAQR5	-2.16581	4.17646	-14.3985	7.92097e-40	2.13892e-38	79.3149
	ENSG00000145287	51316	PLAC8	-3.7158	4.95192	-14.3974	8.01225e-40	2.16123e-38	79.2724
	ENSG00000225731	#N/A	AP001627.1	-3.0953	-3.43487	-14.3916	8.50857e-40	2.29264e-38	79.6219
	ENSG00000187758	124	ADH1A	-2.77354	-4.54268	-14.3804	9.55621e-40	2.57215e-38	79.5206
	ENSG00000160801	5745	PTH1R	-2.62117	-1.39747	-14.3768	9.9116e-40	2.66494e-38	79.4228
	ENSG00000184672	138046	RALYL	-2.87874	-4.89008	-14.3693	1.07194e-39	2.87594e-38	79.4074
	ENSG00000128645	102465802	HOXD1	-3.13159	-1.49577	-14.3571	1.21604e-39	3.25908e-38	79.2065
	ENSG00000211650	#N/A	IGLV5-45	-4.2358	-0.0089825	-14.3557	1.23341e-39	3.30208e-38	79.0264
	ENSG00000165269	364	AQP7	-2.32895	1.18357	-14.3535	1.26241e-39	3.37611e-38	79.0245
	ENSG00000165821	6297	SALL2	-2.33969	0.572481	-14.352	1.28168e-39	3.42397e-38	79.059
	ENSG00000105369	973	CD79A	-3.29904	2.27676	-14.3511	1.29439e-39	3.45425e-38	78.8756
	ENSG00000091138	1811	SLC26A3	-6.77472	5.5578	-14.3501	1.30777e-39	3.48622e-38	78.7784
	ENSG00000227051	56967	C14orf132	-2.29557	2.05095	-14.3468	1.35278e-39	3.60238e-38	78.884
	ENSG00000270187	#N/A	IGKV1OR2-11	-3.17538	-4.44851	-14.3156	1.86733e-39	4.95676e-38	78.8544
	ENSG00000120162	79817	MOB3B	-1.62348	4.98926	-14.3132	1.91441e-39	5.07634e-38	78.4229
	ENSG00000185985	84631	SLITRK2	-3.13378	-3.77142	-14.3128	1.92213e-39	5.0914e-38	78.8185
	ENSG00000228325	#N/A	IGKV3D-7	-3.26677	-4.29808	-14.3039	2.10674e-39	5.57449e-38	78.7329
	ENSG00000151090	7068	THRB	-2.95147	2.23393	-14.3034	2.11891e-39	5.60078e-38	78.3957
	ENSG00000136732	2995	GYPC	-1.90918	2.93801	-14.3012	2.16796e-39	5.72437e-38	78.3761
	ENSG00000184434	64922	LRRC19	-3.34805	4.05457	-14.2927	2.36627e-39	6.24142e-38	78.2132
	ENSG00000181072	1129	CHRM2	-4.71475	-2.32629	-14.2853	2.55464e-39	6.73116e-38	78.4366
	ENSG00000188993	339977	LRRC66	-2.0738	2.61443	-14.2687	3.03165e-39	7.95449e-38	78.0548
	ENSG00000137266	63027	SLC22A23	-1.57677	5.24281	-14.2557	3.46558e-39	9.08353e-38	77.8271
	ENSG00000116176	25823	TPSG1	-3.53935	1.40377	-14.2474	3.77693e-39	9.86856e-38	77.8504
	ENSG00000249279	#N/A	CTC-436P18.3	-3.14688	-2.8821	-14.2399	4.07983e-39	1.06378e-37	78.0538
	ENSG00000178343	152573	SHISA3	-3.09472	-0.443245	-14.2393	4.10615e-39	1.06952e-37	77.9321
	ENSG00000082175	5241	PGR	-2.74813	-0.583108	-14.2314	4.45156e-39	1.15828e-37	77.8785
	ENSG00000189292	285016	FAM150B	-2.75116	-1.26634	-14.2305	4.49303e-39	1.16665e-37	77.9109
	ENSG00000205795	192668	CYS1	-2.3378	0.771085	-14.2292	4.55456e-39	1.1814e-37	77.7804
	ENSG00000112175	653	BMP5	-3.704	0.0884844	-14.2201	5.00171e-39	1.29202e-37	77.6564
	ENSG00000066468	2263	FGFR2	-2.74464	3.62692	-14.2202	4.99801e-39	1.29202e-37	77.4876
	ENSG00000185774	80333	KCNIP4	-1.81058	0.464731	-14.2103	5.53306e-39	1.4278e-37	77.6444
	ENSG00000135916	81618	ITM2C	-2.57702	8.82672	-14.1992	6.20548e-39	1.59967e-37	77.217
	ENSG00000072657	29953	TRHDE	-3.09687	0.185109	-14.1967	6.36536e-39	1.63919e-37	77.4483
	ENSG00000187714	6572	SLC18A3	-3.27496	-4.52462	-14.1869	7.03813e-39	1.81058e-37	77.5391
	ENSG00000114455	11148	HHLA2	-3.32656	4.63479	-14.1841	7.2452e-39	1.86194e-37	77.0872
	ENSG00000257194	#N/A	RP11-567C2.1	-2.95333	-3.99435	-14.1834	7.29614e-39	1.8731e-37	77.5006
	ENSG00000165023	54769	DIRAS2	-3.04119	-3.48451	-14.1694	8.42747e-39	2.1569e-37	77.3494
	ENSG00000140538	4916	NTRK3	-3.04759	-1.48646	-14.1691	8.45981e-39	2.16296e-37	77.2795
	ENSG00000100095	23544	SEZ6L	-3.32331	-2.85411	-14.1685	8.51111e-39	2.17385e-37	77.3193
	ENSG00000211611	#N/A	IGKV6-21	-4.06092	-0.768635	-14.1379	1.16497e-38	2.96038e-37	76.8632
	ENSG00000169418	4881	NPR1	-1.89571	1.84662	-14.1376	1.16854e-38	2.96643e-37	76.7833
	ENSG00000180332	386618	KCTD4	-3.4512	-3.52762	-14.1339	1.21376e-38	3.07811e-37	76.982
	ENSG00000241635	54658	UGT1A1	-3.91272	-2.46594	-14.1259	1.3188e-38	3.3377e-37	76.8538
	ENSG00000241684	#N/A	ADAMTS9-AS2	-2.8923	-2.53977	-14.1217	1.37581e-38	3.47848e-37	76.8426
	ENSG00000182566	339390	CLEC4G	-3.35308	-2.99622	-14.1078	1.58693e-38	4.0082e-37	76.7057
	ENSG00000136274	23148	NACAD	-2.11547	0.216892	-14.1042	1.64739e-38	4.15671e-37	76.5621
	ENSG00000261888	#N/A	AC144831.1	-2.30247	-0.812105	-14.1004	1.71322e-38	4.31846e-37	76.5769
	ENSG00000106034	79974	CPED1	-2.24974	2.76968	-14.0979	1.75749e-38	4.42113e-37	76.2859
	ENSG00000169252	154	ADRB2	-2.41295	-0.666875	-14.0878	1.94855e-38	4.88701e-37	76.4364
	ENSG00000013297	101928583	CLDN11	-2.59745	-0.0285763	-14.074	2.24519e-38	5.62534e-37	76.2428
	ENSG00000228495	#N/A	LINC01013	-2.70614	-3.57003	-14.0718	2.29673e-38	5.74872e-37	76.3607
	ENSG00000111796	3820	KLRB1	-2.23462	1.02616	-14.0716	2.30114e-38	5.75401e-37	76.1591
	ENSG00000227954	100507308	TARID	-2.61756	-2.45717	-14.0637	2.49684e-38	6.23711e-37	76.2564
	ENSG00000244753	#N/A	RPL15P21	-2.60546	-3.85587	-14.0617	2.54704e-38	6.34984e-37	76.2631
	ENSG00000089169	22895	RPH3A	-2.80171	-3.63725	-14.0575	2.6587e-38	6.62159e-37	76.2156
	ENSG00000198125	4151	MB	-3.13049	0.884553	-14.0555	2.71389e-38	6.75232e-37	75.9468
	ENSG00000109846	1410	CRYAB	-2.30253	3.0351	-14.0522	2.80715e-38	6.97742e-37	75.8041
	ENSG00000188175	253012	HEPACAM2	-4.35735	2.4796	-14.0482	2.92587e-38	7.25808e-37	75.7434
	ENSG00000171791	596	BCL2	-1.89292	3.09059	-14.0482	2.92549e-38	7.25808e-37	75.775
	ENSG00000165410	1073	CFL2	-1.90269	3.33813	-14.047	2.96137e-38	7.33886e-37	75.7478
	ENSG00000259120	100130933	SMIM6	-1.95325	1.43708	-14.0453	3.01559e-38	7.46582e-37	75.8762
	ENSG00000159176	1465	CSRP1	-1.54261	7.91833	-14.0271	3.63306e-38	8.96788e-37	75.4582
	ENSG00000162520	81493	SYNC	-2.41684	0.464909	-14.0268	3.64402e-38	8.98608e-37	75.7329
	ENSG00000266680	#N/A	RP5-1148A21.3	-1.83217	0.107559	-14.0208	3.87445e-38	9.5449e-37	75.7359
	ENSG00000137726	53826	FXYD6	-2.33431	2.94763	-14.0183	3.97584e-38	9.78502e-37	75.4603
	ENSG00000280119	#N/A	AC093642.1	-3.08529	-3.65343	-14.016	4.06923e-38	9.98676e-37	75.7906
	ENSG00000092096	51310	SLC22A17	-1.96615	2.10393	-14.016	4.06979e-38	9.98676e-37	75.5146
	ENSG00000161640	114132	SIGLEC11	-2.59681	-2.29575	-14.0146	4.12838e-38	1.01206e-36	75.7534
	ENSG00000007312	974	CD79B	-2.42261	1.09982	-14.0112	4.27427e-38	1.04577e-36	75.5245
	ENSG00000135447	5502	PPP1R1A	-3.48809	-1.59465	-14.0065	4.48448e-38	1.09613e-36	75.6069
	ENSG00000182103	220382	FAM181B	-3.17397	-3.11286	-13.9934	5.12954e-38	1.25136e-36	75.5482
	ENSG00000170743	143425	SYT9	-2.68095	-4.53809	-13.987	5.47582e-38	1.33453e-36	75.5102
	ENSG00000183379	646658	SYNDIG1L	-2.72606	-3.93255	-13.9847	5.60794e-38	1.3654e-36	75.4804
	ENSG00000197380	147906	DACT3	-2.21208	1.672	-13.9768	6.07478e-38	1.47476e-36	75.1333
	ENSG00000224650	#N/A	IGHV3-74	-4.17964	2.70008	-13.9713	6.42987e-38	1.55945e-36	74.9546
	ENSG00000125845	650	BMP2	-2.10977	3.97503	-13.9705	6.48369e-38	1.57098e-36	74.9371
	ENSG00000178965	127254	ERICH3	-2.85394	-4.50528	-13.9487	8.10284e-38	1.9576e-36	75.1207
	ENSG00000127241	5648	MASP1	-3.54634	0.449668	-13.9419	8.68014e-38	2.09505e-36	74.7932
	ENSG00000211674	#N/A	IGLJ1	-2.83228	-4.49827	-13.9366	9.16135e-38	2.20906e-36	74.9993
	ENSG00000188833	377841	ENTPD8	-3.30031	3.54937	-13.9195	1.09129e-37	2.62381e-36	74.4135
	ENSG00000181374	6357	CCL13	-3.5933	0.136419	-13.9177	1.11146e-37	2.66974e-36	74.5762
	ENSG00000108924	3131	HLF	-2.16054	0.992367	-13.9167	1.12299e-37	2.69484e-36	74.5855
	ENSG00000213088	2532	ACKR1	-3.25665	1.81839	-13.9162	1.12864e-37	2.70582e-36	74.4536
	ENSG00000075142	6717	SRI	-1.61962	7.4337	-13.9113	1.1865e-37	2.8418e-36	74.2821
	ENSG00000259834	#N/A	RP11-284N8.3	-2.99944	-0.491375	-13.8982	1.35559e-37	3.24367e-36	74.4654
	ENSG00000241294	#N/A	IGKV2-24	-3.95726	1.28082	-13.8911	1.45737e-37	3.47724e-36	74.2057
	ENSG00000171522	5734	PTGER4	-1.74224	4.60332	-13.8909	1.46137e-37	3.48346e-36	74.1151
	ENSG00000241244	#N/A	IGKV1D-16	-4.05771	-1.00769	-13.8873	1.51532e-37	3.60862e-36	74.3326
	ENSG00000132185	84824	FCRLA	-3.34449	-1.06121	-13.8826	1.58989e-37	3.77543e-36	74.3282
	ENSG00000177103	57453	DSCAML1	-3.25367	-1.60585	-13.8814	1.60975e-37	3.81896e-36	74.3525
	ENSG00000227508	401289	LINC01624	-2.47436	-4.07311	-13.8792	1.64585e-37	3.9009e-36	74.4175
	ENSG00000203497	#N/A	PDCD4-AS1	-1.5262	0.422226	-13.8762	1.69668e-37	4.01756e-36	74.266
	ENSG00000132563	51308	REEP2	-2.28095	0.261872	-13.8757	1.70579e-37	4.03532e-36	74.2233
	ENSG00000263961	440712	C1orf186	-2.93171	-1.15177	-13.8724	1.76431e-37	4.16588e-36	74.2511
	ENSG00000090402	6476	SI	-4.5002	1.81849	-13.8646	1.90916e-37	4.50365e-36	73.897
	ENSG00000268505	#N/A	RP11-805I24.3	-2.83936	-1.85881	-13.8609	1.98268e-37	4.66827e-36	74.1729
	ENSG00000066230	6550	SLC9A3	-4.22151	3.69502	-13.8576	2.05201e-37	4.82694e-36	73.7715
	ENSG00000157703	136306	SVOPL	-3.78285	-2.86362	-13.8484	2.2517e-37	5.2917e-36	74.0574
	ENSG00000170962	80310	PDGFD	-1.88386	2.24268	-13.8472	2.27927e-37	5.35147e-36	73.7924
	ENSG00000007306	1087	CEACAM7	-5.60736	6.13449	-13.8411	2.42583e-37	5.69024e-36	73.5727
	ENSG00000158125	7498	XDH	-2.75911	4.28473	-13.8264	2.81939e-37	6.6072e-36	73.4548
	ENSG00000173267	6623	SNCG	-2.34117	0.640675	-13.8205	2.99264e-37	7.00008e-36	73.6327
	ENSG00000169918	161725	OTUD7A	-1.9661	0.738134	-13.8184	3.05602e-37	7.14167e-36	73.6302
	ENSG00000211642	#N/A	IGLV10-54	-4.46912	0.260724	-13.8139	3.19872e-37	7.46815e-36	73.4637
	ENSG00000189233	389643	NUGGC	-2.95854	-0.774592	-13.8014	3.63294e-37	8.47404e-36	73.5098
	ENSG00000150627	116966	WDR17	-3.25154	-2.60792	-13.7982	3.7554e-37	8.75152e-36	73.5538
	ENSG00000176928	51301	GCNT4	-2.45335	0.312192	-13.7764	4.68432e-37	1.08959e-35	73.2065
	ENSG00000173597	27284	SULT1B1	-3.32625	5.36269	-13.7569	5.70911e-37	1.32427e-35	72.728
	ENSG00000261616	#N/A	RP11-6O2.3	-2.63566	-1.66215	-13.748	6.25218e-37	1.44889e-35	73.0283
	ENSG00000160111	27151	CPAMD8	-1.82062	0.260422	-13.7376	6.94997e-37	1.60762e-35	72.8573
	ENSG00000214357	54492	NEURL1B	-1.61679	5.7703	-13.7365	7.02699e-37	1.62394e-35	72.5285
	ENSG00000101445	26051	PPP1R16B	-2.02043	2.74835	-13.7334	7.24925e-37	1.67375e-35	72.5974
	ENSG00000176438	161176	SYNE3	-1.69054	2.51792	-13.7313	7.40186e-37	1.70741e-35	72.6104
	ENSG00000069018	57113	TRPC7	-2.79299	-3.58949	-13.7294	7.54746e-37	1.73939e-35	72.8979
	ENSG00000169224	148823	GCSAML	-3.00354	-2.51244	-13.7285	7.61711e-37	1.75383e-35	72.8573
	ENSG00000075035	9671	WSCD2	-3.43741	-2.35663	-13.7249	7.90351e-37	1.81643e-35	72.7992
	ENSG00000196990	642968	FAM163B	-3.18223	-2.90856	-13.7206	8.25071e-37	1.89448e-35	72.7858
	ENSG00000168032	956	ENTPD3	-2.91214	-0.610848	-13.7181	8.46351e-37	1.94156e-35	72.6586
	ENSG00000172554	54221	SNTG2	-2.78589	-3.91696	-13.7109	9.10286e-37	2.0844e-35	72.7175
	ENSG00000139193	939	CD27	-2.31781	1.36471	-13.7075	9.43069e-37	2.15356e-35	72.43
	ENSG00000163518	83417	FCRL4	-3.14395	-3.44368	-13.707	9.47841e-37	2.16248e-35	72.6637
	ENSG00000198785	116443	GRIN3A	-1.922	-0.0999193	-13.7025	9.91686e-37	2.25839e-35	72.5233
	ENSG00000143867	130497	OSR1	-3.06247	-0.436563	-13.6961	1.05847e-36	2.40829e-35	72.4139
	ENSG00000048052	9734	HDAC9	-2.19545	1.84157	-13.6914	1.10913e-36	2.51897e-35	72.2308
	ENSG00000211942	#N/A	IGHV3-13	-3.97496	-0.107311	-13.6849	1.18465e-36	2.68803e-35	72.2187
	ENSG00000256612	1556	CYP2B7P	-3.01723	-1.19082	-13.6822	1.21863e-36	2.76264e-35	72.3302
	ENSG00000172137	794	CALB2	-3.45815	0.437253	-13.6819	1.2214e-36	2.7664e-35	72.1722
	ENSG00000171094	238	ALK	-3.13114	-3.59023	-13.6791	1.25681e-36	2.84403e-35	72.3873
	ENSG00000153253	6328	SCN3A	-2.72502	-1.1464	-13.6777	1.27501e-36	2.88261e-35	72.2938
	ENSG00000064300	4804	NGFR	-2.77855	0.630131	-13.6751	1.30944e-36	2.95511e-35	72.1329
	ENSG00000211625	#N/A	IGKV3D-20	-3.82454	0.477971	-13.6696	1.38423e-36	3.12106e-35	72.0223
	ENSG00000124939	4246	SCGB2A1	-3.64294	-1.75624	-13.661	1.51007e-36	3.39562e-35	72.1216
	ENSG00000174514	148808	MFSD4A	-2.2661	3.29005	-13.6567	1.57617e-36	3.53472e-35	71.7854
	ENSG00000119138	687	KLF9	-1.93373	4.44352	-13.648	1.7214e-36	3.85005e-35	71.6601
	ENSG00000179639	2205	FCER1A	-3.02697	-1.20073	-13.645	1.77489e-36	3.96614e-35	71.9555
	ENSG00000156395	22986	SORCS3	-2.85224	-4.57504	-13.6324	2.01641e-36	4.4978e-35	71.9372
	ENSG00000164161	64399	HHIP	-2.74677	1.2638	-13.6258	2.15608e-36	4.80507e-35	71.5854
	ENSG00000124568	6568	SLC17A1	-2.86312	-3.76986	-13.6226	2.22495e-36	4.94973e-35	71.8284
	ENSG00000166391	80168	MOGAT2	-3.89214	3.54919	-13.6127	2.46051e-36	5.46403e-35	71.3055
	ENSG00000225523	#N/A	IGKV6D-21	-4.27272	-2.14753	-13.6091	2.54991e-36	5.65754e-35	71.5933
	ENSG00000198682	9060	PAPSS2	-2.19649	6.4103	-13.608	2.58071e-36	5.72081e-35	71.2213
	ENSG00000243063	#N/A	IGKV3-7	-3.7703	-1.05795	-13.6071	2.60407e-36	5.76747e-35	71.5252
	ENSG00000064787	8537	BCAS1	-3.10774	4.90409	-13.6066	2.61714e-36	5.7913e-35	71.2206
	ENSG00000177363	221091	LRRN4CL	-2.0225	1.09449	-13.6013	2.76125e-36	6.10477e-35	71.4059
	ENSG00000122224	4063	LY9	-2.55148	0.160445	-13.5893	3.11525e-36	6.87527e-35	71.3313
	ENSG00000146966	27147	DENND2A	-1.59469	3.00797	-13.5876	3.17066e-36	6.99138e-35	71.133
	ENSG00000157404	3815	KIT	-2.2887	2.60031	-13.583	3.32077e-36	7.31594e-35	71.0791
	ENSG00000074416	11343	MGLL	-1.58916	7.37186	-13.5805	3.40363e-36	7.48528e-35	70.9413
	ENSG00000121807	729230	CCR2	-2.70147	0.551506	-13.5661	3.9395e-36	8.64857e-35	71.0529
	ENSG00000106714	79937	CNTNAP3	-2.9136	-2.2481	-13.5588	4.23701e-36	9.29355e-35	71.1461
	ENSG00000235049	100271702	LINC00940	-3.37207	-2.59347	-13.5546	4.4211e-36	9.68034e-35	71.1048
	ENSG00000274370	#N/A	AC144831.3	-2.33068	-1.97929	-13.5542	4.43892e-36	9.71085e-35	71.1082
	ENSG00000197629	219972	MPEG1	-2.42418	4.32406	-13.5529	4.49648e-36	9.82819e-35	70.7012
	ENSG00000154277	7345	UCHL1	-2.57704	1.53047	-13.5498	4.6409e-36	1.0135e-34	70.8094
	ENSG00000116574	58480	RHOU	-1.52979	5.01384	-13.5497	4.64575e-36	1.01367e-34	70.6642
	ENSG00000152578	2893	GRIA4	-3.02573	-2.37932	-13.5395	5.15107e-36	1.12295e-34	70.9543
	ENSG00000126947	51309	ARMCX1	-1.87512	1.73478	-13.5317	5.57199e-36	1.2126e-34	70.6564
	ENSG00000167281	146713	RBFOX3	-3.39211	-1.36874	-13.5155	6.55985e-36	1.42634e-34	70.6447
	ENSG00000113580	2908	NR3C1	-1.99056	3.67696	-13.5116	6.82096e-36	1.48182e-34	70.316
	ENSG00000261761	100508631	RP11-103J17.2	-2.70894	-4.72736	-13.4986	7.77657e-36	1.6865e-34	70.6035
	ENSG00000278318	7772	ZNF229	-2.3688	-1.6102	-13.4942	8.12487e-36	1.75898e-34	70.4918
	ENSG00000148180	2934	GSN	-2.02825	8.31153	-13.4938	8.15485e-36	1.76395e-34	70.067
	ENSG00000188816	3167	HMX2	-2.98576	-4.36434	-13.486	8.82463e-36	1.90717e-34	70.4716
	ENSG00000183778	10317	B3GALT5	-3.58164	4.00386	-13.4838	9.01847e-36	1.94738e-34	70.004
	ENSG00000177692	54943	DNAJC28	-1.69053	-0.680919	-13.4818	9.20291e-36	1.98549e-34	70.352
	ENSG00000166736	3359	HTR3A	-3.45444	-2.7583	-13.4782	9.53946e-36	2.05456e-34	70.3445
	ENSG00000145242	2044	EPHA5	-2.82123	-4.00993	-13.4739	9.96338e-36	2.14033e-34	70.3471
	ENSG00000125675	2892	GRIA3	-2.75072	-2.38828	-13.4735	1.00075e-35	2.14796e-34	70.304
	ENSG00000163749	339965	CCDC158	-2.22143	-2.2381	-13.4725	1.01045e-35	2.16693e-34	70.3029
	ENSG00000080224	285220	EPHA6	-3.23528	-3.99692	-13.4696	1.04018e-35	2.22304e-34	70.298
	ENSG00000108852	4355	MPP2	-1.95507	0.469327	-13.4685	1.05234e-35	2.24712e-34	70.133
	ENSG00000205037	400553	RP11-863P13.4	-2.62317	-3.85213	-13.4667	1.07165e-35	2.2864e-34	70.275
	ENSG00000167315	10449	ACAA2	-1.80692	6.84232	-13.4604	1.14133e-35	2.43299e-34	69.7399
	ENSG00000146938	57502	NLGN4X	-2.44205	-0.12005	-13.4603	1.14232e-35	2.43302e-34	70.0649
	ENSG00000175906	379	ARL4D	-1.93739	1.10515	-13.452	1.24162e-35	2.63554e-34	69.9135
	ENSG00000110013	54414	SIAE	-1.61335	6.55554	-13.4441	1.34378e-35	2.84998e-34	69.5813
	ENSG00000253763	#N/A	IGHV3-6	-2.86509	-4.35576	-13.4408	1.39035e-35	2.94624e-34	70.0222
	ENSG00000244575	#N/A	IGKV1-27	-3.78934	1.5793	-13.4392	1.41235e-35	2.99033e-34	69.643
	ENSG00000104059	23359	FAM189A1	-3.68917	0.639672	-13.4386	1.42056e-35	3.00517e-34	69.7009
	ENSG00000019102	23584	VSIG2	-4.43354	3.36834	-13.4375	1.43651e-35	3.03633e-34	69.5499
	ENSG00000271569	#N/A	IGKV1OR2-6	-3.74179	-2.73067	-13.4319	1.51888e-35	3.20774e-34	69.8743
	ENSG00000237592	#N/A	IGKV1OR10-1	-2.85148	-4.48269	-13.4243	1.64067e-35	3.45911e-34	69.86
	ENSG00000130176	1264	CNN1	-3.54545	4.58812	-13.4236	1.65085e-35	3.47764e-34	69.3899
	ENSG00000213366	2946	GSTM2	-1.64524	1.86364	-13.4154	1.79242e-35	3.7695e-34	69.5029
	ENSG00000170075	9283	GPR37L1	-1.80083	1.02905	-13.4149	1.80253e-35	3.78759e-34	69.5655
	ENSG00000224041	#N/A	IGKV3D-15	-3.6698	-1.22036	-13.414	1.81803e-35	3.81695e-34	69.6117
	ENSG00000059728	4084	MXD1	-1.7197	5.99725	-13.4075	1.94178e-35	4.07334e-34	69.2208
	ENSG00000118407	27145	FILIP1	-2.11084	1.08982	-13.4056	1.97852e-35	4.14694e-34	69.4359
	ENSG00000131471	8639	AOC3	-2.57194	4.04668	-13.4053	1.98453e-35	4.15604e-34	69.2284
	ENSG00000072195	100996693	SPEG	-2.77124	1.81324	-13.3991	2.1109e-35	4.41699e-34	69.2673
	ENSG00000172831	8824	CES2	-2.45125	7.44207	-13.3983	2.12801e-35	4.44536e-34	69.114
	ENSG00000145861	114898	C1QTNF2	-1.89042	0.136847	-13.3978	2.13992e-35	4.46651e-34	69.4573
	ENSG00000166448	222865	TMEM130	-2.81531	-1.33679	-13.3966	2.16478e-35	4.51463e-34	69.4878
	ENSG00000142875	5567	PRKACB	-2.36783	5.32603	-13.3931	2.24226e-35	4.67232e-34	69.0815
	ENSG00000099834	53841	CDHR5	-2.76242	6.68454	-13.3887	2.3445e-35	4.87723e-34	69.0205
	ENSG00000167705	83547	RILP	-1.69785	3.48674	-13.3865	2.3961e-35	4.98043e-34	69.0888
	ENSG00000181541	10586	MAB21L2	-2.78383	2.6564	-13.3848	2.43818e-35	5.06368e-34	69.0738
	ENSG00000182162	286530	P2RY8	-1.82577	1.84127	-13.3795	2.56962e-35	5.33223e-34	69.1347
	ENSG00000225383	207107	SFTA1P	-2.86756	-3.32001	-13.3727	2.75163e-35	5.70046e-34	69.3263
	ENSG00000203867	282996	RBM20	-2.60934	-1.54934	-13.372	2.77198e-35	5.73787e-34	69.2606
	ENSG00000164128	4886	NPY1R	-3.35861	-0.428712	-13.3713	2.79121e-35	5.77288e-34	69.1435
	ENSG00000172794	326624	RAB37	-1.78502	1.97172	-13.3686	2.86557e-35	5.92179e-34	69.0185
	ENSG00000198488	192134	B3GNT6	-4.65355	1.59211	-13.3589	3.16017e-35	6.52518e-34	68.8191
	ENSG00000112276	11149	BVES	-2.21575	0.648292	-13.356	3.25096e-35	6.70713e-34	68.9765
	ENSG00000076641	55824	PAG1	-1.77369	4.75903	-13.3495	3.47175e-35	7.15082e-34	68.6649
	ENSG00000188783	5549	PRELP	-3.23661	2.95524	-13.3407	3.79013e-35	7.80019e-34	68.6096
	ENSG00000205361	#N/A	MT1DP	-2.58809	-2.98151	-13.3329	4.10027e-35	8.4246e-34	68.928
	ENSG00000124253	5105	PCK1	-3.53546	4.82058	-13.3281	4.30122e-35	8.83022e-34	68.433
	ENSG00000270748	#N/A	IGKV2OR2-1	-2.96315	-4.42599	-13.3271	4.34396e-35	8.91065e-34	68.894
	ENSG00000099864	5064	PALM	-2.2257	2.35885	-13.3227	4.54023e-35	9.30561e-34	68.4968
	ENSG00000228013	#N/A	RP11-350G8.5	-2.24843	-3.85103	-13.3208	4.62467e-35	9.47092e-34	68.831
	ENSG00000137757	838	CASP5	-2.43697	2.22427	-13.3202	4.65184e-35	9.51358e-34	68.4737
	ENSG00000069535	4129	MAOB	-2.74442	2.25354	-13.3166	4.82489e-35	9.85673e-34	68.4176
	ENSG00000214797	#N/A	RP11-1036E20.9	-2.5905	-4.6687	-13.3143	4.93515e-35	1.00737e-33	68.7744
	ENSG00000243955	2938	GSTA1	-3.66857	-0.774134	-13.3112	5.09154e-35	1.03845e-33	68.5549
	ENSG00000275688	#N/A	CCL15-CCL14	-2.59581	-1.0812	-13.3067	5.32817e-35	1.08406e-33	68.5889
	ENSG00000081189	4208	MEF2C	-1.75919	3.36072	-13.3039	5.4792e-35	1.11298e-33	68.2653
	ENSG00000119514	79695	GALNT12	-1.54178	5.48497	-13.2917	6.18479e-35	1.25528e-33	68.0778
	ENSG00000280032	#N/A	RP11-832A4.7	-2.63726	-2.12261	-13.2833	6.72701e-35	1.36312e-33	68.4073
	ENSG00000137767	58472	SQRDL	-1.59971	6.5183	-13.275	7.3099e-35	1.47883e-33	67.8962
	ENSG00000077157	4660	PPP1R12B	-2.18784	5.5987	-13.2746	7.33733e-35	1.48318e-33	67.8991
	ENSG00000253250	100127983	C8orf88	-2.66073	-1.72946	-13.2688	7.77429e-35	1.57024e-33	68.2443
	ENSG00000181826	768211	RELL1	-1.74179	1.91637	-13.2516	9.22762e-35	1.85928e-33	67.8672
	ENSG00000149451	80332	ADAM33	-2.60199	1.10017	-13.248	9.56567e-35	1.92584e-33	67.8376
	ENSG00000171428	9	NAT1	-1.59567	3.29382	-13.2476	9.61234e-35	1.93368e-33	67.7198
	ENSG00000197565	1288	COL4A6	-3.14544	-0.622446	-13.2315	1.12819e-34	2.26227e-33	67.7872
	ENSG00000108700	6355	CCL8	-3.16625	-0.0176983	-13.2231	1.22712e-34	2.45669e-33	67.6535
	ENSG00000277763	#N/A	CTD-2588E21.1	-2.2826	-3.22491	-13.2195	1.27159e-34	2.54166e-33	67.817
	ENSG00000006071	6833	ABCC8	-2.93765	-2.27272	-13.2175	1.29676e-34	2.58577e-33	67.7532
	ENSG00000172724	6363	CCL19	-3.29134	0.521122	-13.217	1.30377e-34	2.5956e-33	67.5344
	ENSG00000166920	100126311	C15orf48	-2.83782	6.625	-13.2073	1.43569e-34	2.85143e-33	67.2171
	ENSG00000136573	640	BLK	-3.28257	-1.11574	-13.1996	1.54964e-34	3.0753e-33	67.5006
	ENSG00000079739	5236	PGM1	-1.62226	6.13705	-13.1973	1.58542e-34	3.14382e-33	67.1302
	ENSG00000173198	10800	CYSLTR1	-2.06843	0.378811	-13.1972	1.58724e-34	3.14492e-33	67.4377
	ENSG00000072041	55117	SLC6A15	-3.37942	-3.7787	-13.194	1.63909e-34	3.24509e-33	67.559
	ENSG00000138356	316	AOX1	-2.42395	1.04475	-13.187	1.7577e-34	3.47441e-33	67.249
	ENSG00000279727	#N/A	RP11-640L9.1	-2.37069	-3.89744	-13.187	1.75675e-34	3.47441e-33	67.5085
	ENSG00000151632	1646	AKR1C2	-2.25243	1.2609	-13.1865	1.7662e-34	3.48845e-33	67.2376
	ENSG00000259680	#N/A	RP11-812E19.9	-3.5448	-2.76993	-13.1595	2.30873e-34	4.54566e-33	67.1825
	ENSG00000211934	#N/A	IGHV1-2	-4.08957	1.89448	-13.1576	2.35437e-34	4.62646e-33	66.8189
	ENSG00000127074	6003	RGS13	-3.19394	-1.7166	-13.1575	2.35532e-34	4.62646e-33	67.1234
	ENSG00000165478	220296	HEPACAM	-2.70232	-4.7148	-13.1563	2.38432e-34	4.67974e-33	67.2143
	ENSG00000230798	100996301	FOXD3-AS1	-2.88482	-3.9877	-13.1469	2.61866e-34	5.13162e-33	67.1072
	ENSG00000253247	#N/A	IGHV3-76	-3.16402	-3.72169	-13.1408	2.78079e-34	5.44081e-33	67.0381
	ENSG00000130595	7140	TNNT3	-2.81055	-3.81109	-13.1394	2.8201e-34	5.51242e-33	67.0312
	ENSG00000227372	57212	TP73-AS1	-1.80115	1.6346	-13.1374	2.87635e-34	5.61461e-33	66.7529
	ENSG00000179277	#N/A	MEIS3P1	-2.52859	-0.0335843	-13.1324	3.02346e-34	5.89256e-33	66.7989
	ENSG00000121858	8743	TNFSF10	-1.507	6.10293	-13.1299	3.10037e-34	6.03305e-33	66.4642
	ENSG00000185339	6948	TCN2	-1.8345	4.4128	-13.1224	3.33997e-34	6.4892e-33	66.4219
	ENSG00000235366	#N/A	LINC01055	-2.58303	-3.9522	-13.1182	3.48191e-34	6.75971e-33	66.8291
	ENSG00000183508	54855	FAM46C	-2.20105	4.53229	-13.1148	3.59881e-34	6.98125e-33	66.3381
	ENSG00000127083	4958	OMD	-3.78056	-1.62315	-13.1134	3.65201e-34	7.07895e-33	66.6484
	ENSG00000158270	81035	COLEC12	-2.42956	2.17817	-13.1125	3.6837e-34	7.13486e-33	66.4163
	ENSG00000100292	3162	HMOX1	-1.79018	4.75423	-13.1124	3.6871e-34	7.13592e-33	66.3144
	ENSG00000105492	946	SIGLEC6	-2.95144	-2.33091	-13.1123	3.69023e-34	7.13644e-33	66.7177
	ENSG00000012124	100847070	CD22	-2.75549	0.672607	-13.1021	4.08556e-34	7.88876e-33	66.4233
	ENSG00000105366	27181	SIGLEC8	-2.813	-0.892731	-13.0996	4.1862e-34	8.07684e-33	66.5238
	ENSG00000239975	#N/A	IGKV1D-33	-3.28301	-4.07486	-13.0961	4.33232e-34	8.35232e-33	66.6044
	ENSG00000197361	283807	FBXL22	-1.69325	0.595983	-13.0863	4.77903e-34	9.19935e-33	66.3472
	ENSG00000187922	414332	LCN10	-2.57096	-4.33239	-13.0838	4.89441e-34	9.41422e-33	66.498
	ENSG00000122733	23349	PHF24	-2.67646	-3.17456	-13.0791	5.12967e-34	9.85915e-33	66.426
	ENSG00000154917	51560	RAB6B	-1.73196	1.88328	-13.0789	5.14051e-34	9.87238e-33	66.1567
	ENSG00000080644	1136	CHRNA3	-2.66817	0.393458	-13.077	5.23606e-34	1.00482e-32	66.2066
	ENSG00000185681	254956	MORN5	-3.78976	-4.0172	-13.0735	5.42273e-34	1.03984e-32	66.3696
	ENSG00000254510	#N/A	RP11-867G23.10	-2.69709	-2.64837	-13.0654	5.87404e-34	1.12466e-32	66.2742
	ENSG00000229228	100287814	LINC00582	-2.63918	-3.73024	-13.0644	5.9352e-34	1.13463e-32	66.2954
	ENSG00000136052	84102	SLC41A2	-1.67694	4.2261	-13.0563	6.43228e-34	1.22872e-32	65.7788
	ENSG00000120885	102465508	CLU	-2.79045	5.41463	-13.0543	6.55615e-34	1.25047e-32	65.7182
	ENSG00000171126	170850	KCNG3	-2.99634	-2.6666	-13.0498	6.85422e-34	1.30632e-32	66.1152
	ENSG00000224961	#N/A	RP1-278O22.1	-2.94544	-0.639824	-13.0468	7.06216e-34	1.34493e-32	65.9783
	ENSG00000172935	116535	MRGPRF	-2.3071	2.78232	-13.0431	7.32412e-34	1.39376e-32	65.699
	ENSG00000137634	54827	NXPE4	-4.67254	3.23372	-13.0386	7.65751e-34	1.45498e-32	65.5951
	ENSG00000254248	#N/A	RP11-320N21.2	-2.55318	-4.11887	-13.037	7.78367e-34	1.47671e-32	66.0356
	ENSG00000232855	#N/A	AF131217.1	-2.50667	-2.83147	-13.036	7.8586e-34	1.4898e-32	65.9974
	ENSG00000128383	100913187	APOBEC3A	-2.77649	-0.909163	-13.0319	8.18872e-34	1.5512e-32	65.8578
	ENSG00000237111	#N/A	IGHJ3P	-3.42225	-2.83539	-13.0287	8.44954e-34	1.5994e-32	65.9013
	ENSG00000151882	56477	CCL28	-2.65947	4.40845	-13.0185	9.34395e-34	1.76469e-32	65.3864
	ENSG00000100739	623	BDKRB1	-1.86576	0.6053	-13.0165	9.53373e-34	1.79918e-32	65.6527
	ENSG00000137094	25822	DNAJB5	-1.82198	2.12035	-13.0139	9.78484e-34	1.84517e-32	65.4844
	ENSG00000254042	#N/A	CTC-558O2.1	-2.89445	-2.79224	-13.0122	9.94794e-34	1.87452e-32	65.7537
	ENSG00000196620	7366	UGT2B15	-3.55247	0.949325	-13.0118	9.98891e-34	1.88082e-32	65.4577
	ENSG00000257582	101927324	LINC01475	-2.48357	-3.43594	-13.0062	1.05563e-33	1.98317e-32	65.721
	ENSG00000203739	101928673	RP11-296O14.3	-1.67751	-0.992839	-13.0042	1.07679e-33	2.01988e-32	65.6415
	ENSG00000267272	339524	LINC01140	-2.30723	-1.87174	-12.9976	1.14948e-33	2.15301e-32	65.5926
	ENSG00000263508	#N/A	RP11-963H4.3	-2.60995	-2.6477	-12.9946	1.18398e-33	2.21598e-32	65.5834
	ENSG00000141431	80816	ASXL3	-3.06871	-0.628682	-12.9839	1.31545e-33	2.45835e-32	65.3507
	ENSG00000204670	#N/A	IGKV1OR2-3	-3.10958	-4.05048	-12.9837	1.31861e-33	2.46242e-32	65.5045
	ENSG00000230709	#N/A	AC104024.1	-2.6323	-4.30403	-12.9778	1.39785e-33	2.60706e-32	65.4584
	ENSG00000240771	115557	ARHGEF25	-1.92453	2.3415	-12.9777	1.39815e-33	2.60706e-32	65.1038
	ENSG00000241158	101929335	ADAMTS9-AS1	-3.16212	-2.16038	-12.9775	1.40205e-33	2.6124e-32	65.3729
	ENSG00000234828	285423	RP11-526A4.1	-3.06284	-3.60022	-12.9753	1.43187e-33	2.66398e-32	65.4121
	ENSG00000066629	2009	EML1	-1.89484	2.77303	-12.9717	1.48449e-33	2.75777e-32	65.0152
	ENSG00000169271	8988	HSPB3	-3.84119	-3.12535	-12.9561	1.73088e-33	3.20122e-32	65.1882
	ENSG00000245080	105375650	MIR3150B	-2.87103	-2.6126	-12.9513	1.81462e-33	3.35362e-32	65.1515
	ENSG00000119865	25927	CNRIP1	-1.5608	1.9991	-12.9491	1.85494e-33	3.42561e-32	64.885
	ENSG00000141096	64180	DPEP3	-2.63237	-3.89915	-12.93	2.23874e-33	4.11314e-32	64.9844
	ENSG00000083814	79891	ZNF671	-1.70573	0.561884	-12.9278	2.28773e-33	4.20005e-32	64.7956
	ENSG00000276775	#N/A	IGHV4-4	-3.92429	-2.67885	-12.9223	2.41568e-33	4.42521e-32	64.828
	ENSG00000160593	120425	JAML	-1.87243	2.89122	-12.9086	2.76292e-33	5.0473e-32	64.3934
	ENSG00000248485	654790	PCP4L1	-3.3731	-2.37424	-12.9077	2.78867e-33	5.08983e-32	64.6947
	ENSG00000152932	115827	RAB3C	-3.03341	-1.34195	-12.8909	3.29143e-33	5.9987e-32	64.4904
	ENSG00000115590	7850	IL1R2	-2.56249	2.87336	-12.8822	3.5849e-33	6.5193e-32	64.1073
	ENSG00000188778	155	ADRB3	-2.86629	-4.11272	-12.8819	3.59432e-33	6.53168e-32	64.5155
	ENSG00000157087	491	ATP2B2	-2.4828	-3.6262	-12.8807	3.63808e-33	6.60641e-32	64.4996
	ENSG00000132465	3512	JCHAIN	-5.24635	7.01904	-12.8742	3.87784e-33	7.03158e-32	63.9384
	ENSG00000149534	2206	MS4A2	-2.7954	-0.345666	-12.871	4.00254e-33	7.25242e-32	64.2407
	ENSG00000236333	#N/A	TRHDE-AS1	-2.91361	-4.43885	-12.8701	4.03854e-33	7.31237e-32	64.4057
	ENSG00000171649	284307	ZIK1	-1.75512	-0.390724	-12.866	4.20154e-33	7.60198e-32	64.2547
	ENSG00000184451	2826	CCR10	-2.19587	-0.915853	-12.865	4.24239e-33	7.67036e-32	64.2584
	ENSG00000253936	#N/A	IGHV3-63	-3.33473	-2.64578	-12.8644	4.2706e-33	7.71578e-32	64.2893
	ENSG00000068831	10235	RASGRP2	-1.78567	1.53686	-12.857	4.59343e-33	8.29305e-32	64.01
	ENSG00000211664	#N/A	IGLV2-18	-3.89012	-0.0307356	-12.8527	4.7886e-33	8.63917e-32	63.9635
	ENSG00000240382	#N/A	IGKV1-17	-3.81278	1.84159	-12.8386	5.50305e-33	9.92097e-32	63.6954
	ENSG00000085552	57549	IGSF9	-1.93137	4.34657	-12.8384	5.51435e-33	9.93417e-32	63.6327
	ENSG00000117322	1380	CR2	-3.59655	0.317449	-12.838	5.53126e-33	9.95746e-32	63.805
	ENSG00000166482	4239	MFAP4	-2.73406	4.88436	-12.8331	5.80405e-33	1.0441e-31	63.558
	ENSG00000117472	10103	TSPAN1	-2.60099	8.17341	-12.8307	5.94753e-33	1.06914e-31	63.5076
	ENSG00000166473	114780	PKD1L2	-2.67724	-2.90072	-12.828	6.10433e-33	1.09575e-31	63.9641
	ENSG00000124440	64344	HIF3A	-2.48791	0.502136	-12.8205	6.57037e-33	1.17772e-31	63.6966
	ENSG00000211637	#N/A	IGLV4-69	-4.06801	1.94953	-12.8177	6.75601e-33	1.21013e-31	63.4804
	ENSG00000265519	#N/A	CTD-3157E16.1	-2.39981	-0.618595	-12.8172	6.78508e-33	1.21447e-31	63.7587
	ENSG00000278195	6753	SSTR3	-2.73085	-2.99606	-12.8142	6.9924e-33	1.24979e-31	63.8315
	ENSG00000129595	64097	EPB41L4A	-2.12077	1.02096	-12.8129	7.08121e-33	1.26385e-31	63.6027
	ENSG00000260092	#N/A	RP11-77K12.7	-3.11614	-3.59773	-12.8107	7.23598e-33	1.29055e-31	63.806
	ENSG00000227467	101928555	LINC01537	-2.36772	-3.54849	-12.8104	7.25575e-33	1.29316e-31	63.816
	ENSG00000184524	51286	CEND1	-2.25014	-2.089	-12.8089	7.35936e-33	1.31069e-31	63.7614
	ENSG00000259417	#N/A	LINC01314	-3.11801	-2.4336	-12.8029	7.80529e-33	1.38912e-31	63.6885
	ENSG00000178473	114131	UCN3	-3.55406	-1.38582	-12.7997	8.05491e-33	1.43253e-31	63.578
	ENSG00000138735	8654	PDE5A	-1.82996	4.29379	-12.7988	8.12738e-33	1.44439e-31	63.2492
	ENSG00000196376	222553	SLC35F1	-2.22941	-1.08087	-12.7942	8.50426e-33	1.50815e-31	63.5725
	ENSG00000237513	#N/A	RP11-325F22.2	-2.30658	-1.95965	-12.7873	9.10101e-33	1.61169e-31	63.5442
	ENSG00000280186	#N/A	RP11-483I13.6	-1.97125	-2.92808	-12.7834	9.45517e-33	1.67322e-31	63.5466
	ENSG00000127990	8910	SGCE	-1.78695	2.40728	-12.78	9.77495e-33	1.72737e-31	63.1755
	ENSG00000149970	22866	CNKSR2	-2.83017	-2.14099	-12.777	1.00663e-32	1.7776e-31	63.4333
	ENSG00000138347	84665	MYPN	-2.98226	-2.07772	-12.7693	1.08497e-32	1.91459e-31	63.3524
	ENSG00000198483	148741	ANKRD35	-1.95757	-0.288935	-12.7678	1.10148e-32	1.94235e-31	63.282
	ENSG00000132517	55065	SLC52A1	-2.70479	-0.414503	-12.7622	1.1636e-32	2.04757e-31	63.1955
	ENSG00000185915	257240	KLHL34	-3.8338	-2.2519	-12.7614	1.17231e-32	2.06143e-31	63.2488
	ENSG00000253545	#N/A	IGHV3-52	-3.41267	-2.82284	-12.7606	1.18193e-32	2.07689e-31	63.2855
	ENSG00000154678	5137	PDE1C	-1.83158	0.591161	-12.7569	1.22593e-32	2.15269e-31	63.1189
	ENSG00000035720	26228	STAP1	-2.68504	-1.65342	-12.7547	1.25173e-32	2.19645e-31	63.1993
	ENSG00000115616	6549	SLC9A2	-2.69877	4.04629	-12.7497	1.31468e-32	2.30369e-31	62.7643
	ENSG00000188730	375567	VWC2	-3.01238	-2.99899	-12.7495	1.31729e-32	2.30664e-31	63.1969
	ENSG00000244607	152206	CCDC13	-1.78947	-1.5568	-12.745	1.37683e-32	2.40922e-31	63.1347
	ENSG00000177272	3738	KCNA3	-2.8704	-1.26447	-12.74	1.4459e-32	2.52831e-31	63.0272
	ENSG00000260048	#N/A	IGHV1OR16-3	-2.76323	-4.58316	-12.7325	1.55497e-32	2.71522e-31	63.0761
	ENSG00000211965	#N/A	IGHV3-49	-3.8431	2.03415	-12.7321	1.56218e-32	2.72592e-31	62.6478
	ENSG00000240864	#N/A	IGKV1-16	-3.71349	1.94129	-12.727	1.64171e-32	2.86268e-31	62.6067
	ENSG00000131386	117248	GALNT15	-2.39961	0.851999	-12.7266	1.64733e-32	2.87049e-31	62.7565
	ENSG00000142973	1580	CYP4B1	-2.96084	-2.12317	-12.7259	1.65985e-32	2.89029e-31	62.9318
	ENSG00000147614	245972	ATP6V0D2	-2.36371	-0.0732026	-12.7243	1.68486e-32	2.9318e-31	62.8222
	ENSG00000123119	64168	NECAB1	-2.53058	-1.01535	-12.7121	1.89966e-32	3.29411e-31	62.7523
	ENSG00000182916	56849	TCEAL7	-2.14344	0.0742151	-12.7042	2.05122e-32	3.552e-31	62.6245
	ENSG00000166770	#N/A	ZNF667-AS1	-1.82824	0.354904	-12.7019	2.0969e-32	3.62607e-31	62.6027
	ENSG00000144821	22989	MYH15	-2.02344	0.219006	-12.6953	2.23699e-32	3.86565e-31	62.5379
	ENSG00000139567	94	ACVRL1	-1.8096	5.88081	-12.6929	2.29061e-32	3.95284e-31	62.1847
	ENSG00000211645	#N/A	IGLV1-50	-3.36921	-2.58389	-12.6809	2.57437e-32	4.43334e-31	62.5044
	ENSG00000135083	79616	CCNJL	-1.93802	3.01031	-12.6703	2.8565e-32	4.90569e-31	62.0585
	ENSG00000107518	26033	ATRNL1	-3.01944	-1.71723	-12.6698	2.8688e-32	4.92343e-31	62.3636
	ENSG00000211639	#N/A	IGLV4-60	-4.21653	-0.700621	-12.6589	3.19078e-32	5.46851e-31	62.1156
	ENSG00000172572	5139	PDE3A	-2.53162	3.97786	-12.6588	3.19423e-32	5.47067e-31	61.8853
	ENSG00000125148	4502	MT2A	-2.56883	5.66755	-12.6579	3.22213e-32	5.51468e-31	61.8422
	ENSG00000260838	#N/A	RP11-531A24.3	-2.42297	-4.52288	-12.6578	3.227e-32	5.51923e-31	62.3569
	ENSG00000275718	6359	CCL15	-1.66464	2.18197	-12.6505	3.46194e-32	5.91296e-31	61.9477
	ENSG00000174145	57495	NWD2	-2.95999	-2.26797	-12.6502	3.47336e-32	5.92843e-31	62.2061
	ENSG00000259370	105370854	RP11-1069G10.1	-2.35155	-0.861707	-12.6476	3.56128e-32	6.07434e-31	62.1305
	ENSG00000242732	340526	RGAG4	-1.84611	0.936749	-12.6388	3.88147e-32	6.61597e-31	61.9403
	ENSG00000154118	57338	JPH3	-2.47556	-2.25086	-12.6377	3.92322e-32	6.68257e-31	62.1017
	ENSG00000166257	55800	SCN3B	-2.50101	-1.16825	-12.635	4.02732e-32	6.85521e-31	62.0208
	ENSG00000185760	56479	KCNQ5	-2.96288	-2.7126	-12.6312	4.18069e-32	7.11143e-31	62.0411
	ENSG00000211941	#N/A	IGHV3-11	-3.86431	2.34875	-12.6118	5.04982e-32	8.56653e-31	61.4664
	ENSG00000132932	51761	ATP8A2	-1.98311	-0.989811	-12.6022	5.54353e-32	9.39133e-31	61.7183
	ENSG00000258630	101929080	RP11-725G5.2	-2.38074	-3.47971	-12.5555	8.72669e-32	1.46844e-30	61.3511
	ENSG00000163239	126668	TDRD10	-2.03072	-2.04236	-12.5534	8.90804e-32	1.49594e-30	61.2952
	ENSG00000133561	474344	GIMAP6	-1.71996	3.23304	-12.5532	8.92531e-32	1.49784e-30	60.9211
	ENSG00000189221	4128	MAOA	-2.30632	6.78467	-12.5529	8.94807e-32	1.50065e-30	60.8163
	ENSG00000128218	29802	VPREB3	-2.72426	-1.32661	-12.5415	9.99568e-32	1.67185e-30	61.1208
	ENSG00000165795	102465428	NDRG2	-1.56059	6.16828	-12.5412	1.00187e-31	1.67458e-30	60.7152
	ENSG00000170054	327657	SERPINA9	-3.28049	-4.38326	-12.5321	1.09505e-31	1.82788e-30	61.1312
	ENSG00000136160	1910	EDNRB	-1.65688	3.07459	-12.5283	1.13532e-31	1.89385e-30	60.6939
	ENSG00000176194	1149	CIDEA	-3.24037	-4.79696	-12.5244	1.17917e-31	1.96437e-30	61.0671
	ENSG00000169218	284654	RSPO1	-2.91558	-2.64718	-12.5105	1.35018e-31	2.24328e-30	60.8787
	ENSG00000107295	6456	SH3GL2	-3.05025	-2.94566	-12.5091	1.36752e-31	2.26906e-30	60.8727
	ENSG00000256643	105370070	CRAT8	-3.30854	-0.0315885	-12.5025	1.4578e-31	2.41566e-30	60.6071
	ENSG00000088854	25943	C20orf194	-1.80117	2.15999	-12.5002	1.49139e-31	2.46806e-30	60.4864
	ENSG00000280323	#N/A	AC053503.12	-3.3226	-4.06924	-12.4998	1.49696e-31	2.47562e-30	60.8117
	ENSG00000261730	#N/A	RP4-668J24.2	-2.31173	-3.51716	-12.4964	1.54755e-31	2.5576e-30	60.786
	ENSG00000211647	#N/A	IGLV5-48	-3.21592	-3.53092	-12.4956	1.55858e-31	2.57413e-30	60.7609
	ENSG00000144868	66000	TMEM108	-1.997	-1.12754	-12.4802	1.8097e-31	2.98297e-30	60.5519
	ENSG00000115295	79745	CLIP4	-2.11581	1.61674	-12.4594	2.21316e-31	3.63124e-30	60.1216
	ENSG00000128573	93986	FOXP2	-2.81329	1.37745	-12.4567	2.27215e-31	3.72558e-30	60.0672
	ENSG00000100433	54207	KCNK10	-2.57923	0.170599	-12.4556	2.29684e-31	3.7636e-30	60.1929
	ENSG00000196109	163223	ZNF676	-2.52195	-4.26042	-12.4544	2.32353e-31	3.80484e-30	60.3959
	ENSG00000121577	64091	POPDC2	-2.16757	0.876361	-12.4517	2.38481e-31	3.90262e-30	60.1121
	ENSG00000211673	#N/A	IGLV3-1	-3.70785	2.28309	-12.4374	2.73732e-31	4.4678e-30	59.7921
	ENSG00000156804	114907	FBXO32	-1.88347	5.15575	-12.4269	3.02992e-31	4.93893e-30	59.6276
	ENSG00000152583	8404	SPARCL1	-2.28721	5.80297	-12.4185	3.28524e-31	5.34119e-30	59.5327
	ENSG00000151320	9472	AKAP6	-1.84598	1.26841	-12.4101	3.56373e-31	5.78268e-30	59.702
	ENSG00000270318	#N/A	IGHV3OR16-11	-2.9007	-4.10963	-12.3974	4.02653e-31	6.51673e-30	59.8428
	ENSG00000100678	6547	SLC8A3	-2.49978	-2.82691	-12.3958	4.09066e-31	6.61196e-30	59.7992
	ENSG00000171747	3960	LGALS4	-2.13668	10.1083	-12.3861	4.48881e-31	7.25081e-30	59.2098
	ENSG00000117091	962	CD48	-2.06654	2.7741	-12.3807	4.73194e-31	7.63369e-30	59.2785
	ENSG00000261704	#N/A	IGHV1OR16-1	-2.85855	-4.13716	-12.3697	5.25717e-31	8.46461e-30	59.5802
	ENSG00000158865	115584	SLC5A11	-2.83317	-2.41161	-12.3599	5.77656e-31	9.28297e-30	59.4312
	ENSG00000127903	90485	ZNF835	-2.29604	-2.00518	-12.3592	5.81777e-31	9.34319e-30	59.4246
	ENSG00000134755	1824	DSC2	-1.56142	6.77084	-12.3571	5.93605e-31	9.52701e-30	58.9389
	ENSG00000124302	64377	CHST8	-2.55755	-4.08087	-12.353	6.17359e-31	9.90189e-30	59.4249
	ENSG00000168621	2668	GDNF	-2.31585	-0.35792	-12.3469	6.55086e-31	1.04935e-29	59.2092
	ENSG00000248211	#N/A	TRPC7-AS1	-2.66991	-2.71676	-12.341	6.92962e-31	1.10861e-29	59.2684
	ENSG00000211972	#N/A	IGHV3-66	-3.58682	-0.105815	-12.3338	7.42841e-31	1.18613e-29	58.979
	ENSG00000150045	51348	KLRF1	-2.41605	-3.0128	-12.3218	8.33413e-31	1.32736e-29	59.1019
	ENSG00000271130	#N/A	IGHV3OR16-8	-3.41927	-2.69347	-12.3112	9.22634e-31	1.46759e-29	58.9599
	ENSG00000090020	6548	SLC9A1	-1.5449	6.07382	-12.3087	9.45754e-31	1.50341e-29	58.4842
	ENSG00000250596	#N/A	RP11-440I14.2	-2.4182	-3.58315	-12.3085	9.47308e-31	1.50492e-29	58.9913
	ENSG00000211670	#N/A	IGLV3-9	-3.72755	0.559415	-12.3036	9.92729e-31	1.57608e-29	58.6185
	ENSG00000163661	5806	PTX3	-2.20047	-0.849312	-12.2956	1.07194e-30	1.70075e-29	58.7628
	ENSG00000224259	100505633	LINC01133	-1.94499	3.49649	-12.2919	1.11101e-30	1.76051e-29	58.3918
	ENSG00000198914	5455	POU3F3	-3.0739	-3.53455	-12.2746	1.31105e-30	2.07485e-29	58.6539
	ENSG00000132704	79368	FCRL2	-3.09658	-1.1147	-12.2712	1.35474e-30	2.14264e-29	58.4993
	ENSG00000123243	80760	ITIH5	-2.05163	4.03741	-12.2704	1.36483e-30	2.15588e-29	58.1592
	ENSG00000107282	320	APBA1	-1.5664	2.41064	-12.2661	1.42236e-30	2.2425e-29	58.2429
	ENSG00000272143	283481	FGF14-AS2	-2.3546	-2.02327	-12.2631	1.46372e-30	2.3048e-29	58.5084
	ENSG00000225670	#N/A	CADM3-AS1	-2.98046	-3.02481	-12.2613	1.49042e-30	2.34389e-29	58.5107
	ENSG00000211947	#N/A	IGHV3-21	-3.70084	2.41176	-12.2583	1.53302e-30	2.40786e-29	58.0737
	ENSG00000231768	100506795	LINC01354	-2.49053	-3.83203	-12.2574	1.54604e-30	2.42679e-29	58.5107
	ENSG00000160683	643	CXCR5	-2.87365	-3.70059	-12.2516	1.63417e-30	2.56352e-29	58.4452
	ENSG00000187288	63924	CIDEC	-2.81959	0.543171	-12.2465	1.71613e-30	2.68871e-29	58.1441
	ENSG00000254157	#N/A	IGKV2-18	-2.6756	-4.55395	-12.2446	1.74858e-30	2.73783e-29	58.4033
	ENSG00000110900	441631	TSPAN11	-1.83752	2.99764	-12.2361	1.89719e-30	2.96495e-29	57.8928
	ENSG00000156738	931	MS4A1	-3.51533	-0.0951494	-12.2347	1.92165e-30	3.00131e-29	58.0358
	ENSG00000105755	23474	ETHE1	-1.78078	7.0761	-12.2258	2.09334e-30	3.26742e-29	57.6819
	ENSG00000169085	254778	C8orf46	-2.40593	-3.43699	-12.2216	2.17795e-30	3.39735e-29	58.1628
	ENSG00000162409	5563	PRKAA2	-3.43222	-0.336224	-12.2202	2.20718e-30	3.43866e-29	57.9228
	ENSG00000105851	5294	PIK3CG	-2.19867	1.30453	-12.2074	2.49512e-30	3.87518e-29	57.7442
	ENSG00000188641	1806	DPYD	-2.17168	2.86177	-12.2047	2.56002e-30	3.97105e-29	57.5878
	ENSG00000256377	#N/A	RP11-1060J15.4	-2.98142	-1.33415	-12.2023	2.62104e-30	4.06319e-29	57.8643
	ENSG00000184828	201501	ZBTB7C	-2.94721	3.83715	-12.1945	2.82201e-30	4.3666e-29	57.4296
	ENSG00000043039	8538	BARX2	-2.88271	1.95189	-12.1829	3.15527e-30	4.87623e-29	57.4116
	ENSG00000211976	#N/A	IGHV3-73	-3.64851	1.1069	-12.1807	3.22195e-30	4.97621e-29	57.4115
	ENSG00000211651	#N/A	IGLV1-44	-3.65039	2.85866	-12.1773	3.32888e-30	5.13819e-29	57.2866
	ENSG00000141447	114876	OSBPL1A	-1.72286	4.22235	-12.1769	3.34091e-30	5.15358e-29	57.2698
	ENSG00000063015	124925	SEZ6	-2.89153	-3.24636	-12.1765	3.35282e-30	5.16876e-29	57.7183
	ENSG00000082482	3776	KCNK2	-3.06729	-2.98568	-12.1731	3.46234e-30	5.33103e-29	57.6718
	ENSG00000088827	6614	SIGLEC1	-2.31503	2.50937	-12.1667	3.68259e-30	5.66665e-29	57.2446
	ENSG00000237807	#N/A	RP11-400K9.4	-2.45043	-1.02044	-12.166	3.70716e-30	5.70095e-29	57.5265
	ENSG00000226777	9834	FAM30A	-3.15195	-0.135713	-12.1634	3.79864e-30	5.83804e-29	57.3935
	ENSG00000196517	6536	SLC6A9	-1.68561	4.02313	-12.1601	3.92118e-30	6.01898e-29	57.1207
	ENSG00000278484	#N/A	RP11-95I16.6	-3.39477	-3.57041	-12.1582	3.99194e-30	6.12383e-29	57.5443
	ENSG00000140459	1583	CYP11A1	-2.49048	-2.91022	-12.1526	4.21241e-30	6.45412e-29	57.4921
	ENSG00000143340	148753	FAM163A	-2.41736	-1.75734	-12.1508	4.28344e-30	6.55894e-29	57.4291
	ENSG00000259490	#N/A	IGHV3OR15-7	-3.31754	-2.48112	-12.1477	4.41369e-30	6.75012e-29	57.4015
	ENSG00000224537	#N/A	MEP1AP4	-3.04481	-3.89319	-12.1466	4.46144e-30	6.81897e-29	57.4505
	ENSG00000198910	3897	L1CAM	-2.97414	2.20541	-12.1449	4.53378e-30	6.92531e-29	57.0272
	ENSG00000133687	83857	TMTC1	-1.86517	2.48412	-12.1433	4.60284e-30	7.0265e-29	57.0462
	ENSG00000219073	23436	CELA3B	-2.78159	-4.11371	-12.1408	4.71569e-30	7.19438e-29	57.4089
	ENSG00000179841	9495	AKAP5	-1.78355	2.21607	-12.1249	5.48636e-30	8.34975e-29	56.9033
	ENSG00000224607	#N/A	IGKV1D-27	-3.51931	-3.20554	-12.1233	5.5684e-30	8.46945e-29	57.1975
	ENSG00000259337	#N/A	IGHV1OR15-2	-3.48788	-1.99909	-12.1171	5.90628e-30	8.97245e-29	57.0771
	ENSG00000017427	3479	IGF1	-2.69975	-1.12232	-12.1157	5.98525e-30	9.08139e-29	57.0463
	ENSG00000072163	55679	LIMS2	-2.10945	3.92098	-12.1086	6.40433e-30	9.69959e-29	56.6264
	ENSG00000127129	1907	EDN2	-2.72214	-0.46163	-12.101	6.88693e-30	1.04116e-28	56.8622
	ENSG00000163017	72	ACTG2	-3.4652	5.859	-12.0987	7.03549e-30	1.06298e-28	56.4793
	ENSG00000165449	220963	SLC16A9	-2.58911	3.01717	-12.0967	7.17058e-30	1.08273e-28	56.5399
	ENSG00000126803	3306	HSPA2	-2.04108	4.12227	-12.0891	7.70919e-30	1.16336e-28	56.4359
	ENSG00000166819	5346	PLIN1	-2.76631	-0.463269	-12.0754	8.78387e-30	1.32234e-28	56.6122
	ENSG00000149260	726	CAPN5	-1.59651	7.30771	-12.0752	8.8022e-30	1.3243e-28	56.2532
	ENSG00000178573	4094	MAF	-1.71323	4.1246	-12.072	9.07656e-30	1.36476e-28	56.281
	ENSG00000105270	25999	CLIP3	-1.6862	3.17951	-12.0689	9.34292e-30	1.40312e-28	56.3021
	ENSG00000165496	140801	RPL10L	-2.89406	-2.41222	-12.0618	9.99309e-30	1.49717e-28	56.6037
	ENSG00000168077	51435	SCARA3	-1.84949	2.67785	-12.06	1.01707e-29	1.52287e-28	56.2459
	ENSG00000183578	388121	TNFAIP8L3	-1.80065	1.4094	-12.0569	1.04685e-29	1.56558e-28	56.3395
	ENSG00000169715	4493	MT1E	-3.19435	4.58369	-12.0509	1.10821e-29	1.65536e-28	56.0485
	ENSG00000172915	26960	NBEA	-2.56473	0.693116	-12.0465	1.15643e-29	1.72533e-28	56.2456
	ENSG00000241755	#N/A	IGKV1-9	-3.74955	2.42725	-12.0258	1.40686e-29	2.09147e-28	55.8697
	ENSG00000170476	51237	MZB1	-2.82128	3.02571	-12.016	1.54383e-29	2.29236e-28	55.7733
	ENSG00000271474	#N/A	RP11-710C12.1	-2.06447	-2.83274	-12.0112	1.6161e-29	2.39684e-28	56.169
	ENSG00000144406	285175	UNC80	-2.5117	-3.76667	-12.0075	1.67387e-29	2.47957e-28	56.151
	ENSG00000127955	2770	GNAI1	-1.62484	3.56446	-11.9955	1.87493e-29	2.76756e-28	55.5888
	ENSG00000155511	2890	GRIA1	-2.67859	-3.46724	-11.9903	1.96914e-29	2.9032e-28	55.9779
	ENSG00000235532	#N/A	LINC00402	-2.66865	-3.86953	-11.9844	2.0823e-29	3.06282e-28	55.9348
	ENSG00000050405	51474	LIMA1	-1.51497	7.33095	-11.9821	2.12798e-29	3.12817e-28	55.3759
	ENSG00000196664	51284	TLR7	-2.22168	0.62535	-11.9818	2.13453e-29	3.13596e-28	55.6763
	ENSG00000171533	4135	MAP6	-2.05056	0.106916	-11.9758	2.25786e-29	3.31274e-28	55.676
	ENSG00000232973	285154	CYP1B1-AS1	-2.09036	-1.68627	-11.9692	2.40494e-29	3.52495e-28	55.7295
	ENSG00000147036	347404	LANCL3	-1.94044	0.851435	-11.9493	2.90274e-29	4.23718e-28	55.3712
	ENSG00000277494	338328	GPIHBP1	-2.56049	-1.6758	-11.9435	3.06544e-29	4.46425e-28	55.4671
	ENSG00000166402	7275	TUB	-2.16776	0.438587	-11.9431	3.07636e-29	4.47755e-28	55.3331
	ENSG00000234807	#N/A	LINC01135	-1.9006	-3.09453	-11.9389	3.20183e-29	4.65745e-28	55.5038
	ENSG00000170915	85315	PAQR8	-1.69252	6.31584	-11.9375	3.24336e-29	4.71513e-28	54.9657
	ENSG00000139970	6252	RTN1	-2.02087	1.15591	-11.9302	3.47744e-29	5.04956e-28	55.1549
	ENSG00000156486	3788	KCNS2	-2.54058	-3.76368	-11.9279	3.55376e-29	5.15738e-28	55.4054
	ENSG00000139508	283537	SLC46A3	-1.50997	4.75984	-11.9277	3.55791e-29	5.16042e-28	54.9059
	ENSG00000211967	#N/A	IGHV3-53	-3.5211	1.07174	-11.9268	3.58992e-29	5.20081e-28	55.0276
	ENSG00000253209	#N/A	IGHV3-65	-2.60487	-4.4477	-11.9216	3.769e-29	5.45709e-28	55.3645
	ENSG00000211655	#N/A	IGLV1-36	-3.6612	-0.688351	-11.9208	3.79911e-29	5.4975e-28	55.1215
	ENSG00000175084	1674	DES	-4.6176	5.26701	-11.9076	4.3003e-29	6.21196e-28	54.6825
	ENSG00000108830	8153	RND2	-2.21347	-1.26586	-11.8941	4.88701e-29	7.0432e-28	54.9976
	ENSG00000257859	101929110	CASC18	-2.43031	-3.87386	-11.8893	5.11103e-29	7.35335e-28	55.0513
	ENSG00000152503	55521	TRIM36	-1.71747	2.90007	-11.8851	5.31774e-29	7.62881e-28	54.5942
	ENSG00000124507	29993	PACSIN1	-2.08478	-1.30891	-11.8827	5.43828e-29	7.79279e-28	54.9007
	ENSG00000186310	4675	NAP1L3	-2.25634	-0.369847	-11.8792	5.62503e-29	8.05034e-28	54.7943
	ENSG00000234175	#N/A	RP11-730A19.9	-1.76074	-2.80843	-11.8791	5.62768e-29	8.05034e-28	54.9399
	ENSG00000185905	105369277	C16orf54	-2.17907	0.871722	-11.8788	5.64487e-29	8.07033e-28	54.6938
	ENSG00000266036	#N/A	RP11-452I5.2	-2.20922	0.201624	-11.8743	5.8859e-29	8.41011e-28	54.709
	ENSG00000198721	10455	ECI2	-1.58159	4.7116	-11.872	6.01513e-29	8.58985e-28	54.3839
	ENSG00000156475	5521	PPP2R2B	-2.2519	-0.88281	-11.8717	6.03636e-29	8.61524e-28	54.7615
	ENSG00000185437	6450	SH3BGR	-1.51451	0.891151	-11.869	6.19147e-29	8.83159e-28	54.6446
	ENSG00000198838	6263	RYR3	-1.80032	-0.0329205	-11.8595	6.76686e-29	9.62487e-28	54.6128
	ENSG00000241566	#N/A	IGKV2D-24	-3.49425	-2.46755	-11.8579	6.87168e-29	9.75179e-28	54.6726
	ENSG00000026559	3755	KCNG1	-2.79921	-0.115298	-11.8558	7.00897e-29	9.92971e-28	54.5247
	ENSG00000105974	857	CAV1	-1.76522	5.20174	-11.8558	7.0085e-29	9.92971e-28	54.2169
	ENSG00000144331	151126	ZNF385B	-2.78134	-2.25208	-11.8499	7.41044e-29	1.04629e-27	54.6125
	ENSG00000268388	400550	FENDRR	-2.0981	3.2323	-11.8378	8.29966e-29	1.1692e-27	54.1125
	ENSG00000174123	81793	TLR10	-2.55624	-0.87672	-11.8375	8.32718e-29	1.17242e-27	54.4269
	ENSG00000110777	5450	POU2AF1	-2.68037	2.49661	-11.8306	8.87799e-29	1.24506e-27	54.0671
	ENSG00000134533	85004	RERG	-2.20339	1.18946	-11.8296	8.96944e-29	1.25648e-27	54.1923
	ENSG00000080293	6344	SCTR	-2.52691	-2.77139	-11.8287	9.04048e-29	1.26572e-27	54.4486
	ENSG00000007216	9058	SLC13A2	-3.74825	1.40386	-11.8238	9.46671e-29	1.32317e-27	54.0274
	ENSG00000167107	80221	ACSF2	-1.65967	4.98916	-11.8132	1.04541e-28	1.45873e-27	53.8264
	ENSG00000263065	#N/A	AF001548.6	-2.71005	-3.85861	-11.8111	1.06658e-28	1.48745e-27	54.3168
	ENSG00000152495	814	CAMK4	-1.73317	1.03677	-11.8037	1.14312e-28	1.59241e-27	54.0091
	ENSG00000109819	10891	PPARGC1A	-2.24376	3.34616	-11.8029	1.15222e-28	1.60329e-27	53.775
	ENSG00000254326	#N/A	IGHV7-27	-2.74741	-4.16583	-11.7939	1.25337e-28	1.74308e-27	54.1647
	ENSG00000170837	2850	GPR27	-2.72208	-1.74368	-11.7905	1.29415e-28	1.79878e-27	54.0361
	ENSG00000250742	400043	RP11-834C11.4	-1.77459	-0.18793	-11.7883	1.32171e-28	1.83505e-27	53.9655
	ENSG00000211890	#N/A	IGHA2	-5.70178	7.27562	-11.7819	1.40278e-28	1.94546e-27	53.5026
	ENSG00000276855	#N/A	CTD-3157E16.2	-2.13872	0.169766	-11.7788	1.44354e-28	1.99976e-27	53.8248
	ENSG00000148541	220965	FAM13C	-1.88467	0.141753	-11.7636	1.66557e-28	2.30479e-27	53.7018
	ENSG00000114812	7433	VIPR1	-1.89994	5.03834	-11.7619	1.69181e-28	2.33981e-27	53.3436
	ENSG00000263429	#N/A	LINC00675	-2.15794	4.25913	-11.7586	1.74431e-28	2.41109e-27	53.3304
	ENSG00000125820	4821	NKX2-2	-3.11866	-3.73549	-11.7582	1.75189e-28	2.41843e-27	53.8132
	ENSG00000071967	79901	CYBRD1	-2.15866	5.15478	-11.7581	1.75253e-28	2.41843e-27	53.3024
	ENSG00000279118	#N/A	RP11-517I3.2	-1.50066	-0.543493	-11.7481	1.92494e-28	2.64759e-27	53.6305
	ENSG00000149557	9638	FEZ1	-1.53393	2.02855	-11.7466	1.9521e-28	2.682e-27	53.3933
	ENSG00000165995	783	CACNB2	-1.68904	1.66193	-11.7426	2.02734e-28	2.7823e-27	53.3786
	ENSG00000168405	#N/A	CMAHP	-1.92985	1.86792	-11.7398	2.08063e-28	2.85387e-27	53.3115
	ENSG00000120156	7010	TEK	-1.51773	2.43119	-11.7369	2.13745e-28	2.93021e-27	53.263
	ENSG00000100285	4744	NEFH	-1.99392	-1.18116	-11.7358	2.16056e-28	2.95865e-27	53.5293
	ENSG00000122025	2322	FLT3	-2.3481	-1.48904	-11.7305	2.27071e-28	3.10778e-27	53.4822
	ENSG00000123096	8082	SSPN	-1.75269	3.07194	-11.7294	2.29324e-28	3.13518e-27	53.1248
	ENSG00000244968	100506495	LIFR-AS1	-2.2616	-3.27101	-11.7276	2.33341e-28	3.18661e-27	53.5343
	ENSG00000074410	771	CA12	-2.64621	6.67333	-11.7265	2.35708e-28	3.21718e-27	52.9857
	ENSG00000134531	2012	EMP1	-1.82904	6.77253	-11.7205	2.49189e-28	3.39933e-27	52.9335
	ENSG00000156006	10	NAT2	-2.32654	1.95477	-11.7186	2.53684e-28	3.45688e-27	53.0822
	ENSG00000205002	441376	AARD	-2.36697	-2.98573	-11.718	2.5525e-28	3.47443e-27	53.4332
	ENSG00000258274	101928731	RP11-887P2.5	-3.32644	-3.7317	-11.717	2.57495e-28	3.50308e-27	53.4239
	ENSG00000172828	23491	CES3	-2.72753	4.99783	-11.7161	2.59593e-28	3.5297e-27	52.9099
	ENSG00000211968	#N/A	IGHV1-58	-3.67688	-0.555426	-11.707	2.82746e-28	3.83616e-27	53.1166
	ENSG00000172236	7177	TPSAB1	-2.47707	2.13547	-11.7036	2.91908e-28	3.95834e-27	52.9209
	ENSG00000133958	57578	UNC79	-1.54122	-1.516	-11.682	3.56919e-28	4.81378e-27	53.0699
	ENSG00000234184	101927412	RP5-887A10.1	-2.62754	-3.85925	-11.6815	3.58799e-28	4.83654e-27	53.1187
	ENSG00000230481	#N/A	IGKV1OR22-5	-2.97365	-3.53686	-11.664	4.22485e-28	5.68581e-27	52.9391
	ENSG00000168081	5368	PNOC	-2.7897	-1.58887	-11.6617	4.31521e-28	5.8043e-27	52.8318
	ENSG00000242076	#N/A	IGKV1-33	-3.23307	-3.41321	-11.6579	4.46977e-28	6.0025e-27	52.8699
	ENSG00000215218	134111	UBE2QL1	-2.32174	-0.400654	-11.6571	4.50564e-28	6.04743e-27	52.7322
	ENSG00000260401	#N/A	RP11-800A3.4	-1.63624	2.06676	-11.6541	4.63033e-28	6.20147e-27	52.5274
	ENSG00000010327	23166	STAB1	-1.78444	5.30481	-11.6482	4.89456e-28	6.5477e-27	52.2837
	ENSG00000234817	100507506	RP3-400B16.1	-1.91672	-3.10823	-11.6407	5.2478e-28	7.0022e-27	52.7363
	ENSG00000242611	#N/A	AC093627.8	-2.57524	-3.9102	-11.6387	5.34479e-28	7.12021e-27	52.7259
	ENSG00000145248	201780	SLC10A4	-2.37146	-2.69321	-11.6385	5.35624e-28	7.13167e-27	52.6886
	ENSG00000197253	64499	TPSB2	-2.65293	2.01267	-11.6366	5.45087e-28	7.24995e-27	52.2997
	ENSG00000173208	225	ABCD2	-2.37539	-1.31816	-11.6347	5.5506e-28	7.37867e-27	52.5838
	ENSG00000245526	645323	LINC00461	-2.42386	-4.21668	-11.6316	5.71093e-28	7.57972e-27	52.6728
	ENSG00000106688	6505	SLC1A1	-2.03307	3.96962	-11.6273	5.94419e-28	7.88512e-27	52.1244
	ENSG00000181656	54112	GPR88	-2.47952	-3.55673	-11.6256	6.03688e-28	8.00382e-27	52.5973
	ENSG00000090530	55214	P3H2	-2.06858	3.18541	-11.6231	6.18375e-28	8.19421e-27	52.121
	ENSG00000133116	9365	KL	-2.17046	-0.246681	-11.6223	6.22592e-28	8.24135e-27	52.4078
	ENSG00000271375	#N/A	RP11-295P22.2	-3.40333	-2.78351	-11.6202	6.35095e-28	8.39797e-27	52.4904
	ENSG00000170298	284194	LGALS9B	-3.01745	0.491677	-11.6198	6.37511e-28	8.42545e-27	52.2569
	ENSG00000137975	9635	CLCA2	-3.33182	-2.57563	-11.6188	6.4346e-28	8.49959e-27	52.4672
	ENSG00000249346	100507584	LINC01016	-2.25427	-4.13541	-11.6174	6.51759e-28	8.60012e-27	52.5439
	ENSG00000139725	54509	RHOF	-1.85752	2.23313	-11.6137	6.74476e-28	8.8905e-27	52.1208
	ENSG00000239855	#N/A	IGKV1-6	-3.4363	1.71574	-11.612	6.85279e-28	9.02339e-27	52.0566
	ENSG00000166313	322	APBB1	-1.64966	2.74527	-11.6083	7.0928e-28	9.32959e-27	52.035
	ENSG00000163499	1412	CRYBA2	-2.98798	-2.28662	-11.6047	7.3349e-28	9.63789e-27	52.3383
	ENSG00000170271	10826	FAXDC2	-1.82472	3.57884	-11.5887	8.50838e-28	1.11564e-26	51.7908
	ENSG00000240671	#N/A	IGKV1-8	-3.41352	-0.299259	-11.5823	9.02787e-28	1.18004e-26	51.9566
	ENSG00000163751	1359	CPA3	-2.60586	2.30201	-11.581	9.1429e-28	1.19383e-26	51.7662
	ENSG00000265972	10628	TXNIP	-1.7002	8.67662	-11.5717	9.96813e-28	1.29819e-26	51.5474
	ENSG00000179914	55600	ITLN1	-5.26508	3.40578	-11.57	1.01248e-27	1.3179e-26	51.5751
	ENSG00000134343	63982	ANO3	-2.72052	-3.87231	-11.5687	1.02474e-27	1.33318e-26	52.0775
	ENSG00000211829	#N/A	TRDC	-2.65042	-0.912555	-11.5666	1.04459e-27	1.35758e-26	51.9171
	ENSG00000177181	284716	RIMKLA	-1.53111	3.51526	-11.5655	1.05583e-27	1.37077e-26	51.5929
	ENSG00000116183	60676	PAPPA2	-2.97797	-2.01402	-11.5538	1.1765e-27	1.52427e-26	51.8519
	ENSG00000184730	55911	APOBR	-2.19394	5.3149	-11.5495	1.22454e-27	1.58323e-26	51.3679
	ENSG00000121207	9227	LRAT	-2.73209	-3.39905	-11.5486	1.23431e-27	1.59503e-26	51.8778
	ENSG00000198932	9737	GPRASP1	-1.67481	1.65522	-11.5485	1.23602e-27	1.59643e-26	51.5826
	ENSG00000131401	256236	NAPSB	-1.85736	1.65186	-11.5433	1.29719e-27	1.6737e-26	51.5267
	ENSG00000253742	#N/A	IGHV3-60	-3.14143	-2.91384	-11.5404	1.3321e-27	1.71786e-26	51.7722
	ENSG00000119227	80235	PIGZ	-2.09402	4.69039	-11.5395	1.34318e-27	1.73125e-26	51.2907
	ENSG00000204175	9721	GPRIN2	-1.76372	2.80003	-11.5375	1.36842e-27	1.76287e-26	51.3756
	ENSG00000254056	#N/A	IGHV3-71	-3.24565	-2.44124	-11.5372	1.37193e-27	1.76649e-26	51.7148
	ENSG00000164825	1672	DEFB1	-2.89466	0.614736	-11.532	1.43951e-27	1.85065e-26	51.4449
	ENSG00000173641	27129	HSPB7	-2.69099	1.47295	-11.5317	1.44374e-27	1.85513e-26	51.3681
	ENSG00000169347	2813	GP2	-4.17082	-1.454	-11.5286	1.48646e-27	1.90903e-26	51.5142
	ENSG00000267466	#N/A	RP11-13K12.5	-3.01049	-3.07071	-11.5197	1.61272e-27	2.06801e-26	51.5921
	ENSG00000134061	4064	CD180	-1.95713	1.3768	-11.5116	1.73828e-27	2.21991e-26	51.2563
	ENSG00000132840	23743	BHMT2	-2.3022	-0.881091	-11.498	1.97279e-27	2.51169e-26	51.3012
	ENSG00000171189	2897	GRIK1	-2.18018	-2.59037	-11.4949	2.02916e-27	2.57976e-26	51.3716
	ENSG00000267454	386758	ZNF582-AS1	-1.90748	-1.94419	-11.4949	2.02935e-27	2.57976e-26	51.3531
	ENSG00000231672	#N/A	DIRC3	-2.39427	-3.02729	-11.4912	2.09962e-27	2.66774e-26	51.3482
	ENSG00000196263	57573	ZNF471	-2.21773	-0.0314513	-11.4841	2.24316e-27	2.84577e-26	51.1131
	ENSG00000211656	#N/A	IGLV2-33	-3.04306	-3.5555	-11.4739	2.46285e-27	3.12132e-26	51.1933
	ENSG00000033122	57554	LRRC7	-1.72713	-1.28556	-11.4684	2.59281e-27	3.2827e-26	51.0853
	ENSG00000168481	203190	LGI3	-2.76075	-3.32955	-11.4534	2.97614e-27	3.76041e-26	51.0039
	ENSG00000166426	1381	CRABP1	-3.18069	-2.32164	-11.4489	3.10214e-27	3.91565e-26	50.9003
	ENSG00000198846	9760	TOX	-2.11115	2.80265	-11.4408	3.34507e-27	4.2159e-26	50.4671
	ENSG00000144642	27303	RBMS3	-1.71751	1.55906	-11.4399	3.37217e-27	4.24792e-26	50.5952
	ENSG00000174600	1240	CMKLR1	-1.82934	2.7654	-11.4396	3.38104e-27	4.25695e-26	50.4735
	ENSG00000183908	219527	LRRC55	-2.23934	-1.70537	-11.4338	3.56684e-27	4.48862e-26	50.7696
	ENSG00000101335	10398	MYL9	-2.44446	7.11265	-11.4306	3.6717e-27	4.61825e-26	50.2556
	ENSG00000149654	64405	CDH22	-2.83013	-4.05686	-11.4208	4.02156e-27	5.04562e-26	50.7295
	ENSG00000186868	4137	MAPT	-2.42037	0.0809316	-11.4127	4.33039e-27	5.42491e-26	50.4367
	ENSG00000153823	55022	PID1	-2.22137	3.91379	-11.4074	4.54748e-27	5.69117e-26	50.1012
	ENSG00000259342	#N/A	RP11-519G16.5	-2.45722	1.61082	-11.3908	5.30004e-27	6.61976e-26	50.0884
	ENSG00000101695	54941	RNF125	-1.68471	3.04738	-11.3847	5.6012e-27	6.98893e-26	49.9579
	ENSG00000172752	256076	COL6A5	-2.92459	-3.21615	-11.381	5.79969e-27	7.22937e-26	50.3349
	ENSG00000157152	6854	SYN2	-2.25586	-1.0277	-11.3758	6.08092e-27	7.56861e-26	50.1986
	ENSG00000211599	#N/A	IGKV5-2	-3.56507	-1.7237	-11.3751	6.11968e-27	7.61306e-26	50.1701
	ENSG00000211957	#N/A	IGHV3-35	-3.30414	-2.16872	-11.3642	6.76722e-27	8.41025e-26	50.1173
	ENSG00000166866	4640	MYO1A	-2.24693	6.0857	-11.3628	6.85409e-27	8.50976e-26	49.6453
	ENSG00000211943	#N/A	IGHV3-15	-3.64732	3.19443	-11.3589	7.10304e-27	8.81009e-26	49.659
	ENSG00000049246	8863	PER3	-1.61562	2.96572	-11.3587	7.11211e-27	8.81697e-26	49.7285
	ENSG00000211669	#N/A	IGLV3-10	-3.65695	1.73554	-11.3575	7.19611e-27	8.91669e-26	49.7116
	ENSG00000077264	5063	PAK3	-2.35204	-1.76529	-11.3441	8.13428e-27	1.00443e-25	49.9509
	ENSG00000214491	730005	SEC14L6	-2.19597	-3.02507	-11.3441	8.13356e-27	1.00443e-25	50.0138
	ENSG00000121898	119587	CPXM2	-2.24052	2.59324	-11.3384	8.57046e-27	1.05673e-25	49.5376
	ENSG00000246379	283856	RP11-461O7.1	-2.25817	-4.03847	-11.3193	1.02131e-26	1.25432e-25	49.8191
	ENSG00000166206	2562	GABRB3	-3.37139	-1.17377	-11.3166	1.04684e-26	1.28504e-25	49.605
	ENSG00000178075	54762	GRAMD1C	-1.57404	2.46592	-11.3159	1.053e-26	1.29196e-25	49.3869
	ENSG00000111262	3736	KCNA1	-2.77191	-4.34899	-11.3156	1.05619e-26	1.29524e-25	49.7827
	ENSG00000119782	2281	FKBP1B	-2.0142	0.547485	-11.3028	1.18783e-26	1.45383e-25	49.4289
	ENSG00000010671	695	BTK	-1.80588	1.70324	-11.3026	1.18952e-26	1.45518e-25	49.3263
	ENSG00000188822	1269	CNR2	-2.55216	-2.34157	-11.2955	1.27007e-26	1.5522e-25	49.5331
	ENSG00000162894	9214	FCMR	-1.74557	1.95179	-11.2941	1.28609e-26	1.57024e-25	49.2299
	ENSG00000197872	81553	FAM49A	-1.69729	2.17415	-11.2922	1.30923e-26	1.59773e-25	49.1889
	ENSG00000065809	83641	FAM107B	-1.60819	5.47118	-11.2872	1.36953e-26	1.66968e-25	48.9729
	ENSG00000129159	3746	KCNC1	-2.09082	-3.43306	-11.2829	1.42478e-26	1.73534e-25	49.4757
	ENSG00000271824	#N/A	AC009014.3	-3.05395	0.974052	-11.2814	1.4446e-26	1.75863e-25	49.1132
	ENSG00000211632	#N/A	IGKV3D-11	-3.35154	-0.664471	-11.2797	1.46753e-26	1.78568e-25	49.2319
	ENSG00000180347	223075	CCDC129	-2.92655	-2.68078	-11.2769	1.50581e-26	1.83047e-25	49.3672
	ENSG00000154734	9510	ADAMTS1	-1.72394	4.27036	-11.2674	1.64206e-26	1.99126e-25	48.8228
	ENSG00000224220	#N/A	AC104699.1	-2.71969	-2.99024	-11.2613	1.73643e-26	2.10468e-25	49.2477
	ENSG00000162631	22854	NTNG1	-2.92769	-3.2122	-11.2609	1.74226e-26	2.11072e-25	49.2449
	ENSG00000224373	#N/A	IGHV4-59	-3.62897	3.05701	-11.2608	1.74389e-26	2.11167e-25	48.7726
	ENSG00000158246	115572	FAM46B	-2.11001	0.200822	-11.2541	1.8528e-26	2.24138e-25	49.0074
	ENSG00000152953	55351	STK32B	-1.82456	-0.497681	-11.2511	1.90549e-26	2.30289e-25	49.0576
	ENSG00000135426	9840	TESPA1	-1.91127	0.176341	-11.248	1.96053e-26	2.36597e-25	48.9723
	ENSG00000197928	342926	ZNF677	-1.72588	0.251063	-11.248	1.95985e-26	2.36597e-25	48.9759
	ENSG00000103544	57020	C16orf62	-1.6193	4.47941	-11.2463	1.99021e-26	2.40064e-25	48.6277
	ENSG00000211633	#N/A	IGKV1D-42	-3.26645	-2.6558	-11.2427	2.05631e-26	2.47798e-25	49.045
	ENSG00000178171	205147	AMER3	-2.97352	-3.76304	-11.2382	2.14329e-26	2.58154e-25	49.0604
	ENSG00000079308	7145	TNS1	-2.37605	6.01117	-11.2304	2.30041e-26	2.76679e-25	48.4425
	ENSG00000136960	5168	ENPP2	-1.90642	3.79843	-11.2234	2.45299e-26	2.94323e-25	48.44
	ENSG00000016490	1179	CLCA1	-6.41996	4.89796	-11.2224	2.4749e-26	2.96668e-25	48.3724
	ENSG00000137077	6366	CCL21	-3.13235	3.00954	-11.2126	2.70541e-26	3.23678e-25	48.3469
	ENSG00000250486	152756	FAM218A	-2.42072	-3.4544	-11.2098	2.77632e-26	3.32003e-25	48.8077
	ENSG00000175329	91464	ISX	-3.22581	3.67904	-11.2085	2.80896e-26	3.35585e-25	48.2838
	ENSG00000211654	#N/A	IGLV5-37	-3.76886	-2.87342	-11.2061	2.87039e-26	3.42761e-25	48.7048
	ENSG00000155962	1193	CLIC2	-1.57336	2.27418	-11.1973	3.11183e-26	3.71238e-25	48.3289
	ENSG00000223648	#N/A	IGHV3-64	-3.5117	-0.770177	-11.1955	3.16275e-26	3.76952e-25	48.4699
	ENSG00000254174	#N/A	IGHV1-12	-3.2186	-2.68352	-11.1949	3.17993e-26	3.78819e-25	48.6155
	ENSG00000224984	#N/A	RP11-524H19.2	-2.28063	-2.68047	-11.1845	3.49655e-26	4.15943e-25	48.5558
	ENSG00000251615	#N/A	RP11-774O3.3	-1.53534	0.263886	-11.183	3.54242e-26	4.212e-25	48.4029
	ENSG00000229676	57615	ZNF492	-2.67488	-3.70594	-11.1816	3.58832e-26	4.26454e-25	48.5566
	ENSG00000186265	151888	BTLA	-2.09627	-1.02203	-11.1791	3.66953e-26	4.35691e-25	48.4276
	ENSG00000130037	3741	KCNA5	-2.10659	-1.6	-11.1782	3.70125e-26	4.39041e-25	48.4531
	ENSG00000183801	283298	OLFML1	-1.51598	2.17217	-11.1729	3.88206e-26	4.6027e-25	48.1253
	ENSG00000095110	120400	NXPE1	-3.48859	2.96947	-11.1693	4.01342e-26	4.74944e-25	47.9497
	ENSG00000249898	#N/A	MCPH1-AS1	-1.57893	-1.14698	-11.1672	4.0895e-26	4.83491e-25	48.3534
	ENSG00000180720	1132	CHRM4	-2.46085	-2.55995	-11.1619	4.29021e-26	5.06739e-25	48.341
	ENSG00000216560	#N/A	LINC00955	-2.99942	-4.07704	-11.16	4.36816e-26	5.15217e-25	48.3671
	ENSG00000135424	3679	ITGA7	-1.51744	3.64071	-11.1581	4.44421e-26	5.23939e-25	47.8698
	ENSG00000211672	#N/A	IGLV4-3	-3.07173	-3.59287	-11.1564	4.51198e-26	5.31678e-25	48.3167
	ENSG00000211958	#N/A	IGHV3-38	-3.17239	-2.50094	-11.1519	4.70012e-26	5.52806e-25	48.2218
	ENSG00000166250	79827	CLMP	-1.94132	3.17705	-11.143	5.09482e-26	5.98384e-25	47.7447
	ENSG00000170954	55786	ZNF415	-2.0857	0.684014	-11.1355	5.45502e-26	6.39788e-25	47.8943
	ENSG00000107736	64072	CDH23	-1.71033	0.522101	-11.1282	5.82835e-26	6.81974e-25	47.8768
	ENSG00000007237	8522	GAS7	-1.7632	3.97976	-11.1249	6.00579e-26	7.01752e-25	47.5464
	ENSG00000232284	100289178	GNG12-AS1	-1.53235	-0.588887	-11.1218	6.17556e-26	7.21251e-25	47.9136
	ENSG00000211644	#N/A	IGLV1-51	-3.39861	3.41193	-11.1212	6.20851e-26	7.24761e-25	47.503
	ENSG00000167768	3848	KRT1	-2.92819	-3.02864	-11.1194	6.31372e-26	7.36356e-25	47.9653
	ENSG00000240225	147947	ZNF542P	-1.70691	0.692077	-11.1138	6.64277e-26	7.7401e-25	47.7286
	ENSG00000028277	5452	POU2F2	-1.56465	2.00827	-11.1128	6.69981e-26	7.79929e-25	47.5962
	ENSG00000091622	83394	PITPNM3	-1.65743	3.74384	-11.1014	7.42812e-26	8.63105e-25	47.3505
	ENSG00000176293	7694	ZNF135	-1.8021	-0.461558	-11.0967	7.75009e-26	8.9968e-25	47.6641
	ENSG00000107954	9148	NEURL1	-2.49864	2.73639	-11.0955	7.83601e-26	9.09232e-25	47.326
	ENSG00000145147	9353	SLIT2	-2.35087	1.7241	-11.0858	8.55497e-26	9.90357e-25	47.3168
	ENSG00000259842	#N/A	IGHV3OR16-16	-2.40827	-4.60899	-11.0793	9.07231e-26	1.04782e-24	47.6756
	ENSG00000253883	#N/A	IGHV3-19	-3.13315	-2.44934	-11.0672	1.0119e-25	1.16602e-24	47.4613
	ENSG00000167077	150365	MEI1	-1.74087	1.1546	-11.0664	1.02006e-25	1.17487e-24	47.2608
	ENSG00000198515	1259	CNGA1	-1.87936	1.29406	-11.0654	1.02904e-25	1.18467e-24	47.2248
	ENSG00000259683	#N/A	RP11-182J1.14	-2.24051	-3.70564	-11.0587	1.09333e-25	1.25522e-24	47.465
	ENSG00000143995	4211	MEIS1	-1.78912	2.67401	-11.0492	1.19123e-25	1.36511e-24	46.9451
	ENSG00000254176	#N/A	IGHV3-75	-2.70957	-3.90373	-11.0478	1.20642e-25	1.38188e-24	47.3643
	ENSG00000102383	158866	ZDHHC15	-2.21669	-1.61562	-11.0421	1.26986e-25	1.45389e-24	47.227
	ENSG00000109436	23158	TBC1D9	-1.50819	3.70367	-11.0347	1.35759e-25	1.55007e-24	46.7595
	ENSG00000250413	#N/A	RP11-448G15.1	-2.01085	-3.93502	-11.0346	1.35848e-25	1.55038e-24	47.2647
	ENSG00000139209	55089	SLC38A4	-2.86916	0.905626	-11.0331	1.37735e-25	1.5712e-24	46.8894
	ENSG00000167634	199713	NLRP7	-2.62946	-2.91939	-11.0326	1.3832e-25	1.57715e-24	47.194
	ENSG00000110002	4013	VWA5A	-1.69281	5.1755	-11.0301	1.41495e-25	1.61188e-24	46.6595
	ENSG00000189013	3805	KIR2DL4	-2.86925	-2.13689	-11.0291	1.42746e-25	1.62466e-24	47.1147
	ENSG00000130592	102465993	LSP1	-1.72215	4.83247	-11.0285	1.43499e-25	1.63248e-24	46.6536
	ENSG00000271351	#N/A	IGKV1OR2-9	-2.42461	-4.72616	-11.0284	1.43693e-25	1.63394e-24	47.2244
	ENSG00000260273	#N/A	RP11-425D10.10	-1.61079	-1.80296	-11.0153	1.61632e-25	1.83182e-24	47.0264
	ENSG00000211668	#N/A	IGLV2-11	-3.69913	3.21628	-11.0116	1.67116e-25	1.89254e-24	46.523
	ENSG00000186715	#N/A	MST1L	-2.33488	-0.963395	-11.0031	1.80537e-25	2.04084e-24	46.8334
	ENSG00000185518	9899	SV2B	-2.53962	-0.907173	-11.002	1.8226e-25	2.05938e-24	46.8041
	ENSG00000161714	113026	PLCD3	-1.73859	6.58694	-10.9972	1.90267e-25	2.14792e-24	46.343
	ENSG00000235545	#N/A	RP11-230B22.1	-1.90948	-2.94148	-10.9948	1.94413e-25	2.19273e-24	46.8791
	ENSG00000069764	8399	PLA2G10	-1.99087	1.33103	-10.9928	1.98115e-25	2.23348e-24	46.567
	ENSG00000211952	#N/A	IGHV4-28	-3.20768	0.472773	-10.9901	2.02908e-25	2.28545e-24	46.531
	ENSG00000123570	51209	RAB9B	-1.98084	-0.257944	-10.9848	2.12812e-25	2.3927e-24	46.6359
	ENSG00000163534	115350	FCRL1	-3.07655	-2.47558	-10.9847	2.12993e-25	2.39366e-24	46.7259
	ENSG00000182487	654816	NCF1B	-2.24414	-1.07297	-10.9835	2.15382e-25	2.41942e-24	46.672
	ENSG00000211648	#N/A	IGLV1-47	-3.36609	2.68376	-10.9794	2.23379e-25	2.507e-24	46.2608
	ENSG00000259261	#N/A	IGHV4OR15-8	-2.30535	-4.53152	-10.9773	2.27722e-25	2.55459e-24	46.7662
	ENSG00000174099	253827	MSRB3	-2.06635	3.82151	-10.9762	2.29907e-25	2.57795e-24	46.2115
	ENSG00000105605	59284	CACNG7	-2.26775	-4.55284	-10.9755	2.31472e-25	2.59434e-24	46.7515
	ENSG00000270467	#N/A	IGHV3OR16-12	-2.67697	-3.90103	-10.9712	2.40522e-25	2.69214e-24	46.6826
	ENSG00000171658	#N/A	NMRAL1P1	-2.11515	-0.249104	-10.968	2.47548e-25	2.76707e-24	46.4793
	ENSG00000062524	4058	LTK	-2.53838	1.84694	-10.9621	2.60922e-25	2.91396e-24	46.1952
	ENSG00000165124	79987	SVEP1	-1.83603	3.08891	-10.9617	2.61913e-25	2.92242e-24	46.1294
	ENSG00000245025	107986927	RP11-875O11.1	-1.61561	-1.84599	-10.9601	2.65604e-25	2.96228e-24	46.5348
	ENSG00000182674	9312	KCNB2	-2.1761	-4.11759	-10.958	2.70745e-25	3.01558e-24	46.5847
	ENSG00000227191	#N/A	TRGC2	-2.33036	-1.00167	-10.9573	2.72524e-25	3.03405e-24	46.428
	ENSG00000129990	6861	SYT5	-2.34205	-1.96549	-10.9549	2.78333e-25	3.09734e-24	46.4658
	ENSG00000238243	343171	OR2W3	-2.96404	-3.13049	-10.9445	3.05633e-25	3.39811e-24	46.4071
	ENSG00000150594	150	ADRA2A	-2.38764	3.21325	-10.9442	3.06576e-25	3.40708e-24	45.948
	ENSG00000243264	#N/A	IGKV2D-29	-3.50319	0.115254	-10.9429	3.10196e-25	3.44578e-24	46.1194
	ENSG00000253691	#N/A	IGKV2OR22-4	-3.30005	-2.53798	-10.941	3.15577e-25	3.50245e-24	46.3341
	ENSG00000111885	4121	MAN1A1	-1.54379	5.86678	-10.9356	3.31182e-25	3.67401e-24	45.8037
	ENSG00000130224	57631	LRCH2	-2.03284	-0.0342896	-10.9322	3.41358e-25	3.78186e-24	46.1446
	ENSG00000185811	10320	IKZF1	-1.87061	2.85991	-10.9304	3.47032e-25	3.84301e-24	45.8677
	ENSG00000132561	4147	MATN2	-2.13205	5.03008	-10.928	3.54439e-25	3.92157e-24	45.7453
	ENSG00000171431	54474	KRT20	-3.42872	7.65074	-10.9155	3.96534e-25	4.37763e-24	45.6044
	ENSG00000251292	#N/A	ERVH-1	-2.94637	-3.49182	-10.9131	4.05243e-25	4.46983e-24	46.1436
	ENSG00000177191	374907	B3GNT8	-1.83073	4.34185	-10.9065	4.29764e-25	4.73195e-24	45.5783
	ENSG00000171101	284367	SIGLEC17P	-2.36851	-2.00921	-10.9041	4.39076e-25	4.83235e-24	46.0164
	ENSG00000151952	121256	TMEM132D	-2.54391	-3.2015	-10.9037	4.40735e-25	4.84847e-24	46.0618
	ENSG00000254533	#N/A	AF186192.1	-2.19015	-4.38892	-10.9002	4.54882e-25	5.0019e-24	46.0804
	ENSG00000074276	54825	CDHR2	-2.72218	4.9531	-10.8991	4.59252e-25	5.04773e-24	45.484
	ENSG00000076662	3385	ICAM3	-2.05059	0.313546	-10.8989	4.6017e-25	5.05561e-24	45.8227
	ENSG00000232216	#N/A	IGHV3-43	-3.32376	-0.227634	-10.8926	4.86723e-25	5.34029e-24	45.719
	ENSG00000171659	2857	GPR34	-1.88138	1.64086	-10.8889	5.03343e-25	5.51297e-24	45.6117
	ENSG00000105290	333	APLP1	-1.78856	0.283866	-10.888	5.07092e-25	5.55159e-24	45.7472
	ENSG00000140092	10516	FBLN5	-1.61795	3.64645	-10.8861	5.16131e-25	5.64561e-24	45.4329
	ENSG00000169282	7881	KCNAB1	-1.67616	0.373598	-10.8806	5.41996e-25	5.92334e-24	45.6774
	ENSG00000002726	26	AOC1	-2.1267	7.6342	-10.8758	5.65691e-25	6.1769e-24	45.252
	ENSG00000112183	221662	RBM24	-2.28186	-0.417722	-10.8633	6.32355e-25	6.88378e-24	45.5495
	ENSG00000187837	3006	HIST1H1C	-1.94827	3.88172	-10.8613	6.43882e-25	7.00621e-24	45.1906
	ENSG00000184293	160365	CLECL1	-2.21246	-2.22866	-10.8607	6.47367e-25	7.04107e-24	45.6497
	ENSG00000171777	115727	RASGRP4	-1.79925	0.20124	-10.8602	6.50409e-25	7.07107e-24	45.5087
	ENSG00000186417	342035	GLDN	-2.01353	0.464566	-10.8515	7.0319e-25	7.63494e-24	45.3891
	ENSG00000211962	#N/A	IGHV1-46	-3.40132	2.64301	-10.8508	7.07222e-25	7.67539e-24	45.1187
	ENSG00000267414	101927943	RP11-456K23.1	-1.87325	-1.95755	-10.8503	7.10664e-25	7.7094e-24	45.5574
	ENSG00000198574	117157	SH2D1B	-2.11957	-1.69495	-10.8445	7.48054e-25	8.10095e-24	45.4833
	ENSG00000131845	57343	ZNF304	-1.85396	1.24981	-10.8441	7.50732e-25	8.12643e-24	45.2562
	ENSG00000273472	#N/A	RP11-102N12.3	-1.97473	-2.3424	-10.8428	7.59765e-25	8.22066e-24	45.5058
	ENSG00000170214	147	ADRA1B	-2.21355	-2.33532	-10.8397	7.80822e-25	8.44119e-24	45.4697
	ENSG00000091181	3568	IL5RA	-2.45925	-2.78455	-10.8379	7.9335e-25	8.57291e-24	45.4658
	ENSG00000119938	5507	PPP1R3C	-2.11147	0.69167	-10.828	8.67203e-25	9.35479e-24	45.1474
	ENSG00000164330	1879	EBF1	-1.5292	1.34702	-10.8267	8.77007e-25	9.45647e-24	45.1191
	ENSG00000120915	2053	EPHX2	-1.69279	5.36267	-10.8209	9.23316e-25	9.95152e-24	44.7939
	ENSG00000117016	9783	RIMS3	-1.7679	2.49047	-10.818	9.48015e-25	1.02045e-23	44.9067
	ENSG00000259674	#N/A	RP11-356M20.1	-1.96858	0.784601	-10.8146	9.76625e-25	1.04989e-23	45.036
	ENSG00000158315	54933	RHBDL2	-2.15185	2.77454	-10.8116	1.00295e-24	1.07726e-23	44.8062
	ENSG00000160868	1576	CYP3A4	-2.76987	-1.42413	-10.807	1.0457e-24	1.12222e-23	45.1006
	ENSG00000143167	10223	GPA33	-2.185	7.7457	-10.7765	1.37153e-24	1.46748e-23	44.3725
	ENSG00000168658	200403	VWA3B	-1.9613	-0.875247	-10.7751	1.3882e-24	1.48342e-23	44.8288
	ENSG00000278921	54508	EPB41L4A-AS2	-1.98071	-1.938	-10.7745	1.39529e-24	1.49036e-23	44.8859
	ENSG00000237651	339804	C2orf74	-1.94558	-2.12003	-10.7662	1.50306e-24	1.60205e-23	44.8193
	ENSG00000188536	3040	HBA2	-2.37254	1.11488	-10.766	1.50499e-24	1.60342e-23	44.5398
	ENSG00000175899	2	A2M	-1.57574	7.92957	-10.7653	1.51529e-24	1.61371e-23	44.2742
	ENSG00000197888	7367	UGT2B17	-5.12289	2.55975	-10.7599	1.5889e-24	1.68994e-23	44.2931
	ENSG00000155961	116442	RAB39B	-2.11284	-1.50445	-10.7494	1.74485e-24	1.85186e-23	44.6333
	ENSG00000089250	4842	NOS1	-3.1228	-2.19311	-10.7472	1.77818e-24	1.88404e-23	44.6025
	ENSG00000111728	6489	ST8SIA1	-1.65247	0.440073	-10.747	1.78195e-24	1.88723e-23	44.4949
	ENSG00000175287	254295	PHYHD1	-1.70606	0.508464	-10.7416	1.86986e-24	1.97782e-23	44.4391
	ENSG00000145335	6622	SNCA	-2.00661	0.13199	-10.7407	1.88464e-24	1.99262e-23	44.4413
	ENSG00000143416	8991	SELENBP1	-2.63994	7.79829	-10.7388	1.91718e-24	2.02617e-23	44.0396
	ENSG00000181234	92293	TMEM132C	-3.3143	-2.04857	-10.7371	1.94519e-24	2.05403e-23	44.4973
	ENSG00000135773	10753	CAPN9	-2.72325	2.22607	-10.7326	2.02543e-24	2.13695e-23	44.1203
	ENSG00000232871	653677	SEC1P	-1.84413	-2.46236	-10.7319	2.03791e-24	2.14922e-23	44.5389
	ENSG00000253359	#N/A	IGHV3-37	-2.5549	-4.05971	-10.7212	2.24046e-24	2.3603e-23	44.4864
	ENSG00000104814	11184	MAP4K1	-1.60075	2.0029	-10.7206	2.25181e-24	2.3708e-23	44.1119
	ENSG00000188013	#N/A	MEIS3P2	-2.09881	-2.71571	-10.7195	2.27444e-24	2.39361e-23	44.4327
	ENSG00000114859	1181	CLCN2	-1.50676	5.13408	-10.7191	2.28305e-24	2.40167e-23	43.9032
	ENSG00000185862	2124	EVI2B	-1.78907	2.70582	-10.7124	2.42248e-24	2.54299e-23	43.9543
	ENSG00000213606	#N/A	AKR1B10P1	-2.85133	-3.63095	-10.7052	2.58134e-24	2.70635e-23	44.3224
	ENSG00000171451	92126	DSEL	-1.82478	0.289698	-10.6982	2.7475e-24	2.87693e-23	44.0687
	ENSG00000165178	654817	NCF1C	-2.05223	0.00842423	-10.6965	2.78863e-24	2.91756e-23	44.0671
	ENSG00000173662	80835	TAS1R1	-2.27227	-3.76023	-10.6946	2.83582e-24	2.96569e-23	44.2493
	ENSG00000273771	#N/A	RP11-236L14.2	-2.0695	-4.20994	-10.6902	2.94813e-24	3.07928e-23	44.2314
	ENSG00000149289	85463	ZC3H12C	-1.76822	3.26539	-10.6878	3.01059e-24	3.14059e-23	43.6999
	ENSG00000278857	#N/A	IGKV1D-12	-3.24489	-2.76412	-10.6809	3.20185e-24	3.3387e-23	44.056
	ENSG00000184226	5101	PCDH9	-2.53449	-1.17441	-10.677	3.31178e-24	3.44759e-23	43.9514
	ENSG00000250021	100526783	C15orf38-AP3S2	-1.85567	-2.55812	-10.6765	3.32705e-24	3.46204e-23	44.056
	ENSG00000185155	83881	MIXL1	-2.32415	-2.27253	-10.6762	3.33642e-24	3.47035e-23	44.0258
	ENSG00000070808	815	CAMK2A	-2.00388	-1.78205	-10.674	3.40131e-24	3.5349e-23	43.9929
	ENSG00000115353	6869	TACR1	-2.64488	-2.04994	-10.6717	3.47306e-24	3.60798e-23	43.9566
	ENSG00000211978	#N/A	IGHV5-78	-2.3983	-1.94303	-10.6671	3.61702e-24	3.75285e-23	43.9259
	ENSG00000211638	#N/A	IGLV8-61	-3.59796	1.4228	-10.6645	3.69888e-24	3.83142e-23	43.5388
	ENSG00000026751	57823	SLAMF7	-2.26705	3.40186	-10.6628	3.75577e-24	3.88713e-23	43.4559
	ENSG00000138769	8999	CDKL2	-2.02115	-1.57487	-10.6556	4.00105e-24	4.13927e-23	43.8195
	ENSG00000185737	10718	NRG3	-2.08514	-4.06334	-10.6536	4.07548e-24	4.21105e-23	43.9062
	ENSG00000185960	6473	SHOX	-2.3364	-3.49843	-10.65	4.20352e-24	4.34155e-23	43.8493
	ENSG00000034239	79645	EFCAB1	-1.91125	-3.42222	-10.6496	4.21869e-24	4.35542e-23	43.8547
	ENSG00000167117	#N/A	LINC00483	-1.95732	3.30354	-10.649	4.24127e-24	4.37693e-23	43.3505
	ENSG00000153002	1360	CPB1	-2.89049	-4.12248	-10.6465	4.33639e-24	4.47324e-23	43.8257
	ENSG00000166960	374864	CCDC178	-2.13207	-3.64925	-10.6465	4.33871e-24	4.47379e-23	43.8284
	ENSG00000211951	#N/A	IGHV2-26	-3.3761	0.204165	-10.6315	4.94878e-24	5.09445e-23	43.3723
	ENSG00000242258	285972	LINC00996	-1.97878	-0.752433	-10.629	5.06301e-24	5.20776e-23	43.5383
	ENSG00000111732	57379	AICDA	-2.50127	-4.37245	-10.6288	5.07198e-24	5.21483e-23	43.6901
	ENSG00000198453	374900	ZNF568	-1.60746	0.425942	-10.6284	5.08846e-24	5.22748e-23	43.4604
	ENSG00000078018	4133	MAP2	-1.91678	0.176714	-10.619	5.52968e-24	5.67376e-23	43.3766
	ENSG00000167261	64174	DPEP2	-1.74291	0.411237	-10.6173	5.61247e-24	5.75399e-23	43.3584
	ENSG00000172568	408263	FNDC9	-2.19497	-3.76117	-10.615	5.72428e-24	5.86381e-23	43.5565
	ENSG00000101210	1917	EEF1A2	-2.64211	-0.278177	-10.6096	6.00312e-24	6.1419e-23	43.287
	ENSG00000188403	#N/A	IGHV1OR15-9	-3.21259	-2.12571	-10.6052	6.24267e-24	6.38438e-23	43.3565
	ENSG00000153233	5801	PTPRR	-2.14803	3.00916	-10.6008	6.48757e-24	6.63213e-23	42.9404
	ENSG00000211966	#N/A	IGHV5-51	-3.63885	3.72369	-10.599	6.59321e-24	6.73736e-23	42.8605
	ENSG00000236915	#N/A	RP4-651E10.4	-2.06594	-3.70833	-10.5978	6.66085e-24	6.8037e-23	43.4095
	ENSG00000110079	51338	MS4A4A	-1.91361	2.41715	-10.5902	7.1208e-24	7.24982e-23	42.9046
	ENSG00000211974	#N/A	IGHV2-70	-3.64357	-1.66589	-10.5887	7.21653e-24	7.3443e-23	43.1547
	ENSG00000175857	202309	GAPT	-2.25587	-0.755889	-10.5806	7.7511e-24	7.87551e-23	43.0983
	ENSG00000196090	11122	PTPRT	-2.51064	-2.45462	-10.579	7.85851e-24	7.9814e-23	43.1792
	ENSG00000213901	151295	SLC23A3	-1.59907	0.641872	-10.5781	7.91873e-24	8.03929e-23	43.0063
	ENSG00000171817	163255	ZNF540	-1.51761	-0.7292	-10.5759	8.07292e-24	8.18918e-23	43.098
	ENSG00000145703	10788	IQGAP2	-1.90901	5.32101	-10.5646	8.92039e-24	9.02689e-23	42.5412
	ENSG00000182263	55137	FIGN	-2.0027	-0.931098	-10.5619	9.13602e-24	9.23015e-23	42.9621
	ENSG00000177455	930	CD19	-2.18602	-0.0734301	-10.5471	1.04019e-23	1.04668e-22	42.7572
	ENSG00000211955	#N/A	IGHV3-33	-3.27987	2.13486	-10.5453	1.05688e-23	1.06304e-22	42.4658
	ENSG00000187912	388512	CLEC17A	-2.65204	-2.79427	-10.541	1.09732e-23	1.10327e-22	42.8615
	ENSG00000185345	5071	PARK2	-1.67263	0.515407	-10.5389	1.11757e-23	1.12318e-22	42.6689
	ENSG00000211804	#N/A	TRDV1	-2.64124	-3.82402	-10.5353	1.15367e-23	1.15853e-22	42.8558
	ENSG00000249096	102723766	RP11-290F5.1	-1.99243	-0.0491468	-10.5351	1.15591e-23	1.16032e-22	42.6644
	ENSG00000108242	1562	CYP2C18	-2.42154	0.895241	-10.5281	1.228e-23	1.2317e-22	42.4784
	ENSG00000103723	8120	AP3B2	-2.59179	-1.88852	-10.5269	1.24164e-23	1.24487e-22	42.6905
	ENSG00000204161	170371	C10orf128	-1.56348	2.11954	-10.5225	1.28997e-23	1.29281e-22	42.3733
	ENSG00000280339	#N/A	RP11-736K20.4	-1.84572	-0.982179	-10.5218	1.29823e-23	1.30057e-22	42.6261
	ENSG00000227908	441072	FLJ31104	-1.564	-2.67687	-10.5213	1.30356e-23	1.30539e-22	42.7221
	ENSG00000281179	#N/A	RP11-294C11.4	-2.2573	-4.86691	-10.5206	1.31209e-23	1.3134e-22	42.7748
	ENSG00000174562	55554	KLK15	-2.54978	-0.515385	-10.5167	1.35745e-23	1.35718e-22	42.5079
	ENSG00000181617	260436	FDCSP	-3.51789	-1.38469	-10.5125	1.40806e-23	1.4061e-22	42.4752
	ENSG00000174576	266743	NPAS4	-2.13967	-3.78373	-10.5103	1.43583e-23	1.43268e-22	42.6502
	ENSG00000128591	2318	FLNC	-2.49978	4.95369	-10.5012	1.55461e-23	1.54934e-22	41.9909
	ENSG00000246223	388011	LINC01550	-2.47951	-1.86607	-10.5011	1.55619e-23	1.5503e-22	42.4724
	ENSG00000139946	57161	PELI2	-1.54012	3.17773	-10.5005	1.56462e-23	1.55808e-22	42.0812
	ENSG00000103056	55512	SMPD3	-1.58793	5.13203	-10.4932	1.66708e-23	1.65945e-22	41.9295
	ENSG00000095713	55118	CRTAC1	-2.81601	-1.88527	-10.4884	1.73916e-23	1.72982e-22	42.3447
	ENSG00000182132	30820	KCNIP1	-2.20735	-3.77121	-10.4881	1.7435e-23	1.73345e-22	42.4567
	ENSG00000273628	#N/A	RP11-756A22.7	-2.02574	-3.05393	-10.4783	1.89989e-23	1.88669e-22	42.35
	ENSG00000211944	#N/A	IGHV3-16	-2.27311	-4.57699	-10.472	2.00629e-23	1.99077e-22	42.3463
	ENSG00000196972	#N/A	SMIM10L2B	-1.69547	-1.18848	-10.4713	2.0188e-23	2.00239e-22	42.2119
	ENSG00000169752	145957	NRG4	-2.0325	-1.57939	-10.464	2.15245e-23	2.13241e-22	42.1559
	ENSG00000205056	100507616	RP11-693J15.5	-2.4349	-3.54278	-10.4552	2.32349e-23	2.29912e-22	42.1574
	ENSG00000203585	100507175	RP11-542B15.1	-2.15309	-3.83931	-10.4538	2.35178e-23	2.3262e-22	42.1652
	ENSG00000152672	165530	CLEC4F	-2.29413	-3.19067	-10.4531	2.36773e-23	2.34105e-22	42.1304
	ENSG00000257335	8972	MGAM	-2.26566	-0.412206	-10.4512	2.40558e-23	2.37753e-22	41.9507
	ENSG00000039537	729	C6	-2.68185	-2.32915	-10.4435	2.57338e-23	2.54036e-22	41.9904
	ENSG00000139626	3695	ITGB7	-1.72866	2.07443	-10.441	2.6294e-23	2.59464e-22	41.6609
	ENSG00000140297	9245	GCNT3	-2.92478	6.08561	-10.4393	2.66899e-23	2.63266e-22	41.4353
	ENSG00000275431	#N/A	CTB-186H2.3	-2.00533	-3.06758	-10.4385	2.68829e-23	2.65065e-22	42.0086
	ENSG00000211660	#N/A	IGLV2-23	-3.54493	3.87467	-10.4164	3.25838e-23	3.20015e-22	41.2727
	ENSG00000136059	50853	VILL	-1.74592	5.9174	-10.415	3.2993e-23	3.23907e-22	41.2356
	ENSG00000198010	619343	DLGAP2	-2.11326	-4.03042	-10.4123	3.3772e-23	3.31294e-22	41.8157
	ENSG00000143382	54507	ADAMTSL4	-1.53145	2.70139	-10.4115	3.4005e-23	3.33449e-22	41.3521
	ENSG00000215018	340267	COL28A1	-1.87207	1.14376	-10.4033	3.652e-23	3.5783e-22	41.4166
	ENSG00000134321	91543	RSAD2	-1.91534	2.93721	-10.4025	3.67892e-23	3.60326e-22	41.232
	ENSG00000225111	#N/A	AC083900.1	-2.11003	-2.99734	-10.4018	3.70013e-23	3.62262e-22	41.6867
	ENSG00000121413	65982	ZSCAN18	-1.83795	2.51342	-10.4011	3.724e-23	3.64456e-22	41.2549
	ENSG00000211685	#N/A	IGLC7	-3.39165	-0.284053	-10.3998	3.76598e-23	3.68276e-22	41.4136
	ENSG00000225969	#N/A	ABHD11-AS1	-1.85241	2.48947	-10.3985	3.80675e-23	3.71972e-22	41.2439
	ENSG00000204361	120406	NXPE2	-2.52632	0.658842	-10.3984	3.81141e-23	3.72283e-22	41.3697
	ENSG00000239961	23547	LILRA4	-2.37102	-2.62397	-10.3832	4.35068e-23	4.23962e-22	41.5022
	ENSG00000263264	#N/A	CTB-133G6.1	-2.03378	-1.90675	-10.3784	4.53391e-23	4.41302e-22	41.4351
	ENSG00000046889	80243	PREX2	-1.56544	1.27163	-10.3758	4.63797e-23	4.5108e-22	41.1905
	ENSG00000110324	3587	IL10RA	-1.6665	3.68469	-10.3739	4.71441e-23	4.57979e-22	40.951
	ENSG00000082497	56256	SERTAD4	-1.89134	1.6587	-10.3669	5.01028e-23	4.85589e-22	41.0414
	ENSG00000131409	94030	LRRC4B	-1.5921	-0.115358	-10.3653	5.08132e-23	4.92283e-22	41.2331
	ENSG00000163515	84666	RETNLB	-3.0965	1.93193	-10.3646	5.10927e-23	4.948e-22	40.9237
	ENSG00000100721	8115	TCL1A	-3.48011	-2.40497	-10.3618	5.23547e-23	5.06825e-22	41.2577
	ENSG00000154553	27295	PDLIM3	-1.95321	4.118	-10.3554	5.53414e-23	5.34909e-22	40.7633
	ENSG00000249690	#N/A	RP11-1336O20.2	-2.89907	-4.19492	-10.3545	5.57829e-23	5.38761e-22	41.3025
	ENSG00000245468	#N/A	RP11-367J11.3	-1.70039	-2.4918	-10.3543	5.58915e-23	5.39393e-22	41.2713
	ENSG00000253460	#N/A	IGKV2OR22-3	-2.86781	-3.70211	-10.3541	5.59801e-23	5.4004e-22	41.2843
	ENSG00000211964	#N/A	IGHV3-48	-3.16144	1.27513	-10.3538	5.61495e-23	5.41465e-22	40.8794
	ENSG00000233117	#N/A	LINC00702	-2.28907	-1.04294	-10.3536	5.62173e-23	5.4191e-22	41.1539
	ENSG00000105246	10148	EBI3	-1.7343	0.380329	-10.3471	5.95099e-23	5.72325e-22	41.0258
	ENSG00000058668	493	ATP2B4	-1.519	5.76044	-10.3399	6.33257e-23	6.08321e-22	40.5933
	ENSG00000229261	101928994	RP11-227H15.4	-2.22633	-2.14069	-10.337	6.49314e-23	6.23028e-22	41.0865
	ENSG00000137628	55601	DDX60	-1.63951	4.97152	-10.3353	6.58805e-23	6.31891e-22	40.5691
	ENSG00000143816	7483	WNT9A	-1.84701	0.82996	-10.3339	6.67132e-23	6.39388e-22	40.8552
	ENSG00000196353	131034	CPNE4	-2.85772	-3.16336	-10.3219	7.40212e-23	7.08614e-22	40.9837
	ENSG00000235098	441869	ANKRD65	-1.78241	0.299424	-10.3193	7.56498e-23	7.23651e-22	40.788
	ENSG00000164129	4889	NPY5R	-2.50712	-4.05204	-10.3146	7.88012e-23	7.51784e-22	40.9689
	ENSG00000074370	489	ATP2A3	-2.04604	6.74108	-10.3133	7.9692e-23	7.59992e-22	40.3489
	ENSG00000253957	#N/A	IGHV3-22	-2.59349	-3.80195	-10.3127	8.01249e-23	7.63829e-22	40.942
	ENSG00000162687	343450	KCNT2	-2.12669	-1.99068	-10.3118	8.07511e-23	7.69212e-22	40.8647
	ENSG00000167037	129049	SGSM1	-1.82676	1.09763	-10.3082	8.3293e-23	7.92821e-22	40.6085
	ENSG00000164106	11341	SCRG1	-2.91572	-2.41646	-10.3016	8.81719e-23	8.38622e-22	40.7643
	ENSG00000128311	7263	TST	-1.67977	7.2343	-10.3006	8.89796e-23	8.45661e-22	40.2374
	ENSG00000162733	4921	DDR2	-2.01906	4.08488	-10.2988	9.03314e-23	8.58096e-22	40.2757
	ENSG00000280143	#N/A	AP000892.6	-1.90654	1.50928	-10.2952	9.31935e-23	8.84366e-22	40.4367
	ENSG00000204385	80736	SLC44A4	-1.70914	8.09314	-10.2946	9.36771e-23	8.88618e-22	40.1817
	ENSG00000232680	#N/A	AC002511.3	-2.32704	-3.05349	-10.2872	9.98782e-23	9.46005e-22	40.7014
	ENSG00000169116	25849	PARM1	-1.70254	7.32304	-10.287	1.00059e-22	9.47361e-22	40.1203
	ENSG00000253709	#N/A	IGHV1-14	-2.79724	-3.41032	-10.2851	1.0167e-22	9.61884e-22	40.6849
	ENSG00000171433	392465	GLOD5	-1.70665	0.558445	-10.2849	1.01857e-22	9.6329e-22	40.4775
	ENSG00000138131	84171	LOXL4	-1.72568	0.614007	-10.2792	1.07017e-22	1.01056e-21	40.4175
	ENSG00000197893	4892	NRAP	-2.92568	-2.64163	-10.2762	1.09814e-22	1.03619e-21	40.5657
	ENSG00000226237	100506834	GAS1RR	-2.3747	-3.51656	-10.273	1.12897e-22	1.06487e-21	40.5958
	ENSG00000138435	1134	CHRNA1	-2.01376	-0.315114	-10.2691	1.16752e-22	1.1e-21	40.3976
	ENSG00000198947	1756	DMD	-1.94186	3.21677	-10.2661	1.19839e-22	1.12865e-21	40.0384
	ENSG00000158517	653361	NCF1	-1.88764	0.697	-10.2656	1.20331e-22	1.13286e-21	40.2855
	ENSG00000163531	23114	NFASC	-1.60126	3.26658	-10.2643	1.21736e-22	1.14565e-21	40.0378
	ENSG00000114248	79782	LRRC31	-1.8294	3.41457	-10.2522	1.3508e-22	1.26837e-21	39.9157
	ENSG00000262583	#N/A	RP11-77K12.5	-2.16831	-0.959765	-10.2495	1.38189e-22	1.29659e-21	40.2687
	ENSG00000188958	257313	UTS2B	-2.15728	-3.4445	-10.2479	1.40139e-22	1.31439e-21	40.3872
	ENSG00000157927	55698	RADIL	-2.1779	-1.08602	-10.2479	1.40212e-22	1.31458e-21	40.2624
	ENSG00000078295	108	ADCY2	-1.99086	-0.0823838	-10.2427	1.46556e-22	1.37252e-21	40.1503
	ENSG00000259040	#N/A	BLOC1S5-TXNDC5	-1.93015	-3.50233	-10.2324	1.60228e-22	1.49831e-21	40.2624
	ENSG00000124942	79026	AHNAK	-1.60954	8.82685	-10.2315	1.61436e-22	1.50905e-21	39.6406
	ENSG00000112186	10486	CAP2	-1.5093	1.96433	-10.2255	1.69963e-22	1.58639e-21	39.8294
	ENSG00000222037	#N/A	IGLC6	-2.67011	-2.47849	-10.2249	1.709e-22	1.59453e-21	40.131
	ENSG00000185002	222546	RFX6	-3.1238	-3.04121	-10.2167	1.83237e-22	1.70773e-21	40.0718
	ENSG00000178568	2066	ERBB4	-2.24613	-4.43085	-10.216	1.84378e-22	1.71772e-21	40.1509
	ENSG00000133104	23111	SPG20	-1.57062	2.92124	-10.2113	1.9198e-22	1.78788e-21	39.6118
	ENSG00000196329	55340	GIMAP5	-1.89046	-0.583143	-10.2096	1.94888e-22	1.81361e-21	39.9155
	ENSG00000121895	80008	TMEM156	-1.84945	-0.624533	-10.1987	2.13895e-22	1.98901e-21	39.8308
	ENSG00000167912	#N/A	RP11-25K19.1	-1.99067	0.19589	-10.198	2.15271e-22	2.00106e-21	39.747
	ENSG00000188171	199777	ZNF626	-1.75495	-0.420495	-10.1972	2.16812e-22	2.01463e-21	39.8046
	ENSG00000164112	132332	TMEM155	-1.96752	-3.34429	-10.1954	2.20044e-22	2.04315e-21	39.9431
	ENSG00000214652	442319	ZNF727	-2.30295	-3.9468	-10.1902	2.30085e-22	2.13321e-21	39.9117
	ENSG00000116741	5997	RGS2	-1.69928	4.08575	-10.185	2.40655e-22	2.22544e-21	39.3135
	ENSG00000089486	29965	CDIP1	-1.59461	3.50198	-10.1839	2.4299e-22	2.2462e-21	39.3387
	ENSG00000231713	#N/A	AF064860.7	-2.24287	-4.07303	-10.1794	2.52485e-22	2.33053e-21	39.8275
	ENSG00000228401	101928612	HSPC324	-1.75461	-3.69459	-10.1791	2.53071e-22	2.33507e-21	39.8255
	ENSG00000169554	9839	ZEB2	-1.69442	4.05926	-10.1639	2.88306e-22	2.65333e-21	39.1348
	ENSG00000239951	#N/A	IGKV3-20	-3.45063	5.03966	-10.1572	3.05535e-22	2.80776e-21	39.0282
	ENSG00000158481	911	CD1C	-1.95103	-0.174168	-10.1552	3.10665e-22	2.8528e-21	39.4195
	ENSG00000241224	401081	FLJ22763	-2.67837	0.775424	-10.1551	3.11007e-22	2.85489e-21	39.2675
	ENSG00000185739	6345	SRL	-1.87397	-0.961579	-10.1546	3.12267e-22	2.86541e-21	39.4789
	ENSG00000187068	285382	C3orf70	-1.60998	3.10474	-10.1461	3.35885e-22	3.07761e-21	39.0439
	ENSG00000184005	256435	ST6GALNAC3	-1.52002	0.764194	-10.1429	3.45121e-22	3.15992e-21	39.2625
	ENSG00000254709	100423062	IGLL5	-3.39891	4.1565	-10.1294	3.87425e-22	3.54207e-21	38.8119
	ENSG00000231412	#N/A	CTC-490G23.2	-2.96674	-1.69107	-10.1275	3.93806e-22	3.59909e-21	39.2381
	ENSG00000111341	4256	MGP	-2.21428	5.16193	-10.1256	4.00094e-22	3.65389e-21	38.7689
	ENSG00000138395	65061	CDK15	-2.24155	-2.74309	-10.1231	4.08932e-22	3.73187e-21	39.2971
	ENSG00000164691	117289	TAGAP	-1.64492	2.16124	-10.1214	4.14914e-22	3.78509e-21	38.9196
	ENSG00000162722	25893	TRIM58	-2.87854	-0.910248	-10.1213	4.15308e-22	3.78661e-21	39.1295
	ENSG00000070193	2255	FGF10	-2.3761	-1.23889	-10.1127	4.46676e-22	4.0615e-21	39.1125
	ENSG00000277030	102466889	MIR8071-2	-2.2708	-4.06689	-10.1106	4.54749e-22	4.13341e-21	39.2453
	ENSG00000112818	4224	MEP1A	-3.13363	6.02969	-10.1084	4.63383e-22	4.21035e-21	38.6044
	ENSG00000255774	#N/A	AP000439.3	-1.86115	1.65827	-10.1044	4.79812e-22	4.35647e-21	38.8133
	ENSG00000173705	26032	SUSD5	-2.13166	-0.965754	-10.1023	4.88112e-22	4.427e-21	39.0195
	ENSG00000211956	#N/A	IGHV4-34	-3.01553	2.32821	-10.1023	4.88386e-22	4.42788e-21	38.6631
	ENSG00000150672	1740	DLG2	-1.71708	-0.490118	-10.0963	5.14009e-22	4.65344e-21	38.9573
	ENSG00000184908	1188	CLCNKB	-2.18674	-3.71071	-10.0933	5.27386e-22	4.77108e-21	39.0883
	ENSG00000168329	1524	CX3CR1	-1.84059	-0.263374	-10.0894	5.45306e-22	4.92964e-21	38.878
	ENSG00000145794	84466	MEGF10	-2.30179	-2.08895	-10.0849	5.66512e-22	5.11764e-21	38.9378
	ENSG00000180543	85453	TSPYL5	-1.53197	1.61808	-10.0774	6.03617e-22	5.44104e-21	38.6139
	ENSG00000253696	104266957	KBTBD11-OT1	-1.63523	-1.04424	-10.0691	6.47904e-22	5.82764e-21	38.7777
	ENSG00000223829	#N/A	AC004870.4	-2.50009	-4.32798	-10.0642	6.75879e-22	6.06618e-21	38.8591
	ENSG00000137941	79739	TTLL7	-1.93007	0.704956	-10.0595	7.02975e-22	6.30032e-21	38.5246
	ENSG00000166927	58475	MS4A7	-1.73644	3.07362	-10.0565	7.21383e-22	6.46298e-21	38.2822
	ENSG00000157168	3084	NRG1	-2.11318	0.728881	-10.0563	7.22328e-22	6.46913e-21	38.4875
	ENSG00000077420	54518	APBB1IP	-1.5596	2.31201	-10.0552	7.29417e-22	6.53028e-21	38.3533
	ENSG00000184163	388581	FAM132A	-2.03647	1.43429	-10.0514	7.53379e-22	6.74239e-21	38.38
	ENSG00000143001	199964	TMEM61	-2.40921	-0.219366	-10.0458	7.90299e-22	7.06775e-21	38.4701
	ENSG00000155659	11326	VSIG4	-2.05357	3.02915	-10.0442	8.0109e-22	7.16169e-21	38.168
	ENSG00000139155	53919	SLCO1C1	-1.87361	-2.54766	-10.0372	8.49715e-22	7.58013e-21	38.5787
	ENSG00000185352	266722	HS6ST3	-2.64779	-3.64382	-10.0344	8.70734e-22	7.76211e-21	38.5772
	ENSG00000205363	388135	C15orf59	-1.86339	-0.488897	-10.0342	8.71652e-22	7.76752e-21	38.4293
	ENSG00000272944	#N/A	CTD-2308L22.1	-2.17498	-3.21513	-10.0328	8.8236e-22	7.86014e-21	38.5609
	ENSG00000264176	#N/A	MAGOH2P	-1.67014	-2.90446	-10.031	8.96235e-22	7.98089e-21	38.549
	ENSG00000134548	80763	SPX	-1.99895	-4.16961	-10.0227	9.61203e-22	8.55029e-21	38.5186
	ENSG00000127472	5322	PLA2G5	-2.12196	-0.731902	-10.0212	9.73604e-22	8.65752e-21	38.3188
	ENSG00000165379	145581	LRFN5	-2.24578	-2.07177	-10.0113	1.0587e-21	9.40088e-21	38.3216
	ENSG00000211640	#N/A	IGLV6-57	-3.24267	2.47935	-10.0102	1.0688e-21	9.48718e-21	37.8718
	ENSG00000244476	405754	ERVFRD-1	-2.55854	-3.74097	-10.0088	1.08194e-21	9.59357e-21	38.3694
	ENSG00000163586	2168	FABP1	-4.1883	7.48337	-10.0074	1.09471e-21	9.69305e-21	37.7466
	ENSG00000233968	101928834	RP11-354E11.2	-2.16896	-3.11508	-9.99989	1.16662e-21	1.03043e-20	38.2812
	ENSG00000250654	#N/A	RP11-834C11.7	-1.98745	-3.57918	-9.99582	1.20752e-21	1.06542e-20	38.2707
	ENSG00000136305	27141	CIDEB	-2.1177	-2.99689	-9.98854	1.28433e-21	1.13239e-20	38.1806
	ENSG00000152078	148534	TMEM56	-1.79948	4.50785	-9.9872	1.29894e-21	1.14447e-20	37.6237
	ENSG00000137825	3706	ITPKA	-1.87123	3.5024	-9.98444	1.32968e-21	1.17073e-20	37.6464
	ENSG00000129596	1036	CDO1	-2.31742	-1.77323	-9.98261	1.35053e-21	1.18783e-20	38.0582
	ENSG00000154263	10349	ABCA10	-1.85824	-0.222297	-9.97678	1.41884e-21	1.2466e-20	37.9258
	ENSG00000166959	83661	MS4A8	-2.46216	2.25261	-9.97564	1.43259e-21	1.25779e-20	37.6274
	ENSG00000124406	10396	ATP8A1	-1.55513	4.8741	-9.97046	1.49669e-21	1.31223e-20	37.4769
	ENSG00000230006	645784	ANKRD36BP2	-2.59478	-0.0738168	-9.96941	1.51011e-21	1.32214e-20	37.7973
	ENSG00000170858	79166	LILRP2	-2.06986	-3.65463	-9.96721	1.53843e-21	1.34552e-20	38.0335
	ENSG00000123612	130399	ACVR1C	-1.66845	2.32911	-9.96272	1.59801e-21	1.39665e-20	37.5617
	ENSG00000173404	3642	INSM1	-3.04112	-1.21038	-9.96264	1.59911e-21	1.39712e-20	37.8129
	ENSG00000270265	#N/A	RP11-731D1.4	-1.6455	-2.7586	-9.95653	1.68377e-21	1.46802e-20	37.9204
	ENSG00000261208	#N/A	RP11-452D12.1	-2.42447	-3.66361	-9.94852	1.80167e-21	1.56971e-20	37.8668
	ENSG00000272729	#N/A	RP11-387A1.5	-2.01139	-4.00469	-9.94135	1.91421e-21	1.66545e-20	37.833
	ENSG00000118402	6785	ELOVL4	-1.60778	-0.869862	-9.94083	1.92262e-21	1.67218e-20	37.6887
	ENSG00000258647	#N/A	LINC00930	-2.39015	-3.83676	-9.94017	1.93331e-21	1.68089e-20	37.8055
	ENSG00000145087	9515	STXBP5L	-2.46502	-2.99883	-9.94008	1.93485e-21	1.68165e-20	37.764
	ENSG00000063438	57491	AHRR	-1.51813	0.61285	-9.939	1.95247e-21	1.69637e-20	37.5648
	ENSG00000077942	2192	FBLN1	-2.1929	6.12682	-9.93499	2.0198e-21	1.75182e-20	37.1496
	ENSG00000132554	26166	RGS22	-2.22173	-3.2057	-9.92698	2.1609e-21	1.86902e-20	37.6735
	ENSG00000204219	6920	TCEA3	-1.7885	5.66606	-9.92579	2.18284e-21	1.88734e-20	37.0829
	ENSG00000165807	145376	PPP1R36	-1.53657	1.64784	-9.90861	2.52286e-21	2.17532e-20	37.1987
	ENSG00000264230	728113	ANXA8L1	-2.16213	-3.07079	-9.90641	2.57e-21	2.21444e-20	37.4982
	ENSG00000257718	#N/A	RP11-396F22.1	-1.76003	-3.26122	-9.90183	2.67117e-21	2.30082e-20	37.4821
	ENSG00000185483	4919	ROR1	-1.91285	1.02353	-9.90001	2.71244e-21	2.33556e-20	37.1575
	ENSG00000047936	6098	ROS1	-2.77585	-2.2479	-9.89985	2.71599e-21	2.3378e-20	37.3763
	ENSG00000123360	5153	PDE1B	-1.59282	0.576598	-9.89742	2.77229e-21	2.38463e-20	37.212
	ENSG00000153283	10225	CD96	-1.69341	1.77355	-9.88791	3.00319e-21	2.5735e-20	36.9978
	ENSG00000242766	#N/A	IGKV1D-17	-3.26597	-2.45692	-9.88555	3.06338e-21	2.62328e-20	37.2467
	ENSG00000233214	#N/A	AC002511.2	-2.19139	-3.0005	-9.88431	3.09561e-21	2.64872e-20	37.3119
	ENSG00000130032	79057	PRRG3	-2.00375	-1.53813	-9.88428	3.09626e-21	2.64872e-20	37.2437
	ENSG00000223254	#N/A	Y_RNA	-1.77721	-3.68198	-9.88213	3.15271e-21	2.69608e-20	37.3348
	ENSG00000254838	387751	GVINP1	-1.74162	1.03952	-9.87773	3.27168e-21	2.79495e-20	36.9851
	ENSG00000273445	#N/A	RP11-1399P15.1	-2.21719	-3.24738	-9.87698	3.2924e-21	2.8117e-20	37.2608
	ENSG00000139874	6751	SSTR1	-1.91976	2.43475	-9.875	3.34741e-21	2.85575e-20	36.8047
	ENSG00000103546	6530	SLC6A2	-2.28781	-4.70684	-9.8726	3.41568e-21	2.91299e-20	37.2807
	ENSG00000102678	2254	FGF9	-2.32314	-1.03296	-9.85515	3.95493e-21	3.366e-20	36.9475
	ENSG00000133661	6441	SFTPD	-2.00939	-3.48917	-9.84927	4.15493e-21	3.53261e-20	37.047
	ENSG00000211895	#N/A	IGHA1	-4.20433	8.66562	-9.84099	4.45381e-21	3.7803e-20	36.3573
	ENSG00000167555	84436	ZNF528	-1.74833	1.41927	-9.83658	4.62155e-21	3.91602e-20	36.6027
	ENSG00000179750	9582	APOBEC3B	-1.74785	2.81069	-9.83601	4.64386e-21	3.93359e-20	36.4573
	ENSG00000149571	84623	KIRREL3	-2.25928	-1.43636	-9.82544	5.07377e-21	4.29194e-20	36.7341
	ENSG00000183117	64478	CSMD1	-2.37918	-3.50715	-9.81747	5.42419e-21	4.58681e-20	36.7736
	ENSG00000197540	3004	GZMM	-1.9725	-0.401791	-9.81146	5.70372e-21	4.81666e-20	36.5605
	ENSG00000167483	199786	FAM129C	-2.27633	-1.72057	-9.8058	5.98052e-21	5.04361e-20	36.5894
	ENSG00000184349	1946	EFNA5	-2.13258	1.50207	-9.80403	6.06961e-21	5.11184e-20	36.2917
	ENSG00000277282	#N/A	IGHV1OR21-1	-2.71318	-3.29361	-9.79665	6.45622e-21	5.43379e-20	36.5821
	ENSG00000018869	147948	ZNF582	-1.67663	-0.910812	-9.796	6.4914e-21	5.46156e-20	36.4858
	ENSG00000211949	#N/A	IGHV3-23	-3.36935	4.36707	-9.79303	6.65474e-21	5.59145e-20	35.9891
	ENSG00000254228	#N/A	IGHV3-42	-2.59455	-3.74741	-9.79282	6.66616e-21	5.59729e-20	36.575
	ENSG00000182759	389692	MAFA	-2.00321	-3.79288	-9.79257	6.68035e-21	5.60732e-20	36.5929
	ENSG00000185274	64409	WBSCR17	-1.95335	0.0585738	-9.77339	7.84092e-21	6.56385e-20	36.2043
	ENSG00000249082	101927953	C5orf66-AS1	-2.16634	-2.42034	-9.76922	8.11842e-21	6.79388e-20	36.3358
	ENSG00000211663	#N/A	IGLV3-19	-3.32394	3.55264	-9.76053	8.72907e-21	7.29269e-20	35.744
	ENSG00000211666	#N/A	IGLV2-14	-3.42124	4.24655	-9.75972	8.78825e-21	7.33968e-20	35.7162
	ENSG00000003137	56603	CYP26B1	-1.77441	1.0255	-9.75885	8.85229e-21	7.38577e-20	36.0042
	ENSG00000241351	#N/A	IGKV3-11	-3.40385	4.87757	-9.75002	9.5285e-21	7.93407e-20	35.6221
	ENSG00000142583	6518	SLC2A5	-1.67861	2.18271	-9.74698	9.77312e-21	8.12964e-20	35.7884
	ENSG00000268027	#N/A	AC006129.2	-1.78	-1.3384	-9.74572	9.87603e-21	8.20705e-20	36.0946
	ENSG00000164440	167838	TXLNB	-1.86087	-1.07586	-9.74237	1.01555e-20	8.42808e-20	36.0423
	ENSG00000214787	643680	MS4A4E	-1.99544	-3.23153	-9.73673	1.06442e-20	8.82776e-20	36.1084
	ENSG00000204872	51471	NAT8B	-3.00762	-1.36215	-9.733	1.09792e-20	9.10259e-20	35.9223
	ENSG00000162949	92291	CAPN13	-2.36393	2.36948	-9.73223	1.10499e-20	9.15216e-20	35.5993
	ENSG00000115705	7173	TPO	-2.38165	-1.30382	-9.72444	1.17907e-20	9.75597e-20	35.8828
	ENSG00000178162	#N/A	FAR2P2	-2.63112	-3.09866	-9.71574	1.26749e-20	1.04703e-19	35.9072
	ENSG00000231475	#N/A	IGHV4-31	-3.07619	1.50258	-9.71525	1.27266e-20	1.0506e-19	35.4924
	ENSG00000229092	#N/A	IGHV3-47	-2.78778	-2.51494	-9.71326	1.29385e-20	1.06775e-19	35.8536
	ENSG00000239819	#N/A	IGKV1D-8	-3.04088	-0.61844	-9.71219	1.30543e-20	1.0766e-19	35.6866
	ENSG00000259436	#N/A	CTC-378H22.2	-1.9316	-3.15786	-9.7108	1.3206e-20	1.08874e-19	35.8952
	ENSG00000211945	#N/A	IGHV1-18	-3.30773	3.51893	-9.70891	1.34149e-20	1.10487e-19	35.3192
	ENSG00000144031	79998	ANKRD53	-1.63335	-1.97177	-9.70801	1.35162e-20	1.11175e-19	35.8281
	ENSG00000253131	#N/A	IGHV7-56	-2.77354	-3.34909	-9.68761	1.60105e-20	1.30788e-19	35.6868
	ENSG00000254167	#N/A	IGHVIII-51-1	-2.19366	-4.70801	-9.6874	1.60386e-20	1.30975e-19	35.76
	ENSG00000078328	54715	RBFOX1	-2.97558	-2.68325	-9.68191	1.6787e-20	1.36863e-19	35.5947
	ENSG00000213967	730087	ZNF726	-2.0231	-1.921	-9.68038	1.70009e-20	1.38562e-19	35.5817
	ENSG00000141750	342667	STAC2	-2.12428	-3.14241	-9.67918	1.71702e-20	1.39851e-19	35.6288
	ENSG00000278473	#N/A	IGHV3-41	-2.84525	-2.51799	-9.6777	1.73823e-20	1.41532e-19	35.5593
	ENSG00000169083	367	AR	-1.95666	0.266905	-9.67488	1.77944e-20	1.44746e-19	35.3709
	ENSG00000179399	2262	GPC5	-2.43302	-3.42437	-9.67214	1.82031e-20	1.47926e-19	35.5738
	ENSG00000118298	23632	CA14	-1.5055	-0.82139	-9.66049	2.00482e-20	1.62709e-19	35.3743
	ENSG00000154027	26289	AK5	-1.86571	-1.30361	-9.65732	2.05815e-20	1.66983e-19	35.3625
	ENSG00000141837	773	CACNA1A	-1.60018	-0.611858	-9.65537	2.09163e-20	1.69534e-19	35.3155
	ENSG00000104894	951	CD37	-1.62813	3.04856	-9.65327	2.12831e-20	1.72339e-19	34.94
	ENSG00000011465	1634	DCN	-2.12464	7.15559	-9.64892	2.20628e-20	1.78537e-19	34.7717
	ENSG00000211653	#N/A	IGLV1-40	-3.32488	3.76955	-9.64795	2.22406e-20	1.79801e-19	34.8105
	ENSG00000172578	89857	KLHL6	-1.69373	2.26567	-9.64777	2.22748e-20	1.8002e-19	34.9605
	ENSG00000255587	401258	RAB44	-1.89698	-2.38705	-9.64704	2.24092e-20	1.81048e-19	35.3402
	ENSG00000093072	51816	CECR1	-1.79074	4.49046	-9.64384	2.30102e-20	1.85783e-19	34.7777
	ENSG00000172955	130	ADH6	-2.07645	2.51901	-9.64166	2.34292e-20	1.89105e-19	34.86
	ENSG00000113196	9421	HAND1	-3.80591	-2.72202	-9.63301	2.51652e-20	2.02724e-19	35.1478
	ENSG00000226329	#N/A	AC005682.6	-1.92795	-2.61775	-9.63003	2.57933e-20	2.07584e-19	35.2097
	ENSG00000149582	84866	TMEM25	-1.51419	1.75491	-9.62764	2.63087e-20	2.11595e-19	34.8656
	ENSG00000167664	126259	TMIGD2	-1.83705	-0.927841	-9.62679	2.64938e-20	2.13015e-19	35.0921
	ENSG00000234224	730130	TMEM229A	-2.69016	-4.12462	-9.61418	2.94012e-20	2.35483e-19	35.1227
	ENSG00000260549	4500	MT1L	-1.92916	-0.205968	-9.61162	3.00286e-20	2.40277e-19	34.9038
	ENSG00000255860	#N/A	RP11-807H22.6	-2.10839	-4.00722	-9.60538	3.16165e-20	2.52821e-19	35.0642
	ENSG00000090006	8425	LTBP4	-1.59106	6.83594	-9.60358	3.20884e-20	2.56512e-19	34.4063
	ENSG00000091986	151887	CCDC80	-2.22209	4.90432	-9.60061	3.28864e-20	2.6264e-19	34.4054
	ENSG00000115252	5136	PDE1A	-1.55203	1.35963	-9.59584	3.42054e-20	2.72999e-19	34.6453
	ENSG00000115593	150572	SMYD1	-3.09217	-2.89126	-9.59388	3.47627e-20	2.77358e-19	34.8791
	ENSG00000240040	#N/A	AC096579.15	-2.16101	-3.76781	-9.5911	3.55668e-20	2.83503e-19	34.9363
	ENSG00000101049	10110	SGK2	-2.03898	4.27612	-9.59033	3.57944e-20	2.85226e-19	34.3422
	ENSG00000131018	23345	SYNE1	-1.61919	3.91036	-9.59025	3.58169e-20	2.85314e-19	34.3657
	ENSG00000066382	744	MPPED2	-1.9342	-1.57428	-9.58509	3.73744e-20	2.97532e-19	34.7847
	ENSG00000135898	9290	GPR55	-2.02604	-0.797216	-9.57188	4.16693e-20	3.3046e-19	34.6211
	ENSG00000211689	445347	TRGC1	-2.01558	-2.1024	-9.56427	4.43611e-20	3.51251e-19	34.6462
	ENSG00000151338	145282	MIPOL1	-1.69269	1.87849	-9.56349	4.46475e-20	3.53406e-19	34.3077
	ENSG00000275395	8857	FCGBP	-4.15488	7.97623	-9.56324	4.47392e-20	3.5402e-19	34.0714
	ENSG00000000971	3075	CFH	-1.6083	4.26314	-9.56007	4.59203e-20	3.63137e-19	34.1056
	ENSG00000167800	347853	TBX10	-2.66346	0.633367	-9.55667	4.72216e-20	3.73073e-19	34.3162
	ENSG00000110077	64231	MS4A6A	-1.65215	4.04552	-9.55647	4.72999e-20	3.73574e-19	34.0858
	ENSG00000042980	10863	ADAM28	-1.65981	2.64694	-9.54415	5.23394e-20	4.12074e-19	34.0796
	ENSG00000164237	134147	CMBL	-2.075	6.08176	-9.54052	5.3922e-20	4.24267e-19	33.8973
	ENSG00000094963	2327	FMO2	-2.60832	-1.29411	-9.54042	5.39676e-20	4.24492e-19	34.3621
	ENSG00000007264	4145	MATK	-1.72316	0.882419	-9.53595	5.59864e-20	4.39404e-19	34.2022
	ENSG00000112214	9457	FHL5	-1.61604	-0.503925	-9.53262	5.75383e-20	4.51159e-19	34.3025
	ENSG00000122824	170685	NUDT10	-2.15728	-2.2512	-9.53233	5.76726e-20	4.5207e-19	34.3859
	ENSG00000168004	117245	HRASLS5	-2.55998	-1.89025	-9.53201	5.78259e-20	4.5313e-19	34.3408
	ENSG00000253304	399474	TMEM200B	-1.57274	0.970039	-9.53079	5.84054e-20	4.57384e-19	34.1571
	ENSG00000120280	80231	CXorf21	-1.6212	0.0635118	-9.53002	5.87778e-20	4.60156e-19	34.2364
	ENSG00000111962	10090	UST	-1.88349	1.00474	-9.52152	6.30203e-20	4.92907e-19	34.0512
	ENSG00000227907	#N/A	RP11-102C16.3	-1.90802	-2.64389	-9.51381	6.71325e-20	5.23922e-19	34.268
	ENSG00000095637	10580	SORBS1	-1.73303	5.40222	-9.5075	7.06988e-20	5.51239e-19	33.6428
	ENSG00000054356	5798	PTPRN	-2.26023	-0.0652167	-9.50659	7.12243e-20	5.55164e-19	34.0108
	ENSG00000188095	145873	MESP2	-1.89354	-1.14033	-9.49519	7.81985e-20	6.08386e-19	34.0335
	ENSG00000153303	79981	FRMD1	-2.43865	2.59563	-9.49494	7.83528e-20	6.09397e-19	33.6401
	ENSG00000117090	6504	SLAMF1	-1.53191	0.95774	-9.4928	7.97376e-20	6.19589e-19	33.8592
	ENSG00000258789	#N/A	RP11-507K2.3	-1.74759	-2.36013	-9.49214	8.01706e-20	6.2276e-19	34.0853
	ENSG00000153822	3773	KCNJ16	-2.41533	-3.41076	-9.48841	8.26548e-20	6.41261e-19	34.0806
	ENSG00000256139	#N/A	RP11-968O1.5	-1.76151	-1.53577	-9.48078	8.79804e-20	6.81943e-19	33.9465
	ENSG00000130822	139728	PNCK	-2.53154	-0.29112	-9.47744	9.04141e-20	7.00373e-19	33.7708
	ENSG00000140090	123041	SLC24A4	-1.60634	-1.59883	-9.46594	9.93255e-20	7.67976e-19	33.8396
	ENSG00000257842	#N/A	NOVA1-AS1	-3.00547	-3.31185	-9.46069	1.03672e-19	8.00095e-19	33.8297
	ENSG00000277758	102724488	ABC7-42404400C24.1	-1.86503	-3.91899	-9.45031	1.12839e-19	8.68971e-19	33.8126
	ENSG00000267254	284408	ZNF790-AS1	-1.60166	-2.34372	-9.44837	1.14644e-19	8.82328e-19	33.7364
	ENSG00000186766	399823	FOXI2	-1.89621	-4.19121	-9.44682	1.16099e-19	8.93252e-19	33.7958
	ENSG00000143185	6846	XCL2	-2.16852	-2.67481	-9.43964	1.23105e-19	9.45114e-19	33.6629
	ENSG00000270550	#N/A	IGHV3-30	-3.03121	2.92509	-9.43926	1.23483e-19	9.47728e-19	33.1515
	ENSG00000105383	945	CD33	-1.54405	0.522506	-9.43145	1.31596e-19	1.00721e-18	33.406
	ENSG00000134769	1837	DTNA	-2.04729	1.35906	-9.42994	1.33232e-19	1.01942e-18	33.2512
	ENSG00000248441	105370994	LINC01197	-1.7339	-1.6276	-9.42958	1.33618e-19	1.02175e-18	33.5415
	ENSG00000144820	84873	ADGRG7	-2.53267	2.03399	-9.42624	1.3731e-19	1.04966e-18	33.1254
	ENSG00000278934	#N/A	CTD-2006M22.2	-1.9059	-2.41988	-9.42306	1.40912e-19	1.07621e-18	33.5237
	ENSG00000158008	2134	EXTL1	-1.91748	-2.9245	-9.42059	1.43769e-19	1.09669e-18	33.5291
	ENSG00000255833	497189	TIFAB	-2.13239	-1.16944	-9.41358	1.52205e-19	1.15892e-18	33.3639
	ENSG00000185869	374899	ZNF829	-1.67726	-0.521796	-9.40953	1.57309e-19	1.19705e-18	33.3061
	ENSG00000007314	6329	SCN4A	-2.09596	-2.61006	-9.40502	1.63183e-19	1.24003e-18	33.3822
	ENSG00000165548	57156	TMEM63C	-2.24477	2.19873	-9.40332	1.65463e-19	1.25604e-18	32.9402
	ENSG00000261795	#N/A	RP11-90P13.1	-1.92134	-4.10076	-9.40027	1.69611e-19	1.28675e-18	33.4181
	ENSG00000180432	1582	CYP8B1	-1.85907	-4.17535	-9.39323	1.79602e-19	1.35967e-18	33.3666
	ENSG00000225465	#N/A	RFPL1S	-1.77466	-3.43593	-9.39244	1.80758e-19	1.36717e-18	33.3306
	ENSG00000122188	54900	LAX1	-1.94235	0.40053	-9.38646	1.89756e-19	1.43263e-18	33.0233
	ENSG00000154529	100289279	CNTNAP3B	-2.25384	-2.7817	-9.38613	1.90264e-19	1.43602e-18	33.2328
	ENSG00000036473	5009	OTC	-2.96264	-0.200141	-9.38588	1.90654e-19	1.43854e-18	32.9954
	ENSG00000253703	#N/A	IGHV1-68	-2.05375	-4.71382	-9.384	1.93576e-19	1.46014e-18	33.3102
	ENSG00000273971	#N/A	RP11-77K12.10	-2.35125	-3.828	-9.38373	1.94008e-19	1.46296e-18	33.2595
	ENSG00000224307	101929331	RP11-344B5.2	-1.90367	-2.89333	-9.38215	1.96514e-19	1.48141e-18	33.2205
	ENSG00000234535	#N/A	RP11-37L2.1	-1.65882	-3.75216	-9.37877	2.01977e-19	1.52213e-18	33.2397
	ENSG00000242580	#N/A	IGKV1D-43	-2.99416	-2.57911	-9.36812	2.20209e-19	1.65504e-18	33.0479
	ENSG00000138685	2247	FGF2	-1.71361	1.40834	-9.36178	2.31832e-19	1.73978e-18	32.7282
	ENSG00000232756	#N/A	RP5-1185I7.1	-2.25178	-1.55689	-9.36	2.35202e-19	1.76454e-18	32.9525
	ENSG00000140287	3067	HDC	-2.00352	-0.368483	-9.35959	2.35982e-19	1.76987e-18	32.8737
	ENSG00000143028	284612	SYPL2	-1.75688	-1.37952	-9.35494	2.45036e-19	1.83557e-18	32.925
	ENSG00000211643	#N/A	IGLV5-52	-1.92921	-4.11354	-9.35277	2.49378e-19	1.86754e-18	33.0384
	ENSG00000176919	733	C8G	-1.89269	0.286269	-9.34959	2.5589e-19	1.91458e-18	32.7459
	ENSG00000144857	91653	BOC	-1.72805	2.46072	-9.34289	2.70163e-19	2.01835e-18	32.4639
	ENSG00000100368	1439	CSF2RB	-1.66408	3.32396	-9.34274	2.70487e-19	2.01957e-18	32.3989
	ENSG00000139364	114795	TMEM132B	-1.85976	-1.25547	-9.3386	2.79705e-19	2.08403e-18	32.782
	ENSG00000130540	25830	SULT4A1	-3.00584	-2.48075	-9.32932	3.01511e-19	2.24117e-18	32.7268
	ENSG00000230519	#N/A	RP11-1060J15.5	-2.11372	-3.90399	-9.32924	3.01695e-19	2.24187e-18	32.8357
	ENSG00000009694	10178	TENM1	-2.35464	-2.62186	-9.32797	3.0482e-19	2.26374e-18	32.7552
	ENSG00000124749	81578	COL21A1	-1.85363	-0.402588	-9.32364	3.15673e-19	2.34365e-18	32.5953
	ENSG00000111452	283383	ADGRD1	-1.84008	1.16837	-9.32006	3.24939e-19	2.40958e-18	32.4142
	ENSG00000153956	781	CACNA2D1	-1.69589	1.67635	-9.30828	3.5737e-19	2.64458e-18	32.2695
	ENSG00000254703	100507392	SENCR	-1.50259	-2.14866	-9.30262	3.74077e-19	2.76331e-18	32.5661
	ENSG00000134955	219855	SLC37A2	-1.78901	2.84192	-9.30214	3.75538e-19	2.77328e-18	32.1046
	ENSG00000259363	400464	CTD-2054N24.2	-1.80624	-3.30075	-9.3011	3.78705e-19	2.79337e-18	32.5947
	ENSG00000228113	#N/A	AC003991.3	-2.06324	-2.01709	-9.29983	3.82598e-19	2.82125e-18	32.5102
	ENSG00000278058	#N/A	RP11-70D24.2	-1.65488	-3.48953	-9.29597	3.94704e-19	2.90709e-18	32.568
	ENSG00000240184	5098	PCDHGC3	-1.62239	2.6498	-9.29425	4.00237e-19	2.94611e-18	32.0652
	ENSG00000146374	84870	RSPO3	-2.10769	0.943211	-9.29399	4.0108e-19	2.95144e-18	32.2074
	ENSG00000254988	#N/A	CTD-2547H18.1	-2.77559	-1.68859	-9.29378	4.01744e-19	2.95546e-18	32.4036
	ENSG00000166025	154810	AMOTL1	-1.62707	3.60701	-9.28507	4.30971e-19	3.16581e-18	31.9199
	ENSG00000187980	391013	PLA2G2C	-1.91928	-4.33807	-9.27964	4.50243e-19	3.30253e-18	32.4654
	ENSG00000124212	5740	PTGIS	-2.13943	2.37088	-9.27927	4.51609e-19	3.31158e-18	31.937
	ENSG00000156299	7074	TIAM1	-1.64977	1.65117	-9.27056	4.84431e-19	3.54498e-18	31.9823
	ENSG00000211946	#N/A	IGHV3-20	-2.99801	-0.972952	-9.26717	4.97818e-19	3.63975e-18	32.1226
	ENSG00000107317	5730	PTGDS	-1.9322	3.46202	-9.25793	5.36223e-19	3.91482e-18	31.7039
	ENSG00000205413	54809	SAMD9	-1.57953	4.12439	-9.25573	5.45815e-19	3.98252e-18	31.6613
	ENSG00000188620	340784	HMX3	-2.67237	-3.83475	-9.25346	5.55871e-19	4.05235e-18	32.2131
	ENSG00000196218	6261	RYR1	-1.62145	-0.539771	-9.25106	5.66697e-19	4.12886e-18	32.0496
	ENSG00000181195	5179	PENK	-2.98415	-2.87573	-9.24929	5.74827e-19	4.18688e-18	32.1128
	ENSG00000253120	#N/A	IGLV2-34	-2.73832	-2.84995	-9.24616	5.89482e-19	4.29237e-18	32.1063
	ENSG00000259171	#N/A	RP11-903H12.5	-2.39668	-2.85088	-9.2421	6.09006e-19	4.43325e-18	32.0771
	ENSG00000155970	286097	MICU3	-1.85961	-1.02072	-9.2413	6.12951e-19	4.46066e-18	31.9875
	ENSG00000055813	114800	CCDC85A	-2.0827	-2.50099	-9.24126	6.13157e-19	4.46086e-18	32.0719
	ENSG00000166793	219539	YPEL4	-1.74046	-1.37684	-9.2411	6.13916e-19	4.46379e-18	32.0207
	ENSG00000123338	3071	NCKAP1L	-1.53743	3.90428	-9.24112	6.13845e-19	4.46379e-18	31.5589
	ENSG00000166126	81693	AMN	-2.03357	5.3502	-9.2312	6.64721e-19	4.82198e-18	31.4236
	ENSG00000005102	4222	MEOX1	-1.78046	0.531133	-9.23121	6.64655e-19	4.82198e-18	31.7837
	ENSG00000211959	#N/A	IGHV4-39	-3.27184	3.59941	-9.23095	6.66087e-19	4.83048e-18	31.4514
	ENSG00000258793	#N/A	RP11-404P21.3	-1.96374	-4.08996	-9.22578	6.94299e-19	5.0307e-18	32.0271
	ENSG00000058404	816	CAMK2B	-2.20183	-2.11185	-9.2255	6.95845e-19	5.04044e-18	31.9204
[truncated: 693 more rows]

## Sheet: bp
Category	Term	Count	%	PValue	Genes	List Total	Pop Hits	Pop Total	Fold Enrichment	Bonferroni	Benjamini	FDR
GOTERM_BP_DIRECT	GO:0007399~nervous system development	71	3291608715808990	4041.85	4692, 5067, 9148, 91851, 56131, 22871, 3084, 56896, 2668, 23040, 1136, 10814, 11341, 50674, 10178, 79739, 55800, 152330, 4208, 2824, 54715, 7253, 94235, 8787, 1271, 57556, 320, 2676, 1740, 56145, 2675, 2674, 8538, 4336, 140767, 1946, 10586, 55859, 9201, 8110, 57282, 6609, 1910, 10439, 1995, 333, 2247, 9638, 338, 6327, 3897, 4745, 9839, 9452, 9211, 8522, 2066, 1129, 1128, 2897, 2259, 2258, 84059, …	1732	287	16792	2.39845e+16	1.86896e+07	1.86895e+08	1.84066e+08
GOTERM_BP_DIRECT	GO:0007268~chemical synaptic transmission	61	2.828e+16	47350.8	6751, 5100, 6750, 6753, 6752, 3363, 56131, 23566, 3360, 4884, 6865, 6623, 4887, 1816, 3798, 6869, 4889, 2903, 6505, 5354, 2561, 145581, 320, 1740, 4852, 9229, 4857, 6570, 6572, 6530, 2892, 2890, 56479, 774, 6327, 1837, 3777, 341359, 26050, 3779, 3736, 9378, 9892, 7433, 6861, 5179, 6863, 11251, 27115, 9495, 783, 2898, 2897, 2893, 10242, 6854, 5368, 3785, 4359, 6616, 9607	1732	240	16792	2464183987682830	2.1895e+09	1.09475e+09	1.07818e+09
GOTERM_BP_DIRECT	GO:0071805~potassium ion transmembrane transport	38	1761706073249880	646857	7881, 6550, 3782, 30818, 1261, 3737, 3738, 56479, 1259, 1258, 6548, 3776, 3754, 3777, 30820, 3755, 3778, 6549, 3756, 3779, 3736, 9312, 9992, 343450, 64805, 80333, 170850, 27012, 10242, 3785, 3741, 10021, 54207, 6833, 3788, 3745, 285195, 3746	1732	121	16792	3.04476e+16	2.99106e+10	9.97022e+08	9.81928e+08
GOTERM_BP_DIRECT	GO:0006814~sodium ion transport	29	1.34446e+16	3.64483e+07	8671, 11280, 6330, 10050, 6332, 6555, 6335, 9963, 57282, 201780, 55089, 115584, 477, 6446, 6328, 55800, 6329, 160728, 6340, 9058, 159963, 6584, 6561, 246213, 482, 55117, 2258, 6338, 60482	1732	81	16792	3471103127762090	1.68536e+11	3.77897e+09	3.72176e+10
GOTERM_BP_DIRECT	GO:0007204~positive regulation of cytosolic calcium ion concentration	39	1808066759388030	408625	1043, 2099, 23566, 1910, 111, 773, 2587, 2785, 116, 952, 56477, 5732, 2829, 4887, 5734, 2826, 5737, 5030, 5294, 729230, 6863, 185, 10800, 5729, 3827, 51196, 147, 2852, 148, 10803, 623, 1907, 5028, 10563, 5745, 2837, 1902, 948, 79608	1732	134	16792	2.82172e+16	1.88947e+11	3.77897e+09	3.72176e+10
GOTERM_BP_DIRECT	GO:0007155~cell adhesion	89	4.1261e+16	5.83257e+06	5067, 22915, 91653, 6356, 23166, 56131, 256076, 22871, 8174, 4606, 57502, 27283, 26032, 57823, 10418, 284217, 1496, 634, 8406, 79937, 6504, 6900, 4921, 152330, 10894, 3679, 9635, 10580, 3695, 29119, 388585, 2043, 1272, 482, 320, 1501, 56145, 55576, 256158, 3960, 1824, 10225, 7143, 7148, 1285, 7060, 3385, 8470, 575, 333, 114132, 53841, 1310, 6403, 9638, 11122, 3897, 5239, 10752, 340267, 27181, 864…	1732	459	16792	1.87989e+16	2.69694e+09	4.49497e+09	4.42692e+10
GOTERM_BP_DIRECT	GO:0007586~digestion	24	1.11266e+16	2.75886e+07	23615, 5540, 6564, 6344, 7433, 6751, 6750, 6752, 5697, 1646, 105379861, 114131, 1510, 2169, 2587, 57016, 4224, 10891, 4225, 54658, 4852, 10136, 5408, 10753	1732	63	16792	3.69339e+16	1.27562e+12	1.79347e+10	1.76632e+11
GOTERM_BP_DIRECT	GO:0034220~ion transmembrane transport	50	2.31803e+16	3.10288e+07	63982, 203859, 245972, 1181, 3359, 2742, 477, 1179, 53826, 50636, 2901, 285242, 22802, 9635, 2562, 2561, 482, 2281, 84239, 364, 2555, 489, 1188, 844, 845, 5348, 285175, 2892, 2890, 491, 492, 493, 2566, 534, 10396, 10110, 6446, 3777, 6340, 6263, 6261, 57578, 2899, 2898, 343, 2897, 2893, 5205, 6338, 170572	1732	210	16792	2308369075112720	1.43467e+12	1.79347e+10	1.76632e+11
GOTERM_BP_DIRECT	GO:0007626~locomotory behavior	27	1.25174e+16	1.68331e+09	4211, 1143, 1141, 491, 3084, 27306, 54112, 111, 1996, 774, 1136, 4886, 4887, 64072, 4009, 5153, 347730, 23551, 83715, 460, 257194, 320, 2775, 6414, 10882, 6616, 4857	1732	84	16792	3.1163e+16	7.78058e+11	8.64846e+09	8.51753e+10
GOTERM_BP_DIRECT	GO:0070098~chemokine-mediated signaling pathway	24	1.11266e+16	3.44209e+08	6375, 6352, 6363, 729230, 6355, 6366, 6387, 6368, 6357, 6356, 1240, 1524, 1238, 643, 2532, 10803, 2840, 6359, 51554, 6358, 10563, 2829, 2826, 6846	1732	71	16792	3277233841850170	0.0015903587172830802	1.59162e+11	1.56753e+12
GOTERM_BP_DIRECT	GO:0006874~cellular calcium ion homeostasis	28	1.2981e+16	4.18144e+08	6352, 6355, 6357, 6356, 2053, 492, 123041, 493, 284612, 1991, 5579, 857, 6547, 1816, 5350, 6363, 729230, 6387, 6368, 6543, 1908, 84239, 287, 2898, 489, 6359, 6358, 846	1732	93	16792	2.91897e+16	0.0019316290688241589	1.75772e+12	1.73112e+11
GOTERM_BP_DIRECT	GO:0007411~axon guidance	39	1808066759388030	5.61598e+08	23768, 7143, 8399, 8633, 91653, 9423, 56896, 4804, 170302, 474, 1436, 151449, 9638, 4147, 6900, 3798, 137970, 3897, 10752, 152330, 4009, 9378, 9353, 9211, 6586, 6387, 4684, 644168, 2044, 57451, 23114, 57556, 288, 2676, 57731, 3800, 1946, 5649, 2737	1732	159	16792	2378055688701030	0.002593461723352619	2.16402e+11	2.13126e+11
GOTERM_BP_DIRECT	GO:0007169~transmembrane receptor protein tyrosine kinase signaling pathway	28	1.2981e+16	8.39054e+07	6098, 9068, 4593, 4058, 3084, 1436, 3815, 695, 2322, 238, 11122, 55824, 50852, 5979, 7010, 4145, 2066, 26228, 115727, 284948, 660, 4915, 640, 4916, 55359, 2675, 4919, 924	1732	96	16792	2827752117013080	0.0038722727351263586	2.98445e+11	2.93927e+11
GOTERM_BP_DIRECT	GO:0019228~neuronal action potential	14	0.6490496059341678	1.19931e+10	11280, 5023, 6332, 6335, 54112, 3737, 288, 2898, 2852, 1134, 10242, 6328, 6329, 3736	1732	28	16792	4847575057736720	0.005530275654711758	3.96116e+12	3.90119e+11
GOTERM_BP_DIRECT	GO:0007187~G-protein coupled receptor signaling pathway, coupled to cyclic nucleotide second messenger	18	0.8344923504867872	1.45977e+10	7253, 7433, 6751, 6753, 6752, 11251, 3363, 23566, 3360, 1129, 155, 1269, 1268, 4543, 4852, 2829, 4886, 5745	1732	46	16792	3.79375e+16	0.0067272523445075505	4.44262e+12	4.37537e+12
GOTERM_BP_DIRECT	GO:0007188~adenylate cyclase-modulating G-protein coupled receptor signaling pathway	16	0.7417709782104774	1.53724e+09	2770, 9340, 1129, 154, 155, 554, 147, 1268, 2775, 2642, 2587, 2641, 108, 5567, 5734, 5745	1732	37	16792	4192497347231750	0.007083001502327213	4.44262e+12	4.37537e+12
GOTERM_BP_DIRECT	GO:0050808~synapse organization	15	0.6954102920723227	1.78867e+09	5063, 7143, 5098, 347730, 9723, 22871, 23114, 491, 57502, 1501, 116442, 80059, 6623, 6622, 4009	1732	33	16792	4406886416124290	0.008236691970703758	4.86517e+11	4.79152e+11
GOTERM_BP_DIRECT	GO:0007166~cell surface receptor signaling pathway	55	2.54984e+16	2.12651e+09	5540, 6751, 6750, 9340, 154, 54112, 951, 284217, 23284, 117, 6865, 4886, 4887, 51567, 4888, 6869, 4889, 8743, 1908, 57556, 84873, 2674, 23495, 1907, 5028, 5745, 10103, 7102, 1285, 105379861, 1910, 575, 577, 2642, 930, 8989, 4543, 10990, 51348, 11126, 3977, 283383, 939, 7433, 6344, 4881, 7434, 1132, 441631, 10800, 84059, 10563, 3820, 3821, 948	1732	274	16792	1.94611e+16	0.0097848228291193	5.33733e+11	5.25654e+11
GOTERM_BP_DIRECT	GO:0007612~learning	20	0.927213722763097	2.19311e+09	266743, 9378, 7122, 6543, 1141, 590, 5071, 22986, 4915, 57502, 1996, 57338, 2258, 84502, 5764, 5577, 10396, 6900, 6547, 1816	1732	57	16792	3401807058060850	0.010089700064286111	5.33733e+11	5.25654e+11
GOTERM_BP_DIRECT	GO:0007218~neuropeptide signaling pathway	28	1.2981e+16	2.47531e+09	441509, 6751, 5540, 6752, 57105, 105379861, 27344, 2742, 2587, 116, 10178, 4886, 4887, 4888, 4889, 11248, 114815, 23615, 6863, 5179, 5697, 11251, 22986, 10800, 5368, 4852, 2837, 9607	1732	101	16792	2.68776e+16	0.011380602359765457	5.72292e+10	5.63629e+11
GOTERM_BP_DIRECT	GO:0070374~positive regulation of ERK1 and ERK2 cascade	40	1854427445526190	2.60308e+10	6375, 6352, 9464, 5320, 6355, 5322, 6357, 285016, 6356, 338557, 57105, 650, 1436, 2247, 168667, 388325, 2641, 116, 6504, 4504, 4889, 6846, 7010, 6363, 6366, 6368, 2066, 9290, 2263, 388121, 80310, 2852, 148, 152007, 2255, 2651, 6359, 6358, 5028, 948	1732	175	16792	2.21603e+16	0.01196448513200099	5.73172e+10	5.64495e+11
GOTERM_BP_DIRECT	GO:0007409~axonogenesis	27	1.25174e+16	4.40069e+10	5063, 22854, 4969, 596, 575, 1496, 51761, 6900, 4744, 84189, 152330, 26050, 6285, 2263, 22865, 145581, 4958, 288, 322, 57453, 84631, 57731, 5549, 10446, 5803, 139065, 219527	1732	98	16792	2671112786916150	0.020143202624745005	9.24945e+11	9.10943e+11
GOTERM_BP_DIRECT	GO:0008217~regulation of blood pressure	21	0.9735744089012517	4.85609e+09	5023, 4881, 6863, 4883, 29953, 3043, 2053, 3162, 206338, 1910, 774, 477, 2642, 1113, 257313, 5742, 6446, 4852, 4886, 3952, 94	1732	65	16792	3132279268076030	0.02220439393039053	9.76286e+11	9.61506e+11
GOTERM_BP_DIRECT	GO:0071294~cellular response to zinc ion	11	0.5099675475197033	5.08382e+09	4493, 4494, 2742, 4495, 4496, 4499, 4500, 4489, 4501, 4502, 3777	1732	19	16792	5612981645800410	0.023233492431281144	9.79483e+10	9.64655e+11
GOTERM_BP_DIRECT	GO:0006813~potassium ion transport	24	1.11266e+16	5.62796e+09	9312, 7881, 123041, 482, 3737, 3738, 477, 27012, 10242, 3773, 3752, 3785, 3741, 3754, 6833, 3777, 3755, 3788, 3778, 3756, 3746, 3779, 3768, 3736	1732	82	16792	2.8376e+16	0.025688068986632118	0.0010409478266716204	0.0010251895334477852
GOTERM_BP_DIRECT	GO:0006810~transport	64	2.96708e+16	6.13967e+10	5023, 6555, 4135, 1261, 1381, 1181, 1259, 1258, 1179, 284612, 1134, 4884, 8647, 10894, 2903, 414332, 83394, 22802, 6564, 9635, 2562, 2561, 1193, 482, 367, 284723, 489, 1188, 9429, 54207, 6717, 8671, 5243, 6530, 2892, 222553, 491, 492, 774, 2566, 2169, 2167, 9638, 53405, 10351, 730005, 9717, 9058, 7276, 6542, 5375, 5730, 200931, 134829, 153328, 2898, 343, 2897, 788, 2893, 85300, 8912, 866, 6536	1732	348	16792	1.78302e+16	0.02799070172473106	0.001091916203394884	0.0010753863300735948
GOTERM_BP_DIRECT	GO:1903779~regulation of cardiac conduction	19	0.880853036624942	7.24247e+10	6263, 5350, 4880, 4881, 6543, 491, 492, 482, 2281, 493, 6261, 477, 489, 844, 845, 5348, 4842, 6547, 53826	1732	56	16792	3289425932035630	0.03293475898124498	0.0012396551864357554	0.001220888780066702
GOTERM_BP_DIRECT	GO:0006940~regulation of smooth muscle contraction	10	0.4636068613815485	7.50656e+09	1129, 154, 9312, 51196, 1136, 477, 1264, 1143, 857, 150	1732	16	16792	6059468822170900	0.034114976841312594	0.0012396551864357554	0.001220888780066702
GOTERM_BP_DIRECT	GO:0051965~positive regulation of synapse assembly	20	0.927213722763097	8.90517e+09	23768, 9378, 347730, 94030, 22871, 147381, 22865, 23316, 4915, 4916, 575, 577, 23284, 84631, 54674, 84189, 1946, 26050, 139065, 64084	1732	62	16792	3.12747e+16	0.04034139455119512	0.0014199135773970792	0.0013984183459053417
GOTERM_BP_DIRECT	GO:0035725~sodium ion transmembrane transport	22	1.01994e+16	9.23085e+06	6340, 8671, 6561, 11280, 6330, 10050, 6332, 6335, 9963, 6543, 26504, 123041, 57030, 6568, 10021, 6328, 6338, 8647, 6547, 6327, 55800, 6329	1732	73	16792	2.92183e+16	0.04178550652221713	0.0014227810636980207	0.001401242423027852
GOTERM_BP_DIRECT	GO:0019233~sensory perception of pain	18	0.8344923504867872	1.0027e+11	4692, 7345, 6863, 5179, 6335, 1141, 1910, 3737, 1269, 1268, 1740, 116, 623, 8989, 5028, 4886, 55800, 2903	1732	52	16792	3356013501510030	0.04530651860264867	0.0014956361115381596	0.001472994561406743
GOTERM_BP_DIRECT	GO:0007267~cell-cell signaling	50	2.31803e+16	1.13785e+11	7483, 6352, 6355, 6751, 5100, 6750, 6357, 6753, 6752, 23166, 153, 154, 155, 2623, 116, 712, 7253, 23615, 7010, 8743, 6366, 6368, 1908, 29953, 206338, 79368, 367, 6359, 6375, 5241, 5125, 2254, 650, 168620, 651, 6423, 6863, 7434, 5697, 2263, 2259, 147, 2258, 148, 3586, 945, 10563, 946, 8839, 9607	1732	254	16792	1.90849e+16	0.05125450390576136	0.0016441999419721434	0.0016193093719163367
GOTERM_BP_DIRECT	GO:0042391~regulation of membrane potential	22	1.01994e+16	1.46235e+11	22999, 9783, 340273, 9699, 1261, 1811, 2899, 1259, 1258, 115111, 1136, 1134, 120892, 140730, 8912, 10021, 3741, 3778, 1836, 3756, 11149, 3736	1732	75	16792	2843910700538870	0.06538415878143833	0.0020490668093318563	0.002018047199328995
GOTERM_BP_DIRECT	GO:0043410~positive regulation of MAPK cascade	23	1.0663e+16	1.5686e+10	2254, 2263, 3570, 9283, 57161, 4804, 154, 3815, 650, 4915, 155, 2852, 367, 147, 3479, 148, 2322, 2255, 6657, 3952, 6899, 1902, 939	1732	81	16792	2752943859949240	0.06996472269454723	0.0021332997673764653	0.0021010050044620292
GOTERM_BP_DIRECT	GO:0001764~neuron migration	27	1.25174e+16	1.69356e+11	9201, 4692, 9423, 2823, 474, 8929, 23284, 84623, 92737, 4147, 6900, 10752, 347733, 4208, 8941, 6387, 644168, 460, 57556, 4915, 4916, 2258, 2676, 1641, 79625, 4137, 5649	1732	105	16792	2493038601121740	0.07532312378608796	0.002237436068154518	0.0022035648473995835
GOTERM_BP_DIRECT	GO:0035589~G-protein coupled purinergic nucleotide receptor signaling pathway	9	0.4172461752433936	2.12946e+11	29909, 5030, 286530, 53829, 27334, 5028, 9934, 64805, 2857	1732	14	16792	6232596502804350	0.09377465588193756	0.0027351730905422903	0.0026937669235141846
GOTERM_BP_DIRECT	GO:0006936~muscle contraction	27	1.25174e+16	2.41839e+11	7169, 6332, 25802, 4606, 4629, 1410, 1674, 6865, 8987, 10398, 72, 6329, 9499, 7111, 7433, 6442, 10580, 8082, 6261, 84676, 2775, 8912, 8736, 10021, 5348, 3768, 4638	1732	107	16792	2.44644e+16	0.10580151028216178	0.0030223284309104682	0.002976575189093052
GOTERM_BP_DIRECT	GO:0060078~regulation of postsynaptic membrane potential	11	0.5099675475197033	2.66033e+11	11280, 2259, 6330, 6332, 116, 6335, 10021, 6328, 6327, 55800, 6329	1732	22	16792	4847575057736720	0.1157500192102745	0.003237206218509647	0.003188200069007987
GOTERM_BP_DIRECT	GO:0007165~signal transduction	163	7556791840519230	2.87527e+11	5023, 6355, 9745, 5145, 5662, 6357, 30818, 8654, 6356, 4058, 8412, 56896, 2668, 3359, 3479, 115, 238, 5137, 5138, 6504, 8404, 94, 10894, 54518, 5152, 5153, 6368, 1908, 2562, 29953, 54360, 1193, 206338, 10788, 1501, 3805, 367, 2676, 84676, 3489, 55698, 6359, 2837, 6375, 5563, 4355, 128611, 8153, 3815, 126669, 117289, 814, 50852, 9912, 10752, 10235, 816, 199920, 27181, 50859, 4360, 9378, 6387, 5179…	1732	1161	16792	1.36116e+16	0.12449488207013815	0.0034090351319565736	0.0033574277662046363
GOTERM_BP_DIRECT	GO:0006811~ion transport	30	1.39082e+16	2.97782e+11	6550, 5023, 1143, 1141, 206358, 123041, 1811, 3359, 1136, 8989, 6568, 6548, 6547, 6549, 6505, 1836, 389816, 160728, 26507, 6564, 6543, 246213, 2561, 57030, 115111, 2555, 6578, 79849, 285195, 219527	1732	127	16792	2.29019e+16	0.12863668709063714	0.00344235543311184	0.0033902436510361853
GOTERM_BP_DIRECT	GO:0034765~regulation of ion transmembrane transport	27	1.25174e+16	4.7627e+11	11280, 6332, 6335, 3737, 3738, 56479, 773, 774, 3773, 53405, 3752, 6328, 3754, 3778, 3756, 6329, 140738, 3736, 9312, 170850, 27012, 8912, 3785, 10021, 54207, 3745, 3768	1732	111	16792	2358279757817860	0.19766788265039947	0.0053714000212705115	0.005290085574581728
GOTERM_BP_DIRECT	GO:0006954~inflammatory response	64	2.96708e+16	9.0641e+10	6352, 6355, 6357, 6356, 23166, 26279, 2350, 4804, 51284, 316, 5732, 2829, 11343, 6869, 959, 5737, 7098, 4064, 6363, 729230, 6366, 5354, 6368, 1393, 259197, 1269, 55655, 6359, 5742, 6358, 80274, 6335, 2053, 650, 1436, 2206, 1238, 3815, 81793, 1036, 654, 6403, 4225, 7857, 814, 6846, 939, 5294, 9971, 9734, 6387, 6863, 5806, 5729, 3827, 2852, 2532, 51311, 3586, 623, 10563, 6614, 56603, 8639	1732	379	16792	1.63718e+16	0.3423897375294258	0.009979138889820148	0.009828070610778752
GOTERM_BP_DIRECT	GO:0007189~adenylate cyclase-activating G-protein coupled receptor signaling pathway	16	0.7417709782104774	1.01334e+12	7253, 4883, 154, 5729, 111, 155, 114131, 2642, 115, 2587, 5732, 108, 5734, 5745, 1816, 5737	1732	50	16792	3102448036951500	0.37411719532685983	0.010896939437974526	0.010731977119493079
GOTERM_BP_DIRECT	GO:0008015~blood circulation	15	0.6954102920723227	1.1096e+12	5350, 5540, 6387, 1908, 4223, 1285, 3363, 105379861, 10021, 4852, 4886, 94, 4888, 2837, 6846	1732	45	16792	3.23172e+16	0.40136691754312126	0.011660862524939797	0.011484335626854636
GOTERM_BP_DIRECT	GO:0071377~cellular response to glucagon stimulus	14	0.6490496059341678	1.1791e+12	94235, 9340, 111, 54331, 2788, 2785, 2642, 115, 2641, 5577, 51764, 108, 5105, 5567	1732	40	16792	3.3933e+16	0.4203026255455595	0.012079493967937439	0.011896629656139078
GOTERM_BP_DIRECT	GO:0086091~regulation of heart rate by cardiac conduction	13	0.602688919796013	1.20168e+12	9992, 6330, 29119, 781, 287, 783, 10021, 3752, 3741, 857, 6327, 55800, 1824	1732	35	16792	3.60106e+16	0.42632377587137427	0.012079493967937439	0.011896629656139078
GOTERM_BP_DIRECT	GO:0071276~cellular response to cadmium ion	9	0.4172461752433936	1.29715e+12	4493, 4494, 8644, 4495, 4496, 4489, 4501, 4504, 3162	1732	17	16792	5132726531721230	0.4511005085662514	0.012761723937446274	0.012568531749811923
GOTERM_BP_DIRECT	GO:1902476~chloride transmembrane transport	23	1.0663e+16	1.51838e+10	441509, 22802, 9635, 266675, 63982, 2562, 2561, 203859, 1193, 1181, 57030, 1811, 115111, 2566, 54831, 2742, 2555, 1179, 1188, 53405, 5348, 1836, 50636	1732	93	16792	2.39773e+16	0.5044812742179218	0.014627017218958368	0.01440558746002085
GOTERM_BP_DIRECT	GO:0006816~calcium ion transport	20	0.927213722763097	1.94898e+11	6263, 5350, 6352, 6355, 1141, 491, 6261, 59284, 781, 10800, 773, 116443, 489, 1179, 4852, 5579, 857, 64072, 815, 6717	1732	76	16792	2.55136e+16	0.5939565362026298	0.018391984456611752	0.018113559086377577
GOTERM_BP_DIRECT	GO:0021549~cerebellum development	13	0.602688919796013	2.19423e+12	8941, 6751, 4760, 6753, 93986, 6752, 1272, 57502, 5764, 10891, 4009, 1902, 3746	1732	37	16792	3406404094625800	0.6374973867001182	0.020292245293134	0.019985052998471503
GOTERM_BP_DIRECT	GO:0051480~regulation of cytosolic calcium ion concentration	12	0.5563282336578581	2.24144e+12	5350, 794, 1258, 2852, 10590, 5145, 57113, 857, 64072, 491, 6261, 2281	1732	32	16792	3635681293302540	0.6453262140946993	0.02032236571974633	0.02001471744976747
GOTERM_BP_DIRECT	GO:0008202~steroid metabolic process	14	0.6490496059341678	2.66967e+12	7364, 8644, 7367, 7366, 25830, 1646, 6817, 27284, 1576, 54576, 57016, 6799, 54658, 2538	1732	43	16792	3156560502712280	0.7090552086969835	0.02373955656244502	0.023380177462235
GOTERM_BP_DIRECT	GO:0055085~transmembrane transport	44	2039870190078810	3.18382e+12	7881, 5243, 10050, 6530, 340273, 6555, 10350, 8170, 63027, 80736, 55244, 55640, 201780, 596, 115584, 23460, 6568, 10351, 119, 84102, 160728, 9058, 136306, 219855, 159963, 6561, 9899, 6543, 79085, 153328, 57030, 220963, 10349, 55530, 283537, 387700, 225, 51310, 150000, 60482, 6833, 4118, 151295, 148808	1732	244	16792	1.74831e+16	0.770633648362167	0.027777365165966898	0.027356860070461345
GOTERM_BP_DIRECT	GO:0045926~negative regulation of growth	9	0.4172461752433936	3.33872e+11	4493, 4494, 4495, 4496, 4499, 4500, 4489, 4501, 4502	1732	19	16792	4592439528382150	0.7864925446601441	0.02858936573249101	0.028156568240865928
GOTERM_BP_DIRECT	GO:0015701~bicarbonate transport	14	0.6490496059341678	3.43538e+12	8671, 6005, 3043, 23632, 3040, 57282, 1811, 771, 760, 762, 115111, 766, 759, 1836	1732	44	16792	3.08482e+16	0.7958283443866565	0.0288822048797817	0.02844497426957739
GOTERM_BP_DIRECT	GO:0001964~startle response	8	0.3708854891052387	3.72291e+11	5179, 64478, 84189, 2903, 3756, 5071, 3084, 3736	1732	15	16792	5170746728252500	0.8212549983557417	0.03020130765189379	0.029744107925329652
GOTERM_BP_DIRECT	GO:0007215~glutamate receptor signaling pathway	8	0.3708854891052387	3.72291e+11	2899, 2898, 2897, 6751, 2893, 2892, 3745, 2903	1732	15	16792	5170746728252500	0.8212549983557417	0.03020130765189379	0.029744107925329652
GOTERM_BP_DIRECT	GO:0018108~peptidyl-tyrosine phosphorylation	31	1.43718e+16	4.02215e+12	9542, 4593, 4058, 2254, 2252, 3084, 1436, 3815, 695, 2247, 1950, 2202, 2322, 238, 4921, 5979, 1439, 285220, 7010, 2045, 2066, 2044, 2263, 2043, 4915, 4916, 3568, 4919, 2255, 145957, 5649	1732	153	16792	1.96438e+16	0.8443609854753462	0.03206623852150918	0.031580806709981146
GOTERM_BP_DIRECT	GO:0007417~central nervous system development	26	1205377839592020	4.64702e+12	9201, 4692, 10370, 64377, 6456, 1280, 474, 51440, 92737, 4884, 50674, 6900, 6285, 5455, 5071, 1404, 27330, 54221, 2897, 57453, 1641, 29114, 4118, 7704, 5649, 5803	1732	120	16792	2.10062e+16	0.8834323332387342	0.03642006638591607	0.03586872455048914
GOTERM_BP_DIRECT	GO:0019934~cGMP-mediated signaling	6	0.27816411682892905	4.96049e+11	1910, 5152, 5138, 5139, 79849, 948	1732	8	16792	7271362586605080	0.899167824075997	0.03822881133402232	0.03765008797905226
GOTERM_BP_DIRECT	GO:0043270~positive regulation of ion transport	5	0.23180343069077425	5.16535e+11	1128, 5023, 5028, 3952, 64805	1732	5	16792	969515011547344	0.9082854352295802	0.03915503292747464	0.038562288051842454
GOTERM_BP_DIRECT	GO:0006935~chemotaxis	26	1205377839592020	6.01926e+11	6352, 6355, 6357, 5168, 6356, 1240, 1238, 2247, 1794, 1672, 56477, 2829, 3897, 2826, 116173, 3071, 729230, 6387, 6368, 11251, 10800, 1524, 643, 10803, 6359, 51554	1732	122	16792	2.06618e+16	0.9382179245868584	0.04426826187929474	0.04359811085603552
GOTERM_BP_DIRECT	GO:0007158~neuron cell-cell adhesion	8	0.3708854891052387	6.03136e+11	7143, 9378, 57502, 4685, 22871, 152330, 5979, 460	1732	16	16792	484757505773672	0.9385629299801842	0.04426826187929474	0.04359811085603552
GOTERM_BP_DIRECT	GO:0071456~cellular response to hypoxia	22	1.01994e+16	6.56588e+11	6285, 5740, 6422, 64506, 3162, 56776, 596, 10449, 114131, 1179, 79625, 2168, 5764, 10891, 5105, 6548, 3776, 6547, 3777, 6517, 4504, 3779	1732	96	16792	2.22181e+16	0.9520243792461975	0.047438517794626156	0.046720374142890896
GOTERM_BP_DIRECT	GO:0007193~adenylate cyclase-inhibiting G-protein coupled receptor signaling pathway	14	0.6490496059341678	6.94035e+10	6752, 4883, 11251, 2770, 9283, 64805, 111, 333, 115, 5028, 108, 4886, 4887, 1902	1732	47	16792	2.88792e+16	0.9596568108106796	0.049372592631828374	0.048625170165516096
GOTERM_BP_DIRECT	GO:0008016~regulation of heart contraction	11	0.5099675475197033	7.6646e+11	1129, 5350, 7068, 774, 2775, 1674, 8912, 27129, 5348, 3768, 6717	1732	31	16792	3440214557103470	0.9711449626965675	0.05369866353592394	0.05288575124191124
GOTERM_BP_DIRECT	GO:0002548~monocyte chemotaxis	13	0.602688919796013	8.04829e+11	6375, 6352, 6363, 6355, 6366, 6368, 6357, 6356, 2350, 3570, 6359, 6358, 6846	1732	42	16792	3000879797646540	0.9758392938606549	0.0555452130949206	0.05470434697972933
GOTERM_BP_DIRECT	GO:0098655~cation transmembrane transport	14	0.6490496059341678	8.63212e+11	285242, 6584, 5023, 1143, 1141, 22953, 84239, 3359, 57156, 1136, 1134, 10396, 84102, 170572	1732	48	16792	2827752117013080	0.981559677104655	0.05869840892303071	0.05780980844192946
GOTERM_BP_DIRECT	GO:0007271~synaptic transmission, cholinergic	12	0.5563282336578581	9.15525e+11	1129, 1128, 285242, 3359, 1136, 1134, 1143, 1132, 1141, 60482, 79608, 170572	1732	37	16792	3144373010423810	0.9855248896835301	0.0613534140079788	0.06042462097585109
GOTERM_BP_DIRECT	GO:0048265~response to pain	8	0.3708854891052387	9.34531e+11	1910, 774, 6530, 6863, 8989, 6869, 5649, 5979	1732	17	16792	4562423583752200	0.9867438087089877	0.06173243042408425	0.06079789968669543
GOTERM_BP_DIRECT	GO:0070588~calcium ion transmembrane transport	25	1.15902e+16	9.70507e+11	491, 492, 123041, 493, 59284, 2823, 773, 774, 8989, 5138, 6547, 2903, 140738, 6263, 162514, 6543, 255231, 64805, 783, 114780, 116443, 57113, 489, 8912, 140803	1732	119	16792	2036796242746520	0.9887771659090737	0.06320599677815118	0.062249158591630716
GOTERM_BP_DIRECT	GO:0050729~positive regulation of inflammatory response	18	0.8344923504867872	9.95086e+11	7098, 6375, 6352, 729230, 5320, 6355, 6368, 6357, 6356, 185, 51284, 81793, 2167, 6359, 5138, 6358, 5734, 6846	1732	73	16792	2.39058e+16	0.9899839870825959	0.06390665722151664	0.0629392121511217
GOTERM_BP_DIRECT	GO:0010459~negative regulation of heart rate	6	0.27816411682892905	0.0010212475867892568	5350, 6863, 57731, 80763, 2281, 6717	1732	9	16792	6463433410315620	0.9911262853020357	0.06468834029196607	0.06370906178408597
GOTERM_BP_DIRECT	GO:0052696~flavonoid glucuronidation	9	0.4172461752433936	0.0010651298378106053	7365, 7364, 167127, 79799, 7367, 7366, 54576, 54575, 54658	1732	22	16792	3.9662e+16	0.992757473734097	0.06655622121670593	0.06554866596472293
GOTERM_BP_DIRECT	GO:0060291~long-term synaptic potentiation	12	0.5563282336578581	0.0011700085624832346	7143, 6285, 4915, 347730, 6543, 5764, 6622, 22871, 6547, 6616, 2903, 5649	1732	38	16792	3061626352254770	0.995543033970549	0.07026129341457762	0.0691976492668656
GOTERM_BP_DIRECT	GO:0007631~feeding behavior	12	0.5563282336578581	0.0011700085624832346	105379861, 4915, 23615, 5540, 2641, 5697, 4852, 4886, 4887, 4888, 4889, 257194	1732	38	16792	3061626352254770	0.995543033970549	0.07026129341457762	0.0691976492668656
GOTERM_BP_DIRECT	GO:0019933~cAMP-mediated signaling	12	0.5563282336578581	0.0011700085624832346	111, 115, 116, 4883, 9699, 117, 1672, 5138, 108, 2044, 5139, 9472	1732	38	16792	3061626352254770	0.995543033970549	0.07026129341457762	0.0691976492668656
GOTERM_BP_DIRECT	GO:0010880~regulation of release of sequestered calcium ion into cytosol by sarcoplasmic reticulum	8	0.3708854891052387	0.0013940511140398478	1756, 201140, 845, 9472, 1193, 2946, 2281, 6717	1732	18	16792	4308955606877080	0.9984204094680683	0.08264220963231098	0.08139113811971112
GOTERM_BP_DIRECT	GO:0060079~excitatory postsynaptic potential	10	0.4636068613815485	0.001440450513215631	266743, 2898, 1136, 120892, 6622, 2903, 4208, 2901, 57030, 124925	1732	28	16792	3.46255e+16	0.9987258104483537	0.08431193890011492	0.08303559034410106
GOTERM_BP_DIRECT	GO:0048791~calcium ion-regulated exocytosis of neurotransmitter	12	0.5563282336578581	0.001479923198211448	22999, 102724488, 148281, 773, 9783, 6861, 143425, 6860, 9699, 140730, 22895, 341359	1732	39	16792	2.98312e+16	0.998938671176832	0.08553956085662169	0.08424462805818668
GOTERM_BP_DIRECT	GO:0006955~immune response	64	2.96708e+16	0.001566589898332298	6352, 93035, 6355, 6398, 6357, 6356, 3001, 8174, 1380, 57105, 4804, 27283, 1215, 3512, 10178, 714, 5734, 2826, 959, 161725, 6363, 729230, 8743, 5199, 6366, 7850, 6368, 259197, 3603, 1269, 643, 27299, 6359, 6358, 924, 10225, 5168, 5169, 29802, 1240, 2206, 1238, 1511, 81793, 730, 654, 974, 1672, 56477, 939, 7433, 6387, 11251, 284948, 1521, 2213, 10803, 126259, 3543, 3586, 51554, 54900, 10563, 948	1732	421	16792	1473847048433010	0.9992895356178105	0.08943100851714254	0.08807716539512697
GOTERM_BP_DIRECT	GO:0030855~epithelial cell differentiation	17	0.7881316643486325	0.001706941830345954	7263, 10170, 1066, 2263, 2494, 1646, 27284, 151449, 3861, 6876, 50674, 2939, 6899, 2938, 6943, 11005, 54825	1732	70	16792	2.35454e+16	0.9996291241022821	0.09625486614048404	0.09479772067555456
GOTERM_BP_DIRECT	GO:0046426~negative regulation of JAK-STAT cascade	12	0.5563282336578581	0.001853914726348648	23768, 339977, 1634, 57689, 347730, 4760, 1101, 80059, 94030, 857, 64922, 146760	1732	40	16792	2.90855e+16	0.9998122610029142	0.1020535916028113	0.10050866266418743
GOTERM_BP_DIRECT	GO:0007190~activation of adenylate cyclase activity	12	0.5563282336578581	0.001853914726348648	7253, 154, 155, 111, 554, 115, 116, 7434, 108, 10486, 1816, 153	1732	40	16792	2.90855e+16	0.9998122610029142	0.1020535916028113	0.10050866266418743
GOTERM_BP_DIRECT	GO:0008344~adult locomotory behavior	14	0.6490496059341678	0.0019235990672097486	7253, 7111, 6387, 23544, 5071, 163175, 2668, 80243, 477, 6623, 6622, 84189, 10752, 124925	1732	52	16792	2.61023e+16	0.9998640587856409	0.10464378925621032	0.10305964884791995
GOTERM_BP_DIRECT	GO:0006855~drug transmembrane transport	8	0.3708854891052387	0.0020124887260446244	6570, 55244, 6584, 5243, 340273, 9429, 10351, 5205	1732	19	16792	4082168469673020	0.9999099480928398	0.10552363246505926	0.10392617263102938
GOTERM_BP_DIRECT	GO:0010881~regulation of cardiac muscle contraction by regulation of the release of sequestered calcium ion	8	0.3708854891052387	0.0020124887260446244	1756, 5350, 287, 477, 845, 1193, 2946, 2281	1732	19	16792	4082168469673020	0.9999099480928398	0.10552363246505926	0.10392617263102938
GOTERM_BP_DIRECT	GO:0051924~regulation of calcium ion transport	9	0.4172461752433936	0.0020310560746951284	781, 5350, 287, 596, 774, 5023, 816, 64805, 6717	1732	24	16792	363568129330254	0.9999173713148266	0.10552363246505926	0.10392617263102938
GOTERM_BP_DIRECT	GO:0035235~ionotropic glutamate receptor signaling pathway	9	0.4172461752433936	0.0020310560746951284	2899, 2898, 2897, 116443, 2893, 2892, 2890, 2903, 2901	1732	24	16792	363568129330254	0.9999173713148266	0.10552363246505926	0.10392617263102938
GOTERM_BP_DIRECT	GO:0014066~regulation of phosphatidylinositol 3-kinase signaling	18	0.8344923504867872	0.0021525776870365463	9542, 9365, 2254, 2066, 2252, 2263, 3084, 26051, 3815, 2247, 1950, 930, 2255, 634, 152831, 145957, 50852, 957	1732	78	16792	2.23734e+16	0.9999529475435962	0.11059465805396657	0.10892043096404924
GOTERM_BP_DIRECT	GO:0043406~positive regulation of MAP kinase activity	15	0.6954102920723227	0.002234554214465068	5294, 8654, 1908, 150, 148252, 3815, 80310, 2247, 1950, 2322, 120892, 1991, 54769, 10178, 4208	1732	59	16792	2464868673425450	0.9999678191907092	0.1135448207438074	0.11182593288652658
GOTERM_BP_DIRECT	GO:0007200~phospholipase C-activating G-protein coupled receptor signaling pathway	16	0.7417709782104774	0.0024930891654368044	5030, 4883, 2099, 185, 10800, 57105, 1910, 51196, 147, 148, 2587, 51764, 5028, 5745, 6869, 2837	1732	66	16792	2350339421932950	0.9999902908173087	0.1253048293584759	0.12340791368912182
GOTERM_BP_DIRECT	GO:1901379~regulation of potassium ion transmembrane transport	7	0.3245248029670839	0.0026174400663776017	80333, 9992, 7881, 30818, 30820, 1804, 57628	1732	15	16792	4524403387220930	0.9999945446296833	0.13014024588096806	0.12817012970197417
GOTERM_BP_DIRECT	GO:0050853~B cell receptor signaling pathway	14	0.6490496059341678	0.002763553712722472	3071, 640, 596, 695, 973, 89857, 930, 974, 3543, 952, 100423062, 5336, 5579, 4208	1732	54	16792	2.51356e+16	0.9999972291661111	0.13459441273932032	0.13255686756376833
GOTERM_BP_DIRECT	GO:0009813~flavonoid biosynthetic process	8	0.3708854891052387	0.002823455457550621	7365, 7364, 167127, 79799, 7367, 7366, 54575, 54658	1732	20	16792	3.87806e+16	0.9999979011559909	0.13459441273932032	0.13255686756376833
GOTERM_BP_DIRECT	GO:0019229~regulation of vasoconstriction	8	0.3708854891052387	0.002823455457550621	477, 148, 1908, 10242, 1907, 3741, 150, 185	1732	20	16792	3.87806e+16	0.9999979011559909	0.13459441273932032	0.13255686756376833
GOTERM_BP_DIRECT	GO:0030318~melanocyte differentiation	8	0.3708854891052387	0.002823455457550621	1910, 3815, 596, 5873, 1908, 7306, 4208, 2737	1732	20	16792	3.87806e+16	0.9999979011559909	0.13459441273932032	0.13255686756376833
GOTERM_BP_DIRECT	GO:0007156~homophilic cell adhesion via plasma membrane adhesion molecules	29	1.34446e+16	0.0030136640049668924	5100, 5101, 56131, 28513, 57526, 54798, 53841, 84623, 57863, 634, 11122, 64072, 57549, 253559, 5979, 221935, 8641, 5098, 64881, 5099, 64405, 259197, 57453, 56145, 56101, 57575, 1824, 64084, 54825	1732	158	16792	1.77949e+16	0.9999991312605817	0.14094621089996826	0.1388125096103926
GOTERM_BP_DIRECT	GO:0040012~regulation of locomotion	5	0.23180343069077425	0.003048144699393777	7253, 1128, 120892, 1132, 6622	1732	7	16792	6925107225338170	0.9999992596524244	0.14094621089996826	0.1388125096103926
GOTERM_BP_DIRECT	GO:0046069~cGMP catabolic process	5	0.23180343069077425	0.003048144699393777	5152, 5153, 5136, 8654, 5138	1732	7	16792	6925107225338170	0.9999992596524244	0.14094621089996826	0.1388125096103926
GOTERM_BP_DIRECT	GO:0071392~cellular response to estradiol stimulus	10	0.4636068613815485	0.0031658281209192055	2852, 6751, 6753, 6752, 3586, 6422, 10891, 54658, 2099, 1393	1732	31	16792	3.12747e+16	0.9999995710863406	0.1449385072389149	0.14274436893728776
GOTERM_BP_DIRECT	GO:0007588~excretion	11	0.5099675475197033	0.0033930838034877614	1811, 6340, 364, 6344, 554, 1188, 2981, 6865, 6338, 81693, 3162	1732	37	16792	2.88234e+16	0.9999998505491065	0.1530304929895751	0.15071385490366024
GOTERM_BP_DIRECT	GO:0071560~cellular response to transforming growth factor beta stimulus	13	0.602688919796013	0.0034087674692747046	6375, 7123, 6660, 5179, 6422, 1524, 80310, 10891, 5138, 5139, 857, 94, 4208	1732	49	16792	2572182683697030	0.9999998610381944	0.1530304929895751	0.15071385490366024
GOTERM_BP_DIRECT	GO:0007613~memory	15	0.6954102920723227	0.0036458081890153845	6285, 4593, 6543, 1141, 22986, 1524, 57338, 2258, 1268, 8516, 54207, 3776, 6547, 4009, 2903	1732	62	16792	2.3456e+16	0.999999953741605	0.1620982410192994	0.1596443316613083
GOTERM_BP_DIRECT	GO:0052695~cellular glucuronidation	7	0.3245248029670839	0.0038260225534342616	7364, 79799, 7367, 7366, 54576, 54575, 54658	1732	16	16792	4241628175519630	0.9999999799584648	0.16772531039895422	0.16518621616713614
GOTERM_BP_DIRECT	GO:0007517~muscle organ development	19	0.880853036624942	0.003844914122467376	6442, 6445, 2660, 2273, 9099, 1756, 150921, 3479, 1410, 8912, 6876, 140578, 8910, 6899, 3679, 4208, 6717, 43, 11149	1732	89	16792	2069751148247130	0.9999999816410732	0.16772531039895422	0.16518621616713614
GOTERM_BP_DIRECT	GO:0050873~brown fat cell differentiation	10	0.4636068613815485	0.004008251792007412	154, 4151, 155, 2167, 10891, 9370, 5997, 6517, 51316, 153	1732	32	16792	3.02973e+16	0.9999999913991141	0.1732164138901147	0.17059419309160517
GOTERM_BP_DIRECT	GO:0010628~positive regulation of gene expression	42	1.94715e+16	0.00438617960879349	22999, 4593, 9464, 10370, 130497, 9027, 2254, 2053, 2192, 170302, 650, 3815, 10439, 51043, 55022, 554, 338, 857, 72, 4504, 54738, 5737, 4208, 7098, 5354, 5455, 9314, 9699, 5873, 1272, 5071, 26228, 23316, 287, 4915, 288, 4916, 51471, 2852, 367, 56603, 2934	1732	262	16792	1554184369656040	0.9999999985127017	0.18779346769501018	0.1849505735041255
GOTERM_BP_DIRECT	GO:0007605~sensory perception of sound	25	1.15902e+16	0.00454218689902733	7068, 1285, 146183, 1141, 491, 1280, 22953, 53405, 84189, 64072, 53904, 7275, 9455, 9750, 4640, 2562, 246213, 259236, 2561, 83715, 84059, 83641, 57731, 5205, 6899	1732	133	16792	1.8224e+16	0.9999999992793858	0.19268873597341626	0.18977173521257304
GOTERM_BP_DIRECT	GO:0017144~drug metabolic process	9	0.4172461752433936	0.0046335890873165034	66002, 2327, 124, 1576, 54576, 54658, 2330, 2053, 2329	1732	27	16792	3.23172e+16	0.9999999995286918	0.1930244679256893	0.19010238471747168
GOTERM_BP_DIRECT	GO:0015721~bile acid and bile salt transport	9	0.4172461752433936	0.0046335890873165034	9971, 201780, 53919, 6555, 634, 200931, 5205, 123264, 8647	1732	27	16792	3.23172e+16	0.9999999995286918	0.1930244679256893	0.19010238471747168
GOTERM_BP_DIRECT	GO:0008284~positive regulation of cell proliferation	67	3.10617e+16	0.004747550705102476	9423, 3167, 2350, 150, 9340, 3084, 2668, 596, 3479, 554, 116, 6504, 85453, 3952, 5737, 6285, 7253, 163747, 4145, 6489, 1908, 388585, 3570, 1271, 80310, 367, 2277, 1907, 6358, 5745, 10586, 342897, 2254, 2252, 1910, 1436, 3815, 1950, 2247, 2322, 2168, 152831, 60495, 93649, 3977, 7433, 8644, 7432, 6423, 6422, 5455, 2066, 2263, 4081, 7074, 1646, 4915, 1128, 4916, 63928, 2852, 820, 2651, 5764, 51237, …	1732	466	16792	1.39394e+16	0.9999999997224308	0.19600602196780223	0.1930388027771132
GOTERM_BP_DIRECT	GO:0007519~skeletal muscle tissue development	13	0.602688919796013	0.004836572375815262	7881, 93986, 9148, 4223, 1073, 1756, 1634, 1310, 844, 857, 4634, 4208, 11149	1732	51	16792	2.47131e+16	0.9999999998164564	0.19633808528028435	0.19336583917958802
GOTERM_BP_DIRECT	GO:0006898~receptor-mediated endocytosis	32	1.48354e+16	0.004879169860148403	5168, 5169, 23166, 3043, 2350, 3040, 154, 1238, 155, 27283, 3512, 81035, 84466, 78989, 338, 283420, 81693, 284297, 4360, 286133, 84171, 6441, 9332, 53353, 283316, 55576, 51554, 55911, 51435, 50489, 5648, 948	1732	186	16792	1.66798e+16	0.9999999998494162	0.19633808528028435	0.19336583917958802
GOTERM_BP_DIRECT	GO:0007171~activation of transmembrane receptor protein tyrosine kinase activity	6	0.27816411682892905	0.004925436395439659	154, 1136, 1950, 10718, 1946, 3084	1732	12	16792	4847575057736720	0.9999999998785467	0.19633808528028435	0.19336583917958802
GOTERM_BP_DIRECT	GO:0042312~regulation of vasodilation	6	0.27816411682892905	0.004925436395439659	154, 4881, 257313, 5028, 2837, 185	1732	12	16792	4847575057736720	0.9999999998785467	0.19633808528028435	0.19336583917958802
GOTERM_BP_DIRECT	GO:0006805~xenobiotic metabolic process	17	0.7881316643486325	0.005389867366334417	26, 7366, 134147, 1066, 2053, 6817, 2327, 27284, 1576, 1562, 5742, 6799, 8824, 9, 56603, 8639, 10	1732	78	16792	2.11305e+16	0.9999999999859747	0.21173217265248714	0.2085268845716753
GOTERM_BP_DIRECT	GO:0001508~action potential	7	0.3245248029670839	0.0054031999076543	2767, 10242, 1143, 1141, 9472, 3745, 6717	1732	17	16792	3.99212e+16	0.9999999999868175	0.21173217265248714	0.2085268845716753
GOTERM_BP_DIRECT	GO:0048015~phosphatidylinositol-mediated signaling	21	0.9735744089012517	0.005479004098184708	9542, 5294, 9365, 4883, 2254, 2066, 2252, 2263, 3084, 3815, 1436, 2247, 3479, 1950, 930, 2255, 152831, 145957, 644139, 50852, 3756	1732	106	16792	1.92074e+16	0.9999999999907331	0.21289844495803434	0.20967550137086688
GOTERM_BP_DIRECT	GO:0071313~cellular response to caffeine	5	0.23180343069077425	0.005600240809038595	6263, 10891, 845, 2946, 6261	1732	8	16792	6059468822170900	0.9999999999947263	0.2140125082726815	0.21077269954017983
GOTERM_BP_DIRECT	GO:1904322~cellular response to forskolin	5	0.23180343069077425	0.005600240809038595	111, 2770, 108, 2044, 1946	1732	8	16792	6059468822170900	0.9999999999947263	0.2140125082726815	0.21077269954017983
GOTERM_BP_DIRECT	GO:0014068~positive regulation of phosphatidylinositol 3-kinase signaling	15	0.6954102920723227	0.0057100959212427905	7010, 6352, 2066, 3084, 1634, 3815, 4915, 80310, 2852, 3479, 2322, 6403, 4653, 3952, 5649	1732	65	16792	2237342334340020	0.9999999999968359	0.2164219962280874	0.21314571168311205
GOTERM_BP_DIRECT	GO:0048247~lymphocyte chemotaxis	9	0.4172461752433936	0.005910844517059423	6363, 6355, 6366, 6368, 6357, 6356, 6359, 6358, 6846	1732	28	16792	3.1163e+16	0.9999999999987562	0.22041729876518365	0.21708053169910171
GOTERM_BP_DIRECT	GO:0086010~membrane depolarization during action potential	9	0.4172461752433936	0.005910844517059423	11280, 773, 774, 6332, 6335, 8912, 6328, 55800, 6329	1732	28	16792	3.1163e+16	0.9999999999987562	0.22041729876518365	0.21708053169910171
GOTERM_BP_DIRECT	GO:0050885~neuromuscular process controlling balance	12	0.5563282336578581	0.006017777149593238	54112, 7143, 9378, 111, 57338, 773, 84502, 53405, 491, 340784, 4747, 54715	1732	46	16792	2529169595340890	0.9999999999992436	0.22260961231775306	0.21923965711398086
GOTERM_BP_DIRECT	GO:0050919~negative chemotaxis	10	0.4636068613815485	0.006209714677179014	57556, 23768, 56920, 9353, 6586, 9723, 2045, 1946, 80031, 223117	1732	34	16792	2.85151e+16	0.9999999999996904	0.22788667196250603	0.2244368304751844
GOTERM_BP_DIRECT	GO:0042593~glucose homeostasis	20	0.927213722763097	0.006899563380551903	9971, 5166, 4760, 5563, 64478, 9370, 150, 222546, 4804, 169026, 168620, 147, 1268, 2642, 5105, 9515, 3952, 6517, 3745, 2538	1732	101	16792	1.91983e+16	0.9999999999999876	0.2512092997769449	0.24740639082703436
GOTERM_BP_DIRECT	GO:0006957~complement activation, alternative pathway	6	0.27816411682892905	0.007331397873760028	730, 1675, 5199, 733, 3075, 11326	1732	13	16792	447468466868005	0.9999999999999983	0.2586247378503176	0.25470957097109564
GOTERM_BP_DIRECT	GO:0086012~membrane depolarization during cardiac muscle cell action potential	6	0.27816411682892905	0.007331397873760028	781, 6330, 477, 10021, 6327, 55800	1732	13	16792	447468466868005	0.9999999999999983	0.2586247378503176	0.25470957097109564
GOTERM_BP_DIRECT	GO:0001878~response to yeast	6	0.27816411682892905	0.007331397873760028	5806, 7432, 820, 6863, 1991, 4852	1732	13	16792	447468466868005	0.9999999999999983	0.2586247378503176	0.25470957097109564
GOTERM_BP_DIRECT	GO:0030818~negative regulation of cAMP biosynthetic process	6	0.27816411682892905	0.007331397873760028	333, 5138, 4887, 9472, 150, 1902	1732	13	16792	447468466868005	0.9999999999999983	0.2586247378503176	0.25470957097109564
GOTERM_BP_DIRECT	GO:0006939~smooth muscle contraction	7	0.3245248029670839	0.007407774304338024	4629, 148, 1143, 3363, 1141, 2281, 4638	1732	18	16792	377033615601745	0.9999999999999988	0.2586247378503176	0.25470957097109564
GOTERM_BP_DIRECT	GO:0048662~negative regulation of smooth muscle cell proliferation	9	0.4172461752433936	0.007438817070521677	4969, 4881, 347, 9314, 4883, 7434, 10891, 9370, 3162	1732	29	16792	3008839691008990	0.999999999999999	0.2586247378503176	0.25470957097109564
GOTERM_BP_DIRECT	GO:0042594~response to starvation	10	0.4636068613815485	0.007610230740254789	114131, 5166, 6751, 2642, 2641, 6753, 116, 6752, 10891, 54658	1732	35	16792	2770042890135260	0.9999999999999996	0.26260975330550856	0.2586342596352262
GOTERM_BP_DIRECT	GO:0071356~cellular response to tumor necrosis factor	21	0.9735744089012517	0.00832821103084103	6375, 6352, 6363, 6355, 6366, 6368, 6357, 6356, 6422, 1393, 55022, 2852, 820, 2167, 10891, 338, 6359, 5105, 6358, 6517, 6846	1732	110	16792	1.85089e+16	1.0	0.28525665041932535	0.28093831877370407
GOTERM_BP_DIRECT	GO:0090102~cochlea development	8	0.3708854891052387	0.008734311395962709	4916, 2562, 246213, 2561, 3776, 84189, 3777, 491	1732	24	16792	3.23172e+16	1.0	0.2969665874627321	0.29247098600892774
GOTERM_BP_DIRECT	GO:0010976~positive regulation of neuron projection development	18	0.8344923504867872	0.008804492263389741	285016, 11075, 4058, 1272, 257194, 1756, 56963, 4915, 322, 1268, 79625, 116, 51761, 5764, 9638, 816, 5649, 5979	1732	89	16792	1.96082e+16	1.0	0.2971676804811253	0.29266903479910134
GOTERM_BP_DIRECT	GO:0051453~regulation of intracellular pH	10	0.4636068613815485	0.00923914992128528	1811, 760, 8671, 6550, 115111, 6548, 6549, 1836, 57282, 285195	1732	36	16792	2.6931e+16	1.0	0.3055831788612446	0.3009571359286566
GOTERM_BP_DIRECT	GO:0070886~positive regulation of calcineurin-NFAT signaling cascade	5	0.23180343069077425	0.009263435386760988	63928, 3479, 6548, 9472, 3084	1732	9	16792	5386194508596350	1.0	0.3055831788612446	0.3009571359286566
GOTERM_BP_DIRECT	GO:0010579~positive regulation of adenylate cyclase activity involved in G-protein coupled receptor signaling pathway	5	0.23180343069077425	0.009263435386760988	2852, 7432, 116, 1816, 283383	1732	9	16792	5386194508596350	1.0	0.3055831788612446	0.3009571359286566
GOTERM_BP_DIRECT	GO:0070100~negative regulation of chemokine-mediated signaling pathway	4	0.18544274455261936	0.009318172192784491	9353, 6352, 6586, 11240	1732	5	16792	7756120092378750	1.0	0.3055831788612446	0.3009571359286566
GOTERM_BP_DIRECT	GO:0016525~negative regulation of angiogenesis	14	0.6490496059341678	0.009551384358432377	7010, 729230, 4881, 9723, 23166, 1285, 7060, 1634, 1524, 354, 575, 577, 5764, 11005	1732	62	16792	2189227445429480	1.0	0.31102536108022055	0.3063169321711341
GOTERM_BP_DIRECT	GO:0010765~positive regulation of sodium ion transport	7	0.3245248029670839	0.00989790611000472	288, 23171, 6330, 10110, 6446, 1272, 55800	1732	19	16792	3.5719e+16	1.0	0.3134788894017933	0.30873331797918835
GOTERM_BP_DIRECT	GO:0071880~adenylate cyclase-activating adrenergic receptor signaling pathway	7	0.3245248029670839	0.00989790611000472	154, 155, 147, 115, 148, 150, 153	1732	19	16792	3.5719e+16	1.0	0.3134788894017933	0.30873331797918835
GOTERM_BP_DIRECT	GO:0060314~regulation of ryanodine-sensitive calcium-release channel activity	7	0.3245248029670839	0.00989790611000472	1756, 5350, 57338, 57158, 84502, 4842, 2281	1732	19	16792	3.5719e+16	1.0	0.3134788894017933	0.30873331797918835
GOTERM_BP_DIRECT	GO:0007263~nitric oxide mediated signal transduction	7	0.3245248029670839	0.00989790611000472	4760, 79625, 4501, 4842, 4887, 389692, 948	1732	19	16792	3.5719e+16	1.0	0.3134788894017933	0.30873331797918835

## Sheet: cc
Category	Term	Count	%	PValue	Genes	List Total	Pop Hits	Pop Total	Fold Enrichment	Bonferroni	Benjamini	FDR
GOTERM_CC_DIRECT	GO:0005887~integral component of plasma membrane	314	1.45573e+16	7.35256e-27	441509, 64399, 5023, 91653, 4058, 23166, 22871, 3084, 54112, 57502, 115, 23284, 57863, 117, 238, 911, 6900, 912, 8647, 10894, 3756, 5030, 286530, 4064, 53829, 729230, 9635, 6005, 2562, 2561, 9194, 29953, 364, 489, 55576, 5028, 60482, 1902, 3768, 5284, 10071, 8671, 7102, 5168, 5169, 1240, 2690, 491, 492, 493, 1910, 2206, 1238, 2205, 2566, 2322, 930, 931, 3773, 3776, 3777, 51308, 2208, 939, 285220,…	1893	1415	18224	2.13632e+16	4.33066e-24	4.33066e-24	4.03656e-23
GOTERM_CC_DIRECT	GO:0005886~plasma membrane	648	3004172461752430	1.18278e-18	22999, 91653, 22871, 54112, 57502, 56776, 202374, 2788, 2785, 57863, 92737, 3752, 911, 6900, 912, 3754, 3755, 10894, 3756, 57628, 115827, 286530, 729230, 2562, 2561, 9073, 9194, 729359, 23732, 2555, 2676, 2675, 2674, 55576, 924, 140803, 3768, 2318, 3782, 1240, 145270, 2690, 79674, 2206, 1238, 2205, 57526, 2566, 2322, 930, 3773, 3776, 3897, 10752, 3777, 815, 4504, 3778, 816, 3779, 2208, 939, 22866…	1893	4121	18224	1.51379e+16	6.96658e-19	3.48329e-18	3.24673e-17
GOTERM_CC_DIRECT	GO:0016021~integral component of membrane	734	3402874362540560	1.31226e-09	285671, 1582, 1580, 57502, 148753, 1576, 92737, 92736, 3754, 10894, 3756, 642968, 57628, 136306, 286530, 729230, 2562, 2561, 9073, 2681, 23732, 169693, 5827, 79762, 2555, 924, 140803, 730130, 3782, 2330, 1240, 145270, 55340, 2690, 27065, 2327, 2205, 57526, 2566, 79799, 148534, 388325, 2322, 121256, 930, 3773, 10990, 3776, 3897, 10752, 3777, 3778, 730005, 2208, 2329, 27181, 66002, 285220, 66000, 4…	1893	5163	18224	1.36863e+16	7.72919e-08	2.5764e-07	2.40143e-07
GOTERM_CC_DIRECT	GO:0005615~extracellular space	229	1061659712563740	150.366	6352, 93035, 9068, 6355, 6357, 392255, 6356, 22871, 118427, 3084, 4969, 57502, 354, 3512, 284217, 10418, 387695, 116, 2662, 80763, 8404, 23615, 6363, 6366, 8425, 6368, 1908, 729238, 54360, 6359, 1907, 6358, 4852, 5284, 6375, 26, 5168, 29802, 1360, 2690, 1117, 1359, 10516, 1358, 10637, 1356, 1113, 2202, 931, 4504, 4880, 6387, 5730, 57094, 10406, 1368, 126259, 820, 145957, 1805, 948, 43, 84570, 954…	1893	1347	18224	1.63667e+16	8827.94	22141.3	20637.7
GOTERM_CC_DIRECT	GO:0030054~cell junction	103	4775150672229940	54.4136	22999, 441509, 22871, 118427, 57502, 3359, 56899, 55286, 634, 6622, 729993, 9635, 2562, 2561, 2043, 145781, 23732, 2555, 1740, 256158, 9229, 203190, 4593, 145270, 491, 2566, 5798, 9912, 815, 10235, 9378, 9899, 154810, 1132, 246213, 64506, 1129, 1128, 2852, 79822, 85300, 54825, 43, 148281, 9783, 9145, 5100, 9148, 1143, 1141, 1136, 2742, 143425, 1134, 6547, 57549, 2903, 2901, 50636, 94030, 57030, 1…	1893	459	18224	2.16032e+16	32042.1	6409.92	59746.1
GOTERM_CC_DIRECT	GO:0045211~postsynaptic membrane	56	2.5962e+16	7363.51	441509, 5023, 5100, 9148, 1143, 22871, 1141, 57502, 3359, 56899, 2742, 1136, 1134, 11346, 2903, 2901, 2562, 2045, 2561, 2043, 287, 288, 322, 116443, 2555, 1740, 57554, 5028, 9229, 64084, 4593, 2892, 2890, 23345, 27065, 1756, 57689, 2566, 22866, 9455, 347730, 8082, 1132, 57451, 115207, 64506, 1129, 4915, 2899, 1128, 2898, 2897, 80059, 2893, 3745, 386617	1893	211	18224	2.55505e+16	4.33711e+08	6.37787e+07	5.94474e+06
GOTERM_CC_DIRECT	GO:0008076~voltage-gated potassium channel complex	33	152990264255911	75798.1	7881, 30818, 3737, 3738, 56479, 3773, 3752, 6900, 3776, 3754, 30820, 3755, 3778, 3756, 3779, 389816, 3736, 9312, 9992, 343450, 80333, 170850, 1740, 27012, 10242, 3785, 3741, 6833, 1804, 3788, 6616, 3745, 3746	1893	88	18224	3.61014e+16	4.46451e+07	6.37787e+07	5.94474e+06
GOTERM_CC_DIRECT	GO:0005576~extracellular region	246	1.14047e+16	1.61057e+06	6352, 64399, 285313, 6357, 392255, 6356, 590, 3084, 4969, 2668, 1215, 354, 80760, 3512, 284217, 387695, 116, 152330, 6363, 6366, 8425, 9635, 6368, 1908, 729238, 2, 1907, 6358, 4852, 57758, 6375, 2690, 1359, 10516, 1358, 1114, 1356, 2202, 4745, 939, 4880, 6387, 5179, 5730, 339479, 10406, 820, 152007, 4753, 145957, 946, 43, 84570, 2219, 9542, 7483, 7123, 9423, 221806, 2350, 29106, 151449, 389558, 2…	1893	1610	18224	1.47096e+16	9.48625e+07	1.18578e+08	1.10525e+08
GOTERM_CC_DIRECT	GO:0043204~perikaryon	36	1.66898e+16	2.20724e+06	441509, 7881, 4692, 9148, 1261, 3737, 10439, 1410, 146713, 58157, 5798, 79739, 6547, 11346, 2901, 3736, 5152, 9312, 729230, 5179, 6543, 246213, 2043, 1393, 55273, 460, 57699, 2899, 2898, 1501, 1269, 120892, 8516, 5126, 60482, 3745	1893	106	18224	3.26956e+16	1.30007e+08	1.44452e+08	1.34642e+08
GOTERM_CC_DIRECT	GO:0043005~neuron projection	57	2642559109874820	2.66572e+07	23768, 7166, 5023, 6751, 4133, 6753, 6752, 1143, 2823, 4804, 794, 117, 10178, 3798, 4889, 838, 2903, 11075, 5071, 287, 320, 288, 116443, 116442, 120892, 140767, 203190, 3800, 79608, 6691, 8633, 10590, 6530, 22895, 493, 81551, 23382, 57565, 5997, 10235, 939, 22866, 11170, 6861, 9899, 11251, 57451, 64506, 57699, 56963, 1524, 2258, 1641, 623, 85300, 6855, 6616	1893	237	18224	2.31537e+16	1.57011e+09	1.57011e+08	1.46348e+09
GOTERM_CC_DIRECT	GO:0030425~dendrite	72	3.33797e+16	3.34727e+07	441509, 5100, 30818, 3363, 22871, 1261, 3084, 56896, 57502, 1136, 10814, 2785, 115, 51764, 92737, 3752, 79739, 94, 57549, 30820, 3756, 5979, 2901, 9312, 729230, 5873, 2045, 2044, 2043, 1393, 288, 1501, 1269, 2555, 57795, 120892, 5028, 4137, 60482, 2890, 3737, 773, 774, 84623, 9638, 10752, 3736, 9455, 6860, 5179, 66004, 57451, 64506, 339479, 1129, 2899, 1128, 653361, 2852, 114088, 2258, 2775, 347,…	1893	335	18224	2069096671949280	1.97154e+10	1.79231e+09	1.67059e+09
GOTERM_CC_DIRECT	GO:0030018~Z disc	36	1.66898e+16	5.57725e+06	114907, 283807, 493, 8470, 1756, 84665, 1410, 1674, 81493, 10398, 91624, 4842, 5239, 55800, 11346, 6263, 9499, 4660, 1073, 145781, 2281, 6261, 339855, 287, 288, 27295, 84676, 148, 57158, 11155, 845, 3741, 91977, 171024, 6717, 2318	1893	118	18224	2.93707e+16	3.28499e+10	2.7375e+09	2.55159e+08
GOTERM_CC_DIRECT	GO:0042383~sarcolemma	29	1.34446e+16	1.46136e+08	1756, 1674, 81493, 3752, 4842, 6547, 64091, 5239, 1837, 11149, 6263, 9499, 5152, 6442, 6445, 8082, 28965, 23336, 6261, 54221, 287, 288, 79026, 8910, 5348, 6833, 3745, 2318, 6518	1893	85	18224	3.28452e+16	8.60736e+09	6.62107e+08	6.17142e+08
GOTERM_CC_DIRECT	GO:0005578~proteinaceous extracellular matrix	60	2781641168289290	1.6743e+06	23768, 7483, 4256, 2199, 146183, 256076, 57188, 2192, 4969, 81578, 10418, 284217, 171019, 8404, 9510, 7373, 9353, 6441, 6366, 8425, 4585, 729238, 1101, 4653, 5549, 90187, 7143, 653808, 7148, 1285, 256691, 147372, 10117, 10516, 2202, 1310, 4147, 60495, 10752, 50859, 6586, 11095, 5212, 6422, 2262, 57094, 8483, 4958, 1404, 79148, 1288, 79625, 1287, 342035, 1805, 55118, 8839, 5649, 5803, 92949	1893	268	18224	2155309033280500	9.86158e+09	7.04402e+08	6.56565e+08
GOTERM_CC_DIRECT	GO:0045202~synapse	45	2086230876216960	5.42711e+07	23768, 10590, 8633, 6456, 22871, 145270, 118427, 491, 22895, 1756, 57502, 10439, 794, 5798, 4842, 6900, 1837, 253559, 10235, 3736, 729993, 221935, 375567, 9211, 2562, 23111, 1132, 2561, 57451, 64506, 23732, 1129, 1128, 322, 116443, 57453, 2555, 84059, 388336, 29993, 6854, 85300, 9229, 60482, 43	1893	181	18224	2393464727565640	3.19652e+10	2.13105e+09	1.98632e+10
GOTERM_CC_DIRECT	GO:0031225~anchored component of membrane	33	152990264255911	8.33713e+07	64174, 5067, 1043, 1087, 146183, 251, 55600, 57126, 646627, 6900, 152330, 4684, 66004, 7512, 2262, 1272, 83639, 1271, 257194, 56963, 10942, 420, 1368, 762, 2676, 962, 2675, 2674, 248, 64180, 133121, 43, 2813	1893	113	18224	2811438508898640	4.91045e+10	3.06911e+10	2.86068e+10
GOTERM_CC_DIRECT	GO:0043235~receptor complex	35	1.62262e+16	1.49196e+09	5284, 4593, 2690, 150, 1380, 9283, 22953, 154, 155, 51284, 83416, 1950, 55600, 117, 4543, 4306, 26050, 3977, 5979, 7253, 84171, 131450, 7433, 4881, 162514, 3695, 2066, 53353, 4915, 4916, 84059, 4919, 5745, 3821, 386617	1893	127	18224	2653123193198310	8.78723e+10	5.16919e+10	4.81814e+08
GOTERM_CC_DIRECT	GO:0043025~neuronal cell body	63	2920723226703750	5.26055e+08	6750, 2823, 56896, 3359, 1136, 10814, 10891, 92737, 5577, 6623, 6900, 3798, 94, 3756, 838, 5979, 6285, 5153, 729230, 10382, 11075, 2045, 2044, 322, 1269, 116443, 2555, 57795, 120892, 140767, 1902, 79608, 7345, 3782, 2890, 2690, 491, 23544, 57282, 10439, 773, 774, 57565, 338, 5798, 1917, 3776, 3736, 124925, 22866, 9378, 9455, 6861, 5179, 6863, 5136, 339479, 7074, 1129, 653361, 347, 57731, 5368	1893	315	18224	1.92541e+16	3.09798e+11	1.72137e+11	1.60447e+11
GOTERM_CC_DIRECT	GO:0009986~cell surface	94	4.3579e+16	7.15185e+08	6550, 64399, 64115, 146183, 22871, 2350, 4804, 57502, 1378, 1410, 952, 1134, 117, 634, 8406, 912, 6548, 6504, 6900, 94, 2826, 3756, 959, 2903, 3679, 7253, 286133, 7098, 4063, 7010, 9353, 9992, 3695, 2043, 3570, 64805, 7173, 145581, 10788, 288, 762, 5028, 726, 80274, 1902, 10223, 64084, 6098, 7143, 7145, 5243, 6530, 2890, 2690, 146760, 1756, 650, 1436, 2205, 1511, 1991, 11122, 150696, 7018, 283420…	1893	542	18224	1.66964e+16	4.21156e+12	2.21707e+09	2.06651e+11
GOTERM_CC_DIRECT	GO:0005581~collagen trimer	27	1.25174e+16	1.38762e+10	114905, 1285, 256076, 338872, 1280, 147372, 81578, 81035, 1310, 712, 78989, 713, 714, 340267, 7373, 6441, 9370, 114898, 729238, 1288, 1287, 10882, 342035, 51435, 948, 84570, 2219	1893	92	18224	2.82533e+16	8.16976e+11	4.08655e+10	3.80902e+10
GOTERM_CC_DIRECT	GO:0016324~apical plasma membrane	58	2.68892e+16	1.75092e+10	6550, 6476, 10050, 8972, 6555, 8170, 245972, 146183, 3084, 22953, 1811, 154, 338328, 146894, 634, 6548, 81693, 4921, 6505, 160728, 5030, 7010, 22802, 159963, 5593, 5873, 3570, 1271, 482, 287, 762, 5028, 5745, 140803, 6518, 9365, 5243, 9963, 491, 8470, 53841, 150696, 7018, 857, 3776, 3778, 3736, 6340, 66002, 6584, 4640, 154810, 5205, 6338, 10004, 4118, 948, 54825	1893	291	18224	1.91879e+16	0.0010307605451794766	4.91091e+10	4.5774e+09
GOTERM_CC_DIRECT	GO:0030424~axon	46	2132591562355120	8.33759e+09	5064, 23566, 3737, 3738, 10439, 3359, 2566, 81551, 1410, 115, 23284, 84623, 1496, 4741, 6623, 9638, 6622, 4744, 57549, 1837, 253559, 152330, 4504, 4747, 5979, 347730, 6860, 6863, 11075, 4685, 2044, 2043, 57556, 2899, 760, 2258, 2852, 1268, 2555, 220296, 120892, 2596, 85300, 4137, 60482, 3745	1893	222	18224	1.99479e+16	0.0048988207723014154	2.2322e+12	2.08061e+12
GOTERM_CC_DIRECT	GO:0014069~postsynaptic density	39	1808066759388030	2.64055e+10	9201, 5064, 9148, 2890, 22871, 57502, 56899, 575, 1136, 1410, 2785, 1496, 119, 4744, 11346, 815, 2903, 4504, 2901, 22866, 9455, 2043, 23136, 64506, 22986, 1128, 4915, 2898, 116443, 2852, 1740, 57554, 2596, 8516, 5028, 4137, 9229, 10486, 64084	1893	184	18224	2.04052e+16	0.015432706737162127	6.7621e+11	6.30287e+11
GOTERM_CC_DIRECT	GO:0042734~presynaptic membrane	19	0.880853036624942	3.8095e+11	9378, 22999, 5100, 9699, 94030, 115207, 3737, 2898, 322, 2852, 5138, 6855, 815, 6616, 3756, 2903, 386617, 2901, 3736	1893	62	18224	2950224085339870	0.022188527315608164	9.34915e+11	8.71424e+11
GOTERM_CC_DIRECT	GO:0043679~axon terminus	16	0.7417709782104774	6.53176e+10	5179, 30818, 246213, 2043, 1393, 1129, 3737, 1128, 114131, 2852, 29993, 5368, 5798, 4922, 6717, 3736	1893	48	18224	3.20902e+16	0.03774260312201305	0.0015388817311368897	0.0014343736339459297
GOTERM_CC_DIRECT	GO:0016529~sarcoplasmic reticulum	13	0.602688919796013	9.34802e+10	6263, 7498, 7060, 9472, 6261, 781, 288, 489, 844, 845, 4842, 2946, 6717	1893	34	18224	3.68093e+16	0.05357392064638755	0.0021176860253724348	0.0019738703360432375
GOTERM_CC_DIRECT	GO:0016323~basolateral plasma membrane	36	1.66898e+16	1.90175e+11	5064, 8671, 353189, 150, 57282, 493, 338328, 146894, 84466, 1496, 3773, 150696, 912, 6548, 857, 5030, 7010, 4640, 6543, 2066, 9073, 26504, 3570, 287, 760, 288, 762, 115111, 3248, 1740, 5028, 4359, 283375, 5745, 54805, 196500	1893	180	18224	1.92541e+16	0.10597685025781112	0.004148628044674804	0.0038668876002147154
GOTERM_CC_DIRECT	GO:0001518~voltage-gated sodium channel complex	8	0.3708854891052387	2.28076e+12	11280, 6330, 6332, 6335, 6328, 6327, 55800, 6329	1893	14	18224	550116972303977	0.12571782812351562	0.0047977422315958786	0.004471919329619928
GOTERM_CC_DIRECT	GO:0030315~T-tubule	13	0.602688919796013	3.11305e+11	9472, 493, 6261, 287, 288, 79026, 477, 148, 844, 4842, 6548, 6517, 6717	1893	38	18224	3.29346e+16	0.1675542135323812	0.006322711532949255	0.00589332535074557
GOTERM_CC_DIRECT	GO:0030141~secretory granule	19	0.880853036624942	4.46662e+11	5320, 4880, 5125, 5873, 1393, 22895, 26085, 169026, 1359, 1511, 27344, 1114, 1113, 1991, 5798, 5865, 9515, 7857, 9607	1893	74	18224	2.47181e+16	0.23136787197981845	0.008769467622557885	0.008173918038682986
GOTERM_CC_DIRECT	GO:0043197~dendritic spine	23	1.0663e+16	5.02982e+10	5064, 9148, 6543, 2890, 57451, 22871, 2043, 7074, 2823, 3706, 322, 56899, 477, 1410, 5577, 4842, 6547, 9912, 9758, 11346, 1902, 4504, 124925	1893	100	18224	2.21422e+16	0.2564588355825145	0.009433058522033676	0.00879244334226908
GOTERM_CC_DIRECT	GO:0031526~brush border membrane	15	0.6954102920723227	5.12492e+11	6584, 6550, 1811, 762, 55600, 53841, 79901, 340024, 5205, 5745, 1816, 948, 140803, 6519, 54825	1893	51	18224	283148441627047	0.2606140607087404	0.009433058522033676	0.00879244334226908
GOTERM_CC_DIRECT	GO:0009897~external side of plasma membrane	39	1808066759388030	6.2307e+11	290, 22871, 1141, 146760, 3084, 338328, 2206, 3815, 2205, 973, 974, 930, 931, 6403, 100423062, 6504, 959, 2208, 939, 6340, 131450, 6387, 4684, 2044, 460, 64805, 2676, 962, 643, 3543, 23495, 55576, 5104, 945, 6338, 969, 80274, 6517, 948	1893	213	18224	1.7627e+16	0.3072612951681315	0.011120849185942874	0.010365613248018062
GOTERM_CC_DIRECT	GO:0030672~synaptic vesicle membrane	15	0.6954102920723227	0.0011618322114067743	6570, 148281, 6572, 9145, 6861, 9899, 6860, 246213, 22895, 57030, 55530, 143425, 120892, 6854, 6833	1893	55	18224	2625558276905340	0.49576709911924566	0.020127034485840883	0.018760173060656443
GOTERM_CC_DIRECT	GO:0033017~sarcoplasmic reticulum membrane	11	0.5099675475197033	0.0017963435656885443	6263, 5350, 489, 201140, 844, 845, 4842, 816, 6261, 2281, 6717	1893	34	18224	3.11463e+16	0.6531968000922663	0.030229896005444363	0.028176931930371737
GOTERM_CC_DIRECT	GO:0014701~junctional sarcoplasmic reticulum membrane	6	0.27816411682892905	0.0019312096850283194	57338, 57158, 84502, 845, 9472, 6261	1893	10	18224	577622820919176	0.6797272425625778	0.03074277039139676	0.02865497613731209
GOTERM_CC_DIRECT	GO:0044224~juxtaparanode region of axon	6	0.27816411682892905	0.0019312096850283194	3737, 7881, 1740, 6900, 23136, 3736	1893	10	18224	577622820919176	0.6797272425625778	0.03074277039139676	0.02865497613731209
GOTERM_CC_DIRECT	GO:0043034~costamere	8	0.3708854891052387	0.002098841047080328	1756, 287, 288, 79026, 5239, 23676, 23336, 2318	1893	19	18224	4053493480134560	0.7098962051361071	0.032532036229745084	0.030322729864397373
GOTERM_CC_DIRECT	GO:0048471~perinuclear region of cytoplasm	88	4079740380157620	0.0022501982661608426	4493, 4494, 9227, 4495, 4496, 9148, 4135, 4212, 1780, 3162, 56776, 54511, 84688, 5577, 6623, 4489, 5138, 81493, 6622, 6548, 10178, 4842, 6547, 3798, 3756, 6285, 115827, 5152, 5350, 729230, 11075, 65975, 2044, 9472, 5071, 320, 322, 762, 57113, 29993, 4499, 11155, 10021, 5865, 4336, 6517, 10103, 387849, 6098, 5320, 5322, 5169, 8470, 2009, 26051, 695, 27141, 333, 1113, 4500, 140578, 7018, 4501, 8987…	1893	621	18224	1.36422e+16	0.7346910249287157	0.033983763558172723	0.031675867900571864
GOTERM_CC_DIRECT	GO:0045121~membrane raft	36	1.66898e+16	0.002371584605702977	7143, 5023, 6530, 8436, 2770, 146760, 1756, 1910, 3738, 695, 973, 55600, 5577, 55824, 150696, 6548, 857, 4842, 5979, 2824, 7010, 7851, 6442, 10580, 1272, 25999, 287, 79026, 1268, 962, 3741, 108, 54900, 4118, 6517, 948	1893	206	18224	1.6824e+16	0.7530383817328885	0.03492158331897633	0.032549998713273354
GOTERM_CC_DIRECT	GO:0005604~basement membrane	18	0.8344923504867872	0.0026832925635635594	9510, 375567, 9423, 2254, 1285, 7060, 1280, 2192, 27283, 333, 151887, 284217, 55214, 256158, 5764, 4147, 1946, 340267	1893	79	18224	2.1935e+16	0.7945563594912225	0.03854778829119357	0.03592994188771693
GOTERM_CC_DIRECT	GO:0030314~junctional membrane complex	5	0.23180343069077425	0.003130665307658346	57338, 57158, 84502, 845, 6261	1893	7	18224	6.87646e+16	0.8422674368498986	0.04390385395739919	0.04092226795010553
GOTERM_CC_DIRECT	GO:0034707~chloride channel complex	13	0.602688919796013	0.003618414627434018	441509, 266675, 2562, 2561, 1193, 1181, 2566, 54831, 2742, 2555, 1188, 53405, 5348	1893	49	18224	2554114514268460	0.8817685823455639	0.04956386547810782	0.04619789838282037
GOTERM_CC_DIRECT	GO:0033270~paranode region of axon	6	0.27816411682892905	0.00508158978271354	288, 7122, 57731, 23136, 23114, 3736	1893	12	18224	4.81352e+16	0.9502471228932605	0.06802400868223353	0.06340438160703939
GOTERM_CC_DIRECT	GO:0030285~integral component of synaptic vesicle membrane	5	0.23180343069077425	0.005748185823473079	2555, 6860, 284612, 534, 6855	1893	8	18224	6016904384574740	0.966474524419715	0.07523736555612541	0.07012786704637156
GOTERM_CC_DIRECT	GO:0044295~axonal growth cone	7	0.3245248029670839	0.0076711483601536725	2823, 9378, 10439, 91653, 2043, 3897, 7074	1893	18	18224	3743851617068730	0.9892808758099163	0.0982240518289242	0.09155348803748622
GOTERM_CC_DIRECT	GO:0032591~dendritic spine membrane	5	0.23180343069077425	0.009502149370171027	729993, 5064, 2852, 8516, 2890	1893	9	18224	5348359452955330	0.9963881179081361	0.11802121616325839	0.11000619299427648
GOTERM_CC_DIRECT	GO:0031594~neuromuscular junction	13	0.602688919796013	0.009618027802778272	4593, 9145, 2045, 2043, 3084, 288, 1674, 1134, 1287, 5764, 81493, 6547, 43	1893	55	18224	2.27548e+16	0.9966286346942026	0.11802121616325839	0.11000619299427648

## Sheet: mf
Category	Term	Count	%	PValue	Genes	List Total	Pop Hits	Pop Total	Fold Enrichment	Bonferroni	Benjamini	FDR
GOTERM_MF_DIRECT	GO:0008201~heparin binding	46	2132591562355120	9734.09	51816, 7123, 6355, 26, 5322, 7148, 2254, 26577, 26279, 2252, 7060, 4969, 333, 1511, 2247, 151887, 1991, 6403, 338, 284654, 10178, 9510, 9353, 64388, 6586, 3990, 11095, 6368, 6422, 2660, 2263, 3075, 3827, 2259, 25890, 79625, 340419, 2255, 5764, 84870, 6359, 5104, 10563, 8839, 5549, 84570	1701	160	16881	2.8532e+16	1.36083e+09	1.36083e+09	1.32384e+09
GOTERM_MF_DIRECT	GO:0005509~calcium ion binding	127	5887807139545660	2.28578e+06	22915, 30818, 23166, 26279, 56131, 23284, 92737, 6622, 8404, 30820, 286097, 9353, 64168, 8425, 79085, 92291, 7173, 79645, 56145, 55576, 256158, 57758, 8399, 26, 10590, 5320, 5168, 5322, 57088, 7060, 491, 123041, 10516, 773, 57526, 774, 23140, 53841, 2202, 4745, 10235, 10753, 6263, 50859, 9378, 4121, 5333, 10085, 23158, 6261, 79148, 102724488, 63928, 84059, 80258, 401258, 4753, 4634, 55118, 54825,…	1701	717	16881	1.75784e+16	3.19553e+08	1.59776e+09	1.55433e+08
GOTERM_MF_DIRECT	GO:0030246~carbohydrate binding	46	2132591562355120	9.40077e+07	114805, 7123, 6476, 653808, 8972, 160365, 165530, 3957, 79695, 1117, 114132, 55600, 26033, 23284, 117248, 1178, 6403, 140578, 51348, 283420, 6900, 26290, 2208, 27181, 284194, 6441, 654346, 57452, 1272, 729238, 64409, 3848, 85329, 114780, 79987, 10462, 30835, 3960, 6614, 945, 3820, 946, 50489, 969, 3821, 2219	1701	196	16881	2.32914e+16	1.31414e+12	3.7495e+10	3.64758e+11
GOTERM_MF_DIRECT	GO:0005251~delayed rectifier potassium channel activity	17	0.7881316643486325	1.07282e+08	9312, 9992, 3737, 3738, 56479, 170850, 27012, 3752, 3785, 3741, 3754, 3755, 3788, 3745, 3756, 3746, 3736	1701	36	16881	4.68641e+16	1.49969e+12	3.7495e+10	3.64758e+11
GOTERM_MF_DIRECT	GO:0008179~adenylate cyclase binding	8	0.3708854891052387	3.11227e+10	154, 111, 117, 9590, 108, 10486, 9472, 9495	1701	9	16881	8821477562218300	0.004341509748538308	8.70191e+11	8.46538e+11
GOTERM_MF_DIRECT	GO:0005496~steroid binding	13	0.602688919796013	4.29458e+09	3291, 5241, 2099, 85315, 2852, 1576, 367, 54852, 54576, 866, 2908, 54658, 4306	1701	27	16881	4778300346201580	0.005985849420220624	9.30143e+10	9.0486e+11
GOTERM_MF_DIRECT	GO:0005102~receptor binding	64	2.96708e+16	4.65737e+10	9542, 9068, 6357, 6753, 3084, 223075, 2668, 1610, 284217, 116, 57863, 284654, 81693, 10455, 253559, 2946, 8743, 4145, 1908, 94030, 114898, 1271, 54360, 2281, 259197, 640, 2, 367, 2676, 3489, 2674, 84870, 6359, 4852, 6717, 9840, 5241, 3385, 2053, 27065, 650, 651, 695, 27344, 2641, 10718, 857, 11126, 11248, 9378, 9211, 4880, 6387, 6863, 9370, 2660, 57451, 660, 3827, 55359, 340419, 3741, 10882, 1459…	1701	353	16881	1.79928e+16	0.006489863037856924	9.30143e+10	9.0486e+11
GOTERM_MF_DIRECT	GO:0005088~Ras guanyl-nucleotide exchange factor activity	29	1.34446e+16	7.39248e+10	9542, 9365, 2254, 2252, 3084, 153, 3815, 2668, 2247, 1950, 152831, 815, 2903, 816, 4747, 5979, 1439, 7010, 4684, 2066, 2263, 115727, 3568, 2676, 2675, 2674, 57731, 2255, 145957	1701	115	16881	2502614830151060	0.010281504642189576	0.0012918357764893616	0.0012567214993029555
GOTERM_MF_DIRECT	GO:0004714~transmembrane receptor protein tyrosine kinase activity	15	0.6954102920723227	9.81377e+09	6098, 7010, 4593, 4058, 2066, 2263, 3815, 4915, 1436, 4916, 4919, 2322, 238, 4921, 5979	1701	38	16881	3917432470064040	0.013626032984262126	0.001524405785937778	0.0014829698632871087
GOTERM_MF_DIRECT	GO:0045028~G-protein coupled purinergic nucleotide receptor activity	9	0.4172461752433936	1.79061e+11	29909, 5030, 286530, 53829, 27334, 5028, 9934, 64805, 2857	1701	14	16881	6379818594104300	0.024722198253273153	0.0025032699577731687	0.0024352268544860583
GOTERM_MF_DIRECT	GO:0005249~voltage-gated potassium channel activity	18	0.8344923504867872	3.67353e+11	9992, 7881, 343450, 1261, 3737, 56479, 1259, 1258, 27012, 10021, 3752, 3785, 3755, 3745, 3778, 3756, 3746, 3736	1701	58	16881	3.07991e+16	0.05006044002571286	0.004668724925368344	0.004541821100501394
GOTERM_MF_DIRECT	GO:0044325~ion channel binding	27	1.25174e+16	4.43314e+11	22999, 7881, 9783, 6330, 30818, 2273, 140730, 3752, 857, 4842, 55800, 3756, 9992, 9699, 9472, 2281, 287, 23171, 288, 2258, 120892, 5348, 644139, 6833, 3745, 3746, 6717	1701	113	16881	2.37126e+16	0.06009513108622089	0.005164603196577068	0.005024220563193714
GOTERM_MF_DIRECT	GO:0015459~potassium channel regulator activity	14	0.6490496059341678	9.27699e+10	9992, 7881, 30818, 80333, 154, 27012, 10242, 10110, 6446, 30820, 1804, 3779, 57628, 389816	1701	40	16881	3473456790123450	0.12163963398759381	0.009976331827803275	0.009705158287419496
GOTERM_MF_DIRECT	GO:0015276~ligand-gated ion channel activity	13	0.602688919796013	1.30678e+11	9635, 1143, 1141, 1261, 22953, 2899, 2898, 1258, 2897, 3359, 1136, 1134, 2901	1701	36	16881	3.58373e+16	0.16698121403631583	0.013049081950161535	0.012694385874263008
GOTERM_MF_DIRECT	GO:0005234~extracellular-glutamate-gated ion channel activity	9	0.4172461752433936	1.80257e+12	2899, 2898, 2897, 116443, 2893, 2892, 2890, 2903, 2901	1701	18	16881	4962081128747790	0.22277210274677162	0.016293870156689955	0.015850975259726997
GOTERM_MF_DIRECT	GO:0005044~scavenger receptor activity	15	0.6954102920723227	1.86482e+12	286133, 84171, 9332, 5168, 5169, 23166, 1238, 27283, 283316, 81035, 84466, 55576, 51554, 51435, 284297	1701	48	16881	3101300705467370	0.22950817451742767	0.016293870156689955	0.015850975259726997
GOTERM_MF_DIRECT	GO:0001972~retinoic acid binding	10	0.4636068613815485	2.29443e+12	7364, 7367, 9227, 7366, 54576, 54575, 5104, 54658, 1381, 56603	1701	23	16881	4314853155432860	0.27443074150763314	0.018175282493778755	0.017681247633432838
GOTERM_MF_DIRECT	GO:0042803~protein homodimerization activity	104	4821511358368100	2441579420482	6352, 9464, 392255, 3001, 348093, 2944, 2668, 57502, 596, 3512, 57863, 634, 5138, 119, 11343, 253559, 10017, 2946, 9353, 9992, 729230, 23171, 3248, 2277, 51816, 6375, 26, 2053, 2690, 126393, 3815, 10516, 1510, 2322, 54658, 815, 3777, 816, 4880, 4883, 200931, 2066, 9370, 93166, 4915, 168537, 152007, 27111, 84699, 1806, 83881, 6899, 43, 9421, 148281, 150, 3162, 1380, 154, 84888, 155, 1412, 151449, …	1701	730	16881	1.41385e+16	0.28920731880197825	0.018175282493778755	0.017681247633432838
GOTERM_MF_DIRECT	GO:0004872~receptor activity	40	1854427445526190	2.47017e+12	93035, 26, 290, 22871, 1240, 146760, 4804, 57502, 51284, 57863, 117, 912, 6504, 4887, 253559, 11126, 10894, 5979, 1439, 4360, 9378, 7010, 7098, 4064, 131450, 3695, 259197, 3848, 962, 2532, 2675, 3587, 51311, 23495, 5028, 945, 924, 10223, 10446, 608	1701	217	16881	1.82934e+16	0.29204378166955114	0.018175282493778755	0.017681247633432838
GOTERM_MF_DIRECT	GO:0004970~ionotropic glutamate receptor activity	8	0.3708854891052387	3.21822e+12	2899, 2898, 2897, 116443, 2893, 2892, 2890, 2903	1701	15	16881	5292886537330980	0.3623591010534555	0.022463223533746596	0.02185263519735005
GOTERM_MF_DIRECT	GO:0008083~growth factor activity	32	1.48354e+16	3.3743e+11	9542, 51816, 392255, 2254, 2252, 7060, 3084, 4969, 650, 2668, 651, 10637, 151449, 2247, 653, 3479, 1950, 654, 2202, 10718, 2662, 3952, 6387, 2660, 80310, 2259, 2258, 3586, 2255, 2277, 5764, 145957	1701	162	16881	1.96033e+16	0.3761262780414152	0.022463223533746596	0.02185263519735005
GOTERM_MF_DIRECT	GO:0005248~voltage-gated sodium channel activity	9	0.4172461752433936	4.31655e+10	11280, 6330, 6332, 6335, 10021, 6328, 6327, 55800, 6329	1701	20	16881	4465873015873010	0.45315200420612045	0.02742973284678283	0.026684146403164986
GOTERM_MF_DIRECT	GO:0005200~structural constituent of cytoskeleton	24	1.11266e+16	5.26877e+11	64097, 9118, 10382, 23136, 23336, 8470, 79861, 1756, 54474, 287, 288, 257019, 1674, 57731, 1496, 4741, 3861, 4137, 50853, 4744, 347733, 8419, 4747, 3857	1701	110	16881	2.16527e+16	0.5213414800307876	0.032024944685707685	0.03115445262701177
GOTERM_MF_DIRECT	GO:0005267~potassium channel activity	12	0.5563282336578581	7.52241e+11	3737, 80333, 30818, 3785, 54207, 3776, 6833, 3754, 3777, 30820, 3755, 3736	1701	37	16881	3218647218647210	0.6507713837221157	0.043818032133690864	0.042626984049942473
GOTERM_MF_DIRECT	GO:0004950~chemokine receptor activity	8	0.3708854891052387	8.11427e+11	1524, 1238, 729230, 10803, 2840, 51554, 1240, 2829	1701	17	16881	4670194003527330	0.6785250539798724	0.04537500744798912	0.044141638146827755
GOTERM_MF_DIRECT	GO:0008009~chemokine activity	14	0.6490496059341678	8.56151e+11	6375, 6352, 6363, 6355, 6366, 6387, 6368, 6357, 6356, 56477, 6359, 6358, 10563, 6846	1701	49	16881	2.83547e+16	0.6980250660827779	0.04603456192063108	0.04478326481549232
GOTERM_MF_DIRECT	GO:0045499~chemorepellent activity	10	0.4636068613815485	9.07508e+10	57556, 23768, 56920, 9723, 10718, 2045, 1946, 80031, 3084, 223117	1701	27	16881	3675615650924290	0.7189637626321912	0.046988727235716586	0.04571149430656263
GOTERM_MF_DIRECT	GO:0046934~phosphatidylinositol-4,5-bisphosphate 3-kinase activity	16	0.7417709782104774	0.0010085728307705122	9542, 5294, 9365, 2254, 2066, 2252, 2263, 3084, 3815, 2247, 1950, 930, 2255, 152831, 145957, 50852	1701	62	16881	2.56107e+16	0.7560266624647852	0.050356600622042	0.04898782320885345
GOTERM_MF_DIRECT	GO:0005516~calmodulin binding	34	1576263328697260	0.001190042669535327	139728, 4133, 3782, 4135, 1264, 491, 492, 493, 4629, 10777, 5137, 119, 6548, 4842, 5997, 6547, 814, 815, 53904, 3756, 816, 6263, 22989, 5153, 4640, 6543, 5136, 9495, 6261, 10788, 3706, 1641, 2596, 4638	1701	189	16881	1.7853e+16	0.810746967491093	0.0565949809457678	0.055056633824209014
GOTERM_MF_DIRECT	GO:0008144~drug binding	18	0.8344923504867872	0.0012375927558789834	26, 5023, 6422, 1143, 1141, 1580, 2350, 1129, 1128, 51284, 1268, 477, 51311, 54576, 2168, 5138, 4502, 4504	1701	76	16881	2.35046e+16	0.8229328376909106	0.0565949809457678	0.055056633824209014
GOTERM_MF_DIRECT	GO:0048020~CCR chemokine receptor binding	9	0.4172461752433936	0.0012759858825362456	6375, 6363, 6355, 6366, 6357, 6356, 6359, 6358, 6846	1701	23	16881	3.88337e+16	0.8321974523927469	0.0565949809457678	0.055056633824209014
GOTERM_MF_DIRECT	GO:0001602~pancreatic polypeptide receptor activity	5	0.23180343069077425	0.001300934247248887	105379861, 5540, 4886, 4888, 4889	1701	6	16881	8270135214579650	0.837956443592982	0.0565949809457678	0.055056633824209014
GOTERM_MF_DIRECT	GO:0005262~calcium channel activity	17	0.7881316643486325	0.0013359330266168364	162514, 255231, 123041, 6261, 59284, 2823, 783, 773, 114780, 774, 116443, 57113, 8989, 5138, 2903, 140803, 140738	1701	70	16881	2410153691106070	0.8457040859637532	0.0565949809457678	0.055056633824209014
GOTERM_MF_DIRECT	GO:0047555~3',5'-cyclic-GMP phosphodiesterase activity	7	0.3245248029670839	0.0015208124340219118	5152, 5153, 5145, 5136, 8654, 5138, 5139	1701	14	16881	4962081128747790	0.8808907476659412	0.06253222890478331	0.060832497360876474
GOTERM_MF_DIRECT	GO:0004713~protein tyrosine kinase activity	26	1205377839592020	0.0015758677176145076	9542, 6098, 4593, 4058, 2254, 2252, 3084, 3815, 695, 2247, 1950, 238, 5979, 1439, 285220, 7010, 4145, 2045, 2066, 2263, 2043, 660, 640, 3568, 2255, 145957	1701	133	16881	1.94006e+16	0.8897275065270018	0.06294465912071662	0.06123371702730658
GOTERM_MF_DIRECT	GO:0005504~fatty acid binding	8	0.3708854891052387	0.0017550744534210673	5375, 2169, 54576, 2168, 5730, 2167, 6622, 338557	1701	19	16881	4178594634734980	0.914201154527519	0.06815539127451811	0.06630281268479588
GOTERM_MF_DIRECT	GO:0005215~transporter activity	35	1.62262e+16	0.0019225883915151734	5243, 10350, 123264, 1381, 375318, 1811, 115584, 23460, 2169, 284612, 2168, 2167, 10351, 8647, 730005, 9717, 9058, 219855, 159963, 6561, 5375, 5730, 200931, 134829, 653437, 8120, 10349, 364, 343, 347, 9429, 6578, 60482, 6855, 151295	1701	202	16881	1.71953e+16	0.932143875651341	0.07264266409022195	0.07066811385028746
GOTERM_MF_DIRECT	GO:0005184~neuropeptide hormone activity	10	0.4636068613815485	0.0020991522017413237	23615, 7432, 116, 5179, 5697, 80763, 5368, 4852, 4922, 9607	1701	30	16881	3308054085831860	0.9470124975872701	0.07722670468511501	0.07512755248337369
GOTERM_MF_DIRECT	GO:0005179~hormone activity	20	0.927213722763097	0.002343217844074429	7276, 9365, 4880, 7432, 6750, 5697, 1908, 2980, 9370, 338872, 388581, 114131, 3479, 1114, 2641, 257313, 84666, 10022, 1907, 3952	1701	94	16881	211152388457353	0.9623590426529048	0.08226454809681925	0.08002845880663388
GOTERM_MF_DIRECT	GO:0008307~structural constituent of muscle	12	0.5563282336578581	0.0023537782001951143	1756, 4606, 4629, 9499, 27295, 7169, 8736, 91624, 10398, 4634, 23336, 8470	1701	42	16881	2835474930713020	0.9629119573376957	0.08226454809681925	0.08002845880663388
GOTERM_MF_DIRECT	GO:0001786~phosphatidylserine binding	11	0.5099675475197033	0.0028581517979012756	148281, 6861, 143425, 8436, 6860, 5333, 57158, 2596, 85477, 341359, 91937	1701	37	16881	2950426617093280	0.981710300936511	0.09745600520648738	0.09480698646696914
GOTERM_MF_DIRECT	GO:0042166~acetylcholine binding	9	0.4172461752433936	0.0030916592718802345	285242, 6572, 3359, 1136, 1134, 1143, 1141, 170572, 43	1701	26	16881	3435286935286930	0.9868171001683284	0.10290808719258494	0.10011087166088378
GOTERM_MF_DIRECT	GO:0017080~sodium channel regulator activity	10	0.4636068613815485	0.0034226419451065413	23171, 6330, 2258, 10110, 6446, 5348, 4842, 6327, 55800, 493	1701	32	16881	3.1013e+16	0.9917129447611441	0.11127566137811498	0.10825100105453246
GOTERM_MF_DIRECT	GO:0051380~norepinephrine binding	4	0.18544274455261936	0.0037711377831458597	154, 155, 150, 153	1701	4	16881	992416225749559	0.9949178277397471	0.11981933229177073	0.11656244056996294
GOTERM_MF_DIRECT	GO:0005246~calcium channel regulator activity	9	0.4172461752433936	0.0040113020779850295	9378, 5350, 51440, 10110, 4852, 6446, 5579, 4887, 6717	1701	27	16881	3.30805e+16	0.9963720145740125	0.12461778455606824	0.12123046280132534
GOTERM_MF_DIRECT	GO:0030553~cGMP binding	7	0.3245248029670839	0.004809946255072806	5593, 1259, 1258, 5136, 8654, 5138, 1261	1701	17	16881	408641975308642	0.9988179779221532	0.14618054053460397	0.14220710667171774
GOTERM_MF_DIRECT	GO:0042379~chemokine receptor binding	5	0.23180343069077425	0.005142312389159491	6375, 6352, 6363, 6366, 6387	1701	8	16881	6.2026e+16	0.9992589928269535	0.1529564408520206	0.1487988265799342
GOTERM_MF_DIRECT	GO:0015020~glucuronosyltransferase activity	9	0.4172461752433936	0.006467845681572079	7365, 7364, 167127, 79799, 7367, 7366, 54576, 54575, 54658	1701	29	16881	3.07991e+16	0.9998850963089344	0.17835736136427388	0.1735093071927128
GOTERM_MF_DIRECT	GO:0005254~chloride channel activity	13	0.602688919796013	0.006522511866365744	22802, 9635, 266675, 2561, 1193, 1811, 115111, 2566, 54831, 1179, 53405, 5348, 1836	1701	54	16881	2.38915e+16	0.9998936036412772	0.17835736136427388	0.1735093071927128
GOTERM_MF_DIRECT	GO:0004745~retinol dehydrogenase activity	7	0.3245248029670839	0.006608378847983445	5959, 650, 10170, 124, 8644, 126, 201140	1701	18	16881	3.8594e+16	0.9999057136927141	0.17835736136427388	0.1735093071927128
GOTERM_MF_DIRECT	GO:0008528~G-protein coupled peptide receptor activity	7	0.3245248029670839	0.006608378847983445	10800, 57105, 7253, 4881, 4883, 9283, 2857	1701	18	16881	3.8594e+16	0.9999057136927141	0.17835736136427388	0.1735093071927128
GOTERM_MF_DIRECT	GO:0008499~UDP-galactose:beta-N-acetylglucosamine beta-1,3-galactosyltransferase activity	6	0.27816411682892905	0.006634179392662548	192134, 10317, 374907, 8708, 8705, 93010	1701	13	16881	458038258038258	0.9999090757813007	0.17835736136427388	0.1735093071927128
GOTERM_MF_DIRECT	GO:0050839~cell adhesion molecule binding	14	0.6490496059341678	0.007903074547856666	9378, 3695, 8170, 57451, 22871, 259197, 57502, 53841, 57863, 10178, 912, 120425, 253559, 54825	1701	62	16881	2240939864595770	0.999984772204779	0.20846223052648338	0.20279587519028427
GOTERM_MF_DIRECT	GO:0008559~xenobiotic-transporting ATPase activity	4	0.18544274455261936	0.008720734672550728	5243, 340273, 9429, 10351	1701	5	16881	7939329805996470	0.9999951911758711	0.2216652194950167	0.21563998463034525
GOTERM_MF_DIRECT	GO:0015277~kainate selective glutamate receptor activity	4	0.18544274455261936	0.008720734672550728	2899, 2898, 2897, 2901	1701	5	16881	7939329805996470	0.9999951911758711	0.2216652194950167	0.21563998463034525
GOTERM_MF_DIRECT	GO:0005216~ion channel activity	11	0.5099675475197033	0.009026019760217312	6340, 773, 162514, 1134, 8989, 5348, 6328, 1261, 3777, 53826, 1181	1701	43	16881	2538739182150030	0.9999968737222682	0.22228679665500906	0.21624466627382855
GOTERM_MF_DIRECT	GO:0008236~serine-type peptidase activity	14	0.6490496059341678	0.009063195571770755	7177, 64499, 23430, 25823, 10942, 354, 1215, 1675, 3004, 55554, 3003, 1804, 5649, 57628	1701	63	16881	2205369390554570	0.9999970334580898	0.22228679665500906	0.21624466627382855
GOTERM_MF_DIRECT	GO:0004089~carbonate dehydratase activity	6	0.27816411682892905	0.009474938813716869	771, 760, 762, 766, 759, 23632	1701	14	16881	4.25321e+16	0.9999983407021623	0.2274295044208904	0.2212475865610951
GOTERM_MF_DIRECT	GO:0008146~sulfotransferase activity	10	0.4636068613815485	0.009598240887576921	6817, 266722, 10090, 27284, 64377, 92126, 6799, 23563, 25830, 83539	1701	37	16881	2.68221e+16	0.999998605747382	0.2274295044208904	0.2212475865610951

## Sheet: path
Category	Term		Count	%	PValue	Genes	List Total	Pop Hits	Pop Total	Fold Enrichment	Bonferroni	Benjamini	FDR
BIOCARTA	h_eicosanoidPathway:Eicosanoid Metabolism		9	0.4172461752433936	0.0025030421129207977	10800, 57105, 5740, 5742, 5732, 2053, 5734, 5737, 27306	194	22	1625	3426663542642920	0.40176216804979614	0.5131236331487635	0.5131236331487635
KEGG_PATHWAY	hsa04080:Neuroactive ligand-receptor interaction		78	3616133518776070	14.2202	5023, 5540, 6751, 6753, 6752, 1143, 3001, 3363, 1141, 23566, 150, 9340, 3360, 153, 22953, 57105, 154, 155, 554, 2742, 1136, 2587, 1134, 117, 6865, 2908, 5732, 4886, 4887, 1816, 9934, 5734, 3952, 6869, 4889, 2903, 5737, 2901, 5030, 7253, 286530, 53829, 2562, 2561, 1269, 116443, 1268, 2555, 27334, 5028, 5745, 2837, 1902, 7068, 2892, 2890, 2690, 1910, 1511, 2566, 2642, 4543, 7433, 6344, 7434, 1132, …	752	277	6879	2.57586e+16	3925.75	3867.89	3284.86
KEGG_PATHWAY	hsa04020:Calcium signaling pathway		53	2457116365322200	116641	5023, 3363, 3360, 153, 22953, 57105, 154, 155, 115, 952, 5137, 6865, 5336, 5579, 4842, 6547, 1816, 6869, 2903, 5737, 5350, 5153, 489, 491, 492, 493, 1910, 2767, 773, 774, 814, 815, 816, 6263, 113026, 5333, 6543, 5136, 2066, 185, 6261, 10800, 1129, 1128, 3706, 51196, 147, 148, 623, 8912, 5567, 108, 4638	752	179	6879	270850915250208	3.17264e+06	1.58631e+07	1.3472e+06
KEGG_PATHWAY	hsa04972:Pancreatic secretion		32	1.48354e+16	4.95475e+07	8399, 8671, 5320, 5322, 26279, 1360, 491, 492, 493, 1811, 84647, 1359, 111, 1358, 477, 1179, 115, 952, 5579, 6548, 10136, 3778, 22802, 6344, 9635, 391013, 23436, 482, 760, 489, 108, 5408	752	93	6879	3147563486616330	1.34769e+10	4.49231e+08	3.81516e+09
KEGG_PATHWAY	hsa04725:Cholinergic synapse		34	1576263328697260	3.93304e+08	6572, 1143, 2770, 1141, 2767, 56479, 111, 54331, 596, 2788, 773, 774, 1136, 2785, 115, 51764, 5579, 814, 815, 816, 5294, 94235, 1132, 1129, 1128, 1103, 2775, 84699, 3785, 108, 5567, 60482, 3768, 43	752	111	6879	2801969522714200	1.06978e+11	2.67447e+09	2.27133e+08
KEGG_PATHWAY	hsa04024:cAMP signaling pathway		49	2271673620769580	5.16574e+08	64399, 6751, 6752, 1261, 3360, 153, 154, 111, 1259, 1258, 477, 115, 117, 5732, 5139, 6548, 4886, 1816, 2903, 7253, 5350, 482, 116443, 10021, 4852, 5348, 2892, 2770, 2890, 491, 492, 493, 10398, 814, 815, 816, 5294, 4881, 7434, 7074, 1129, 1128, 51196, 2893, 84699, 5567, 108, 5602, 2737	752	198	6879	2263801579626040	1.40507e+11	2.81016e+09	2.38657e+10
KEGG_PATHWAY	hsa00982:Drug metabolism - cytochrome P450		24	1.11266e+16	3.59636e+07	7365, 7364, 7367, 7366, 2330, 130, 2944, 2327, 124, 1576, 79799, 125, 126, 54576, 54575, 316, 54658, 2939, 4128, 2949, 2938, 4129, 2946, 2329	752	68	6879	3.22857e+16	9.78161e+10	1.63035e+11	1.3846e+11
KEGG_PATHWAY	hsa04978:Mineral absorption		18	0.8344923504867872	1.47668e+10	4493, 4494, 6550, 4495, 4496, 3162, 482, 1181, 1811, 477, 4499, 4489, 7018, 79901, 340024, 4501, 4502, 140803	752	44	6879	3742202611218560	4.01577e+12	5.73796e+09	4.87305e+11
KEGG_PATHWAY	hsa00830:Retinol metabolism		21	0.9735744089012517	8.28617e+09	7365, 10170, 7364, 7367, 9227, 7366, 130, 5959, 124, 1576, 79799, 125, 126, 54884, 54576, 54575, 216, 1562, 316, 54658, 56603	752	64	6879	3.00156e+16	0.002251310756200331	2.50427e+12	2.12678e+12
KEGG_PATHWAY	hsa04924:Renin secretion		21	0.9735744089012517	8.28617e+09	5153, 22802, 5593, 9635, 4881, 5136, 2770, 185, 153, 154, 111, 155, 1179, 116, 117, 5137, 5732, 5567, 5139, 5734, 3778	752	64	6879	3.00156e+16	0.002251310756200331	2.50427e+12	2.12678e+12
KEGG_PATHWAY	hsa04022:cGMP-PKG signaling pathway		37	1.71535e+16	1.12892e+11	8654, 2770, 150, 491, 492, 493, 153, 154, 1910, 2767, 155, 111, 1259, 1258, 477, 115, 5138, 5139, 10398, 5997, 6547, 3778, 3779, 4208, 5350, 5593, 4881, 6543, 482, 185, 147, 148, 489, 84699, 10242, 108, 4638	752	158	6879	2.14216e+16	0.0030659688682005415	3.07066e+12	2.6078e+11
KEGG_PATHWAY	hsa04923:Regulation of lipolysis in adipocytes		19	0.880853036624942	1.51401e+11	5294, 7253, 5593, 4881, 2770, 153, 154, 364, 111, 155, 115, 2167, 5346, 5742, 108, 4852, 5567, 4886, 11343	752	56	6879	3.10365e+16	0.004109677529218536	3.74374e+12	3.17943e+12
KEGG_PATHWAY	hsa04713:Circadian entrainment		26	1205377839592020	1.92278e+11	2892, 2770, 2890, 111, 54331, 2788, 2785, 115, 117, 51764, 4543, 5579, 4842, 815, 2903, 816, 6263, 5593, 94235, 8863, 6261, 2775, 2893, 8912, 108, 5567	752	95	6879	2503555431131010	0.005216349946207455	4.20519e+12	3.57132e+12
KEGG_PATHWAY	hsa04723:Retrograde endocannabinoid signaling		27	1.25174e+16	2.00984e+11	22999, 2892, 2770, 2890, 111, 54331, 2788, 773, 774, 2566, 2785, 115, 51764, 5579, 11343, 94235, 2562, 246213, 2561, 57030, 2775, 1268, 2555, 2893, 108, 5567, 5602	752	101	6879	2.4454e+16	0.005451891452012303	4.20519e+12	3.57132e+12
KEGG_PATHWAY	hsa05204:Chemical carcinogenesis		23	1.0663e+16	2.88029e+10	7365, 7364, 7367, 7366, 130, 2944, 6817, 124, 1576, 79799, 125, 126, 54576, 54575, 1562, 6799, 54658, 9, 2939, 2949, 2938, 2946, 10	752	80	6879	2629936835106380	0.007803887951090327	5.59599e+11	4.75248e+12
KEGG_PATHWAY	hsa04974:Protein digestion and absorption		24	1.11266e+16	4.62773e+10	7373, 6550, 6564, 7512, 6543, 1285, 256076, 1360, 1280, 482, 23436, 81578, 1359, 1358, 477, 1288, 1287, 4224, 4225, 340024, 6547, 10136, 6505, 6519	752	88	6879	2494801740812370	0.012508830112218927	8.39162e+11	7.12671e+11
KEGG_PATHWAY	hsa05032:Morphine addiction		24	1.11266e+16	8.15447e+10	5153, 94235, 5136, 2562, 2561, 2770, 27115, 111, 54331, 2788, 773, 774, 2566, 2775, 2555, 2785, 115, 5137, 51764, 108, 5138, 5567, 5579, 5139	752	91	6879	2.41256e+16	0.021936861063073132	0.0013862592128440307	0.001177301022672688
KEGG_PATHWAY	hsa04970:Salivary secretion		23	1.0663e+16	9.55073e+10	6263, 5593, 491, 492, 482, 493, 153, 154, 111, 155, 54831, 147, 477, 115, 148, 820, 952, 108, 5567, 4842, 5579, 6548, 3778	752	86	6879	2.44645e+16	0.025644671265083963	0.0015281169028827466	0.0012977757520805679
KEGG_PATHWAY	hsa04261:Adrenergic signaling in cardiomyocytes		31	1.43718e+16	1.49853e+12	6330, 7169, 6332, 5521, 2770, 491, 492, 493, 59284, 153, 154, 111, 596, 477, 115, 6548, 815, 816, 5350, 482, 185, 781, 783, 147, 148, 84699, 5523, 108, 5567, 5502, 4634	752	138	6879	2054897086031450	0.039943505404433144	0.002193332312564618	0.0018627197213324511
KEGG_PATHWAY	hsa04975:Fat digestion and absorption		14	0.6490496059341678	1.53211e+12	8399, 8611, 5320, 391013, 5322, 26279, 84647, 80168, 2169, 2168, 338, 8613, 948, 5408	752	39	6879	3.28376e+16	0.04081998126603048	0.002193332312564618	0.0018627197213324511
KEGG_PATHWAY	hsa04724:Glutamatergic synapse		27	1.25174e+16	1.81318e+12	2892, 2770, 2890, 111, 54331, 2788, 773, 2785, 115, 51764, 5579, 2903, 6505, 2901, 9455, 94235, 246213, 57030, 2899, 2898, 2897, 2775, 116443, 2893, 108, 5567, 9229	752	114	6879	2166538353863380	0.048126297881661895	0.002465922356826366	0.0020942208250988624
KEGG_PATHWAY	hsa05033:Nicotine addiction		14	0.6490496059341678	2.04644e+12	2562, 246213, 2892, 2561, 2890, 1141, 57030, 773, 774, 2566, 116443, 2555, 2893, 2903	752	40	6879	3201662234042550	0.054147786906824535	0.0026170384060289855	0.002222558352179028
KEGG_PATHWAY	hsa04728:Dopaminergic synapse		29	1.34446e+16	2.20928e+11	6570, 5521, 2892, 2770, 2890, 111, 54331, 2788, 773, 774, 2785, 51764, 5579, 50632, 3798, 1816, 4128, 4129, 815, 2903, 816, 94235, 2775, 2893, 84699, 5523, 5567, 5602, 3800	752	128	6879	2072504571143610	0.058328652663821146	0.0026170384060289855	0.002222558352179028
KEGG_PATHWAY	hsa04971:Gastric acid secretion		20	0.927213722763097	2.21294e+12	9992, 6750, 6752, 2770, 482, 111, 760, 115111, 477, 115, 3773, 108, 54207, 5567, 5579, 6548, 3776, 815, 816, 4638	752	73	6879	2506193529583210	0.058422429894597894	0.0026170384060289855	0.002222558352179028
KEGG_PATHWAY	hsa00983:Drug metabolism - other enzymes		15	0.6954102920723227	2567307451115	7365, 7364, 7367, 7366, 7498, 1066, 1576, 79799, 54576, 54575, 8824, 54658, 9, 1806, 10	752	46	6879	2.98292e+16	0.06745673154870668	0.002909615111263678	0.002471033421698197
KEGG_PATHWAY	hsa04976:Bile secretion		19	0.880853036624942	3.12182e+12	9971, 8671, 6550, 6344, 5243, 6555, 200931, 123264, 482, 111, 760, 343, 477, 115, 9429, 108, 5567, 6548, 8647	752	69	6879	2.51891e+16	0.08142038223988002	0.0033965375495031602	0.002884559462997169
KEGG_PATHWAY	hsa00040:Pentose and glucuronate interconversions		12	0.5563282336578581	4.91837e+11	7365, 7364, 9365, 79799, 7367, 7366, 54576, 7358, 57016, 54575, 54658, 7360	752	33	6879	3.3264e+16	0.12524595217241397	0.005145369641344988	0.004369780835112839
KEGG_PATHWAY	hsa04911:Insulin secretion		21	0.9735744089012517	6.43281e+11	3782, 9699, 482, 111, 2767, 477, 115, 2641, 116, 117, 84699, 10242, 108, 5567, 5579, 6833, 815, 6616, 3778, 816, 3779	752	85	6879	2.26e+16	0.16056706573978363	0.006480458927163909	0.005503625044760525
KEGG_PATHWAY	hsa04726:Serotonergic synapse		25	1.15902e+16	7.27986e+11	6570, 7166, 2770, 3363, 3360, 111, 54331, 2788, 773, 3359, 774, 2785, 51764, 5579, 4128, 4129, 285242, 94235, 2562, 2561, 2775, 1562, 5742, 5567, 170572	752	111	6879	2060271707878090	0.1796992157755707	0.0070718602135342624	0.006005881284288289
KEGG_PATHWAY	hsa00980:Metabolism of xenobiotics by cytochrome P450		19	0.880853036624942	7.78846e+10	7365, 7364, 7367, 7366, 130, 2944, 1646, 124, 1576, 79799, 125, 126, 54576, 54575, 54658, 2939, 2949, 2938, 2946	752	74	6879	2.34871e+16	0.1909775714737313	0.007305037860157041	0.006203910829765723
KEGG_PATHWAY	hsa00350:Tyrosine metabolism		12	0.5563282336578581	8.64477e+11	3081, 124, 125, 126, 6898, 316, 4128, 7306, 4129, 130, 8639, 7173	752	35	6879	3136322188449840	0.2096184043948962	0.007837924118389138	0.006656472321131953
KEGG_PATHWAY	hsa04062:Chemokine signaling pathway		35	1.62262e+16	0.0016309005062350422	6375, 6352, 6355, 6357, 6356, 2770, 111, 54331, 2788, 2785, 115, 1794, 56477, 51764, 2829, 10235, 2826, 6846, 5294, 94235, 6363, 729230, 6366, 6387, 6368, 7074, 1524, 653361, 643, 10803, 6359, 6358, 108, 5567, 10563	752	186	6879	1721323781743300	0.3585134548822597	0.014309836699868756	0.01215283925613854
KEGG_PATHWAY	hsa04640:Hematopoietic cell lineage		20	0.927213722763097	0.002230127989640312	7850, 290, 3570, 1380, 3815, 1436, 3568, 1378, 951, 930, 2322, 952, 931, 911, 912, 945, 924, 948, 2815, 2208	752	87	6879	2.1029e+16	0.4551649619044841	0.018956087911942653	0.016098736425216004
KEGG_PATHWAY	hsa00140:Steroid hormone biosynthesis		15	0.6954102920723227	0.0031361078932317984	3291, 7365, 7364, 8644, 7367, 7366, 1583, 3284, 3294, 1646, 1576, 79799, 54576, 54575, 54658	752	58	6879	2.36576e+16	0.5744452782927976	0.02584913172603179	0.021952755252622587
KEGG_PATHWAY	hsa04270:Vascular smooth muscle contraction		24	1.11266e+16	0.003482641792715225	8399, 5320, 4660, 4881, 391013, 5322, 26279, 185, 94274, 84647, 111, 2767, 147, 115, 148, 10242, 108, 5567, 5579, 10398, 72, 3778, 3779, 4638	752	117	6879	1876432078559730	0.6128456868334573	0.02783193702812341	0.0236366818143254
KEGG_PATHWAY	hsa05414:Dilated cardiomyopathy		19	0.880853036624942	0.003581315426412939	5350, 7169, 6442, 6445, 3695, 59284, 153, 781, 1756, 111, 783, 3479, 1674, 115, 8516, 108, 5567, 4634, 3679	752	84	6879	2069101443768990	0.623134260408503	0.02783193702812341	0.0236366818143254
KEGG_PATHWAY	hsa04014:Ras signaling pathway		39	1808066759388030	0.004168737356177125	5063, 8399, 5320, 5322, 2254, 26279, 2252, 3363, 4804, 84647, 1436, 3815, 54331, 2788, 2247, 3479, 1950, 2785, 51764, 5336, 5579, 10235, 2903, 5294, 7010, 94235, 391013, 2263, 115727, 7074, 80310, 2259, 51196, 2258, 2255, 2277, 5567, 5602, 1946	752	226	6879	1578569243080390	0.6789847369005916	0.031497126691116054	0.026749398035469885
KEGG_PATHWAY	hsa00512:Mucin type O-Glycan biosynthesis		10	0.4636068613815485	0.00460884831018819	192134, 9245, 114805, 79695, 55808, 117248, 51301, 57452, 26290, 64409	752	31	6879	2.95084e+16	0.7153527227752836	0.03388126325327534	0.028774161071715453
KEGG_PATHWAY	hsa04151:PI3K-Akt signaling pathway		54	2.50348e+16	0.005837779765315602	256076, 23566, 4804, 596, 2788, 3479, 284217, 2785, 51764, 3679, 7010, 94235, 3695, 3570, 80310, 1101, 2277, 5105, 1946, 1902, 7143, 5563, 5521, 8115, 7148, 2254, 1285, 7060, 2252, 2690, 1280, 1436, 54331, 3815, 1950, 2247, 930, 10110, 6446, 5294, 23035, 2263, 1129, 1128, 2259, 2258, 1288, 1287, 2255, 84699, 8516, 5523, 5649, 2538	752	345	6879	1431799259944490	0.7965894745336775	0.04178621305699589	0.035487555941786944
KEGG_PATHWAY	hsa00053:Ascorbate and aldarate metabolism		9	0.4172461752433936	0.006508592019127174	7365, 7364, 79799, 7367, 7366, 54576, 7358, 54575, 54658	752	27	6879	3.0492e+16	0.8307068329724341	0.04442155546169884	0.037725659234016294
KEGG_PATHWAY	hsa04610:Complement and coagulation cascades		16	0.7417709782104774	0.006532581685543947	3075, 2162, 1380, 2, 3827, 1378, 1675, 730, 623, 733, 712, 5104, 713, 714, 5648, 729	752	69	6879	2.12118e+16	0.8318151097275561	0.04442155546169884	0.037725659234016294
KEGG_PATHWAY	hsa05020:Prion diseases		10	0.4636068613815485	0.008900812570399645	6352, 730, 4684, 4685, 733, 712, 713, 5567, 714, 729	752	34	6879	2.69047e+16	0.9121267559024975	0.059049293149968374	0.05014848057956873
KEGG_PATHWAY	hsa04727:GABAergic synapse		18	0.8344923504867872	0.009380746698537626	94235, 2562, 2561, 2770, 111, 54331, 2788, 773, 774, 2566, 2775, 2555, 2785, 115, 51764, 108, 5567, 5579	752	85	6879	1.93714e+16	0.9229735385237013	0.06075150242862463	0.05159410684195694
REACTOME_PATHWAY	R-HSA-418594:R-HSA-418594	G alpha (i) signalling events	61	2.828e+16	2.47643e+06	6352, 5540, 6751, 6750, 6753, 6752, 23566, 150, 111, 2788, 2587, 2785, 115, 51764, 4886, 4887, 9934, 2826, 4889, 5030, 94235, 53829, 6363, 729230, 8787, 6366, 6003, 6368, 64407, 64805, 1269, 26166, 1268, 643, 10022, 9628, 4852, 846, 1902, 2770, 105379861, 54331, 2841, 2840, 56477, 4543, 6387, 5179, 5697, 11251, 1132, 23596, 9290, 1129, 3827, 2852, 10803, 623, 5368, 108, 10563	958	246	9075	234896125057284	1.88952e+09	1.88952e+09	1.83256e+09
REACTOME_PATHWAY	R-HSA-418555:R-HSA-418555	G alpha (s) signalling events	37	1.71535e+16	4.41194e+08	2770, 3363, 9340, 3360, 153, 154, 155, 111, 54331, 2788, 554, 2642, 2785, 115, 2641, 116, 117, 51764, 5138, 5732, 5139, 1816, 5734, 7253, 94235, 5153, 6344, 7433, 7432, 7434, 5136, 27115, 5729, 2850, 108, 5745, 2838	958	143	9075	2.45102e+16	3.36575e+11	1.16754e+12	1.13234e+12
REACTOME_PATHWAY	R-HSA-5578775:R-HSA-5578775	Ion homeostasis	21	0.9735744089012517	4.59058e+08	6263, 5350, 6543, 491, 1193, 492, 482, 2281, 493, 6261, 477, 489, 844, 845, 5348, 4842, 6547, 53826, 815, 816, 6717	958	56	9075	355232254697286	3.502e+12	1.16754e+12	1.13234e+12
REACTOME_PATHWAY	R-HSA-5661231:R-HSA-5661231	Metallothioneins bind metals	9	0.4172461752433936	1.83458e+09	4493, 4494, 4495, 4496, 4499, 4489, 4501, 4502, 4504	958	11	9075	7750521920668050	0.0013988057936914489	3.49946e+12	3.39397e+10
REACTOME_PATHWAY	R-HSA-416476:R-HSA-416476	G alpha (q) signalling events	39	1808066759388030	2.31014e+09	6375, 115557, 23566, 57105, 1910, 2767, 54331, 2788, 2642, 2840, 2785, 2641, 257313, 6865, 51764, 2829, 5997, 6869, 4922, 6846, 5737, 94235, 6863, 6368, 1908, 64407, 185, 10800, 1128, 3827, 147, 27334, 148, 623, 1907, 5028, 846, 2837, 1902	958	165	9075	2.23904e+16	0.0017610867238355699	3.52527e+11	3.41901e+11
REACTOME_PATHWAY	R-HSA-1296072:R-HSA-1296072	Voltage gated Potassium channels	17	0.7881316643486325	3.48624e+10	9312, 7881, 3737, 3738, 56479, 170850, 27012, 3752, 3785, 3741, 3754, 3755, 3788, 3745, 3756, 3746, 3736	958	43	9075	3745084235568280	0.0026564698928958075	4.43333e+12	4.29969e+12
REACTOME_PATHWAY	R-HSA-445095:R-HSA-445095	Interaction between L1 and Ankyrins	14	0.6490496059341678	6.17459e+09	11280, 6330, 6332, 6335, 23114, 287, 288, 57731, 3785, 6328, 6327, 55800, 3897, 6329	958	31	9075	4278065863021070	0.004700143383764344	6.7303e+11	6.52742e+11
REACTOME_PATHWAY	R-HSA-5673001:R-HSA-5673001	RAF/MAP kinase cascade	29	1.34446e+16	1.94704e+11	9542, 9365, 2254, 2252, 3084, 3815, 2668, 2247, 1950, 10718, 152831, 815, 2903, 816, 4747, 5979, 1439, 7010, 4684, 2066, 2263, 115727, 3568, 2676, 2675, 2674, 57731, 2255, 145957	958	116	9075	236821503131524	0.014746216794462863	0.0018569848055865735	0.0018010075440813426
REACTOME_PATHWAY	R-HSA-2672351:R-HSA-2672351	Stimuli-sensing channels	23	1.0663e+16	2.63467e+11	6340, 285175, 6263, 22802, 9635, 266675, 63982, 203859, 1193, 2281, 6261, 1181, 57578, 54831, 1179, 1188, 844, 10110, 845, 6446, 6338, 6717, 50636	958	82	9075	2657021742451240	0.019902109542736746	0.002233617695693437	0.0021662871491653257
REACTOME_PATHWAY	R-HSA-418457:R-HSA-418457	cGMP effects	10	0.4636068613815485	3.12628e+10	5152, 5153, 5593, 5136, 8654, 10242, 5138, 5139, 3778, 3779	958	18	9075	5262700069589420	0.02357160641028877	0.0023853488140608723	0.0023134444592464555
REACTOME_PATHWAY	R-HSA-375276:R-HSA-375276	Peptide ligand-binding receptors	26	1205377839592020	6.83022e+10	6751, 5540, 6750, 6753, 6752, 9283, 105379861, 1910, 2587, 257313, 4886, 4887, 4889, 4922, 5179, 5697, 1908, 185, 3827, 2852, 2532, 623, 1907, 5368, 4852, 2837	958	105	9075	2.34566e+16	0.05078160178406543	0.0047376901718856	0.00459487644455484
REACTOME_PATHWAY	R-HSA-380108:R-HSA-380108	Chemokine receptors bind chemokines	18	0.8344923504867872	8.12797e+09	6375, 6352, 6363, 729230, 6366, 6387, 6357, 6356, 1524, 1238, 643, 10803, 56477, 51554, 10563, 2829, 2826, 6846	958	59	9075	2890025122960970	0.060134941347288806	0.005168037347549885	0.005012251162761356
REACTOME_PATHWAY	R-HSA-5576892:R-HSA-5576892	Phase 0 - rapid depolarisation	15	0.6954102920723227	1.80295e+10	11280, 6330, 6332, 6335, 59284, 781, 783, 2259, 2258, 6328, 6327, 55800, 815, 816, 6329	958	46	9075	3088976127802480	0.12853304098447538	0.010581917300506685	0.01026293421018997
REACTOME_PATHWAY	R-HSA-210746:R-HSA-210746	Regulation of gene expression in endocrine-committed (NEUROG3+) progenitor cells	5	0.23180343069077425	5.63203e+11	5078, 4760, 50674, 3642, 4821	958	5	9075	9472860125260960	0.3493899972191331	0.030694559574550577	0.02976929762145141
REACTOME_PATHWAY	R-HSA-936837:R-HSA-936837	Ion transport by P-type ATPases	16	0.7417709782104774	6.19435e+11	5350, 491, 492, 482, 493, 84239, 477, 489, 51761, 10396, 5348, 5205, 53826, 815, 816, 6717	958	57	9075	2.65905e+16	0.3767300427864675	0.03150860625685926	0.030558805544005047
REACTOME_PATHWAY	R-HSA-420092:R-HSA-420092	Glucagon-type ligand receptors	11	0.5099675475197033	6.7729e+11	54331, 2788, 94235, 6344, 2785, 2642, 2641, 116, 117, 51764, 9340	958	30	9075	3473382045929010	0.40366194746457984	0.03205660668969893	0.03109028695986528
REACTOME_PATHWAY	R-HSA-417957:R-HSA-417957	P2Y receptors	7	0.3245248029670839	7.14236e+11	5030, 53829, 27334, 2840, 5028, 9934, 64805	958	12	9075	5525835073068890	0.4202492576500447	0.03205660668969893	0.03109028695986528
REACTOME_PATHWAY	R-HSA-163359:R-HSA-163359	Glucagon signaling in metabolic regulation	10	0.4636068613815485	9.21219e+11	54331, 111, 2788, 94235, 2785, 2642, 115, 2641, 51764, 108	958	26	9075	3.64341e+16	0.5050082577103777	0.03904945787966671	0.03787234447045003
REACTOME_PATHWAY	R-HSA-390696:R-HSA-390696	Adrenoceptors	6	0.27816411682892905	0.001130557451336258	154, 155, 147, 148, 150, 153	958	9	9075	6315240083507300	0.5781490900384865	0.04313076676847824	0.04183062569944154
REACTOME_PATHWAY	R-HSA-1247673:R-HSA-1247673	Erythrocytes take up oxygen and release carbon dioxide	6	0.27816411682892905	0.001130557451336258	760, 762, 6005, 3043, 759, 3040	958	9	9075	6315240083507300	0.5781490900384865	0.04313076676847824	0.04183062569944154
REACTOME_PATHWAY	R-HSA-2219530:R-HSA-2219530	Constitutive Signaling by Aberrant PI3K in Cancer	16	0.7417709782104774	0.0013255026197427947	9542, 9365, 2254, 2066, 2252, 2263, 3084, 3815, 2247, 1950, 930, 10718, 2255, 152831, 145957, 50852	958	61	9075	2484684623019260	0.6365194063540396	0.048159928517321544	0.04670818755284134
REACTOME_PATHWAY	R-HSA-418359:R-HSA-418359	Reduction of cytosolic Ca++ levels	7	0.3245248029670839	0.001927853011903015	489, 6543, 6547, 491, 492, 493, 6717	958	14	9075	473643006263048	0.770619151400742	0.06686144764009093	0.06484596494582869
REACTOME_PATHWAY	R-HSA-2162123:R-HSA-2162123	Synthesis of Prostaglandins (PG) and Thromboxanes (TX)	7	0.3245248029670839	0.0029291395990136415	3248, 8644, 5740, 5730, 5742, 1582, 27306	958	15	9075	4420668058455110	0.8933510987016502	0.09717102234988732	0.09424188275087368
REACTOME_PATHWAY	R-HSA-1251985:R-HSA-1251985	Nuclear signaling by ERBB4	9	0.4172461752433936	0.003119379451041965	9542, 6285, 5241, 6387, 10718, 2066, 2099, 145957, 3084	958	25	9075	3.41023e+16	0.9078010425140115	0.0991702717143758	0.09618086640712725
REACTOME_PATHWAY	R-HSA-1236394:R-HSA-1236394	Signaling by ERBB4	6	0.27816411682892905	0.0034600828840532028	9542, 1950, 10718, 2066, 145957, 3084	958	11	9075	5167014613778700	0.9289677434743799	0.10560172962130375	0.10241845336797481
REACTOME_PATHWAY	R-HSA-975298:R-HSA-975298	/	9	0.4172461752433936	0.004096339567129381	285242, 441509, 3359, 2566, 2742, 2555, 2562, 2561, 170572	958	26	9075	3279066966436480	0.9563663306909467	0.12021181114306606	0.11658812614137468
REACTOME_PATHWAY	R-HSA-1475029:R-HSA-1475029	Reversible hydration of carbon dioxide	6	0.27816411682892905	0.005421401856804723	771, 760, 762, 766, 759, 23632	958	12	9075	473643006263048	0.984200598245735	0.15320480062007422	0.14858656940872203
REACTOME_PATHWAY	R-HSA-5365859:R-HSA-5365859	RA biosynthesis pathway	8	0.3708854891052387	0.005833432140553252	5959, 10170, 124, 8644, 126, 216, 1381, 56603	958	22	9075	3.44468e+16	0.9884831197119129	0.15847938523644303	0.15370215606155682
REACTOME_PATHWAY	R-HSA-438066:R-HSA-438066	Unblocking of NMDA receptors, glutamate binding and activation	7	0.3245248029670839	0.006023462872682632	2893, 2892, 2890, 815, 816, 2903, 4747	958	17	9075	3.90059e+16	0.9900461874487758	0.15847938523644303	0.15370215606155682
REACTOME_PATHWAY	R-HSA-400042:R-HSA-400042	Adrenaline,noradrenaline inhibits insulin secretion	9	0.4172461752433936	0.006739111997579805	54331, 111, 2788, 94235, 783, 2785, 51764, 2770, 150	958	28	9075	3044847897405300	0.9942545483482844	0.17139808180511304	0.1662314292736352
REACTOME_PATHWAY	R-HSA-1237044:R-HSA-1237044	Erythrocytes take up carbon dioxide and release oxygen	6	0.27816411682892905	0.008054347601288446	760, 762, 6005, 3043, 759, 3040	958	13	9075	4372089288581980	0.9979094953503098	0.19824087805751886	0.19226507177269195

## Sheet: overlap
geniK	Column1	count	match	geniR	count	Column1		Overlap
5567	protein kinase cAMP-activated catalytic subunit beta(PRKACB)	22	#N/A	G protein subunit gamma 13(GNG13)	6			5-hydroxytryptamine receptor 3A(HTR3A)
111	adenylate cyclase 5(ADCY5)	21	9	G protein subunit gamma 2(GNG2)	6			5-hydroxytryptamine receptor 3C(HTR3C)
108	adenylate cyclase 2(ADCY2)	19	18	G protein subunit gamma 3(GNG3)	6			5-hydroxytryptamine receptor 3E(HTR3E)
115	adenylate cyclase 9(ADCY9)	19	19	G protein subunit gamma 7(GNG7)	6			5-hydroxytryptamine receptor 4(HTR4)
2770	G protein subunit alpha i1(GNAI1)	15	29	G protein subunit gamma 8(GNG8)	6			5-hydroxytryptamine receptor 7(HTR7)
5579	protein kinase C beta(PRKCB)	15	#N/A	calcium/calmodulin dependent protein kinase II alpha(CAMK2A)	5			ADCYAP receptor type I(ADCYAP1R1)
51764	G protein subunit gamma 13(GNG13)	11	2	calcium/calmodulin dependent protein kinase II beta(CAMK2B)	5			adenylate cyclase 2(ADCY2)
54331	G protein subunit gamma 2(GNG2)	11	3	adenylate cyclase 5(ADCY5)	4			adenylate cyclase 5(ADCY5)
2785	G protein subunit gamma 3(GNG3)	11	4	erb-b2 receptor tyrosine kinase 4(ERBB4)	4			adenylate cyclase 9(ADCY9)
2788	G protein subunit gamma 7(GNG7)	11	5	glucagon receptor(GCGR)	4			adenylate cyclase activating polypeptide 1(ADCYAP1)
94235	G protein subunit gamma 8(GNG8)	11	6	glucagon(GCG)	4			adrenoceptor alpha 1A(ADRA1A)
2555	gamma-aminobutyric acid type A receptor alpha2 subunit(GABRA2)	11	73	neuregulin 1(NRG1)	4			adrenoceptor alpha 1B(ADRA1B)
477	ATPase Na+/K+ transporting subunit alpha 2(ATP1A2)	10	41	neuregulin 2(NRG2)	4			adrenoceptor alpha 2A(ADRA2A)
482	ATPase Na+/K+ transporting subunit beta 2(ATP1B2)	10	42	neuregulin 3(NRG3)	4			adrenoceptor beta 1(ADRB1)
153	adrenoceptor beta 1(ADRB1)	9	36	neuregulin 4(NRG4)	4			adrenoceptor beta 2(ADRB2)
773	calcium voltage-gated channel subunit alpha1 A(CACNA1A)	9	#N/A	sorcin(SRI)	4			adrenoceptor beta 3(ADRB3)
54658	UDP glucuronosyltransferase family 1 member A1(UGT1A1)	9	#N/A	adenylate cyclase 2(ADCY2)	3			alcohol dehydrogenase 1A (class I), alpha polypeptide(ADH1A)
54575	UDP glucuronosyltransferase family 1 member A10(UGT1A10)	9	#N/A	adenylate cyclase 9(ADCY9)	3			alcohol dehydrogenase 1C (class I), gamma polypeptide(ADH1C)
54576	UDP glucuronosyltransferase family 1 member A8(UGT1A8)	9	#N/A	adrenoceptor alpha 2A(ADRA2A)	3			aldehyde dehydrogenase 1 family member A1(ALDH1A1)
79799	UDP glucuronosyltransferase family 2 member A3(UGT2A3)	9	#N/A	ATPase plasma membrane Ca2+ transporting 2(ATP2B2)	3			aldo-keto reductase family 1 member C3(AKR1C3)
7365	UDP glucuronosyltransferase family 2 member B10(UGT2B10)	9	#N/A	ATPase plasma membrane Ca2+ transporting 3(ATP2B3)	3			angiotensin II receptor type 1(AGTR1)
7366	UDP glucuronosyltransferase family 2 member B15(UGT2B15)	9	#N/A	ATPase plasma membrane Ca2+ transporting 4(ATP2B4)	3			arginine vasopressin receptor 2(AVPR2)
7367	UDP glucuronosyltransferase family 2 member B17(UGT2B17)	9	#N/A	ATPase sarcoplasmic/endoplasmic reticulum Ca2+ transporting 3(ATP2A3)	3			ATPase Na+/K+ transporting subunit alpha 2(ATP1A2)
7364	UDP glucuronosyltransferase family 2 member B7(UGT2B7)	9	#N/A	bradykinin receptor B1(BDKRB1)	3			ATPase Na+/K+ transporting subunit beta 2(ATP1B2)
154	adrenoceptor beta 2(ADRB2)	8	37	carbonic anhydrase 2(CA2)	3			ATPase plasma membrane Ca2+ transporting 2(ATP2B2)
774	calcium voltage-gated channel subunit alpha1 B(CACNA1B)	8	#N/A	carbonic anhydrase 4(CA4)	3			ATPase plasma membrane Ca2+ transporting 3(ATP2B3)
815	calcium/calmodulin dependent protein kinase II alpha(CAMK2A)	8	7	C-X-C motif chemokine ligand 12(CXCL12)	3			ATPase plasma membrane Ca2+ transporting 4(ATP2B4)
816	calcium/calmodulin dependent protein kinase II beta(CAMK2B)	8	8	G protein subunit alpha i1(GNAI1)	3			ATPase sarcoplasmic/endoplasmic reticulum Ca2+ transporting 3(ATP2A3)
2775	G protein subunit alpha o1(GNAO1)	8	#N/A	G protein-coupled receptor 17(GPR17)	3			bestrophin 2(BEST2)
2903	glutamate ionotropic receptor NMDA type subunit 2A(GRIN2A)	8	75	kininogen 1(KNG1)	3			bradykinin receptor B1(BDKRB1)
84699	cAMP responsive element binding protein 3 like 3(CREB3L3)	7	#N/A	ADCYAP receptor type I(ADCYAP1R1)	2			calcium voltage-gated channel auxiliary subunit beta 2(CACNB2)
1576	cytochrome P450 family 3 subfamily A member 4(CYP3A4)	7	#N/A	adenylate cyclase activating polypeptide 1(ADCYAP1)	2			calcium voltage-gated channel auxiliary subunit gamma 7(CACNG7)
2890	glutamate ionotropic receptor AMPA type subunit 1(GRIA1)	7	197	adrenoceptor alpha 1A(ADRA1A)	2			calcium/calmodulin dependent protein kinase II alpha(CAMK2A)
2892	glutamate ionotropic receptor AMPA type subunit 3(GRIA3)	7	198	adrenoceptor alpha 1B(ADRA1B)	2			calcium/calmodulin dependent protein kinase II beta(CAMK2B)
2893	glutamate ionotropic receptor AMPA type subunit 4(GRIA4)	7	199	adrenoceptor beta 1(ADRB1)	2			cannabinoid receptor 1(CNR1)
148	adrenoceptor alpha 1A(ADRA1A)	6	34	adrenoceptor beta 2(ADRB2)	2			carbonic anhydrase 2(CA2)
147	adrenoceptor alpha 1B(ADRA1B)	6	35	adrenoceptor beta 3(ADRB3)	2			carbonic anhydrase 2(CA2)
155	adrenoceptor beta 3(ADRB3)	6	38	aldo-keto reductase family 1 member C3(AKR1C3)	2			C-C motif chemokine ligand 11(CCL11)
124	alcohol dehydrogenase 1A (class I), alpha polypeptide(ADH1A)	6	137	angiotensin II receptor type 1(AGTR1)	2			C-C motif chemokine ligand 13(CCL13)
125	alcohol dehydrogenase 1B (class I), beta polypeptide(ADH1B)	6	#N/A	ATPase Na+/K+ transporting subunit alpha 2(ATP1A2)	2			C-C motif chemokine ligand 19(CCL19)
126	alcohol dehydrogenase 1C (class I), gamma polypeptide(ADH1C)	6	138	ATPase Na+/K+ transporting subunit beta 2(ATP1B2)	2			C-C motif chemokine ligand 21(CCL21)
130	alcohol dehydrogenase 6 (class V)(ADH6)	6	#N/A	calcium sensing receptor(CASR)	2			C-C motif chemokine ligand 23(CCL23)
185	angiotensin II receptor type 1(AGTR1)	6	40	calcium voltage-gated channel auxiliary subunit beta 2(CACNB2)	2			C-C motif chemokine ligand 28(CCL28)
491	ATPase plasma membrane Ca2+ transporting 2(ATP2B2)	6	21	calsequestrin 1(CASQ1)	2			C-C motif chemokine ligand 5(CCL5)
492	ATPase plasma membrane Ca2+ transporting 3(ATP2B3)	6	22	calsequestrin 2(CASQ2)	2			C-C motif chemokine receptor 10(CCR10)
493	ATPase plasma membrane Ca2+ transporting 4(ATP2B4)	6	23	carbonic anhydrase 1(CA1)	2			C-C motif chemokine receptor 2(CCR2)
2562	gamma-aminobutyric acid type A receptor beta3 subunit(GABRB3)	6	191	C-C motif chemokine ligand 19(CCL19)	2			C-C motif chemokine receptor 9(CCR9)
5294	phosphatidylinositol-4,5-bisphosphate 3-kinase catalytic subunit gamma(PIK3CG)	6	#N/A	C-C motif chemokine ligand 21(CCL21)	2			CD19 molecule(CD19)
3778	potassium calcium-activated channel subfamily M alpha 1(KCNMA1)	6	231	C-C motif chemokine ligand 23(CCL23)	2			chloride channel accessory 1(CLCA1)
6548	solute carrier family 9 member A1(SLC9A1)	6	#N/A	C-C motif chemokine ligand 28(CCL28)	2			chloride channel accessory 2(CLCA2)
117	ADCYAP receptor type I(ADCYAP1R1)	5	32	C-C motif chemokine ligand 5(CCL5)	2			chloride channel accessory 4(CLCA4)
1128	cholinergic receptor muscarinic 1(CHRM1)	5	171	C-C motif chemokine receptor 10(CCR10)	2			chloride voltage-gated channel 2(CLCN2)
1129	cholinergic receptor muscarinic 2(CHRM2)	5	172	C-C motif chemokine receptor 2(CCR2)	2			cholinergic receptor muscarinic 1(CHRM1)
2767	G protein subunit alpha 11(GNA11)	5	185	C-C motif chemokine receptor 9(CCR9)	2			cholinergic receptor muscarinic 2(CHRM2)
2566	gamma-aminobutyric acid type A receptor gamma2 subunit(GABRG2)	5	192	chloride intracellular channel 2(CLIC2)	2			cholinergic receptor muscarinic 4(CHRM4)
4128	monoamine oxidase A(MAOA)	5	#N/A	C-X-C motif chemokine ligand 13(CXCL13)	2			C-X3-C motif chemokine receptor 1(CX3CR1)
4129	monoamine oxidase B(MAOB)	5	#N/A	C-X-C motif chemokine receptor 5(CXCR5)	2			C-X-C motif chemokine ligand 12(CXCL12)
4881	natriuretic peptide receptor 1(NPR1)	5	#N/A	endothelin 2(EDN2)	2			C-X-C motif chemokine ligand 13(CXCL13)
5350	phospholamban(PLN)	5	96	endothelin 3(EDN3)	2			C-X-C motif chemokine receptor 5(CXCR5)
5593	protein kinase, cGMP-dependent, type II(PRKG2)	5	259	endothelin receptor type B(EDNRB)	2			cysteinyl leukotriene receptor 1(CYSLTR1)
3360	5-hydroxytryptamine receptor 4(HTR4)	4	134	epidermal growth factor(EGF)	2			cysteinyl leukotriene receptor 2(CYSLTR2)
3363	5-hydroxytryptamine receptor 7(HTR7)	4	135	fibroblast growth factor 10(FGF10)	2			cytochrome P450 family 26 subfamily B member 1(CYP26B1)
316	aldehyde oxidase 1(AOX1)	4	#N/A	fibroblast growth factor 2(FGF2)	2			dehydrogenase/reductase 9(DHRS9)
952	CD38 molecule(CD38)	4	#N/A	fibroblast growth factor 7(FGF7)	2			dopamine receptor D5(DRD5)
1816	dopamine receptor D5(DRD5)	4	181	fibroblast growth factor 9(FGF9)	2			endothelin receptor type B(EDNRB)
116443	glutamate ionotropic receptor NMDA type subunit 3A(GRIN3A)	4	#N/A	fibroblast growth factor receptor 2(FGFR2)	2			epidermal growth factor(EGF)
2938	glutathione S-transferase alpha 1(GSTA1)	4	#N/A	FK506 binding protein 1B(FKBP1B)	2			erb-b2 receptor tyrosine kinase 4(ERBB4)
2939	glutathione S-transferase alpha 2(GSTA2)	4	#N/A	FXYD domain containing ion transport regulator 1(FXYD1)	2			fibroblast growth factor 10(FGF10)
2944	glutathione S-transferase mu 1(GSTM1)	4	#N/A	FXYD domain containing ion transport regulator 6(FXYD6)	2			fibroblast growth factor 13(FGF13)
2946	glutathione S-transferase mu 2(GSTM2)	4	#N/A	G protein-coupled estrogen receptor 1(GPER1)	2			fibroblast growth factor 14(FGF14)
2949	glutathione S-transferase mu 5(GSTM5)	4	#N/A	galanin receptor 1(GALR1)	2			fibroblast growth factor 2(FGF2)
3479	insulin like growth factor 1(IGF1)	4	#N/A	gamma-aminobutyric acid type A receptor alpha2 subunit(GABRA2)	2			fibroblast growth factor 7(FGF7)
3815	KIT proto-oncogene receptor tyrosine kinase(KIT)	4	78	glucagon like peptide 2 receptor(GLP2R)	2			fibroblast growth factor 9(FGF9)
5602	mitogen-activated protein kinase 10(MAPK10)	4	#N/A	glutamate ionotropic receptor NMDA type subunit 2A(GRIN2A)	2			fibroblast growth factor receptor 2(FGFR2)
4638	myosin light chain kinase(MYLK)	4	#N/A	hemoglobin subunit alpha 2(HBA2)	2			FXYD domain containing ion transport regulator 1(FXYD1)
5139	phosphodiesterase 3A(PDE3A)	4	95	hemoglobin subunit beta(HBB)	2			G protein subunit alpha 11(GNA11)
5320	phospholipase A2 group IIA(PLA2G2A)	4	#N/A	KIT proto-oncogene receptor tyrosine kinase(KIT)	2			G protein subunit alpha i1(GNAI1)
391013	phospholipase A2 group IIC(PLA2G2C)	4	#N/A	klotho beta(KLB)	2			G protein subunit gamma 13(GNG13)
26279	phospholipase A2 group IID(PLA2G2D)	4	#N/A	klotho(KL)	2			G protein subunit gamma 2(GNG2)
5322	phospholipase A2 group V(PLA2G5)	4	#N/A	lysophosphatidic acid receptor 1(LPAR1)	2			G protein subunit gamma 3(GNG3)
8399	phospholipase A2 group X(PLA2G10)	4	#N/A	lysophosphatidic acid receptor 3(LPAR3)	2			G protein subunit gamma 7(GNG7)
84647	phospholipase A2 group XIIB(PLA2G12B)	4	#N/A	neurofilament, light polypeptide(NEFL)	2			G protein subunit gamma 8(GNG8)
489	ATPase sarcoplasmic/endoplasmic reticulum Ca2+ transporting 3(ATP2A3)	3	24	neuropeptide Y receptor type 4(LOC105379861)	2			galanin receptor 1(GALR1)
596	BCL2, apoptosis regulator(BCL2)	3	#N/A	neuropeptide Y receptor Y1(NPY1R)	2			gamma-aminobutyric acid type A receptor alpha2 subunit(GABRA2)
623	bradykinin receptor B1(BDKRB1)	3	25	neuropeptide Y receptor Y2(NPY2R)	2			gamma-aminobutyric acid type A receptor beta3 subunit(GABRB3)
814	calcium/calmodulin dependent protein kinase IV(CAMK4)	3	#N/A	neuropeptide Y receptor Y4(NPY4R)	2			gamma-aminobutyric acid type A receptor gamma2 subunit(GABRG2)
760	carbonic anhydrase 2(CA2)	3	26	neuropeptide Y receptor Y5(NPY5R)	2			glucagon like peptide 2 receptor(GLP2R)
1141	cholinergic receptor nicotinic beta 2 subunit(CHRNB2)	3	#N/A	neuropeptide Y(NPY)	2			glucagon receptor(GCGR)
1436	colony stimulating factor 1 receptor(CSF1R)	3	#N/A	neurotensin(NTS)	2			glucagon(GCG)
1562	cytochrome P450 family 2 subfamily C member 18(CYP2C18)	3	#N/A	peptide YY(PYY)	2			glutamate ionotropic receptor AMPA type subunit 1(GRIA1)
1910	endothelin receptor type B(EDNRB)	3	61	phosphodiesterase 1A(PDE1A)	2			glutamate ionotropic receptor AMPA type subunit 3(GRIA3)
10398	myosin light chain 9(MYL9)	3	#N/A	phosphodiesterase 1B(PDE1B)	2			glutamate ionotropic receptor AMPA type subunit 4(GRIA4)
4886	neuropeptide Y receptor Y1(NPY1R)	3	85	phosphodiesterase 2A(PDE2A)	2			glutamate ionotropic receptor NMDA type subunit 2A(GRIN2A)
4842	nitric oxide synthase 1(NOS1)	3	222	phosphodiesterase 3A(PDE3A)	2			glycine receptor alpha 2(GLRA2)
5136	phosphodiesterase 1A(PDE1A)	3	92	phospholamban(PLN)	2			interleukin 5 receptor subunit alpha(IL5RA)
5153	phosphodiesterase 1B(PDE1B)	3	93	potassium voltage-gated channel subfamily Q member 2(KCNQ2)	2			kininogen 1(KNG1)
5137	phosphodiesterase 1C(PDE1C)	3	#N/A	prepronociceptin(PNOC)	2			KIT proto-oncogene receptor tyrosine kinase(KIT)
51196	phospholipase C epsilon 1(PLCE1)	3	#N/A	proenkephalin(PENK)	2			klotho(KL)
3779	potassium calcium-activated channel subfamily M regulatory beta subunit 1(KCNMB1)	3	232	purinergic receptor P2Y1(P2RY1)	2			lysophosphatidic acid receptor 1(LPAR1)
10242	potassium calcium-activated channel subfamily M regulatory beta subunit 2(KCNMB2)	3	233	purinergic receptor P2Y10(P2RY10)	2			lysophosphatidic acid receptor 3(LPAR3)
5732	prostaglandin E receptor 2(PTGER2)	3	254	purinergic receptor P2Y12(P2RY12)	2			melatonin receptor 1A(MTNR1A)
5523	protein phosphatase 2 regulatory subunit B''alpha(PPP2R3A)	3	#N/A	purinergic receptor P2Y13(P2RY13)	2			metallothionein 1A(MT1A)
5521	protein phosphatase 2 regulatory subunit Bbeta(PPP2R2B)	3	#N/A	purinergic receptor P2Y14(P2RY14)	2			metallothionein 1E(MT1E)
6263	ryanodine receptor 3(RYR3)	3	109	pyrimidinergic receptor P2Y4(P2RY4)	2			metallothionein 1F(MT1F)
6344	secretin receptor(SCTR)	3	110	regulator of G-protein signaling 18(RGS18)	2			metallothionein 1G(MT1G)
57030	solute carrier family 17 member 7(SLC17A7)	3	#N/A	Rh-associated glycoprotein(RHAG)	2			metallothionein 1H(MT1H)
246213	solute carrier family 17 member 8(SLC17A8)	3	#N/A	ryanodine receptor 1(RYR1)	2			metallothionein 1M(MT1M)
6543	solute carrier family 8 member A2(SLC8A2)	3	119	ryanodine receptor 3(RYR3)	2			metallothionein 1X(MT1X)
6547	solute carrier family 8 member A3(SLC8A3)	3	120	secretin receptor(SCTR)	2			metallothionein 2A(MT2A)
6550	solute carrier family 9 member A3(SLC9A3)	3	#N/A	sodium voltage-gated channel alpha subunit 11(SCN11A)	2			neural cell adhesion molecule 1(NCAM1)
6752	somatostatin receptor 2(SSTR2)	3	122	sodium voltage-gated channel alpha subunit 3(SCN3A)	2			neuropeptide Y receptor Y1(NPY1R)
7074	T-cell lymphoma invasion and metastasis 1(TIAM1)	3	#N/A	sodium voltage-gated channel alpha subunit 4(SCN4A)	2			neuropeptide Y receptor Y2(NPY2R)
7253	thyroid stimulating hormone receptor(TSHR)	3	279	sodium voltage-gated channel alpha subunit 7(SCN7A)	2			neuropeptide Y receptor Y4(NPY4R)
116	adenylate cyclase activating polypeptide 1(ADCYAP1)	2	33	sodium voltage-gated channel alpha subunit 9(SCN9A)	2			neuropeptide Y receptor Y5(NPY5R)
150	adrenoceptor alpha 2A(ADRA2A)	2	20	sodium voltage-gated channel beta subunit 2(SCN2B)	2			neuropeptide Y(NPY)
1646	aldo-keto reductase family 1 member C2(AKR1C2)	2	#N/A	sodium voltage-gated channel beta subunit 3(SCN3B)	2			nitric oxide synthase 1(NOS1)
781	calcium voltage-gated channel auxiliary subunit alpha2delta 1(CACNA2D1)	2	#N/A	sodium voltage-gated channel beta subunit 4(SCN4B)	2			parathyroid hormone 1 receptor(PTH1R)
783	calcium voltage-gated channel auxiliary subunit beta 2(CACNB2)	2	44	solute carrier family 8 member A2(SLC8A2)	2			phosphodiesterase 1A(PDE1A)
59284	calcium voltage-gated channel auxiliary subunit gamma 7(CACNG7)	2	156	solute carrier family 8 member A3(SLC8A3)	2			phosphodiesterase 1B(PDE1B)
8912	calcium voltage-gated channel subunit alpha1 H(CACNA1H)	2	#N/A	somatostatin receptor 1(SSTR1)	2			phosphodiesterase 2A(PDE2A)
1268	cannabinoid receptor 1(CNR1)	2	157	somatostatin receptor 2(SSTR2)	2			phosphodiesterase 3A(PDE3A)
1066	carboxylesterase 1(CES1)	2	#N/A	somatostatin receptor 3(SSTR3)	2			phosphodiesterase 5A(PDE5A)
1358	carboxypeptidase A2(CPA2)	2	#N/A	somatostatin(SST)	2			phosphodiesterase 7B(PDE7B)
1359	carboxypeptidase A3(CPA3)	2	#N/A	spectrin beta, non-erythrocytic 4(SPTBN4)	2			phospholamban(PLN)
1360	carboxypeptidase B1(CPB1)	2	#N/A	urotensin 2 receptor(UTS2R)	2			potassium calcium-activated channel subfamily M alpha 1(KCNMA1)
6352	C-C motif chemokine ligand 5(CCL5)	2	52	urotensin 2B(UTS2B)	2			potassium calcium-activated channel subfamily M regulatory beta subunit 1(KCNMB1)
930	CD19 molecule(CD19)	2	164	X-C motif chemokine ligand 1(XCL1)	2			potassium calcium-activated channel subfamily M regulatory beta subunit 2(KCNMB2)
948	CD36 molecule(CD36)	2	#N/A	X-C motif chemokine ligand 2(XCL2)	2			potassium voltage-gated channel subfamily Q member 2(KCNQ2)
1179	chloride channel accessory 1(CLCA1)	2	166	X-C motif chemokine receptor 1(XCR1)	2			potassium voltage-gated channel subfamily Q member 5(KCNQ5)
9635	chloride channel accessory 2(CLCA2)	2	167	5-hydroxytryptamine receptor 3A(HTR3A)	1			prostaglandin D2 receptor(PTGDR)
22802	chloride channel accessory 4(CLCA4)	2	168	5-hydroxytryptamine receptor 3C(HTR3C)	1			prostaglandin E receptor 2(PTGER2)
1132	cholinergic receptor muscarinic 4(CHRM4)	2	173	5-hydroxytryptamine receptor 3E(HTR3E)	1			prostaglandin E receptor 4(PTGER4)
1136	cholinergic receptor nicotinic alpha 3 subunit(CHRNA3)	2	#N/A	5-hydroxytryptamine receptor 4(HTR4)	1			prostaglandin F receptor(PTGFR)
1143	cholinergic receptor nicotinic beta 4 subunit(CHRNB4)	2	#N/A	5-hydroxytryptamine receptor 7(HTR7)	1			prostaglandin-endoperoxide synthase 1(PTGS1)
10136	chymotrypsin like elastase family member 3A(CELA3A)	2	#N/A	alcium voltage-gated channel auxiliary subunit alpha2delta 1(CACNA2D1)	1			protein kinase, cGMP-dependent, type II(PRKG2)
23436	chymotrypsin like elastase family member 3B(CELA3B)	2	#N/A	alcohol dehydrogenase 1A (class I), alpha polypeptide(ADH1A)	1			purinergic receptor P2Y1(P2RY1)
1280	collagen type II alpha 1 chain(COL2A1)	2	#N/A	alcohol dehydrogenase 1C (class I), gamma polypeptide(ADH1C)	1			purinergic receptor P2Y10(P2RY10)
1285	collagen type IV alpha 3 chain(COL4A3)	2	#N/A	aldehyde dehydrogenase 1 family member A1(ALDH1A1)	1			purinergic receptor P2Y13(P2RY13)
1287	collagen type IV alpha 5 chain(COL4A5)	2	#N/A	ankyrin 2(ANK2)	1			purinergic receptor P2Y14(P2RY14)
1288	collagen type IV alpha 6 chain(COL4A6)	2	#N/A	ankyrin 3(ANK3)	1			pyrimidinergic receptor P2Y4(P2RY4)
256076	collagen type VI alpha 5 chain(COL6A5)	2	#N/A	anoctamin 3(ANO3)	1			RAS guanyl releasing protein 4(RASGRP4)
712	complement C1q A chain(C1QA)	2	#N/A	anoctamin 5(ANO5)	1			regulator of G-protein signaling 2(RGS2)
713	complement C1q B chain(C1QB)	2	#N/A	anoctamin 7(ANO7)	1			retinol dehydrogenase 5(RDH5)
714	complement C1q C chain(C1QC)	2	#N/A	arbonic anhydrase 1(CA1)	1			ryanodine receptor 1(RYR1)
1378	complement C3b/C4b receptor 1 (Knops blood group)(CR1)	2	#N/A	arginine vasopressin receptor 2(AVPR2)	1			ryanodine receptor 3(RYR3)
1380	complement C3d receptor 2(CR2)	2	#N/A	ATPase 13A4(ATP13A4)	1			secretin receptor(SCTR)
729	complement C6(C6)	2	#N/A	ATPase phospholipid transporting 8A1(ATP8A1)	1			serum/glucocorticoid regulated kinase 1(SGK1)
730	complement C7(C7)	2	#N/A	ATPase phospholipid transporting 8A2(ATP8A2)	1			SGK2, serine/threonine kinase 2(SGK2)
733	complement C8 gamma chain(C8G)	2	#N/A	ATPase phospholipid transporting 8B1(ATP8B1)	1			sodium voltage-gated channel alpha subunit 7(SCN7A)
1259	cyclic nucleotide gated channel alpha 1(CNGA1)	2	#N/A	atypical chemokine receptor 1 (Duffy blood group)(ACKR1)	1			sodium voltage-gated channel beta subunit 4(SCN4B)
1258	cyclic nucleotide gated channel beta 1(CNGB1)	2	#N/A	atypical chemokine receptor 2(ACKR2)	1			solute carrier family 8 member A2(SLC8A2)
10800	cysteinyl leukotriene receptor 1(CYSLTR1)	2	176	atypical chemokine receptor 4(ACKR4)	1			solute carrier family 8 member A3(SLC8A3)
57105	cysteinyl leukotriene receptor 2(CYSLTR2)	2	177	bestrophin 2(BEST2)	1			somatostatin receptor 1(SSTR1)
1946	ephrin A5(EFNA5)	2	#N/A	bestrophin 4(BEST4)	1			somatostatin receptor 2(SSTR2)
1950	epidermal growth factor(EGF)	2	62	calcium voltage-gated channel auxiliary subunit gamma 7(CACNG7)	1			somatostatin receptor 3(SSTR3)
2255	fibroblast growth factor 10(FGF10)	2	63	cannabinoid receptor 1(CNR1)	1			somatostatin(SST)
2258	fibroblast growth factor 13(FGF13)	2	183	cannabinoid receptor 2(CNR2)	1			tachykinin receptor 1(TACR1)
2259	fibroblast growth factor 14(FGF14)	2	184	carbonic anhydrase 12(CA12)	1			tachykinin receptor 2(TACR2)
2247	fibroblast growth factor 2(FGF2)	2	64	carbonic anhydrase 14(CA14)	1			TEK receptor tyrosine kinase(TEK)
2252	fibroblast growth factor 7(FGF7)	2	65	carbonic anhydrase 7(CA7)	1			thyroid stimulating hormone receptor(TSHR)
2254	fibroblast growth factor 9(FGF9)	2	66	C-C motif chemokine ligand 11(CCL11)	1			urotensin 2 receptor(UTS2R)
2263	fibroblast growth factor receptor 2(FGFR2)	2	67	C-C motif chemokine ligand 13(CCL13)	1			vasoactive intestinal peptide receptor 1(VIPR1)
2327	flavin containing monooxygenase 2(FMO2)	2	#N/A	CD19 molecule(CD19)	1			vasoactive intestinal peptide receptor 2(VIPR2)
2329	flavin containing monooxygenase 4(FMO4)	2	#N/A	cellular retinoic acid binding protein 1(CRABP1)	1			X-C motif chemokine ligand 1(XCL1)
2330	flavin containing monooxygenase 5(FMO5)	2	#N/A	chloride channel accessory 1(CLCA1)	1			X-C motif chemokine ligand 2(XCL2)
2897	glutamate ionotropic receptor kainate type subunit 1(GRIK1)	2	#N/A	chloride channel accessory 2(CLCA2)	1			X-C motif chemokine receptor 1(XCR1)
2898	glutamate ionotropic receptor kainate type subunit 2(GRIK2)	2	#N/A	chloride channel accessory 4(CLCA4)	1
2899	glutamate ionotropic receptor kainate type subunit 3(GRIK3)	2	#N/A	chloride voltage-gated channel 2(CLCN2)	1
2901	glutamate ionotropic receptor kainate type subunit 5(GRIK5)	2	#N/A	chloride voltage-gated channel Kb(CLCNKB)	1
2690	growth hormone receptor(GHR)	2	#N/A	cholinergic receptor muscarinic 1(CHRM1)	1
3291	hydroxysteroid 11-beta dehydrogenase 2(HSD11B2)	2	#N/A	cholinergic receptor muscarinic 2(CHRM2)	1
3679	integrin subunit alpha 7(ITGA7)	2	#N/A	cholinergic receptor muscarinic 4(CHRM4)	1
8516	integrin subunit alpha 8(ITGA8)	2	#N/A	colony stimulating factor 2 receptor beta common subunit(CSF2RB)	1
3695	integrin subunit beta 7(ITGB7)	2	#N/A	C-X3-C motif chemokine receptor 1(CX3CR1)	1
3570	interleukin 6 receptor(IL6R)	2	#N/A	cysteinyl leukotriene receptor 1(CYSLTR1)	1
1902	lysophosphatidic acid receptor 1(LPAR1)	2	81	cysteinyl leukotriene receptor 2(CYSLTR2)	1
23566	lysophosphatidic acid receptor 3(LPAR3)	2	82	cytochrome P450 family 26 subfamily B member 1(CYP26B1)	1
4543	melatonin receptor 1A(MTNR1A)	2	208	cytochrome P450 family 8 subfamily B member 1(CYP8B1)	1
11343	monoglyceride lipase(MGLL)	2	#N/A	dehydrogenase/reductase 9(DHRS9)	1
4634	myosin light chain 3(MYL3)	2	#N/A	dopamine receptor D5(DRD5)	1
9	N-acetyltransferase 1(NAT1)	2	#N/A	estrogen receptor 1(ESR1)	1
10	N-acetyltransferase 2(NAT2)	2	#N/A	fibroblast growth factor 13(FGF13)	1
4804	nerve growth factor receptor(NGFR)	2	#N/A	fibroblast growth factor 14(FGF14)	1
4852	neuropeptide Y(NPY)	2	89	G protein subunit alpha 11(GNA11)	1
5408	pancreatic lipase related protein 2 (gene/pseudogene)(PNLIPRP2)	2	#N/A	G protein-coupled receptor 15(GPR15)	1
5138	phosphodiesterase 2A(PDE2A)	2	94	G protein-coupled receptor 18(GPR18)	1
5336	phospholipase C gamma 2(PLCG2)	2	#N/A	G protein-coupled receptor 27(GPR27)	1
80310	platelet derived growth factor D(PDGFD)	2	#N/A	G protein-coupled receptor 37 like 1(GPR37L1)	1
5734	prostaglandin E receptor 4(PTGER4)	2	255	G protein-coupled receptor 55(GPR55)	1
5737	prostaglandin F receptor(PTGFR)	2	256	gamma-aminobutyric acid type A receptor beta3 subunit(GABRB3)	1
5742	prostaglandin-endoperoxide synthase 1(PTGS1)	2	258	gamma-aminobutyric acid type A receptor gamma2 subunit(GABRG2)	1
5023	purinergic receptor P2X 1(P2RX1)	2	#N/A	GDNF family receptor alpha 1(GFRA1)	1
22953	purinergic receptor P2X 2(P2RX2)	2	#N/A	GDNF family receptor alpha 2(GFRA2)	1
10235	RAS guanyl releasing protein 2(RASGRP2)	2	#N/A	GDNF family receptor alpha 3(GFRA3)	1
6261	ryanodine receptor 1(RYR1)	2	108	glial cell derived neurotrophic factor(GDNF)	1
6505	solute carrier family 1 member 1(SLC1A1)	2	#N/A	glutamate ionotropic receptor AMPA type subunit 1(GRIA1)	1
6570	solute carrier family 18 member A1(SLC18A1)	2	#N/A	glutamate ionotropic receptor AMPA type subunit 3(GRIA3)	1
1811	solute carrier family 26 member 3(SLC26A3)	2	#N/A	glutamate ionotropic receptor AMPA type subunit 4(GRIA4)	1
8671	solute carrier family 4 member 4(SLC4A4)	2	#N/A	glycine receptor alpha 2(GLRA2)	1
340024	solute carrier family 6 member 19(SLC6A19)	2	#N/A	glycine receptor alpha 4(GLRA4)	1
6751	somatostatin receptor 1(SSTR1)	2	121	hematopoietic prostaglandin D synthase(HPGDS)	1
6869	tachykinin receptor 1(TACR1)	2	276	hydroxyprostaglandin dehydrogenase 15-(NAD)(HPGD)	1
6865	tachykinin receptor 2(TACR2)	2	277	INSM transcriptional repressor 1(INSM1)	1
7010	TEK receptor tyrosine kinase(TEK)	2	278	insulin like 5(INSL5)	1
7169	tropomyosin 2 (beta)(TPM2)	2	#N/A	interleukin 5 receptor subunit alpha(IL5RA)	1
7358	UDP-glucose 6-dehydrogenase(UGDH)	2	#N/A	L1 cell adhesion molecule(L1CAM)	1
2277	vascular endothelial growth factor D(VEGFD)	2	#N/A	melatonin receptor 1A(MTNR1A)	1
7434	vasoactive intestinal peptide receptor 2(VIPR2)	2	283	metallothionein 1A(MT1A)	1
3359	5-hydroxytryptamine receptor 3A(HTR3A)	1	131	metallothionein 1E(MT1E)	1
170572	5-hydroxytryptamine receptor 3C(HTR3C)	1	132	metallothionein 1F(MT1F)	1
285242	5-hydroxytryptamine receptor 3E(HTR3E)	1	133	metallothionein 1G(MT1G)	1
43	acetylcholinesterase (Cartwright blood group)(ACHE)	1	#N/A	metallothionein 1H(MT1H)	1
72	actin, gamma 2, smooth muscle, enteric(ACTG2)	1	#N/A	metallothionein 1M(MT1M)	1
290	alanyl aminopeptidase, membrane(ANPEP)	1	#N/A	metallothionein 1X(MT1X)	1
216	aldehyde dehydrogenase 1 family member A1(ALDH1A1)	1	139	metallothionein 2A(MT2A)	1
57016	aldo-keto reductase family 1 member B10(AKR1B10)	1	#N/A	metallothionein 3(MT3)	1
8644	aldo-keto reductase family 1 member C3(AKR1C3)	1	39	neural cell adhesion molecule 1(NCAM1)	1
2	alpha-2-macroglobulin(A2M)	1	#N/A	neurofascin(NFASC)	1
8639	amine oxidase, copper containing 3(AOC3)	1	#N/A	neurogenin 3(NEUROG3)	1
338	apolipoprotein B(APOB)	1	#N/A	neuronal differentiation 1(NEUROD1)	1
364	aquaporin 7(AQP7)	1	#N/A	nitric oxide synthase 1(NOS1)	1
343	aquaporin 8(AQP8)	1	#N/A	NK2 homeobox 2(NKX2-2)	1
554	arginine vasopressin receptor 2(AVPR2)	1	146	opsin 3(OPN3)	1
5243	ATP binding cassette subfamily B member 1(ABCB1)	1	#N/A	paired box 4(PAX4)	1
8647	ATP binding cassette subfamily B member 11(ABCB11)	1	#N/A	parathyroid hormone 1 receptor(PTH1R)	1
6833	ATP binding cassette subfamily C member 8(ABCC8)	1	#N/A	phosphodiesterase 5A(PDE5A)	1
9429	ATP binding cassette subfamily G member 2 (Junior blood group)(ABCG2)	1	#N/A	phosphodiesterase 7B(PDE7B)	1
54831	bestrophin 2(BEST2)	1	154	phosphodiesterase 9A(PDE9A)	1
50632	calcyon neuron specific vesicular protein(CALY)	1	#N/A	pidermal growth factor(EGF)	1
760	carbonic anhydrase 2(CA2)	1	26	potassium calcium-activated channel subfamily M alpha 1(KCNMA1)	1
820	cathelicidin antimicrobial peptide(CAMP)	1	#N/A	potassium calcium-activated channel subfamily M regulatory beta subunit 1(KCNMB1)	1
1511	cathepsin G(CTSG)	1	#N/A	potassium calcium-activated channel subfamily M regulatory beta subunit 2(KCNMB2)	1
6356	C-C motif chemokine ligand 11(CCL11)	1	162	potassium voltage-gated channel modifier subfamily F member 1(KCNF1)	1
6357	C-C motif chemokine ligand 13(CCL13)	1	163	potassium voltage-gated channel modifier subfamily G member 1(KCNG1)	1
6358	C-C motif chemokine ligand 14(CCL14)	1	#N/A	potassium voltage-gated channel modifier subfamily G member 3(KCNG3)	1
6359	C-C motif chemokine ligand 15(CCL15)	1	#N/A	potassium voltage-gated channel modifier subfamily S member 2(KCNS2)	1
6363	C-C motif chemokine ligand 19(CCL19)	1	48	potassium voltage-gated channel modifier subfamily V member 1(KCNV1)	1
6366	C-C motif chemokine ligand 21(CCL21)	1	49	potassium voltage-gated channel subfamily A member 1(KCNA1)	1
6368	C-C motif chemokine ligand 23(CCL23)	1	50	potassium voltage-gated channel subfamily A member 2(KCNA2)	1
56477	C-C motif chemokine ligand 28(CCL28)	1	51	potassium voltage-gated channel subfamily A member 3(KCNA3)	1
6355	C-C motif chemokine ligand 8(CCL8)	1	#N/A	potassium voltage-gated channel subfamily A member 5(KCNA5)	1
2826	C-C motif chemokine receptor 10(CCR10)	1	53	potassium voltage-gated channel subfamily A member regulatory beta subunit 1(KCNAB1)	1
729230	C-C motif chemokine receptor 2(CCR2)	1	54	potassium voltage-gated channel subfamily B member 1(KCNB1)	1
10803	C-C motif chemokine receptor 9(CCR9)	1	55	potassium voltage-gated channel subfamily B member 2(KCNB2)	1
911	CD1c molecule(CD1C)	1	#N/A	potassium voltage-gated channel subfamily C member 1(KCNC1)	1
912	CD1d molecule(CD1D)	1	#N/A	potassium voltage-gated channel subfamily D member 3(KCND3)	1
945	CD33 molecule(CD33)	1	#N/A	potassium voltage-gated channel subfamily H member 1(KCNH1)	1
951	CD37 molecule(CD37)	1	#N/A	potassium voltage-gated channel subfamily Q member 5(KCNQ5)	1
924	CD7 molecule(CD7)	1	#N/A	progesterone receptor(PGR)	1
1181	chloride voltage-gated channel 2(CLCN2)	1	169	prostaglandin D2 receptor 2(PTGDR2)	1
1103	choline O-acetyltransferase(CHAT)	1	#N/A	prostaglandin D2 receptor(PTGDR)	1
1134	cholinergic receptor nicotinic alpha 1 subunit(CHRNA1)	1	#N/A	prostaglandin D2 synthase(PTGDS)	1
1101	chondroadherin(CHAD)	1	#N/A	prostaglandin E receptor 2(PTGER2)	1
2162	coagulation factor XIII A chain(F13A1)	1	#N/A	prostaglandin E receptor 4(PTGER4)	1
7373	collagen type XIV alpha 1 chain(COL14A1)	1	#N/A	prostaglandin F receptor(PTGFR)	1
81578	collagen type XXI alpha 1 chain(COL21A1)	1	#N/A	prostaglandin I2 synthase(PTGIS)	1
1675	complement factor D(CFD)	1	#N/A	prostaglandin-endoperoxide synthase 1(PTGS1)	1
3075	complement factor H(CFH)	1	#N/A	protein kinase, cGMP-dependent, type II(PRKG2)	1
1524	C-X3-C motif chemokine receptor 1(CX3CR1)	1	175	RAS guanyl releasing protein 4(RASGRP4)	1
6387	C-X-C motif chemokine ligand 12(CXCL12)	1	28	regulator of G-protein signaling 13(RGS13)	1
10563	C-X-C motif chemokine ligand 13(CXCL13)	1	57	regulator of G-protein signaling 2(RGS2)	1
643	C-X-C motif chemokine receptor 5(CXCR5)	1	58	regulator of G-protein signaling 22(RGS22)	1
1261	cyclic nucleotide gated channel alpha 3(CNGA3)	1	#N/A	regulator of G-protein signaling 6(RGS6)	1
79901	cytochrome b reductase 1(CYBRD1)	1	#N/A	regulator of G-protein signaling 9(RGS9)	1
1583	cytochrome P450 family 11 subfamily A member 1(CYP11A1)	1	#N/A	ret proto-oncogene(RET)	1
56603	cytochrome P450 family 26 subfamily B member 1(CYP26B1)	1	178	retinol dehydrogenase 5(RDH5)	1
1794	dedicator of cytokinesis 2(DOCK2)	1	#N/A	Rho guanine nucleotide exchange factor 25(ARHGEF25)	1
10170	dehydrogenase/reductase 9(DHRS9)	1	180	S100 calcium binding protein B(S100B)	1
1674	desmin(DES)	1	#N/A	serum/glucocorticoid regulated kinase 1(SGK1)	1
1806	dihydropyrimidine dehydrogenase(DPYD)	1	#N/A	SGK2, serine/threonine kinase 2(SGK2)	1
9229	DLG associated protein 1(DLGAP1)	1	#N/A	sodium channel epithelial 1 beta subunit(SCNN1B)	1
1756	dystrophin(DMD)	1	#N/A	sodium channel epithelial 1 gamma subunit(SCNN1G)	1
2066	erb-b2 receptor tyrosine kinase 4(ERBB4)	1	10	T cell receptor associated transmembrane adaptor 1(TRAT1)	1
2168	fatty acid binding protein 1(FABP1)	1	#N/A	tachykinin precursor 1(TAC1)	1
2169	fatty acid binding protein 2(FABP2)	1	#N/A	tachykinin receptor 1(TACR1)	1
2167	fatty acid binding protein 4(FABP4)	1	#N/A	tachykinin receptor 2(TACR2)	1
2208	Fc fragment of IgE receptor II(FCER2)	1	#N/A	TEK receptor tyrosine kinase(TEK)	1
2322	fms related tyrosine kinase 3(FLT3)	1	#N/A	thyroid stimulating hormone receptor(TSHR)	1
5348	FXYD domain containing ion transport regulator 1(FXYD1)	1	69	unc-79 homolog (C. elegans)(UNC79)	1
2587	galanin receptor 1(GALR1)	1	72	unc-80 homolog, NALCN activator(UNC80)	1
2737	GLI family zinc finger 3(GLI3)	1	#N/A	vasoactive intestinal peptide receptor 1(VIPR1)	1
9340	glucagon like peptide 2 receptor(GLP2R)	1	74	vasoactive intestinal peptide receptor 2(VIPR2)	1
2642	glucagon receptor(GCGR)	1	11	vasoactive intestinal peptide(VIP)	1
2641	glucagon(GCG)	1	12	ADCYAP receptor type I(ADCYAP1R1)
9245	glucosaminyl (N-acetyl) transferase 3, mucin type(GCNT3)	1	#N/A	adenylate cyclase 2(ADCY2)
51301	glucosaminyl (N-acetyl) transferase 4, core 2(GCNT4)	1	#N/A	adenylate cyclase 2(ADCY2)
2538	glucose-6-phosphatase catalytic subunit(G6PC)	1	#N/A	adenylate cyclase 5(ADCY5)
2742	glycine receptor alpha 2(GLRA2)	1	200	adenylate cyclase 5(ADCY5)
2815	glycoprotein IX platelet(GP9)	1	#N/A	adenylate cyclase 5(ADCY5)
3001	granzyme A(GZMA)	1	#N/A	adenylate cyclase 9(ADCY9)
64399	hedgehog interacting protein(HHIP)	1	#N/A	adenylate cyclase 9(ADCY9)
3162	heme oxygenase 1(HMOX1)	1	#N/A	adenylate cyclase activating polypeptide 1(ADCYAP1)
9455	homer scaffolding protein 2(HOMER2)	1	#N/A	adrenoceptor alpha 1A(ADRA1A)
3081	homogentisate 1,2-dioxygenase(HGD)	1	#N/A	adrenoceptor alpha 1B(ADRA1B)
3284	hydroxy-delta-5-steroid dehydrogenase, 3 beta- and steroid delta-isomerase 2(HSD3B2)	1	#N/A	adrenoceptor alpha 2A(ADRA2A)
10021	hyperpolarization activated cyclic nucleotide gated potassium channel 4(HCN4)	1	#N/A	adrenoceptor alpha 2A(ADRA2A)
3706	inositol-trisphosphate 3-kinase A(ITPKA)	1	#N/A	adrenoceptor beta 1(ADRB1)
7850	interleukin 1 receptor type 2(IL1R2)	1	#N/A	adrenoceptor beta 2(ADRB2)
3568	interleukin 5 receptor subunit alpha(IL5RA)	1	206	adrenoceptor beta 3(ADRB3)
3798	kinesin family member 5A(KIF5A)	1	#N/A	aldo-keto reductase family 1 member C3(AKR1C3)
3800	kinesin family member 5C(KIF5C)	1	#N/A	angiotensin II receptor type 1(AGTR1)
3827	kininogen 1(KNG1)	1	31	ATPase Na+/K+ transporting subunit alpha 2(ATP1A2)
9365	klotho(KL)	1	80	ATPase Na+/K+ transporting subunit beta 2(ATP1B2)
284217	laminin subunit alpha 1(LAMA1)	1	#N/A	ATPase plasma membrane Ca2+ transporting 2(ATP2B2)
9227	lecithin retinol acyltransferase (phosphatidylcholine--retinol O-acyltransferase)(LRAT)	1	#N/A	ATPase plasma membrane Ca2+ transporting 2(ATP2B2)
3952	leptin(LEP)	1	#N/A	ATPase plasma membrane Ca2+ transporting 3(ATP2B3)
5648	mannan binding lectin serine peptidase 1(MASP1)	1	#N/A	ATPase plasma membrane Ca2+ transporting 3(ATP2B3)
931	membrane spanning 4-domains A1(MS4A1)	1	#N/A	ATPase plasma membrane Ca2+ transporting 4(ATP2B4)
4224	meprin A subunit alpha(MEP1A)	1	#N/A	ATPase plasma membrane Ca2+ transporting 4(ATP2B4)
4225	meprin A subunit beta(MEP1B)	1	#N/A	ATPase sarcoplasmic/endoplasmic reticulum Ca2+ transporting 3(ATP2A3)
4489	metallothionein 1A(MT1A)	1	209	ATPase sarcoplasmic/endoplasmic reticulum Ca2+ transporting 3(ATP2A3)
4493	metallothionein 1E(MT1E)	1	210	bradykinin receptor B1(BDKRB1)
4494	metallothionein 1F(MT1F)	1	211	bradykinin receptor B1(BDKRB1)
4495	metallothionein 1G(MT1G)	1	212	calcium sensing receptor(CASR)
4496	metallothionein 1H(MT1H)	1	213	calcium voltage-gated channel auxiliary subunit beta 2(CACNB2)
4499	metallothionein 1M(MT1M)	1	214	calcium/calmodulin dependent protein kinase II alpha(CAMK2A)
4501	metallothionein 1X(MT1X)	1	215	calcium/calmodulin dependent protein kinase II alpha(CAMK2A)
4502	metallothionein 2A(MT2A)	1	216	calcium/calmodulin dependent protein kinase II alpha(CAMK2A)
80168	monoacylglycerol O-acyltransferase 2(MOGAT2)	1	#N/A	calcium/calmodulin dependent protein kinase II alpha(CAMK2A)
4208	myocyte enhancer factor 2C(MEF2C)	1	#N/A	calcium/calmodulin dependent protein kinase II beta(CAMK2B)
4684	neural cell adhesion molecule 1(NCAM1)	1	218	calcium/calmodulin dependent protein kinase II beta(CAMK2B)
4685	neural cell adhesion molecule 2(NCAM2)	1	#N/A	calcium/calmodulin dependent protein kinase II beta(CAMK2B)
4887	neuropeptide Y receptor Y2(NPY2R)	1	86	calcium/calmodulin dependent protein kinase II beta(CAMK2B)
5540	neuropeptide Y receptor Y4(NPY4R)	1	87	calsequestrin 1(CASQ1)
4889	neuropeptide Y receptor Y5(NPY5R)	1	88	calsequestrin 2(CASQ2)
653361	neutrophil cytosolic factor 1(NCF1)	1	#N/A	carbonic anhydrase 1(CA1)
9971	nuclear receptor subfamily 1 group H member 4(NR1H4)	1	#N/A	carbonic anhydrase 2(CA2)
2908	nuclear receptor subfamily 3 group C member 1(NR3C1)	1	#N/A	carbonic anhydrase 2(CA2)
5063	p21 (RAC1) activated kinase 3(PAK3)	1	#N/A	carbonic anhydrase 4(CA4)
5745	parathyroid hormone 1 receptor(PTH1R)	1	226	carbonic anhydrase 4(CA4)
5346	perilipin 1(PLIN1)	1	#N/A	C-C motif chemokine ligand 19(CCL19)
8863	period circadian clock 3(PER3)	1	#N/A	C-C motif chemokine ligand 21(CCL21)
23035	PH domain and leucine rich repeat protein phosphatase 2(PHLPP2)	1	#N/A	C-C motif chemokine ligand 23(CCL23)
8654	phosphodiesterase 5A(PDE5A)	1	227	C-C motif chemokine ligand 28(CCL28)
27115	phosphodiesterase 7B(PDE7B)	1	228	C-C motif chemokine ligand 5(CCL5)
5105	phosphoenolpyruvate carboxykinase 1(PCK1)	1	#N/A	C-C motif chemokine receptor 10(CCR10)
5333	phospholipase C delta 1(PLCD1)	1	#N/A	C-C motif chemokine receptor 2(CCR2)
113026	phospholipase C delta 3(PLCD3)	1	#N/A	C-C motif chemokine receptor 9(CCR9)
8611	phospholipid phosphatase 1(PLPP1)	1	#N/A	chloride intracellular channel 2(CLIC2)
8613	phospholipid phosphatase 3(PLPP3)	1	#N/A	C-X-C motif chemokine ligand 12(CXCL12)
79695	polypeptide N-acetylgalactosaminyltransferase 12(GALNT12)	1	#N/A	C-X-C motif chemokine ligand 12(CXCL12)
114805	polypeptide N-acetylgalactosaminyltransferase 13(GALNT13)	1	#N/A	C-X-C motif chemokine ligand 13(CXCL13)
117248	polypeptide N-acetylgalactosaminyltransferase 15(GALNT15)	1	#N/A	C-X-C motif chemokine receptor 5(CXCR5)
57452	polypeptide N-acetylgalactosaminyltransferase 16(GALNT16)	1	#N/A	endothelin 2(EDN2)
26290	polypeptide N-acetylgalactosaminyltransferase 8(GALNT8)	1	#N/A	endothelin 3(EDN3)
3782	potassium calcium-activated channel subfamily N member 3(KCNN3)	1	#N/A	endothelin receptor type B(EDNRB)
54207	potassium two pore domain channel subfamily K member 10(KCNK10)	1	#N/A	epidermal growth factor(EGF)
3776	potassium two pore domain channel subfamily K member 2(KCNK2)	1	#N/A	erb-b2 receptor tyrosine kinase 4(ERBB4)
9992	potassium voltage-gated channel subfamily E regulatory subunit 2(KCNE2)	1	#N/A	erb-b2 receptor tyrosine kinase 4(ERBB4)
3768	potassium voltage-gated channel subfamily J member 12(KCNJ12)	1	#N/A	erb-b2 receptor tyrosine kinase 4(ERBB4)
3773	potassium voltage-gated channel subfamily J member 16(KCNJ16)	1	#N/A	fibroblast growth factor 10(FGF10)
3785	potassium voltage-gated channel subfamily Q member 2(KCNQ2)	1	97	fibroblast growth factor 2(FGF2)
56479	potassium voltage-gated channel subfamily Q member 5(KCNQ5)	1	249	fibroblast growth factor 7(FGF7)
5729	prostaglandin D2 receptor(PTGDR)	1	252	fibroblast growth factor 9(FGF9)
5563	protein kinase AMP-activated catalytic subunit alpha 2(PRKAA2)	1	#N/A	fibroblast growth factor receptor 2(FGFR2)
94274	protein phosphatase 1 regulatory inhibitor subunit 14A(PPP1R14A)	1	#N/A	FK506 binding protein 1B(FKBP1B)
5502	protein phosphatase 1 regulatory inhibitor subunit 1A(PPP1R1A)	1	#N/A	FXYD domain containing ion transport regulator 1(FXYD1)
4660	protein phosphatase 1 regulatory subunit 12B(PPP1R12B)	1	#N/A	FXYD domain containing ion transport regulator 6(FXYD6)
5028	purinergic receptor P2Y1(P2RY1)	1	100	G protein subunit alpha i1(GNAI1)
27334	purinergic receptor P2Y10(P2RY10)	1	101	G protein subunit alpha i1(GNAI1)
53829	purinergic receptor P2Y13(P2RY13)	1	103	G protein subunit gamma 13(GNG13)
9934	purinergic receptor P2Y14(P2RY14)	1	104	G protein subunit gamma 13(GNG13)
286530	purinergic receptor P2Y8(P2RY8)	1	#N/A	G protein subunit gamma 13(GNG13)
5030	pyrimidinergic receptor P2Y4(P2RY4)	1	105	G protein subunit gamma 13(GNG13)
115727	RAS guanyl releasing protein 4(RASGRP4)	1	260	G protein subunit gamma 13(GNG13)
5649	reelin(RELN)	1	#N/A	G protein subunit gamma 2(GNG2)
22999	regulating synaptic membrane exocytosis 1(RIMS1)	1	#N/A	G protein subunit gamma 2(GNG2)
9699	regulating synaptic membrane exocytosis 2(RIMS2)	1	#N/A	G protein subunit gamma 2(GNG2)
5997	regulator of G-protein signaling 2(RGS2)	1	262	G protein subunit gamma 2(GNG2)
5959	retinol dehydrogenase 5(RDH5)	1	267	G protein subunit gamma 2(GNG2)
54884	retinol saturase(RETSAT)	1	#N/A	G protein subunit gamma 3(GNG3)
6442	sarcoglycan alpha(SGCA)	1	#N/A	G protein subunit gamma 3(GNG3)
6445	sarcoglycan gamma(SGCG)	1	#N/A	G protein subunit gamma 3(GNG3)
5104	serpin family A member 5(SERPINA5)	1	#N/A	G protein subunit gamma 3(GNG3)
6446	serum/glucocorticoid regulated kinase 1(SGK1)	1	270	G protein subunit gamma 3(GNG3)
10110	SGK2, serine/threonine kinase 2(SGK2)	1	271	G protein subunit gamma 7(GNG7)
6332	sodium voltage-gated channel alpha subunit 7(SCN7A)	1	114	G protein subunit gamma 7(GNG7)
6330	sodium voltage-gated channel beta subunit 4(SCN4B)	1	118	G protein subunit gamma 7(GNG7)
6555	solute carrier family 10 member 2(SLC10A2)	1	#N/A	G protein subunit gamma 7(GNG7)
6564	solute carrier family 15 member 1(SLC15A1)	1	#N/A	G protein subunit gamma 7(GNG7)
6572	solute carrier family 18 member A3(SLC18A3)	1	#N/A	G protein subunit gamma 8(GNG8)
115111	solute carrier family 26 member 7(SLC26A7)	1	#N/A	G protein subunit gamma 8(GNG8)
6519	solute carrier family 3 member 1(SLC3A1)	1	#N/A	G protein subunit gamma 8(GNG8)
60482	solute carrier family 5 member 7(SLC5A7)	1	#N/A	G protein subunit gamma 8(GNG8)
200931	solute carrier family 51 alpha subunit(SLC51A)	1	#N/A	G protein subunit gamma 8(GNG8)
123264	solute carrier family 51 beta subunit(SLC51B)	1	#N/A	G protein-coupled estrogen receptor 1(GPER1)
6753	somatostatin receptor 3(SSTR3)	1	123	G protein-coupled receptor 17(GPR17)
6750	somatostatin(SST)	1	124	G protein-coupled receptor 17(GPR17)
55808	ST6 N-acetylgalactosaminide alpha-2,6-sialyltransferase 1(ST6GALNAC1)	1	#N/A	galanin receptor 1(GALR1)
6817	sulfotransferase family 1A member 1(SULT1A1)	1	#N/A	gamma-aminobutyric acid type A receptor beta2 subunit(GABRB2)
6799	sulfotransferase family 1A member 2(SULT1A2)	1	#N/A	glucagon like peptide 2 receptor(GLP2R)
6616	synaptosome associated protein 25(SNAP25)	1	#N/A	glucagon receptor(GCGR)
8115	T-cell leukemia/lymphoma 1A(TCL1A)	1	#N/A	glucagon receptor(GCGR)
7143	tenascin R(TNR)	1	#N/A	glucagon receptor(GCGR)
7148	tenascin XB(TNXB)	1	#N/A	glucagon(GCG)
7060	thrombospondin 4(THBS4)	1	#N/A	glucagon(GCG)
7068	thyroid hormone receptor beta(THRB)	1	#N/A	glucagon(GCG)
7173	thyroid peroxidase(TPO)	1	#N/A	glutamate ionotropic receptor NMDA type subunit 2A(GRIN2A)
7018	transferrin(TF)	1	#N/A	hemoglobin subunit alpha 2(HBA2)
140803	transient receptor potential cation channel subfamily M member 6(TRPM6)	1	#N/A	hemoglobin subunit beta(HBB)
7166	tryptophan hydroxylase 1(TPH1)	1	#N/A	kininogen 1(KNG1)
7306	tyrosinase related protein 1(TYRP1)	1	#N/A	kininogen 1(KNG1)
6898	tyrosine aminotransferase(TAT)	1	#N/A	KIT proto-oncogene receptor tyrosine kinase(KIT)
192134	UDP-GlcNAc:betaGal beta-1,3-N-acetylglucosaminyltransferase 6(B3GNT6)	1	#N/A	klotho beta(KLB)
7360	UDP-glucose pyrophosphorylase 2(UGP2)	1	#N/A	klotho(KL)
2837	urotensin 2 receptor(UTS2R)	1	126	lysophosphatidic acid receptor 1(LPAR1)
7433	vasoactive intestinal peptide receptor 1(VIPR1)	1	282	lysophosphatidic acid receptor 3(LPAR3)
64409	Williams-Beuren syndrome chromosome region 17(WBSCR17)	1	#N/A	neuregulin 1(NRG1)
7498	xanthine dehydrogenase(XDH)	1	#N/A	neuregulin 1(NRG1)
6375	X-C motif chemokine ligand 1(XCL1)	1	128	neuregulin 1(NRG1)
6846	X-C motif chemokine ligand 2(XCL2)	1	129	neuregulin 2(NRG2)
2829	X-C motif chemokine receptor 1(XCR1)	1	130	neuregulin 2(NRG2)
7512	X-prolyl aminopeptidase 2(XPNPEP2)	1	#N/A	neuregulin 2(NRG2)
3360	5-hydroxytryptamine receptor 4(HTR4)			neuregulin 3(NRG3)
3360	5-hydroxytryptamine receptor 4(HTR4)			neuregulin 3(NRG3)
3360	5-hydroxytryptamine receptor 4(HTR4)			neuregulin 3(NRG3)
3363	5-hydroxytryptamine receptor 7(HTR7)			neuregulin 4(NRG4)
3363	5-hydroxytryptamine receptor 7(HTR7)			neuregulin 4(NRG4)
3363	5-hydroxytryptamine receptor 7(HTR7)			neuregulin 4(NRG4)
117	ADCYAP receptor type I(ADCYAP1R1)			neurofilament, light polypeptide(NEFL)
117	ADCYAP receptor type I(ADCYAP1R1)			neuropeptide Y receptor type 4(LOC105379861)
117	ADCYAP receptor type I(ADCYAP1R1)			neuropeptide Y receptor Y1(NPY1R)
117	ADCYAP receptor type I(ADCYAP1R1)			neuropeptide Y receptor Y2(NPY2R)
108	adenylate cyclase 2(ADCY2)			neuropeptide Y receptor Y4(NPY4R)
108	adenylate cyclase 2(ADCY2)			neuropeptide Y receptor Y5(NPY5R)
108	adenylate cyclase 2(ADCY2)			neuropeptide Y(NPY)
108	adenylate cyclase 2(ADCY2)			neurotensin(NTS)
108	adenylate cyclase 2(ADCY2)			peptide YY(PYY)
108	adenylate cyclase 2(ADCY2)			phosphodiesterase 1A(PDE1A)
108	adenylate cyclase 2(ADCY2)			phosphodiesterase 1B(PDE1B)
108	adenylate cyclase 2(ADCY2)			phosphodiesterase 2A(PDE2A)
108	adenylate cyclase 2(ADCY2)			phosphodiesterase 3A(PDE3A)
108	adenylate cyclase 2(ADCY2)			phospholamban(PLN)
108	adenylate cyclase 2(ADCY2)			potassium voltage-gated channel subfamily Q member 2(KCNQ2)
108	adenylate cyclase 2(ADCY2)			prepronociceptin(PNOC)
108	adenylate cyclase 2(ADCY2)			proenkephalin(PENK)
108	adenylate cyclase 2(ADCY2)			purinergic receptor P2Y1(P2RY1)
108	adenylate cyclase 2(ADCY2)			purinergic receptor P2Y10(P2RY10)
108	adenylate cyclase 2(ADCY2)			purinergic receptor P2Y12(P2RY12)
108	adenylate cyclase 2(ADCY2)			purinergic receptor P2Y13(P2RY13)
108	adenylate cyclase 2(ADCY2)			purinergic receptor P2Y14(P2RY14)
111	adenylate cyclase 5(ADCY5)			pyrimidinergic receptor P2Y4(P2RY4)
111	adenylate cyclase 5(ADCY5)			regulator of G-protein signaling 18(RGS18)
111	adenylate cyclase 5(ADCY5)			Rh-associated glycoprotein(RHAG)
111	adenylate cyclase 5(ADCY5)			ryanodine receptor 1(RYR1)
111	adenylate cyclase 5(ADCY5)			ryanodine receptor 3(RYR3)
111	adenylate cyclase 5(ADCY5)			secretin receptor(SCTR)
111	adenylate cyclase 5(ADCY5)			sodium voltage-gated channel alpha subunit 11(SCN11A)
111	adenylate cyclase 5(ADCY5)			sodium voltage-gated channel alpha subunit 3(SCN3A)
111	adenylate cyclase 5(ADCY5)			sodium voltage-gated channel alpha subunit 4(SCN4A)
111	adenylate cyclase 5(ADCY5)			sodium voltage-gated channel alpha subunit 7(SCN7A)
111	adenylate cyclase 5(ADCY5)			sodium voltage-gated channel alpha subunit 9(SCN9A)
111	adenylate cyclase 5(ADCY5)			sodium voltage-gated channel beta subunit 2(SCN2B)
111	adenylate cyclase 5(ADCY5)			sodium voltage-gated channel beta subunit 3(SCN3B)
111	adenylate cyclase 5(ADCY5)			sodium voltage-gated channel beta subunit 4(SCN4B)
111	adenylate cyclase 5(ADCY5)			solute carrier family 8 member A2(SLC8A2)
111	adenylate cyclase 5(ADCY5)			solute carrier family 8 member A3(SLC8A3)
111	adenylate cyclase 5(ADCY5)			somatostatin receptor 1(SSTR1)
111	adenylate cyclase 5(ADCY5)			somatostatin receptor 2(SSTR2)
111	adenylate cyclase 5(ADCY5)			somatostatin receptor 3(SSTR3)
111	adenylate cyclase 5(ADCY5)			somatostatin(SST)
115	adenylate cyclase 9(ADCY9)			sorcin(SRI)
115	adenylate cyclase 9(ADCY9)			sorcin(SRI)
115	adenylate cyclase 9(ADCY9)			sorcin(SRI)
115	adenylate cyclase 9(ADCY9)			spectrin beta, non-erythrocytic 4(SPTBN4)
115	adenylate cyclase 9(ADCY9)			urotensin 2 receptor(UTS2R)
115	adenylate cyclase 9(ADCY9)			urotensin 2B(UTS2B)
115	adenylate cyclase 9(ADCY9)			X-C motif chemokine ligand 1(XCL1)
115	adenylate cyclase 9(ADCY9)			X-C motif chemokine ligand 2(XCL2)
115	adenylate cyclase 9(ADCY9)			X-C motif chemokine receptor 1(XCR1)
