# Supplementary material for: Bioinformatics Analysis of RNA-seq Data Reveals Genes Related to Cancer Stem Cells in Colorectal Cancerogenesis
Source: Int J Mol Sci. 2022 Oct 31;23(21):13252. doi: 10.3390/ijms232113252 (PMC9654446; doi:10.3390/ijms232113252)
Supplement: Supplementary file 1 [file ijms-23-13252-s001.zip › ijms-1966512-supplementary-final/ijms-1966512-supplementary/Supplementary file S2.xlsx]

## Sheet: Sheet1
	x
1	2118			ENTREZ_GENE_ID	Name
2	347741			3158	3-hydroxy-3-methylglutaryl-CoA synthase 2(HMGCS2)
3	266675			3352	5-hydroxytryptamine receptor 1D(HTR1D)
4	23035			1717	7-dehydrocholesterol reductase(DHCR7)
5	3624			130399	activin A receptor type 1C(ACVR1C)
6	4653			27299	ADAM like decysin 1(ADAMDEC1)
7	1282			8038	ADAM metallopeptidase domain 12(ADAM12)
8	8614			81792	ADAM metallopeptidase with thrombospondin type 1 motif 12(ADAMTS12)
9	1001			9507	ADAM metallopeptidase with thrombospondin type 1 motif 4(ADAMTS4)
10	9429			11174	ADAM metallopeptidase with thrombospondin type 1 motif 6(ADAMTS6)
11	81792			92949	ADAMTS like 1(ADAMTSL1)
12	115908			270	adenosine monophosphate deaminase 1(AMPD1)
13	51330			23382	adenosylhomocysteinase like 2(AHCYL2)
14	10630			153	adrenoceptor beta 1(ADRB1)
15	633			154	adrenoceptor beta 2(ADRB2)
16	10669			3899	AF4/FMR2 family member 3(AFF3)
17	57214			84962	ajuba LIM protein(AJUBA)
18	2191			290	alanyl aminopeptidase, membrane(ANPEP)
19	6282			124	alcohol dehydrogenase 1A (class I), alpha polypeptide(ADH1A)
20	145741			125	alcohol dehydrogenase 1B (class I), beta polypeptide(ADH1B)
21	6584			126	alcohol dehydrogenase 1C (class I), gamma polypeptide(ADH1C)
22	54443			137872	alcohol dehydrogenase, iron containing 1(ADHFE1)
23	7804			57016	aldo-keto reductase family 1 member B10(AKR1B10)
24	1295			248	alkaline phosphatase, intestinal(ALPI)
25	8038			563	alpha-2-glycoprotein 1, zinc-binding(AZGP1)
26	7070			374	amphiregulin(AREG)
27	144501			84830	androgen dependent TFPI regulating protein(ADTRP)
28	1469			183	angiotensinogen(AGT)
29	3651			54443	anillin actin binding protein(ANLN)
30	1836			56899	ankyrin repeat and sterile alpha motif domain containing 1B(ANKS1B)
31	57670			645784	ankyrin repeat domain 36B pseudogene 2(ANKRD36BP2)
32	79154			203859	anoctamin 5(ANO5)
33	1594			3730	anosmin 1(ANOS1)
34	57167			8862	apelin(APLN)
35	25902			343	aquaporin 8(AQP8)
36	9076			366	aquaporin 9(AQP9)
37	1303			443	aspartoacylase(ASPA)
38	871			10351	ATP binding cassette subfamily A member 8(ABCA8)
39	55388			8647	ATP binding cassette subfamily B member 11(ABCB11)
40	4017			150000	ATP binding cassette subfamily C member 13 (pseudogene)(ABCC13)
41	9088			9429	ATP binding cassette subfamily G member 2 (Junior blood group)(ABCG2)
42	8840			79000	aurora kinase A and ninein interacting protein(AUNIP)
43	27299			54831	bestrophin 2(BEST2)
44	1164			266675	bestrophin 4(BEST4)
45	54972			8708	beta-1,3-galactosyltransferase 1(B3GALT1)
46	114822			124872	beta-1,4-N-acetyl-galactosaminyltransferase 2(B4GALNT2)
47	3512			633	biglycan(BGN)
48	4063			651	bone morphogenetic protein 3(BMP3)
49	1290			79908	butyrophilin like 8(BTNL8)
50	6678			145741	C2 calcium dependent domain containing 4A(C2CD4A)
51	283487			1001	cadherin 3(CDH3)
52	1300			63928	calcineurin like EF-hand protein 2(CHP2)
53	57520			23563	carbohydrate sulfotransferase 5(CHST5)
54	389643			759	carbonic anhydrase 1(CA1)
55	4188			760	carbonic anhydrase 2(CA2)
56	27253			762	carbonic anhydrase 4(CA4)
57	84141			23491	carboxylesterase 3(CES3)
58	270			56265	carboxypeptidase X, M14 family member 1(CPXM1)
59	1289			57126	CD177 molecule(CD177)
60	84962			1164	CDC28 protein kinase regulatory subunit 2(CKS2)
61	290			994	cell division cycle 25B(CDC25B)
62	114780			10669	cell growth regulator with EF-hand domain 1(CGREF1)
63	343			57214	cell migration inducing hyaluronan binding protein(CEMIP)
64	7076			80157	cell wall biogenesis 43 C-terminal homolog(CWH43)
65	1277			2491	centromere protein I(CENPI)
66	4237			55165	centrosomal protein 55(CEP55)
67	2906			55722	centrosomal protein 72(CEP72)
68	79000			1116	chitinase 3 like 1(CHI3L1)
69	25903			1179	chloride channel accessory 1(CLCA1)
70	340706			22802	chloride channel accessory 4(CLCA4)
71	4312			1132	cholinergic receptor muscarinic 4(CHRM4)
72	6799			1113	chromogranin A(CHGA)
73	7058			387695	chromosome 10 open reading frame 99(C10orf99)
74	645784			254439	chromosome 11 open reading frame 86(C11orf86)
75	123264			1271	ciliary neurotrophic factor receptor(CNTFR)
76	23213			9076	claudin 1(CLDN1)
77	54997			9073	claudin 8(CLDN8)
78	9603			9080	claudin 9(CLDN9)
79	6615			115908	collagen triple helix repeat containing 1(CTHRC1)
80	6781			1277	collagen type I alpha 1 chain(COL1A1)
81	51059			1278	collagen type I alpha 2 chain(COL1A2)
82	4316			1281	collagen type III alpha 1 chain(COL3A1)
83	4320			1282	collagen type IV alpha 1 chain(COL4A1)
84	57464			1289	collagen type V alpha 1 chain(COL5A1)
85	9833			1290	collagen type V alpha 2 chain(COL5A2)
86	10410			1294	collagen type VII alpha 1 chain(COL7A1)
87	3738			1295	collagen type VIII alpha 1 chain(COL8A1)
88	79819			1300	collagen type X alpha 1 chain(COL10A1)
89	3284			1303	collagen type XII alpha 1 chain(COL12A1)
90	9211			1310	collagen type XIX alpha 1 chain(COL19A1)
91	150000			1675	complement factor D(CFD)
92	6424			1152	creatine kinase B(CKB)
93	11174			1412	crystallin beta A2(CRYBA2)
94	1116			7123	C-type lectin domain family 3 member B(CLEC3B)
95	9569			2919	C-X-C motif chemokine ligand 1(CXCL1)
96	55083			3627	C-X-C motif chemokine ligand 10(CXCL10)
97	11065			6373	C-X-C motif chemokine ligand 11(CXCL11)
98	3493			2921	C-X-C motif chemokine ligand 3(CXCL3)
99	57761			6374	C-X-C motif chemokine ligand 5(CXCL5)
100	8862			3576	C-X-C motif chemokine ligand 8(CXCL8)
101	64063			983	cyclin dependent kinase 1(CDK1)
102	6556			1469	cystatin SN(CST1)
103	760			54905	cytochrome P450 family 2 subfamily W member 1(CYP2W1)
104	7123			1594	cytochrome P450 family 27 subfamily B member 1(CYP27B1)
105	10351			79154	dehydrogenase/reductase 11(DHRS11)
106	9507			1734	deiodinase, iodothyronine type II(DIO2)
107	4085			1776	deoxyribonuclease 1 like 3(DNASE1L3)
108	11178			1804	dipeptidyl peptidase like 6(DPP6)
109	27338			957	ectonucleoside triphosphate diphosphohydrolase 5(ENTPD5)
110	57460			25975	EGF like domain multiple 6(EGFL6)
111	3352			1908	endothelin 3(EDN3)
112	9314			1909	endothelin receptor type A(EDNRA)
113	55165			2069	epiregulin(EREG)
114	22974			2053	epoxide hydrolase 2(EPHX2)
115	10417			2118	ETS variant 4(ETV4)
116	346389			84141	eva-1 homolog A, regulator of programmed cell death(EVA1A)
117	4973			51059	family with sequence similarity 135 member B(FAM135B)
118	608			389658	family with sequence similarity 150 member A(FAM150A)
119	2491			220382	family with sequence similarity 181 member B(FAM181B)
120	5328			9413	family with sequence similarity 189 member A2(FAM189A2)
121	23491			6624	fascin actin-bundling protein 1(FSCN1)
122	10050			2168	fatty acid binding protein 1(FABP1)
123	2651			8857	Fc fragment of IgG binding protein(FCGBP)
124	9358			2209	Fc fragment of IgG receptor Ia(FCGR1A)
125	1278			2214	Fc fragment of IgG receptor IIIa(FCGR3A)
126	3872			2215	Fc fragment of IgG receptor IIIb(FCGR3B)
127	388364			257019	FERM domain containing 3(FRMD3)
128	7474			2191	fibroblast activation protein alpha(FAP)
129	3494			60681	FK506 binding protein 10(FKBP10)
130	9340			2330	flavin containing monooxygenase 5(FMO5)
131	54905			27022	forkhead box D3(FOXD3)
132	2838			2357	formyl peptide receptor 1(FPR1)
133	2523			8061	FOS like 1, AP-1 transcription factor subunit(FOSL1)
134	1811			2523	fucosyltransferase 1 (H blood group)(FUT1)
135	131578			2838	G protein-coupled receptor 15(GPR15)
136	85477			2674	GDNF family receptor alpha 1(GFRA1)
137	60681			2675	GDNF family receptor alpha 2(GFRA2)
138	283212			2676	GDNF family receptor alpha 3(GFRA3)
139	57126			342035	gliomedin(GLDN)
140	7102			9340	glucagon like peptide 2 receptor(GLP2R)
141	90381			2641	glucagon(GCG)
142	983			2651	glucosaminyl (N-acetyl) transferase 2, I-branching enzyme (I blood group)(GCNT2)
143	4593			51301	glucosaminyl (N-acetyl) transferase 4, core 2(GCNT4)
144	2053			57733	glucosylceramidase beta 3 (gene/pseudogene)(GBA3)
145	8736			2906	glutamate ionotropic receptor NMDA type subunit 2D(GRIN2D)
146	1294			2875	glutamic--pyruvic transaminase(GPT)
147	7038			81544	glycerophosphodiester phosphodiesterase domain containing 5(GDPD5)
148	51196			3002	granzyme B(GZMB)
149	29968			9569	GTF2I repeat domain containing 1(GTF2IRD1)
150	6696			2980	guanylate cyclase activator 2A(GUCA2A)
151	54474			2981	guanylate cyclase activator 2B(GUCA2B)
152	5228			283120	H19, imprinted maternally expressed transcript (non-protein coding)(H19)
153	283120			57520	HECT, C2 and WW domain containing E3 ubiquitin protein ligase 2(HECW2)
154	124976			64399	hedgehog interacting protein(HHIP)
155	11251			253012	HEPACAM family member 2(HEPACAM2)
156	2675			11148	HERV-H LTR-associating 2(HHLA2)
157	127294			388585	hes family bHLH transcription factor 5(HES5)
158	1675			646962	histidine rich carboxyl terminus 1(HRCT1)
159	1776			1404	hyaluronan and proteoglycan link protein 1(HAPLN1)
160	51301			145864	hyaluronan and proteoglycan link protein 3(HAPLN3)
161	64922			3284	hydroxy-delta-5-steroid dehydrogenase, 3 beta- and steroid delta-isomerase 2(HSD3B2)
162	1281			3248	hydroxyprostaglandin dehydrogenase 15-(NAD)(HPGD)
163	957			3291	hydroxysteroid 11-beta dehydrogenase 2(HSD11B2)
164	26577			8870	immediate early response 3(IER3)
165	9762			3493	immunoglobulin heavy constant alpha 1(IGHA1)
166	6712			3494	immunoglobulin heavy constant alpha 2 (A2m marker)(IGHA2)
167	2168			3624	inhibin beta A subunit(INHBA)
168	79908			10022	insulin like 5(INSL5)
169	1717			9358	integrin subunit beta like 1(ITGBL1)
170	11075			8519	interferon induced transmembrane protein 1(IFITM1)
171	153			10410	interferon induced transmembrane protein 3(IFITM3)
172	55532			3553	interleukin 1 beta(IL1B)
173	7045			3557	interleukin 1 receptor antagonist(IL1RN)
174	646627			3569	interleukin 6(IL6)
175	22802			3512	joining chain of multimeric IgA and IgM(JCHAIN)
176	6568			283212	kelch like family member 35(KLHL35)
177	389658			3872	keratin 17(KRT17)
178	5570			54474	keratin 20(KRT20)
179	2674			25984	keratin 23(KRT23)
180	6493			144501	keratin 80(KRT80)
181	3730			57670	KIAA1549(KIAA1549)
182	55722			55083	kinesin family member 26B(KIF26B)
183	759			9314	Kruppel like factor 4(KLF4)
184	4605			197257	lactate dehydrogenase D(LDHD)
185	340024			7804	LDL receptor related protein 8(LRP8)
186	125			9211	leucine rich glioma inactivated 1(LGI1)
187	653567			131578	leucine rich repeat containing 15(LRRC15)
188	63928			64922	leucine rich repeat containing 19(LRRC19)
189	5366			8549	leucine rich repeat containing G protein-coupled receptor 5(LGR5)
190	11156			163175	leucine rich repeat LGI family member 4(LGI4)
191	563			11178	leucine zipper tumor suppressor 1(LZTS1)
192	22822			9762	leucine zipper tumor suppressor family member 3(LZTS3)
193	4359			440925	long intergenic non-protein coding RNA 1124(LINC01124)
194	11148			283487	long intergenic non-protein coding RNA 346(LINC00346)
195	3248			646627	LY6/PLAUR domain containing 8(LYPD8)
196	1404			4061	lymphocyte antigen 6 complex, locus E(LY6E)
197	8671			4063	lymphocyte antigen 9(LY9)
198	5333			4017	lysyl oxidase like 2(LOXL2)
199	6713			4081	mab-21 like 1(MAB21L1)
200	57016			346389	MACC1, MET transcriptional regulator(MACC1)
201	651			11223	macrophage stimulating 1 like(MST1L)
202	54498			4085	MAD2 mitotic arrest deficient-like 1 (yeast)(MAD2L1)
203	23382			256691	MAM domain containing 2(MAMDC2)
204	2980			9833	maternal embryonic leucine zipper kinase(MELK)
205	762			4147	matrilin 2(MATN2)
206	1152			4148	matrilin 3(MATN3)
207	5054			4312	matrix metallopeptidase 1(MMP1)
208	197257			4320	matrix metallopeptidase 11(MMP11)
209	54210			4321	matrix metallopeptidase 12(MMP12)
210	283208			4316	matrix metallopeptidase 7(MMP7)
211	25975			4318	matrix metallopeptidase 9(MMP9)
212	8061			54860	membrane spanning 4-domains A12(MS4A12)
213	54860			4493	metallothionein 1E(MT1E)
214	7130			4494	metallothionein 1F(MT1F)
215	1909			4495	metallothionein 1G(MT1G)
216	443			4496	metallothionein 1H(MT1H)
217	5008			4498	metallothionein 1J, pseudogene(MT1JP)
218	57733			4499	metallothionein 1M(MT1M)
219	2981			25902	methylenetetrahydrofolate dehydrogenase (NADP+ dependent) 1-like(MTHFD1L)
220	1310			92312	mex-3 RNA binding family member A(MEX3A)
221	145864			4237	microfibrillar associated protein 2(MFAP2)
222	6319			55388	minichromosome maintenance 10 replication initiation factor(MCM10)
223	130399			51085	MLX interacting protein like(MLXIPL)
224	140803			80168	monoacylglycerol O-acyltransferase 2(MOGAT2)
225	387914			4487	msh homeobox 1(MSX1)
226	5967			4488	msh homeobox 2(MSX2)
227	92312			4593	muscle associated receptor tyrosine kinase(MUSK)
228	7068			4605	MYB proto-oncogene like 2(MYBL2)
229	6581			4359	myelin protein zero(MPZ)
230	2357			4653	myocilin(MYOC)
231	80157			4188	MyoD family inhibitor(MDFI)
232	163175			8736	myomesin 1(MYOM1)
233	5028			127294	myomesin 3(MYOM3)
234	27284			85407	naked cuticle homolog 1(NKD1)
235	9912			85409	naked cuticle homolog 2(NKD2)
236	23657			9378	neurexin 1(NRXN1)
237	5166			120400	neurexophilin and PC-esterase domain family member 1(NXPE1)
238	248			54827	neurexophilin and PC-esterase domain family member 4(NXPE4)
239	6691			9603	nuclear factor, erythroid 2 like 3(NFE2L3)
240	8647			389643	nuclear GTPase, germinal center associated(NUGGC)
241	4487			4306	nuclear receptor subfamily 3 group C member 2(NR3C2)
242	4306			4674	nucleosome assembly protein 1 like 2(NAP1L2)
243	6820			25903	olfactomedin like 2B(OLFML2B)
244	116966			5008	oncostatin M(OSM)
245	85409			347741	otopetrin 3(OTOP3)
246	994			4973	oxidized low density lipoprotein receptor 1(OLR1)
247	51085			3651	pancreatic and duodenal homeobox 1(PDX1)
248	388585			221476	peptidase inhibitor 16(PI16)
249	4148			11240	peptidyl arginine deiminase 2(PADI2)
250	83959			5630	peripherin(PRPH)
251	254439			572558	PGM5 antisense RNA 1(PGM5-AS1)
252	6273			23035	PH domain and leucine rich repeat protein phosphatase 2(PHLPP2)
253	6004			5366	phorbol-12-myristate-13-acetate-induced protein 1(PMAIP1)
254	80274			345557	phosphatidylinositol specific phospholipase C X domain containing 3(PLCXD3)
255	3291			5105	phosphoenolpyruvate carboxykinase 1(PCK1)
256	4488			5333	phospholipase C delta 1(PLCD1)
257	7291			51196	phospholipase C epsilon 1(PLCE1)
258	154			29968	phosphoserine aminotransferase 1(PSAT1)
259	23650			5228	placental growth factor(PGF)
260	2069			5328	plasminogen activator, urokinase(PLAU)
261	387695			84069	pleckstrin homology domain containing N1(PLEKHN1)
262	6373			22822	pleckstrin homology like domain family A member 1(PHLDA1)
263	646962			10630	podoplanin(PDPN)
264	137872			114780	polycystin 1 like 2 (gene/pseudogene)(PKD1L2)
265	4493			5284	polymeric immunoglobulin receptor(PIGR)
266	56265			3738	potassium voltage-gated channel subfamily A member 3(KCNA3)
267	6469			3772	potassium voltage-gated channel subfamily J member 15(KCNJ15)
268	3569			26577	procollagen C-endopeptidase enhancer 2(PCOLCE2)
269	4674			145270	proline rich membrane anchor 1(PRIMA1)
270	81544			283208	prolyl 4-hydroxylase subunit alpha 3(P4HA3)
271	114786			11251	prostaglandin D2 receptor 2(PTGDR2)
272	3576			5729	prostaglandin D2 receptor(PTGDR)
273	572558			64063	protease, serine 22(PRSS22)
274	54716			5570	protein kinase (cAMP-dependent, catalytic) inhibitor beta(PKIB)
275	2330			9088	protein kinase, membrane associated tyrosine/threonine 1(PKMYT1)
276	9745			57460	protein phosphatase, Mg2+/Mn2+ dependent 1H(PPM1H)
277	222008			11156	protein tyrosine phosphatase type IVA, member 3(PTP4A3)
278	54576			27253	protocadherin 17(PCDH17)
279	6750			389791	PTGES2 antisense RNA 1 (head to head)(PTGES2-AS1)
280	4495			5028	purinergic receptor P2Y1(P2RY1)
281	6286			5166	pyruvate dehydrogenase kinase 4(PDK4)
282	25984			255426	RasGEF domain family member 1C(RASGEF1C)
283	8991			5967	regenerating family member 1 alpha(REG1A)
284	183			6004	regulator of G-protein signaling 16(RGS16)
285	84069			9912	Rho GTPase activating protein 44(ARHGAP44)
286	366			114822	rhophilin Rho GTPase binding protein 1(RHPN1)
287	8519			6282	S100 calcium binding protein A11(S100A11)
288	256691			6273	S100 calcium binding protein A2(S100A2)
289	1734			6280	S100 calcium binding protein A9(S100A9)
290	2214			6286	S100 calcium binding protein P(S100P)
291	54575			85477	scinderin(SCIN)
292	85407			6424	secreted frizzled related protein 4(SFRP4)
293	4061			6696	secreted phosphoprotein 1(SPP1)
294	643236			6678	secreted protein acidic and cysteine rich(SPARC)
295	3899			8991	selenium binding protein 1(SELENBP1)
296	1908			57556	semaphorin 6A(SEMA6A)
297	4498			6691	serine peptidase inhibitor, Kazal type 2(SPINK2)
298	11240			27290	serine peptidase inhibitor, Kazal type 4(SPINK4)
299	4318			5054	serpin family E member 1(SERPINE1)
300	57556			871	serpin family H member 1(SERPINH1)
301	126			79628	SH3 domain and tetratricopeptide repeats 2(SH3TC2)
302	4494			387914	shisa family member 2(SHISA2)
303	5105			80274	signal peptide, CUB domain and EGF like domain containing 1(SCUBE1)
304	6280			6493	single-minded family bHLH transcription factor 2(SIM2)
305	8857			6615	snail family transcriptional repressor 1(SNAI1)
306	10537			6332	sodium voltage-gated channel alpha subunit 7(SCN7A)
307	4499			6327	sodium voltage-gated channel beta subunit 2(SCN2B)
308	84830			6556	solute carrier family 11 member 1(SLC11A1)
309	653808			6568	solute carrier family 17 member 1(SLC17A1)
310	2215			10050	solute carrier family 17 member 4(SLC17A4)
311	6327			6581	solute carrier family 22 member 3(SLC22A3)
312	145270			6584	solute carrier family 22 member 5(SLC22A5)
313	201501			1836	solute carrier family 26 member 2(SLC26A2)
314	8870			1811	solute carrier family 26 member 3(SLC26A3)
315	79628			55532	solute carrier family 30 member 10(SLC30A10)
316	2209			83959	solute carrier family 4 member 11(SLC4A11)
317	9378			8671	solute carrier family 4 member 4(SLC4A4)
318	1179			123264	solute carrier family 51 beta subunit(SLC51B)
319	3553			340024	solute carrier family 6 member 19(SLC6A19)
320	6624			54716	solute carrier family 6 member 20(SLC6A20)
321	389058			23657	solute carrier family 7 member 11(SLC7A11)
322	255426			6750	somatostatin(SST)
323	8708			6469	sonic hedgehog(SHH)
324	54827			389058	Sp5 transcription factor(SP5)
325	56899			57167	spalt like transcription factor 4(SALL4)
326	3772			6712	spectrin beta, non-erythrocytic 2(SPTBN2)
327	221476			54498	spermine oxidase(SMOX)
328	64699			124976	sphingolipid transporter 2(SPNS2)
329	389791			10417	spondin 2(SPON2)
330	6332			6713	squalene epoxidase(SQLE)
331	92949			6781	stanniocalcin 1(STC1)
332	4081			8614	stanniocalcin 2(STC2)
333	79799			11075	stathmin 2(STMN2)
334	3557			6319	stearoyl-CoA desaturase(SCD)
335	80168			57464	striatin interacting protein 2(STRIP2)
336	2641			6476	sucrase-isomaltase(SI)
337	3158			23213	sulfatase 1(SULF1)
338	120400			6799	sulfotransferase family 1A member 2(SULT1A2)
339	5630			27284	sulfotransferase family 1B member 1(SULT1B1)
340	5284			6820	sulfotransferase family 2B member 1(SULT2B1)
341	6374			84951	tensin 4(TNS4)
342	27022			54997	tescalcin(TESC)
343	253012			7102	tetraspanin 7(TSPAN7)
344	342035			7058	thrombospondin 2(THBS2)
345	9080			7070	Thy-1 cell surface antigen(THY1)
346	124			7038	thyroglobulin(TG)
347	374			7068	thyroid hormone receptor beta(THRB)
348	5729			7076	TIMP metallopeptidase inhibitor 1(TIMP1)
349	84951			7980	tissue factor pathway inhibitor 2(TFPI2)
350	4147			7130	TNF alpha induced protein 6(TNFAIP6)
351	3627			51330	TNF receptor superfamily member 12A(TNFRSF12A)
352	203859			608	TNF receptor superfamily member 17(TNFRSF17)
353	1132			90381	TOPBP1 interacting checkpoint and replication regulator(TICRR)
354	124872			22974	TPX2, microtubule nucleation factor(TPX2)
355	23563			7045	transforming growth factor beta induced(TGFBI)
356	23584			140803	transient receptor potential cation channel subfamily M member 6(TRPM6)
357	257019			388364	transmembrane and immunoglobulin domain containing 1(TMIGD1)
358	6999			64699	transmembrane protease, serine 3(TMPRSS3)
359	4496			54972	transmembrane protein 132A(TMEM132A)
360	11223			653567	transmembrane protein 236(TMEM236)
361	1113			643236	transmembrane protein 72(TMEM72)
362	9073			57761	tribbles pseudokinase 3(TRIB3)
363	27290			54210	triggering receptor expressed on myeloid cells 1(TREM1)
364	64399			23650	tripartite motif containing 29(TRIM29)
365	2875			6999	tryptophan 2,3-dioxygenase(TDO2)
366	8549			284076	tubulin tyrosine ligase like 6(TTLL6)
367	2921			7291	twist family bHLH transcription factor 1(TWIST1)
368	345557			11065	ubiquitin conjugating enzyme E2 C(UBE2C)
369	7980			27338	ubiquitin conjugating enzyme E2 S(UBE2S)
370	2676			10537	ubiquitin D(UBD)
371	2919			54575	UDP glucuronosyltransferase family 1 member A10(UGT1A10)
372	1412			54576	UDP glucuronosyltransferase family 1 member A8(UGT1A8)
373	4321			79799	UDP glucuronosyltransferase family 2 member A3(UGT2A3)
374	6476			340706	von Willebrand factor A domain containing 2(VWA2)
375	284076			23584	V-set and immunoglobulin domain containing 2(VSIG2)
376	9413			222008	V-set and transmembrane domain containing 2A(VSTM2A)
377	1271			116966	WD repeat domain 17(WDR17)
378	440925			256764	WD repeat domain 72(WDR72)
379	256764			79819	WD repeat domain 78(WDR78)
380	1804			7474	Wnt family member 5A(WNT5A)
381	220382			8840	WNT1 inducible signaling pathway protein 1(WISP1)
382	10022			114786	XK related 4(XKR4)
383	3002			201501	zinc finger and BTB domain containing 7C(ZBTB7C)
384	54831			9745	zinc finger protein 536(ZNF536)
				653808	zymogen granule protein 16(ZG16)

## Sheet: GO
Category	Term	Count	%	PValue	Genes	List Total	Pop Hits	Pop Total	Fold Enrichment	Bonferroni	Benjamini	FDR
GOTERM_BP_DIRECT	GO:0030574~collagen catabolic process	16	4166666666666660	24230.3	4320, 4321, 1295, 1294, 1282, 1281, 1290, 1303, 1289, 1300, 1278, 1277, 1310, 4312, 4316, 4318	347	64	16792	1.2098e+16	4.74678e+06	4.74672e+06	4.6813e+06
GOTERM_BP_DIRECT	GO:0030198~extracellular matrix organization	20	5208333333333330	2.44236e+07	25903, 5054, 7045, 6696, 1295, 1294, 1282, 1281, 25975, 1290, 1404, 1289, 1300, 1278, 633, 1277, 1310, 6678, 4148, 4237	347	196	16792	4937952126095390	4.78448e+10	2.3923e+11	2.35932e+11
GOTERM_BP_DIRECT	GO:0030199~collagen fibril organization	9	234375	1.05594e+10	1303, 871, 4320, 1289, 1278, 1277, 4017, 1281, 1290	347	39	16792	1.11674e+16	0.002066456143983819	6.89531e+11	6.80028e+11
GOTERM_BP_DIRECT	GO:0007155~cell adhesion	27	703125	3.44787e+09	2191, 7045, 6696, 8038, 10417, 1310, 1277, 145864, 3730, 7058, 8840, 9358, 388585, 1295, 1294, 7070, 25975, 7130, 1404, 27253, 1303, 563, 10669, 1289, 1001, 4973, 4017	347	459	16792	2.84658e+16	0.006731623963676214	0.0016885929742429004	0.0016653198704631362
GOTERM_BP_DIRECT	GO:0007267~cell-cell signaling	18	46875	2.16712e+10	6373, 6374, 6750, 8840, 1908, 183, 6280, 7130, 153, 374, 154, 3624, 651, 2069, 3553, 6469, 5228, 3627	347	254	16792	3.42935e+16	0.04156581277333726	0.008490784218008756	0.008373759626948911
GOTERM_BP_DIRECT	GO:0001501~skeletal system development	13	3.38542e+16	2.68052e+11	1281, 1290, 1404, 651, 1303, 1300, 1278, 1277, 1310, 145864, 9507, 4148, 4318	347	137	16792	4591935042806950	0.051157142577290315	0.008751896303952632	0.008631272924571968
GOTERM_BP_DIRECT	GO:0042403~thyroid hormone metabolic process	4	1.04167e+16	8.41044e+09	1734, 27284, 7038, 51301	347	5	16792	3871354466858780	0.15190907040167323	0.023537213101470028	0.023212810470668758
GOTERM_BP_DIRECT	GO:0006955~immune response	22	5729166666666660	1.81765e+11	6373, 6374, 8862, 11251, 3494, 3493, 2921, 3569, 3557, 2215, 366, 2214, 3512, 3576, 3553, 27299, 2919, 6556, 5008, 10410, 2209, 3627	347	421	16792	2.52879e+16	0.2996045131390712	0.044509719635095986	0.04389626254977307
GOTERM_BP_DIRECT	GO:0008285~negative regulation of cell proliferation	21	546875	2.21403e+12	6750, 9314, 3651, 4487, 1594, 8061, 6282, 3624, 3569, 563, 10669, 2069, 3576, 3553, 2919, 4488, 85477, 6424, 5008, 54997, 8519	347	396	16792	2.56624e+16	0.3519431560017934	0.046171442816747184	0.04553508296169247
GOTERM_BP_DIRECT	GO:0001503~ossification	9	234375	2.39002e+12	7123, 6781, 6696, 6678, 7291, 1836, 4318, 8519, 1290	347	80	16792	5444092219020170	0.37391006752297395	0.046171442816747184	0.04553508296169247
GOTERM_BP_DIRECT	GO:0015701~bicarbonate transport	7	1.82292e+16	2.6718e+12	1811, 760, 8671, 762, 759, 1836, 83959	347	44	16792	7698716269321450	0.4075426700232453	0.046171442816747184	0.04553508296169247
GOTERM_BP_DIRECT	GO:0008284~positive regulation of cell proliferation	23	5989583333333330	2.82827e+11	7076, 6374, 8862, 3651, 1908, 388585, 8061, 1271, 9340, 4081, 51085, 374, 3569, 63928, 994, 2069, 2168, 2651, 6469, 5228, 5008, 5967, 3627	347	466	16792	2.38844e+16	0.42543134197440613	0.046171442816747184	0.04553508296169247
GOTERM_BP_DIRECT	GO:0033280~response to vitamin D	5	1.30208e+16	4.31256e+11	6781, 6696, 1594, 8614, 3627	347	18	16792	1.34422e+16	0.5704478851551495	0.060344998945320145	0.059513291456027836
GOTERM_BP_DIRECT	GO:0002690~positive regulation of leukocyte chemotaxis	5	1.30208e+16	4.31256e+11	6373, 3569, 6374, 1908, 3627	347	18	16792	1.34422e+16	0.5704478851551495	0.060344998945320145	0.059513291456027836
GOTERM_BP_DIRECT	GO:0071294~cellular response to zinc ion	5	1.30208e+16	5.37437e+11	4493, 4494, 4495, 4496, 4499	347	19	16792	1273471864098280	0.6511528995805557	0.06580240887509763	0.06489548440361849
GOTERM_BP_DIRECT	GO:0045926~negative regulation of growth	5	1.30208e+16	5.37437e+11	4493, 4494, 4495, 4496, 4499	347	19	16792	1273471864098280	0.6511528995805557	0.06580240887509763	0.06489548440361849
GOTERM_BP_DIRECT	GO:0003094~glomerular filtration	4	1.04167e+16	6.64306e+11	3512, 3494, 23213, 3493	347	9	16792	2.15075e+16	0.7279604159705158	0.07229862481124001	0.07130216597004375
GOTERM_BP_DIRECT	GO:0035313~wound healing, spreading of epidermal cells	4	1.04167e+16	6.64306e+11	84962, 1289, 4321, 4488	347	9	16792	2.15075e+16	0.7279604159705158	0.07229862481124001	0.07130216597004375
GOTERM_BP_DIRECT	GO:0006508~proteolysis	23	5989583333333330	7.25294e+11	2191, 22802, 4320, 4321, 8038, 11174, 290, 64699, 10537, 1675, 1179, 27299, 4312, 9507, 4973, 11223, 1804, 5328, 4316, 7804, 4318, 64063, 92949	347	500	16792	2.22603e+16	0.7586159281671916	0.0747816020375786	0.0737509214581939
GOTERM_BP_DIRECT	GO:0006935~chemotaxis	10	2604166666666660	9.55412e+11	6373, 6374, 2357, 3576, 11251, 2919, 3730, 8061, 5328, 3627	347	122	16792	3.96655e+16	0.8462684567388757	0.08947768207148776	0.08824445215013495
GOTERM_BP_DIRECT	GO:0022617~extracellular matrix disassembly	8	2083333333333330	9.59179e+11	7076, 6696, 4320, 4321, 4312, 9507, 4316, 4318	347	76	16792	5093887456393140	0.8473996800839564	0.08947768207148776	0.08824445215013495
GOTERM_BP_DIRECT	GO:0042060~wound healing	8	2083333333333330	0.0012995952101715626	7076, 3569, 7474, 2069, 1001, 6678, 6556, 1281	347	80	16792	4839193083573480	0.9217277993722173	0.10644663069720658	0.10497952552680098
GOTERM_BP_DIRECT	GO:0001895~retina homeostasis	6	15625	0.0013130910269239775	5284, 563, 3512, 1001, 3494, 3493	347	40	16792	7258789625360230	0.9237727038621053	0.10644663069720658	0.10497952552680098
GOTERM_BP_DIRECT	GO:0051216~cartilage development	7	1.82292e+16	0.001316819221614298	7076, 651, 1116, 7474, 1300, 388585, 23213	347	59	16792	5741415522883790	0.9243281320620633	0.10644663069720658	0.10497952552680098
GOTERM_BP_DIRECT	GO:0034341~response to interferon-gamma	5	1.30208e+16	0.001358430713338522	10537, 1594, 6556, 10410, 8519	347	24	16792	1.00817e+16	0.9302595587490337	0.10644663069720658	0.10497952552680098
GOTERM_BP_DIRECT	GO:0008283~cell proliferation	18	46875	0.001604442993529053	7045, 9211, 9833, 1909, 1132, 1164, 22974, 374, 55388, 51196, 983, 2641, 2919, 6624, 5008, 957, 10630, 608	347	366	16792	2.37993e+16	0.95696011306294	0.12088860862782363	0.11922245628838964
GOTERM_BP_DIRECT	GO:0007411~axon guidance	11	2864583333333330	0.0017180485835134103	57556, 9378, 10417, 7474, 9211, 2676, 4147, 6469, 55083, 3730, 6712	347	159	16792	3.34787e+16	0.9655605190993276	0.12465396944825077	0.12293592086473737
GOTERM_BP_DIRECT	GO:0043434~response to peptide hormone	6	15625	0.0020265453943100293	374, 7076, 2069, 1277, 6678, 8614	347	44	16792	6598899659418390	0.9812024843767367	0.1417858009804767	0.13983163220739203
GOTERM_BP_DIRECT	GO:0035987~endodermal cell differentiation	5	1.30208e+16	0.0021371686751023083	1303, 3624, 1295, 1294, 4318	347	27	16792	8961468673284230	0.984871784088514	0.1443694287767387	0.14237965104474687
GOTERM_BP_DIRECT	GO:0006954~inflammatory response	18	46875	0.002296959544050902	6373, 6374, 6696, 2053, 6280, 7130, 5729, 2921, 3569, 1116, 2357, 3576, 3553, 2919, 4973, 6556, 80274, 3627	347	379	16792	2.2983e+16	0.9889455203912351	0.14999145822652388	0.1479241946368781
GOTERM_BP_DIRECT	GO:0035116~embryonic hindlimb morphogenesis	5	1.30208e+16	0.0024533544346606382	4487, 6469, 4488, 7291, 3899	347	28	16792	864141622066694	0.9918686356878132	0.15019129179688095	0.14812127399263603
GOTERM_BP_DIRECT	GO:0010033~response to organic substance	5	1.30208e+16	0.0024533544346606382	7474, 6286, 366, 6713, 270	347	28	16792	864141622066694	0.9918686356878132	0.15019129179688095	0.14812127399263603
GOTERM_BP_DIRECT	GO:0051781~positive regulation of cell division	6	15625	0.0027221774418824548	346389, 2069, 3553, 6469, 5008, 5228	347	47	16792	617769329817892	0.9952042115277505	0.16134427532483145	0.15912054105542334
GOTERM_BP_DIRECT	GO:0043542~endothelial cell migration	5	1.30208e+16	0.002800257968884262	2191, 6273, 6286, 4017, 11156	347	29	16792	8343436350988770	0.9958861684120658	0.16134427532483145	0.15912054105542334
GOTERM_BP_DIRECT	GO:0006730~one-carbon metabolic process	5	1.30208e+16	0.003179294641000534	760, 25902, 762, 23382, 759	347	30	16792	8065321805955810	0.9980465533208712	0.17794966290628703	0.1754970641832295
GOTERM_BP_DIRECT	GO:0050900~leukocyte migration	9	234375	0.0037740305191485564	54210, 2357, 1278, 1277, 57126, 4312, 4973, 4318, 23657	347	122	16792	3.5699e+16	0.9993932006047124	0.20537016075033393	0.2025396378609725
GOTERM_BP_DIRECT	GO:0035725~sodium ion transmembrane transport	7	1.82292e+16	0.003913723080481636	8671, 10050, 6332, 6568, 6327, 8647, 83959	347	73	16792	4640322134933480	0.9995389601152175	0.20721577066658176	0.2043598105808249
GOTERM_BP_DIRECT	GO:0035860~glial cell-derived neurotrophic factor receptor signaling pathway	3	0.78125	0.004062824163234149	2675, 2674, 23213	347	5	16792	2.90352e+16	0.9996561429770707	0.2094492772572552	0.206562533772852
GOTERM_BP_DIRECT	GO:0007166~cell surface receptor signaling pathway	14	3.64583e+16	0.004571745070112784	6750, 7102, 1908, 1132, 183, 9340, 4061, 57556, 154, 3624, 2674, 5028, 8519, 3627	347	274	16792	2.47258e+16	0.9998736662810188	0.2281605624780898	0.22501592991713604
GOTERM_BP_DIRECT	GO:0071276~cellular response to cadmium ion	4	1.04167e+16	0.004758466385007862	4493, 4494, 4495, 4496	347	17	16792	1.13863e+16	0.9999125186630362	0.2281605624780898	0.22501592991713604
GOTERM_BP_DIRECT	GO:0030324~lung development	7	1.82292e+16	0.004775182777744605	6493, 1116, 7474, 6469, 6678, 1717, 10630	347	76	16792	4457151524344000	0.9999153503294593	0.2281605624780898	0.22501592991713604
GOTERM_BP_DIRECT	GO:0060267~positive regulation of respiratory burst	3	0.78125	0.006011417994587049	3512, 3494, 3493	347	6	16792	2.4196e+16	0.9999925842666295	0.2676447238953643	0.2639558992168677
GOTERM_BP_DIRECT	GO:0032964~collagen biosynthetic process	3	0.78125	0.006011417994587049	871, 1289, 1277	347	6	16792	2.4196e+16	0.9999925842666295	0.2676447238953643	0.2639558992168677
GOTERM_BP_DIRECT	GO:0030816~positive regulation of cAMP metabolic process	3	0.78125	0.006011417994587049	6373, 1113, 3627	347	6	16792	2.4196e+16	0.9999925842666295	0.2676447238953643	0.2639558992168677
GOTERM_BP_DIRECT	GO:0051453~regulation of intracellular pH	5	1.30208e+16	0.006203970485273256	1811, 760, 8671, 1836, 83959	347	36	16792	6721101504963170	0.9999949262737884	0.2700795151255624	0.26635713283439844
GOTERM_BP_DIRECT	GO:0006855~drug transmembrane transport	4	1.04167e+16	0.006577621975785773	6581, 6584, 9429, 10351	347	19	16792	1.01878e+16	0.9999975712318906	0.2756335360148436	0.2718346051968748
GOTERM_BP_DIRECT	GO:0001525~angiogenesis	12	3125	0.006612953646093746	2191, 9378, 5054, 7045, 51330, 2069, 5333, 3576, 290, 1295, 5228, 7070	347	223	16792	260405008981533	0.9999977346938531	0.2756335360148436	0.2718346051968748
GOTERM_BP_DIRECT	GO:0046697~decidualization	4	1.04167e+16	0.007621739556565347	6781, 6696, 1594, 8614	347	20	16792	9678386167146970	0.9999996904600341	0.31106224565232327	0.30677501715175526
GOTERM_CC_DIRECT	GO:0005615~extracellular space	80	2.08333e+16	0.0309305	2191, 7123, 7045, 6750, 10417, 871, 3557, 3512, 1179, 2069, 387695, 3553, 6469, 6424, 115908, 8862, 1908, 1152, 3494, 23213, 3493, 6280, 7130, 6282, 1469, 760, 1303, 563, 3569, 2875, 23491, 56265, 6678, 4653, 2919, 9507, 4017, 8614, 6712, 5228, 80274, 6373, 6691, 5284, 8991, 6374, 6696, 290, 1281, 163175, 374, 2921, 651, 1116, 1675, 340706, 1113, 1278, 2641, 3576, 1277, 145864, 646627, 3730, 7076…	371	1347	18224	2917374539007510	0.0742332	0.0742332	0.708308
GOTERM_CC_DIRECT	GO:0005578~proteinaceous extracellular matrix	35	9114583333333330	0.104912	25903, 7045, 7980, 653808, 256691, 1116, 10417, 1278, 1310, 633, 145864, 6469, 4147, 3730, 4148, 81792, 7076, 7474, 115908, 4320, 8840, 4321, 11174, 1290, 1404, 1289, 1300, 6678, 4312, 4653, 9507, 342035, 4316, 4318, 92949	371	268	18224	6415094339622640	25.1789	12.5894	1.20124
GOTERM_CC_DIRECT	GO:0005576~extracellular region	82	2.13542e+16	100.475	25903, 7123, 7045, 64399, 6750, 1776, 3512, 2069, 387695, 633, 3553, 6469, 6424, 11223, 7058, 8862, 9358, 1908, 3494, 3493, 222008, 6280, 1303, 563, 3569, 10669, 1300, 27299, 6678, 10022, 2919, 9507, 8614, 5228, 7804, 27290, 6373, 6374, 6696, 8038, 26577, 1282, 1281, 79154, 163175, 54210, 120400, 2921, 651, 389658, 1675, 1278, 1310, 2641, 3576, 1277, 3730, 4148, 7076, 5054, 7474, 9211, 4320, 4321…	371	1610	18224	2501829870586460	2398.08	803.799	766.958
GOTERM_CC_DIRECT	GO:0031012~extracellular matrix	26	6770833333333330	2.01543e+06	7123, 7045, 7980, 653808, 1282, 1281, 1278, 633, 1277, 4147, 81792, 5054, 7058, 4320, 1295, 1294, 6280, 1290, 1404, 1303, 1289, 4312, 4653, 9507, 4017, 4316	371	296	18224	4314708239236540	4.83704e+08	1.20926e+09	1.15384e+09
GOTERM_CC_DIRECT	GO:0005788~endoplasmic reticulum lumen	20	5208333333333330	1.41908e+08	7474, 1295, 1294, 1282, 1281, 1290, 871, 283208, 1303, 23491, 1289, 1300, 1278, 2641, 1277, 1310, 6469, 60681, 54905, 92949	371	192	18224	5116801437556150	3.40578e+10	6.81157e+08	6.49937e+07
GOTERM_CC_DIRECT	GO:0005581~collagen trimer	14	3.64583e+16	4.23939e+08	7076, 115908, 1294, 1281, 1290, 871, 1303, 1289, 1300, 1278, 1277, 1310, 4312, 342035	371	92	18224	7.47498e+16	1.01745e+11	1.69576e+10	1.61803e+10
GOTERM_CC_DIRECT	GO:0005604~basement membrane	11	2864583333333330	4.37218e+09	7076, 7045, 340706, 7058, 1289, 4147, 6678, 4017, 1294, 1282, 25975	371	79	18224	6839673820328220	0.001048775074367847	1.49903e+12	1.43033e+11
GOTERM_CC_DIRECT	GO:0031225~anchored component of membrane	10	2604166666666660	4.96428e+11	2215, 762, 2676, 2675, 2674, 248, 57126, 646627, 1271, 4061	371	113	18224	4347017150490180	0.11234511875186137	0.014892834514476191	0.014210246265896034
GOTERM_CC_DIRECT	GO:0070062~extracellular exosome	81	2109375	8.72746e+11	7123, 7045, 6476, 10417, 871, 3557, 3512, 633, 2981, 3553, 3872, 6820, 957, 8647, 6624, 759, 10410, 22802, 6286, 131578, 5630, 1152, 3494, 221476, 3493, 6280, 6282, 760, 1303, 563, 443, 2875, 23491, 762, 3248, 2674, 8857, 4653, 4973, 5105, 5284, 7068, 8671, 8991, 6696, 11240, 26577, 290, 2053, 29968, 651, 1116, 1675, 340706, 1278, 54972, 2168, 57126, 340024, 85477, 1836, 7076, 6584, 5054, 7474, 5…	371	2811	18224	1.41545e+16	0.18905137745223766	0.020858452864775827	0.019902440441806935
GOTERM_CC_DIRECT	GO:0016324~apical plasma membrane	16	4166666666666660	9.43982e+11	22802, 6584, 6781, 6476, 10050, 7070, 9076, 1271, 1811, 154, 762, 5028, 11178, 6712, 140803, 54716	371	291	18224	2.70083e+16	0.20281031301496377	0.020858452864775827	0.019902440441806935
GOTERM_CC_DIRECT	GO:0005887~integral component of plasma membrane	47	1.22396e+16	0.0010262402292523427	5284, 8671, 4593, 64399, 10050, 7102, 266675, 23584, 290, 153, 1811, 154, 2523, 54831, 1179, 2069, 8549, 6568, 340024, 8647, 10630, 1836, 54716, 9378, 6581, 22802, 6584, 1909, 11251, 3772, 1132, 3352, 7070, 9076, 4061, 23657, 83959, 57556, 5729, 343, 366, 2357, 6556, 5028, 4973, 4359, 2838	371	1415	18224	1631590677473730	0.21840933504554727	0.020858452864775827	0.019902440441806935
GOTERM_CC_DIRECT	GO:0071752~secretory dimeric IgA immunoglobulin complex	3	0.78125	0.00121674308377859	3512, 3494, 3493	371	3	18224	4.91213e+16	0.25337792083920996	0.020858452864775827	0.019902440441806935
GOTERM_CC_DIRECT	GO:0071748~monomeric IgA immunoglobulin complex	3	0.78125	0.00121674308377859	3512, 3494, 3493	371	3	18224	4.91213e+16	0.25337792083920996	0.020858452864775827	0.019902440441806935
GOTERM_CC_DIRECT	GO:0071751~secretory IgA immunoglobulin complex	3	0.78125	0.00121674308377859	3512, 3494, 3493	371	3	18224	4.91213e+16	0.25337792083920996	0.020858452864775827	0.019902440441806935
GOTERM_MF_DIRECT	GO:0005201~extracellular matrix structural constituent	14	3.64583e+16	731313	7980, 1282, 1281, 1290, 1404, 1116, 1289, 1278, 633, 1277, 1310, 145864, 3730, 4148	343	67	16881	1.02839e+16	3.64925e+08	3.64925e+08	3.58344e+09
GOTERM_MF_DIRECT	GO:0004222~metalloendopeptidase activity	13	3.38542e+16	3.11613e+08	2191, 22802, 4320, 4321, 8038, 11174, 1179, 27299, 4312, 9507, 81792, 4316, 4318	343	113	16881	5661988183389660	0.001553745085388858	7.77475e+10	7.63453e+11
GOTERM_MF_DIRECT	GO:0005509~calcium ion binding	34	8854166666666660	1.01071e+09	6273, 7123, 11240, 85409, 145741, 1776, 340706, 6469, 4147, 85477, 4148, 54997, 9378, 6286, 7058, 4320, 9833, 5333, 4321, 23213, 6280, 25975, 6282, 85407, 27253, 114780, 10669, 63928, 1001, 6678, 4312, 60681, 80274, 7804	343	717	16881	2.3338e+16	0.005030762202901218	0.001681144533648693	0.0016508232895548287
GOTERM_MF_DIRECT	GO:0005179~hormone activity	11	2864583333333330	2.04398e+10	3624, 6781, 6750, 2641, 8862, 1908, 7038, 2980, 10022, 8614, 183	343	94	16881	575928912598474	0.010147717625139552	0.002549863117510185	0.002503873602364711
GOTERM_MF_DIRECT	GO:0048407~platelet-derived growth factor binding	5	1.30208e+16	4.88121e+10	1289, 1278, 1277, 1282, 1281	343	11	16881	2237079247283320	0.024063554267297227	0.004871443456814497	0.0047835817511805686
GOTERM_MF_DIRECT	GO:0008083~growth factor activity	12	3125	4.72763e+11	374, 7076, 346389, 3569, 3624, 651, 2069, 2919, 5008, 5228, 183, 5967	343	162	16881	3.64561e+16	0.21019140734275965	0.03931814475799551	0.03860899986256072
GOTERM_MF_DIRECT	GO:0050840~extracellular matrix binding	5	1.30208e+16	0.0017393942003093616	25903, 7045, 6696, 633, 6678	343	26	16881	9464566046198690	0.5805090987120148	0.12399395799348165	0.12175759402165531
GOTERM_MF_DIRECT	GO:0008009~chemokine activity	6	15625	0.0030442776394217245	6373, 2921, 6374, 3576, 2919, 3627	343	49	16881	6026417564110190	0.7815966111208261	0.17739390165835706	0.1741944124500901
GOTERM_MF_DIRECT	GO:0005125~cytokine activity	11	2864583333333330	0.003199489208266961	374, 7076, 3569, 3624, 651, 7474, 3557, 6696, 387695, 3553, 5008	343	176	16881	3.07598e+16	0.7979226310413055	0.17739390165835706	0.1741944124500901
GOTERM_MF_DIRECT	GO:0004867~serine-type endopeptidase inhibitor activity	8	2083333333333330	0.0035631046991334244	6691, 871, 5054, 7980, 3730, 1294, 183, 27290	343	97	16881	405903038682336	0.8315580956979498	0.17779892448675788	0.1745921302575378
GOTERM_MF_DIRECT	GO:0005254~chloride channel activity	6	15625	0.0046510789184232865	1811, 22802, 54831, 1179, 266675, 1836	343	54	16881	5468415937803690	0.902343835190785	0.2109898527539291	0.20718442454794642
GOTERM_MF_DIRECT	GO:0008201~heparin binding	10	2604166666666660	0.0053840338365497495	6373, 7123, 7058, 1289, 8840, 26577, 3730, 5228, 4316, 3627	343	160	16881	3075983965014570	0.9323826999499008	0.21414718671792468	0.21028481260878373
GOTERM_MF_DIRECT	GO:0004024~alcohol dehydrogenase activity, zinc-dependent	3	0.78125	0.005816658409837766	124, 125, 126	343	6	16881	2.46079e+16	0.9455780049494092	0.21414718671792468	0.21028481260878373
GOTERM_MF_DIRECT	GO:0008237~metallopeptidase activity	7	1.82292e+16	0.006008137503108107	56265, 8038, 11174, 290, 9507, 4318, 92949	343	81	16881	4.25321e+16	0.9505653276711216	0.21414718671792468	0.21028481260878373
GOTERM_MF_DIRECT	GO:0005518~collagen binding	6	15625	0.007281080476433935	871, 7045, 131578, 26577, 6678, 4318	343	60	16881	4921574344023320	0.973919066301956	0.24221727718270225	0.23784862889684188

## Sheet: path
Category	Term	Name	Count	%	PValue	Genes	List Total	Pop Hits	Pop Total	Fold Enrichment	Bonferroni	Benjamini	FDR
KEGG_PATHWAY	hsa04978:Mineral absorption	Mineral absorption	8	2083333333333330	7.87638e+10	1811, 4493, 4494, 4495, 4496, 4499, 340024, 140803	168	44	6879	7444805194805190	0.014466227051788016	0.014571309239132088	0.014335017737956974
KEGG_PATHWAY	hsa04974:Protein digestion and absorption	Protein digestion and absorption	10	2604166666666660	2.60593e+11	1303, 1300, 1289, 1278, 1277, 340024, 1294, 1282, 1281, 1290	168	88	6879	4653003246753240	0.047072122767899516	0.024104887620313615	0.023713997550795018
KEGG_PATHWAY	hsa05146:Amoebiasis	Amoebiasis	9	234375	0.004087759634841901	3569, 1289, 1278, 3576, 1277, 3553, 1282, 1281, 1290	168	106	6879	3476583557951480	0.5312967369304398	0.1956030039641125	0.19243106335928908
KEGG_PATHWAY	hsa04512:ECM-receptor interaction	ECM-receptor interaction	8	2083333333333330	0.005020142097076833	6696, 7058, 1289, 1278, 1277, 1282, 1281, 1290	168	87	6879	3765188834154350	0.6058663792763435	0.1956030039641125	0.19243106335928908
KEGG_PATHWAY	hsa00982:Drug metabolism - cytochrome P450	Drug metabolism - cytochrome P450	7	1.82292e+16	0.005908204134057176	124, 79799, 125, 126, 54576, 54575, 2330	168	68	6879	4.21507e+16	0.6658814555279644	0.1956030039641125	0.19243106335928908
KEGG_PATHWAY	hsa04976:Bile secretion	Bile secretion	7	1.82292e+16	0.006343881209646893	760, 343, 8671, 366, 9429, 123264, 8647	168	69	6879	4153985507246370	0.6919078923052842	0.1956030039641125	0.19243106335928908
REACTOME_PATHWAY	R-HSA-1442490:R-HSA-1442490	Collagen degradation	16	4166666666666660	119267	4320, 4321, 1295, 1294, 1282, 1281, 1290, 1303, 1289, 1300, 1278, 1277, 1310, 4312, 4316, 4318	213	64	9075	1.06514e+16	3.51837e+06	3.51837e+07	3.36333e+06
REACTOME_PATHWAY	R-HSA-1650814:R-HSA-1650814	Collagen biosynthesis and modifying enzymes	14	3.64583e+16	3.56767e+07	26577, 1295, 1294, 1282, 1281, 1290, 871, 283208, 1303, 1289, 1300, 1278, 1277, 1310	213	67	9075	8902669749842330	1.05246e+10	5.26231e+08	5.03041e+08
REACTOME_PATHWAY	R-HSA-2022090:R-HSA-2022090	Assembly of collagen fibrils and other multimeric structures	11	2864583333333330	7.65936e+07	1300, 1289, 1278, 1277, 1295, 1294, 1282, 4316, 1281, 4318, 1290	213	46	9075	1.01883e+16	2.25948e+10	7.5317e+09	7.19979e+10
REACTOME_PATHWAY	R-HSA-1474244:R-HSA-1474244	Extracellular matrix organization	7	1.82292e+16	6.35782e+08	1289, 1278, 1277, 1294, 1282, 1281, 1290	213	15	9075	1.98826e+16	1.87538e+12	4.6889e+10	4.48227e+10
REACTOME_PATHWAY	R-HSA-3000178:R-HSA-3000178	ECM proteoglycans	12	3125	1.15244e+10	1404, 5054, 4593, 1289, 1278, 633, 1277, 6678, 4148, 1282, 1281, 1290	213	75	9075	6816901408450700	3.39913e+12	6.79941e+09	6.49977e+09
REACTOME_PATHWAY	R-HSA-3000171:R-HSA-3000171	Non-integrin membrane-ECM interactions	8	2083333333333330	3.32848e+10	9378, 1300, 1289, 1278, 1277, 1282, 1281, 1290	213	40	9075	8521126760563380	0.00977112229562993	0.0016365015929866295	0.0015643845736346765
REACTOME_PATHWAY	R-HSA-5661231:R-HSA-5661231	Metallothioneins bind metals	5	1.30208e+16	8.39907e+10	4493, 4494, 4495, 4496, 4499	213	11	9075	1.93662e+16	0.02447384098734051	0.003539608955057452	0.003383626187546445
REACTOME_PATHWAY	R-HSA-216083:R-HSA-216083	Integrin cell surface interactions	10	2604166666666660	1.69252e+11	6696, 1300, 1289, 1278, 1277, 1295, 1294, 1282, 1281, 1290	213	86	9075	4954143465443820	0.04870748460350449	0.006241181343544315	0.00596614623348982
REACTOME_PATHWAY	R-HSA-186797:R-HSA-186797	Signaling by PDGF	6	15625	7.99022e+11	6696, 7058, 1289, 1282, 1281, 1290	213	32	9075	7988556338028160	0.21006580197138103	0.02619015679582891	0.025036014292961872
REACTOME_PATHWAY	R-HSA-418594:R-HSA-418594	G alpha (i) signalling events	15	390625	0.00185782605876974	6373, 6374, 6750, 8862, 11251, 6004, 1132, 3352, 183, 2921, 2357, 3576, 10022, 2919, 3627	213	246	9075	2.5979e+16	0.4222236469444305	0.053668703204902864	0.05130364170773766
REACTOME_PATHWAY	R-HSA-5173214:R-HSA-5173214	O-glycosylation of TSR domain-containing proteins	6	15625	0.002001205882216717	10417, 7058, 11174, 9507, 81792, 92949	213	39	9075	6554712892741060	0.4461975455357222	0.053668703204902864	0.05130364170773766
REACTOME_PATHWAY	R-HSA-419037:R-HSA-419037	NCAM1 interactions	6	15625	0.002794078905518484	2675, 1289, 2674, 1282, 1281, 1290	213	42	9075	6086519114688120	0.5619433070084644	0.06868777309399607	0.06566085427968438
REACTOME_PATHWAY	R-HSA-3000170:R-HSA-3000170	Syndecan interactions	5	1.30208e+16	0.003331850131059208	1289, 1278, 1277, 1281, 1290	213	27	9075	7889932185706830	0.626387780463119	0.07560736835865127	0.07227551822759205
REACTOME_PATHWAY	R-HSA-2214320:R-HSA-2214320	Anchoring fibril formation	4	1.04167e+16	0.004647008608368955	1278, 1277, 1294, 1282	213	15	9075	1136150234741780	0.746923296024997	0.09791910996206013	0.09360403054000324
REACTOME_PATHWAY	R-HSA-1592389:R-HSA-1592389	Activation of Matrix Metalloproteinases	5	1.30208e+16	0.006966368393839186	7076, 4320, 4312, 4316, 4318	213	33	9075	6455399061032860	0.8728350622814134	0.13700524507883732	0.1309677258041767
REACTOME_PATHWAY	R-HSA-3000480:R-HSA-3000480	Scavenging by Class A Receptors	4	1.04167e+16	0.009239915894847637	1278, 1277, 1282, 1281	213	19	9075	8969607116382500	0.9353292501952519	0.1670478652857998	0.1596864339342222
REACTOME_PATHWAY	R-HSA-1474228:R-HSA-1474228	Degradation of the extracellular matrix	7	1.82292e+16	0.009626487152063039	6696, 4320, 4321, 4312, 9507, 4316, 4318	213	78	9075	3.82358e+16	0.9423618603871923	0.1670478652857998	0.1596864339342222
		hsa04512:ECM-receptor interaction	Name
		1281	collagen type III alpha 1 chain(COL3A1)
		7058	thrombospondin 2(THBS2)
		1282	collagen type IV alpha 1 chain(COL4A1)
		6696	secreted phosphoprotein 1(SPP1)
		1289	collagen type V alpha 1 chain(COL5A1)
		1290	collagen type V alpha 2 chain(COL5A2)
		1277	collagen type I alpha 1 chain(COL1A1)
		1278	collagen type I alpha 2 chain(COL1A2)
		Degradation of the extracellular matrix	Name
		4320	matrix metallopeptidase 11(MMP11)
		4321	matrix metallopeptidase 12(MMP12)
		9507	ADAM metallopeptidase with thrombospondin type 1 motif 4(ADAMTS4)
		6696	secreted phosphoprotein 1(SPP1)
		4312	matrix metallopeptidase 1(MMP1)
		4316	matrix metallopeptidase 7(MMP7)
		4318	matrix metallopeptidase 9(MMP9)
		Collagen degradation	Name
		4320	matrix metallopeptidase 11(MMP11)
		4321	matrix metallopeptidase 12(MMP12)
		1281	collagen type III alpha 1 chain(COL3A1)
		1282	collagen type IV alpha 1 chain(COL4A1)
		1289	collagen type V alpha 1 chain(COL5A1)
		1290	collagen type V alpha 2 chain(COL5A2)
		1294	collagen type VII alpha 1 chain(COL7A1)
		1295	collagen type VIII alpha 1 chain(COL8A1)
		1300	collagen type X alpha 1 chain(COL10A1)
		1303	collagen type XII alpha 1 chain(COL12A1)
		4312	matrix metallopeptidase 1(MMP1)
		4316	matrix metallopeptidase 7(MMP7)
		1277	collagen type I alpha 1 chain(COL1A1)
		1310	collagen type XIX alpha 1 chain(COL19A1)
		4318	matrix metallopeptidase 9(MMP9)
		1278	collagen type I alpha 2 chain(COL1A2)

## Sheet: string
#term ID	term description	observed gene count	background gene count	strength	false discovery rate	matching proteins in your network (labels)
CL:731	Collagen formation, and Molecules associated with elastic fibres	26	128	1.03	1.11e-14	MYOC,FAP,TIMP1,SERPINE1,COL1A1,WISP1,MMP7,COL8A1,PCOLCE2,COL1A2,COL3A1,MMP1,COL12A1,COL10A1,COL5A1,MMP9,PLAU,COL5A2,MFAP2,COL4A1,LOXL2,SPP1,P4HA3,SERPINH1,MMP12,COL19A1
CL:732	Collagen biosynthesis and modifying enzymes, and Elastic fibre formation	19	88	1.06	5.74e-11	MYOC,FAP,COL1A1,WISP1,COL8A1,PCOLCE2,COL1A2,COL3A1,COL12A1,COL10A1,COL5A1,COL5A2,MFAP2,COL4A1,LOXL2,P4HA3,SERPINH1,MMP12,COL19A1
CL:737	Collagen biosynthesis and modifying enzymes	12	50	1.1	4.93e-07	COL1A1,COL8A1,COL1A2,COL3A1,COL12A1,COL10A1,COL5A1,COL5A2,COL4A1,P4HA3,SERPINH1,COL19A1
CL:738	Collagen chain trimerization	11	45	1.11	1.23e-06	COL1A1,COL8A1,COL1A2,COL3A1,COL12A1,COL10A1,COL5A1,COL5A2,COL4A1,P4HA3,COL19A1
CL:740	Collagen chain trimerization	10	38	1.14	2.66e-06	COL1A1,COL8A1,COL1A2,COL3A1,COL12A1,COL10A1,COL5A1,COL5A2,COL4A1,COL19A1
CL:743	Collagen chain trimerization	9	27	1.24	2.66e-06	COL1A1,COL8A1,COL1A2,COL3A1,COL12A1,COL10A1,COL5A1,COL5A2,COL4A1
CL:744	Collagen chain trimerization	8	21	1.3	5.52e-06	COL1A1,COL8A1,COL1A2,COL3A1,COL12A1,COL5A1,COL5A2,COL4A1
CL:747	mixed, incl. platelet-derived growth factor binding, and hydroxylysine metabolic process	7	14	1.42	7.34e-06	COL1A1,COL1A2,COL3A1,COL12A1,COL5A1,COL5A2,COL4A1
CL:909	PGBD-like superfamily, and Dissolution of Fibrin Clot	7	26	1.15	0.00020	TIMP1,SERPINE1,MMP7,MMP1,MMP9,PLAU,SPP1
CL:751	banded collagen fibril, and collagen type VI trimer	5	8	1.52	0.00022	COL1A1,COL1A2,COL3A1,COL5A1,COL5A2
CL:23062	Cadmium	4	5	1.62	0.0011	MT1E,MT1H,MT1F,MT1G
CL:23047	Cadmium, and Heavy-metal-associated domain	5	13	1.31	0.0012	MT1E,MT1H,MT1F,MT1M,MT1G
CL:7364	CXC Chemokine domain, and dendritic cell chemotaxis	6	24	1.12	0.0012	CXCL3,CXCL5,CXCL10,CXCL8,CXCL11,CXCL1
CL:7139	G alpha (i) signalling events	13	164	0.62	0.0017	SST,CXCL3,CXCL5,INSL5,CXCL10,CXCL8,CXCL11,PTGDR2,HTR1D,CXCL1,APLN,CHRM4,FPR1
CL:912	Peptidase M10A, cysteine switch, zinc binding site, and Protease inhibitor I35 (TIMP)	5	15	1.24	0.0017	TIMP1,MMP7,MMP1,MMP9,SPP1
CL:7357	Chemokine receptors bind chemokines	7	44	0.92	0.0023	CXCL3,CXCL5,CXCL10,CXCL8,CXCL11,CXCL1,FPR1
CL:23743	mixed, incl. Metabolism of xenobiotics by cytochrome P450, and Metabolism of steroid hormones	11	129	0.65	0.0030	ADH1A,UGT2A3,CES3,UGT1A8,ADH1B,HSD11B2,UGT1A10,ADH1C,HSD3B2,SMOX,DHRS11
CL:23745	Metabolism of xenobiotics by cytochrome P450, and Metabolism of steroid hormones	10	115	0.66	0.0051	ADH1A,UGT2A3,UGT1A8,ADH1B,HSD11B2,UGT1A10,ADH1C,HSD3B2,SMOX,DHRS11
CL:22995	zinc ion transport, and Cadmium	6	39	0.91	0.0068	MT1E,MT1H,MT1F,SLC30A10,MT1M,MT1G
CL:23893	mixed, incl. alcohol dehydrogenase activity, zinc-dependent, and aldehyde dehydrogenase [NAD(P)+] activity	4	13	1.21	0.0083	ADH1A,ADH1B,ADH1C,SMOX
CL:1238	O-glycosylation of TSR domain-containing proteins	5	26	1.0	0.0086	THBS2,ADAMTSL1,ADAMTS6,ADAMTS12,SPON2
CL:12354	G2/M DNA replication checkpoint	3	5	1.5	0.0112	PKMYT1,CKS2,CDK1
CL:23895	alcohol dehydrogenase activity, zinc-dependent, and Cytochrome P450, E-class, group I, CYP2E-like	3	5	1.5	0.0112	ADH1A,ADH1B,ADH1C
CL:26592	mixed, incl. Hemagglutinin, and FAM196 family	3	5	1.5	0.0112	STC1,ADAM12,CPXM1
CL:914	Peptidase M10A, cysteine switch, zinc binding site	3	5	1.5	0.0112	TIMP1,MMP1,MMP9
CL:850	Elastic fibre formation, and Tolloid/BMP1 peptidase domain	5	29	0.96	0.0116	MYOC,FAP,WISP1,MFAP2,LOXL2
CL:24568	mixed, incl. secondary active sulfate transmembrane transporter activity, and Na+/H+ exchanger, isoform 2 (NHE2)	4	16	1.12	0.0128	SLC26A2,CA4,SLC26A3,SLC4A4
CL:26579	mostly uncharacterized, incl. Shroom4, and Hemagglutinin	4	18	1.07	0.0173	STC1,SULT1B1,ADAM12,CPXM1
CL:4560	immunoglobulin binding, and Immunoregulatory interactions between a Lymphoid and a non-Lymphoid cell	5	34	0.89	0.0190	AQP9,TREM1,FCGR3A,S100A9,FCGR3B
CL:24223	mixed, incl. organic anion transmembrane transporter activity, and Congenital hypothyroidism	10	150	0.54	0.0214	TG,ABCG2,SLC17A1,SLC22A5,ABCB11,SLC6A19,SLC51B,SLC6A20,SLC17A4,DIO2
CL:204	GDNF receptor alpha, and Peyer's patch morphogenesis	3	10	1.2	0.0379	GFRA3,GFRA1,GFRA2
CL:23746	Metabolism of xenobiotics by cytochrome P450, and Phase I - Functionalization of compounds	7	88	0.62	0.0465	ADH1A,UGT2A3,UGT1A8,ADH1B,UGT1A10,ADH1C,SMOX
