# Supplementary material for: Bioinformatics Analysis of RNA-seq Data Reveals Genes Related to Cancer Stem Cells in Colorectal Cancerogenesis
Source: Int J Mol Sci. 2022 Oct 31;23(21):13252. doi: 10.3390/ijms232113252 (PMC9654446; doi:10.3390/ijms232113252)
Supplement: Supplementary file 1 [file ijms-23-13252-s001.zip › ijms-1966512-supplementary-final/ijms-1966512-supplementary/Supplementary file S3.xlsx]

## Sheet: Sheet1
	x
1	766		ENTREZ_GENE_ID	Name
2	2118		133121	ectonucleotide pyrophosphatase/phosphodiesterase 6(ENPP6)
3	347741		124930	ankyrin repeat domain 13B(ANKRD13B)
4	266675		2053	epoxide hydrolase 2(EPHX2)
5	23035		2069	epiregulin(EREG)
6	3624		342035	gliomedin(GLDN)
7	4653		4118	mal, T-cell differentiation protein(MAL)
8	6689		387103	centromere protein W(CENPW)
9	1282		94234	forkhead box Q1(FOXQ1)
10	8614		253982	aspartate beta-hydroxylase domain containing 1(ASPHD1)
11	1001		83998	regenerating family member 4(REG4)
12	1301		79908	butyrophilin like 8(BTNL8)
13	9429		100507098	ADAMTS9 antisense RNA 2(ADAMTS9-AS2)
14	81792		90161	heparan sulfate 6-O-sulfotransferase 2(HS6ST2)
15	115908		124976	sphingolipid transporter 2(SPNS2)
16	92736		4147	matrilin 2(MATN2)
17	51330		4148	matrilin 3(MATN3)
18	1894		284723	solute carrier family 25 member 34(SLC25A34)
19	2949		55355	Holliday junction recognition protein(HJURP)
20	10630		340024	solute carrier family 6 member 19(SLC6A19)
21	9509		10309	cyclin O(CCNO)
22	633		2118	ETS variant 4(ETV4)
23	10669		79949	pleckstrin homology domain containing S1(PLEKHS1)
24	57214		100507056	colon cancer associated transcript 1 (non-protein coding)(CCAT1)
25	221416		10317	beta-1,3-galactosyltransferase 5(B3GALT5)
26	2191		2128	even-skipped homeobox 1(EVX1)
27	6282		401492	long intergenic non-protein coding RNA 1235(LINC01235)
28	100128338		389206	BEN domain containing 4(BEND4)
29	145741		374877	chromosome 19 open reading frame 45(C19orf45)
30	22865		84059	adhesion G protein-coupled receptor V1(ADGRV1)
31	283316		100996702	long intergenic non-protein coding RNA 1356(LINC01356)
32	79762		28763	immunoglobulin lambda variable (I)-70 (pseudogene)(IGLVI-70)
33	6584		4188	MyoD family inhibitor(MDFI)
34	54443		55388	minichromosome maintenance 10 replication initiation factor(MCM10)
35	7804		114780	polycystin 1 like 2 (gene/pseudogene)(PKD1L2)
36	1295		6241	ribonucleotide reductase regulatory subunit M2(RRM2)
37	8038		114786	XK related 4(XKR4)
38	6817		84069	pleckstrin homology domain containing N1(PLEKHN1)
39	7070		28772	immunoglobulin lambda variable 10-54(IGLV10-54)
40	28231		51301	glucosaminyl (N-acetyl) transferase 4, core 2(GCNT4)
41	246213		28774	immunoglobulin lambda variable 8-61(IGLV8-61)
42	144501		28775	immunoglobulin lambda variable 7-46 (gene/pseudogene)(IGLV7-46)
43	1469		28776	immunoglobulin lambda variable 7-43(IGLV7-43)
44	3651		2153	coagulation factor V(F5)
45	176		100423062	immunoglobulin lambda like polypeptide 5(IGLL5)
46	1836		116842	liver enriched antimicrobial peptide 2(LEAP2)
47	57670		79981	FERM domain containing 1(FRMD1)
48	79154		10349	ATP binding cassette subfamily A member 10(ABCA10)
49	1594		57453	DS cell adhesion molecule like 1(DSCAML1)
50	100507056		10350	ATP binding cassette subfamily A member 9(ABCA9)
51	57167		8302	killer cell lectin like receptor C4(KLRC4)
52	25902		10351	ATP binding cassette subfamily A member 8(ABCA8)
53	9076		111	adenylate cyclase 5(ADCY5)
54	1303		28784	immunoglobulin lambda variable 4-69(IGLV4-69)
55	871		28785	immunoglobulin lambda variable 4-60(IGLV4-60)
56	1869		2162	coagulation factor XIII A chain(F13A1)
57	660		6258	retinoid X receptor gamma(RXRG)
58	124222		57460	protein phosphatase, Mg2+/Mn2+ dependent 1H(PPM1H)
59	10231		117	ADCYAP receptor type I(ADCYAP1R1)
60	23594		2167	fatty acid binding protein 4(FABP4)
61	3662		57464	striatin interacting protein 2(STRIP2)
62	55388		2168	fatty acid binding protein 1(FABP1)
63	4017		2169	fatty acid binding protein 2(FABP2)
64	284948		124	alcohol dehydrogenase 1A (class I), alpha polypeptide(ADH1A)
65	644844		125	alcohol dehydrogenase 1B (class I), beta polypeptide(ADH1B)
66	6790		114815	sortilin related VPS10 domain containing receptor 1(SORCS1)
67	9088		126	alcohol dehydrogenase 1C (class I), gamma polypeptide(ADH1C)
68	8840		4224	meprin A subunit alpha(MEP1A)
69	27299		4225	meprin A subunit beta(MEP1B)
70	23495		6273	S100 calcium binding protein A2(S100A2)
71	645367		51330	TNF receptor superfamily member 12A(TNFRSF12A)
72	1164		92291	calpain 13(CAPN13)
73	113130		114822	rhophilin Rho GTPase binding protein 1(RHPN1)
74	7516		6279	S100 calcium binding protein A8(S100A8)
75	79075		6280	S100 calcium binding protein A9(S100A9)
76	54972		643201	centrosomal protein 192kDa pseudogene(LOC643201)
77	114822		26762	hepatitis A virus cellular receptor 1(HAVCR1)
78	3512		6282	S100 calcium binding protein A11(S100A11)
79	4063		28813	immunoglobulin lambda variable 2-23(IGLV2-23)
80	28940		10381	tubulin beta 3 class III(TUBB3)
81	1290		4237	microfibrillar associated protein 2(MFAP2)
82	6678		28814	immunoglobulin lambda variable 2-18(IGLV2-18)
83	283487		6286	S100 calcium binding protein P(S100P)
84	253152		28815	immunoglobulin lambda variable 2-14(IGLV2-14)
85	1300		2191	fibroblast activation protein alpha(FAP)
86	57520		139411	patched domain containing 1(PTCHD1)
87	389643		148	adrenoceptor alpha 1A(ADRA1A)
88	84733		4246	secretoglobin family 2A member 1(SCGB2A1)
89	10225		92312	mex-3 RNA binding family member A(MEX3A)
90	138065		153	adrenoceptor beta 1(ADRB1)
91	4188		28826	immunoglobulin lambda variable 1-36(IGLV1-36)
92	27253		154	adrenoceptor beta 2(ADRB2)
93	7004		80031	semaphorin 6D(SEMA6D)
94	79007		2209	Fc fragment of IgG receptor Ia(FCGR1A)
95	55355		28834	immunoglobulin lambda constant 7(IGLC7)
96	28452		2214	Fc fragment of IgG receptor IIIa(FCGR3A)
97	5831		2215	Fc fragment of IgG receptor IIIb(FCGR3B)
98	9319		10410	interferon induced transmembrane protein 3(IFITM3)
99	84141		338094	family with sequence similarity 151 member A(FAM151A)
100	990		84141	eva-1 homolog A, regulator of programmed cell death(EVA1A)
101	4314		643236	transmembrane protein 72(TMEM72)
102	270		101060264	FOXP4 antisense RNA 1(FOXP4-AS1)
103	1289		6319	stearoyl-CoA desaturase(SCD)
104	84962		57520	HECT, C2 and WW domain containing E3 ubiquitin protein ligase 2(HECW2)
105	290		176	aggrecan(ACAN)
106	5745		10417	spondin 2(SPON2)
107	114780		10418	spondin 1(SPON1)
108	29128		6327	sodium voltage-gated channel beta subunit 2(SCN2B)
109	343		183	angiotensinogen(AGT)
110	28815		125113	keratin 222(KRT222)
111	948		6332	sodium voltage-gated channel alpha subunit 7(SCN7A)
112	7076		6335	sodium voltage-gated channel alpha subunit 9(SCN9A)
113	1277		6338	sodium channel epithelial 1 beta subunit(SCNN1B)
114	4237		28870	immunoglobulin kappa variable 6D-21 (non-functional)(IGKV6D-21)
115	28772		6344	secretin receptor(SCTR)
116	56938		10446	leucine rich repeat neuronal 2(LRRN2)
117	2906		28881	immunoglobulin kappa variable 2D-30(IGKV2D-30)
118	28813		4306	nuclear receptor subfamily 3 group C member 2(NR3C2)
119	2788		28884	immunoglobulin kappa variable 2D-26(IGKV2D-26)
120	79000		57556	semaphorin 6A(SEMA6A)
121	284403		28885	immunoglobulin kappa variable 2D-24 (non-functional)(IGKV2D-24)
122	9834		8406	sushi repeat containing protein, X-linked(SRPX)
123	25903		219348	placenta specific 9(PLAC9)
124	340706		245972	ATPase H+ transporting V0 subunit d2(ATP6V0D2)
125	101927125		114905	C1q and tumor necrosis factor related protein 7(C1QTNF7)
126	4312		4312	matrix metallopeptidase 1(MMP1)
127	6799		4314	matrix metallopeptidase 3(MMP3)
128	28449		28891	immunoglobulin kappa variable 1D-43(IGKV1D-43)
129	79981		28892	immunoglobulin kappa variable 1D-42 (non-functional)(IGKV1D-42)
130	7058		4316	matrix metallopeptidase 7(MMP7)
131	100170841		28893	immunoglobulin kappa variable 1D-39(IGKV1D-39)
132	94234		28894	immunoglobulin kappa variable 1D-37 (non-functional)(IGKV1D-37)
133	24147		10462	C-type lectin domain family 10 member A(CLEC10A)
134	128239		4318	matrix metallopeptidase 9(MMP9)
135	645784		200931	solute carrier family 51 alpha subunit(SLC51A)
136	123264		4320	matrix metallopeptidase 11(MMP11)
137	245972		4321	matrix metallopeptidase 12(MMP12)
138	29089		57569	Rho GTPase activating protein 20(ARHGAP20)
139	2904		225	ATP binding cassette subfamily D member 2(ABCD2)
140	28903		100422943	microRNA 3189(MIR3189)
141	81610		6372	C-X-C motif chemokine ligand 6(CXCL6)
142	101927260		28901	immunoglobulin kappa variable 1D-16(IGKV1D-16)
143	120071		6373	C-X-C motif chemokine ligand 11(CXCL11)
144	23213		6374	C-X-C motif chemokine ligand 5(CXCL5)
145	54997		28903	immunoglobulin kappa variable 1D-12(IGKV1D-12)
146	1951		116966	WD repeat domain 17(WDR17)
147	8767		221416	chromosome 6 open reading frame 223(C6orf223)
148	100506115		55532	solute carrier family 30 member 10(SLC30A10)
149	9075		100128006	uncharacterized LOC100128006(LOC100128006)
150	10381		28914	immunoglobulin kappa variable 3-11(IGKV3-11)
151	28774		6387	C-X-C motif chemokine ligand 12(CXCL12)
152	3538		653567	transmembrane protein 236(TMEM236)
153	9603		28919	immunoglobulin kappa variable 2-30(IGKV2-30)
154	28526		248	alkaline phosphatase, intestinal(ALPI)
155	80178		28922	immunoglobulin kappa variable 2-26 (pseudogene)(IGKV2-26)
156	146909		28923	immunoglobulin kappa variable 2-24(IGKV2-24)
157	6615		57595	PDZ domain containing 4(PDZD4)
158	27132		645367	gamma-glutamyltransferase 8 pseudogene(GGT8P)
159	162514		405753	dual oxidase maturation factor 2(DUOXA2)
160	460		6401	selectin E(SELE)
161	253982		28930	immunoglobulin kappa variable 1-39 (gene/pseudogene)(IGKV1-39)
162	83540		80131	leucine rich repeat containing 8 family member E(LRRC8E)
163	401492		28931	immunoglobulin kappa variable 1-37 (non-functional)(IGKV1-37)
164	3977		2307	forkhead box S1(FOXS1)
165	221150		28935	immunoglobulin kappa variable 1-27(IGKV1-27)
166	6781		4359	myelin protein zero(MPZ)
167	51059		28938	immunoglobulin kappa variable 1-16(IGKV1-16)
168	4316		28939	immunoglobulin kappa variable 1-13 (gene/pseudogene)(IGKV1-13)
169	10529		90381	TOPBP1 interacting checkpoint and replication regulator(TICRR)
170	3539		28940	immunoglobulin kappa variable 1-12(IGKV1-12)
171	28421		270	adenosine monophosphate deaminase 1(AMPD1)
172	4320		102723344	uncharacterized LOC102723344(LOC102723344)
173	11072		346389	MACC1, MET transcriptional regulator(MACC1)
174	57464		284948	SH2 domain containing 6(SH2D6)
175	9833		28946	immunoglobulin kappa joining 5(IGKJ5)
176	389792		22802	chloride channel accessory 4(CLCA4)
177	10410		28947	immunoglobulin kappa joining 4(IGKJ4)
178	23671		28948	immunoglobulin kappa joining 3(IGKJ3)
179	3738		375057	stum, mechanosensory transduction mediator homolog(STUM)
180	79819		6422	secreted frizzled related protein 1(SFRP1)
181	3284		6424	secreted frizzled related protein 4(SFRP4)
182	9211		6425	secreted frizzled related protein 5(SFRP5)
183	150000		2330	flavin containing monooxygenase 5(FMO5)
184	338094		80157	cell wall biogenesis 43 C-terminal homolog(CWH43)
185	6424		287	ankyrin 2(ANK2)
186	10446		10529	nebulette(NEBL)
187	28410		290	alanyl aminopeptidase, membrane(ANPEP)
188	10849		28965	solute carrier family 27 member 6(SLC27A6)
189	11174		80164	proline rich 36(PRR36)
190	8140		22822	pleckstrin homology like domain family A member 1(PHLDA1)
191	1116		221476	peptidase inhibitor 16(PI16)
192	1610		84264	hydroxyacylglutathione hydrolase-like(HAGHL)
193	150468		10537	ubiquitin D(UBD)
194	9569		80168	monoacylglycerol O-acyltransferase 2(MOGAT2)
195	23109		101928766	uncharacterized LOC101928766(LOC101928766)
196	55083		80178	chromosome 16 open reading frame 59(C16orf59)
197	11065		340273	ATP binding cassette subfamily B member 5(ABCB5)
198	3493		2357	formyl peptide receptor 1(FPR1)
199	6977		2358	formyl peptide receptor 2(FPR2)
200	92659		84281	chromosome 2 open reading frame 88(C2orf88)
201	29923		127294	myomesin 3(MYOM3)
202	57761		643382	transmembrane protein 253(TMEM253)
203	8862		284992	coiled-coil domain containing 150(CCDC150)
204	64063		6469	sonic hedgehog(SHH)
205	285973		57670	KIAA1549(KIAA1549)
206	3514		8519	interferon induced transmembrane protein 1(IFITM1)
207	6556		6476	sucrase-isomaltase(SI)
208	28914		332	baculoviral IAP repeat containing 5(BIRC5)
209	760		260429	protease, serine 33(PRSS33)
210	340419		145741	C2 calcium dependent domain containing 4A(C2CD4A)
211	79801		22865	SLIT and NTRK like family member 3(SLITRK3)
212	9837		96597	TBC1 domain family member 27(TBC1D27)
213	7123		22871	neuroligin 1(NLGN1)
214	152330		343	aquaporin 8(AQP8)
215	10351		6493	single-minded family bHLH transcription factor 2(SIM2)
216	9507		10590	secretagogin, EF-hand calcium binding protein(SCGN)
217	4085		29028	ATPase family, AAA domain containing 2(ATAD2)
218	25840		8549	leucine rich repeat containing G protein-coupled receptor 5(LGR5)
219	11178		100127888	SLCO4A1 antisense RNA 1(SLCO4A1-AS1)
220	27338		57709	solute carrier family 7 member 14(SLC7A14)
221	5764		366	aquaporin 9(AQP9)
222	1907		374	amphiregulin(AREG)
223	28412		123264	solute carrier family 51 beta subunit(SLC51B)
224	29028		22914	killer cell lectin like receptor K1(KLRK1)
225	57460		22915	multimerin 1(MMRN1)
226	28814		57733	glucosylceramidase beta 3 (gene/pseudogene)(GBA3)
227	3352		6533	solute carrier family 6 member 6(SLC6A6)
228	9314		10630	podoplanin(PDPN)
229	83461		4487	msh homeobox 1(MSX1)
230	55165		4488	msh homeobox 2(MSX2)
231	10110		4493	metallothionein 1E(MT1E)
232	154661		4494	metallothionein 1F(MT1F)
233	939		27022	forkhead box D3(FOXD3)
234	89958		4495	metallothionein 1G(MT1G)
235	22974		4496	metallothionein 1H(MT1H)
236	111		4498	metallothionein 1J, pseudogene(MT1JP)
237	4033		10643	insulin like growth factor 2 mRNA binding protein 3(IGF2BP3)
238	80131		4499	metallothionein 1M(MT1M)
239	10417		80274	signal peptide, CUB domain and EGF like domain containing 1(SCUBE1)
240	346389		4501	metallothionein 1X(MT1X)
241	10112		225689	mitogen-activated protein kinase 15(MAPK15)
242	4973		6556	solute carrier family 11 member 1(SLC11A1)
243	101928766		57758	signal peptide, CUB domain and EGF like domain containing 2(SCUBE2)
244	608		29089	ubiquitin conjugating enzyme E2 T(UBE2T)
245	2491		100170841	chromosome 17 open reading frame 96(C17orf96)
246	114905		57761	tribbles pseudokinase 3(TRIB3)
247	646892		51617	HMP19 protein(HMP19)
248	140738		63910	solute carrier family 17 member 9(SLC17A9)
249	9156		8614	stanniocalcin 2(STC2)
250	28901		6568	solute carrier family 17 member 1(SLC17A1)
251	5328		55722	centrosomal protein 72(CEP72)
252	10024		10669	cell growth regulator with EF-hand domain 1(CGREF1)
253	2946		430	achaete-scute family bHLH transcription factor 2(ASCL2)
254	23491		29106	secretogranin III(SCG3)
255	9401		63924	cell death inducing DFFA like effector c(CIDEC)
256	10050		6581	solute carrier family 22 member 3(SLC22A3)
257	2651		266675	bestrophin 4(BEST4)
258	9358		80310	platelet derived growth factor D(PDGFD)
259	5348		63928	calcineurin like EF-hand protein 2(CHP2)
260	1278		6584	solute carrier family 22 member 5(SLC22A5)
261	3872		2491	centromere protein I(CENPI)
262	6387		443	aspartoacylase(ASPA)
263	23302		22974	TPX2, microtubule nucleation factor(TPX2)
264	4887		29119	catenin alpha 3(CTNNA3)
265	25788		84417	chromosome 2 open reading frame 40(C2orf40)
266	388364		80320	Sp6 transcription factor(SP6)
267	899		340419	R-spondin 2(RSPO2)
268	102724153		246213	solute carrier family 17 member 8(SLC17A8)
269	430		8647	ATP binding cassette subfamily B member 11(ABCB11)
270	100996348		29128	ubiquitin like with PHD and ring finger domains 1(UHRF1)
271	26586		145864	hyaluronan and proteoglycan link protein 3(HAPLN3)
272	7474		460	astrotactin 1(ASTN1)
273	3494		22989	myosin heavy chain 15(MYH15)
274	9340		80332	ADAM metallopeptidase domain 33(ADAM33)
275	96597		63951	DMRT like family A1(DMRTA1)
276	54905		8659	aldehyde dehydrogenase 4 family member A1(ALDH4A1)
277	25890		6615	snail family transcriptional repressor 1(SNAI1)
278	2838		2523	fucosyltransferase 1 (H blood group)(FUT1)
279	80031		477	ATPase Na+/K+ transporting subunit alpha 2(ATP1A2)
280	28834		57822	grainyhead like transcription factor 3(GRHL3)
281	54988		8671	solute carrier family 4 member 4(SLC4A4)
282	2523		6624	fascin actin-bundling protein 1(FSCN1)
283	9493		254439	chromosome 11 open reading frame 86(C11orf86)
284	6533		389602	uncharacterized LOC389602(LOC389602)
285	28434		4586	mucin 5AC, oligomeric mucus/gel-forming(MUC5AC)
286	1811		113130	cell division cycle associated 5(CDCA5)
287	28881		27115	phosphodiesterase 7B(PDE7B)
288	10349		342510	CD300e molecule(CD300E)
289	225689		4593	muscle associated receptor tyrosine kinase(MUSK)
290	699		150000	ATP binding cassette subfamily C member 13 (pseudogene)(ABCC13)
291	100507420		92659	MAFG antisense RNA 1 (head to head)(MAFG-AS1)
292	28776		283120	H19, imprinted maternally expressed transcript (non-protein coding)(H19)
293	100188953		131578	leucine rich repeat containing 15(LRRC15)
294	9928		653808	zymogen granule protein 16(ZG16)
295	131578		23035	PH domain and leucine rich repeat protein phosphatase 2(PHLPP2)
296	85477		27132	copine 7(CPNE7)
297	3855		4605	MYB proto-oncogene like 2(MYBL2)
298	84706		10752	cell adhesion molecule L1 like(CHL1)
299	60681		4609	v-myc avian myelocytomatosis viral oncogene homolog(MYC)
300	283212		2563	gamma-aminobutyric acid type A receptor delta subunit(GABRD)
301	57126		8708	beta-1,3-galactosyltransferase 1(B3GALT1)
302	7102		57863	cell adhesion molecule 3(CADM3)
303	56159		6663	SRY-box 10(SOX10)
304	28948		8715	nucleolar protein 4(NOL4)
305	90381		389643	nuclear GTPase, germinal center associated(NUGGC)
306	983		285195	solute carrier family 9 member A9(SLC9A9)
307	4593		338442	hydroxycarboxylic acid receptor 2(HCAR2)
308	80310		6678	secreted protein acidic and cysteine rich(SPARC)
309	2053		389658	family with sequence similarity 150 member A(FAM150A)
310	8736		8736	myomesin 1(MYOM1)
311	26228		6689	Spi-B transcription factor(SPIB)
312	285958		6691	serine peptidase inhibitor, Kazal type 2(SPINK2)
313	10309		547	kinesin family member 1A(KIF1A)
314	1294		2596	growth associated protein 43(GAP43)
315	28919		8744	tumor necrosis factor superfamily member 9(TNFSF9)
316	7038		6696	secreted phosphoprotein 1(SPP1)
317	9452		102724661	uncharacterized LOC102724661(LOC102724661)
318	4684		4653	myocilin(MYOC)
319	28885		127534	gap junction protein beta 4(GJB4)
320	51196		340533	KIAA2022(KIAA2022)
321	29968		101927969	uncharacterized LOC101927969(LOC101927969)
322	6696		55859	brain expressed X-linked 1(BEX1)
323	54474		563	alpha-2-glycoprotein 1, zinc-binding(AZGP1)
324	28891		6712	spectrin beta, non-erythrocytic 2(SPTBN2)
325	5228		10808	heat shock protein family H (Hsp110) member 1(HSPH1)
326	283120		6713	squalene epoxidase(SQLE)
327	124976		64063	protease, serine 22(PRSS22)
328	28935		8767	receptor interacting serine/threonine kinase 2(RIPK2)
329	9099		92737	delta/notch like EGF repeat containing(DNER)
330	11251		92736	otopetrin 2(OTOP2)
331	2675		577	adhesion G protein-coupled receptor B3(ADGRB3)
332	127294		4674	nucleosome assembly protein 1 like 2(NAP1L2)
333	768		346689	killer cell lectin like receptor G2(KLRG2)
334	10350		23109	dendrin(DDN)
335	1675		150084	immunoglobulin superfamily member 5(IGSF5)
336	28439		53831	G protein-coupled receptor 84(GPR84)
337	1776		283212	kelch like family member 35(KLHL35)
338	6967		643650	long intergenic non-protein coding RNA 842(LINC00842)
339	596		283208	prolyl 4-hydroxylase subunit alpha 3(P4HA3)
340	10953		4684	neural cell adhesion molecule 1(NCAM1)
341	51301		590	butyrylcholinesterase(BCHE)
342	64922		2641	glucagon(GCG)
343	25907		53841	cadherin related family member 5(CDHR5)
344	1281		596	BCL2, apoptosis regulator(BCL2)
345	957		2651	glucosaminyl (N-acetyl) transferase 2, I-branching enzyme (I blood group)(GCNT2)
346	26577		440925	long intergenic non-protein coding RNA 1124(LINC01124)
347	6241		51804	SIX homeobox 4(SIX4)
348	9762		6750	somatostatin(SST)
349	6712		608	TNF receptor superfamily member 17(TNFRSF17)
350	5347		10849	CD3e molecule associated protein(CD3EAP)
351	2168		6755	somatostatin receptor 5(SSTR5)
352	79908		387695	chromosome 10 open reading frame 99(C10orf99)
353	160365		160365	C-type lectin like 1(CLECL1)
354	220042		10863	ADAM metallopeptidase domain 28(ADAM28)
355	5125		2674	GDNF family receptor alpha 1(GFRA1)
356	23460		100132741	uncharacterized LOC100132741(LOC100132741)
357	10808		2675	GDNF family receptor alpha 2(GFRA2)
358	332		2676	GDNF family receptor alpha 3(GFRA3)
359	1717		27253	protocadherin 17(PCDH17)
360	28923		633	biglycan(BGN)
361	24137		10874	neuromedin U(NMU)
362	11075		6781	stanniocalcin 1(STC1)
363	440145		2690	growth hormone receptor(GHR)
364	28892		285313	immunoglobulin superfamily member 10(IGSF10)
365	153		6790	aurora kinase A(AURKA)
366	225		8839	WNT1 inducible signaling pathway protein 2(WISP2)
367	28775		8840	WNT1 inducible signaling pathway protein 1(WISP1)
368	55532		197257	lactate dehydrogenase D(LDHD)
369	57569		8843	hydroxycarboxylic acid receptor 3(HCAR3)
370	7045		651	bone morphogenetic protein 3(BMP3)
371	646627		4747	neurofilament, light polypeptide(NEFL)
372	22802		653	bone morphogenetic protein 5(BMP5)
373	6568		10894	lymphatic vessel endothelial hyaluronan receptor 1(LYVE1)
374	23212		6799	sulfotransferase family 1A member 2(SULT1A2)
375	28408		645784	ankyrin repeat domain 36B pseudogene 2(ANKRD36BP2)
376	57116		137872	alcohol dehydrogenase, iron containing 1(ADHFE1)
377	3541		27284	sulfotransferase family 1B member 1(SULT1B1)
378	22914		660	BMX non-receptor tyrosine kinase(BMX)
379	146556		4760	neuronal differentiation 1(NEUROD1)
380	10990		8857	Fc fragment of IgG binding protein(FCGBP)
381	389658		389791	PTGES2 antisense RNA 1 (head to head)(PTGES2-AS1)
382	5570		27290	serine peptidase inhibitor, Kazal type 4(SPINK4)
383	28938		8862	apelin(APLN)
384	2674		6817	sulfotransferase family 1A member 1(SULT1A1)
385	6493		27299	ADAM like decysin 1(ADAMDEC1)
386	28423		6820	sulfotransferase family 2B member 1(SULT2B1)
387	3730		389792	immediate early response 5 like(IER5L)
388	55722		10917	butyrophilin like 3(BTNL3)
389	8302		8870	immediate early response 3(IER3)
390	285195		27306	hematopoietic prostaglandin D synthase(HPGDS)
391	759		23212	ribosome biogenesis regulator homolog(RRS1)
392	4118		8877	sphingosine kinase 1(SPHK1)
393	10462		23213	sulfatase 1(SULF1)
394	5145		283316	CD163 molecule like 1(CD163L1)
395	148		256691	MAM domain containing 2(MAMDC2)
396	4605		699	BUB1 mitotic checkpoint serine/threonine kinase(BUB1)
397	53841		84666	resistin like beta(RETNLB)
398	80164		10953	translocase of outer mitochondrial membrane 34(TOMM34)
399	3833		27338	ubiquitin conjugating enzyme E2 S(UBE2S)
400	389206		6860	synaptotagmin 4(SYT4)
401	3714		162514	transient receptor potential cation channel subfamily V member 3(TRPV3)
402	28946		725	complement component 4 binding protein beta(C4BPB)
403	27306		730	complement C7(C7)
404	340024		4828	neuromedin B(NMB)
405	100423062		8929	paired like homeobox 2b(PHOX2B)
406	9723		100507420	long intergenic non-protein coding RNA 1605(LINC01605)
407	84281		84706	glutamic--pyruvic transaminase 2(GPT2)
408	4224		2788	G protein subunit gamma 7(GNG7)
409	1033		90853	SPOC domain containing 1(SPOCD1)
410	28477		340706	von Willebrand factor A domain containing 2(VWA2)
411	9145		285423	uncharacterized LOC285423(LOC285423)
412	10863		10990	leukocyte immunoglobulin like receptor B5(LILRB5)
413	9415		23284	adhesion G protein-coupled receptor L3(ADGRL3)
414	125		759	carbonic anhydrase 1(CA1)
415	133121		760	carbonic anhydrase 2(CA2)
416	11004		100996348	CA3 antisense RNA 1(CA3-AS1)
417	653567		4857	NOVA alternative splicing regulator 1(NOVA1)
418	28518		762	carbonic anhydrase 4(CA4)
419	151176		104266957	KBTBD11 overlapping transcript 1(KBTBD11-OT1)
420	63928		84733	chromobox 2(CBX2)
421	5366		11004	kinesin family member 2C(KIF2C)
422	11156		766	carbonic anhydrase 7(CA7)
423	10917		256764	WD repeat domain 72(WDR72)
424	78986		768	carbonic anhydrase 9(CA9)
425	563		23302	WSC domain containing 1(WSCD1)
426	286133		152330	contactin 4(CNTN4)
427	159296		2827	G protein-coupled receptor 3(GPR3)
428	6401		2828	G protein-coupled receptor 4(GPR4)
429	22822		92949	ADAMTS like 1(ADAMTSL1)
430	10894		2838	G protein-coupled receptor 15(GPR15)
431	4359		338707	beta-1,4-N-acetyl-galactosaminyltransferase 4(B4GALNT4)
432	11148		4887	neuropeptide Y receptor Y2(NPY2R)
433	3248		4892	nebulin related anchoring protein(NRAP)
434	1404		201501	zinc finger and BTB domain containing 7C(ZBTB7C)
435	8671		8991	selenium binding protein 1(SELENBP1)
436	4828		100507351	uncharacterized LOC100507351(LOC100507351)
437	28785		344887	NmrA like redox sensor 2, pseudogene(NMRAL2P)
438	1805		4916	neurotrophic receptor tyrosine kinase 3(NTRK3)
439	3805		6967	T cell receptor gamma constant 2(TRGC2)
440	1058		11065	ubiquitin conjugating enzyme E2 C(UBE2C)
441	590		2875	glutamic--pyruvic transaminase(GPT)
442	5333		222008	V-set and transmembrane domain containing 2A(VSTM2A)
443	6713		2878	glutathione peroxidase 3(GPX3)
444	9480		6974	T cell receptor gamma variable 2(TRGV2)
445	5462		23359	family with sequence similarity 189 member A1(FAM189A1)
446	2563		6976	T cell receptor gamma variable 3(TRGV3)
447	85455		11072	dual specificity phosphatase 14(DUSP14)
448	57016		6977	T cell receptor gamma variable 4(TRGV4)
449	387103		11075	stathmin 2(STMN2)
450	651		2892	glutamate ionotropic receptor AMPA type subunit 3(GRIA3)
451	54498		2893	glutamate ionotropic receptor AMPA type subunit 4(GRIA4)
452	5021		387914	shisa family member 2(SHISA2)
453	441282		138065	ring finger protein 183(RNF183)
454	29953		2899	glutamate ionotropic receptor kainate type subunit 3(GRIK3)
455	23382		6997	teratocarcinoma-derived growth factor 1(TDGF1)
456	2980		6998	teratocarcinoma-derived growth factor 1 pseudogene 3(TDGF1P3)
457	762		23382	adenosylhomocysteinase like 2(AHCYL2)
458	28763		2903	glutamate ionotropic receptor NMDA type subunit 2A(GRIN2A)
459	1152		80726	KIAA1683(KIAA1683)
460	2827		6999	tryptophan 2,3-dioxygenase(TDO2)
461	5054		2904	glutamate ionotropic receptor NMDA type subunit 2B(GRIN2B)
462	8659		2906	glutamate ionotropic receptor NMDA type subunit 2D(GRIN2D)
463	339751		283487	long intergenic non-protein coding RNA 346(LINC00346)
464	54346		7004	TEA domain transcription factor 4(TEAD4)
465	197257		56159	testis expressed 11(TEX11)
466	340533		84830	androgen dependent TFPI regulating protein(ADTRP)
467	11126		2919	C-X-C motif chemokine ligand 1(CXCL1)
468	54210		871	serpin family H member 1(SERPINH1)
469	283208		2920	C-X-C motif chemokine ligand 2(CXCL2)
470	25975		2921	C-X-C motif chemokine ligand 3(CXCL3)
471	147381		4969	osteoglycin(OGN)
472	284992		93035	polycystic kidney and hepatic disease 1 (autosomal recessive)-like 1(PKHD1L1)
473	8061		9068	angiopoietin like 1(ANGPTL1)
474	54860		7020	transcription factor AP-2 alpha(TFAP2A)
475	7130		4973	oxidized low density lipoprotein receptor 1(OLR1)
476	284723		9073	claudin 8(CLDN8)
477	388335		9075	claudin 2(CLDN2)
478	28939		9076	claudin 1(CLDN1)
479	60495		11126	CD160 molecule(CD160)
480	1909		9080	claudin 9(CLDN9)
481	2903		7032	trefoil factor 2(TFF2)
482	81624		7036	transferrin receptor 2(TFR2)
483	443		7038	thyroglobulin(TG)
484	7272		9088	protein kinase, membrane associated tyrosine/threonine 1(PKMYT1)
485	5008		2946	glutathione S-transferase mu 2(GSTM2)
486	4916		899	cyclin F(CCNF)
487	200931		64388	gremlin 2, DAN family BMP antagonist(GREM2)
488	3507		2949	glutathione S-transferase mu 5(GSTM5)
489	57733		7045	transforming growth factor beta induced(TGFBI)
490	8110		100996492	long intergenic non-protein coding RNA 1314(LINC01314)
491	28870		220042	DNA damage induced apoptosis suppressor(DDIAS)
492	5593		9099	ubiquitin specific peptidase 2(USP2)
493	2358		11148	HERV-H LTR-associating 2(HHLA2)
494	2981		64399	hedgehog interacting protein(HHIP)
495	1310		5008	oncostatin M(OSM)
496	4070		7058	thrombospondin 2(THBS2)
497	477		7060	thrombospondin 4(THBS4)
498	120406		11156	protein tyrosine phosphatase type IVA, member 3(PTP4A3)
499	147093		7068	thyroid hormone receptor beta(THRB)
500	28894		375704	energy homeostasis associated(ENHO)
501	116842		5021	oxytocin receptor(OXTR)
502	6258		9118	internexin neuronal intermediate filament protein alpha(INA)
503	54857		7070	Thy-1 cell surface antigen(THY1)
504	2899		11170	family with sequence similarity 107 member A(FAM107A)
505	64388		2980	guanylate cyclase activator 2A(GUCA2A)
506	145864		7076	TIMP metallopeptidase inhibitor 1(TIMP1)
507	6319		23460	ATP binding cassette subfamily A member 6(ABCA6)
508	130399		5028	purinergic receptor P2Y1(P2RY1)
509	79785		2981	guanylate cyclase activator 2B(GUCA2B)
510	140803		100128338	FAM83H antisense RNA 1 (head to head)(FAM83H-AS1)
511	643382		11174	ADAM metallopeptidase with thrombospondin type 1 motif 6(ADAMTS6)
512	387914		11178	leucine zipper tumor suppressor 1(LZTS1)
513	5967		939	CD27 molecule(CD27)
514	92312		80816	additional sex combs like 3, transcriptional regulator(ASXL3)
515	7068		948	CD36 molecule(CD36)
516	79861		100132417	Fc fragment of IgG receptor Ic, pseudogene(FCGR1CP)
517	1272		9145	synaptogyrin 1(SYNGR1)
518	28965		3002	granzyme B(GZMB)
519	6976		957	ectonucleoside triphosphate diphosphohydrolase 5(ENTPD5)
520	100127888		7102	tetraspanin 7(TSPAN7)
521	2828		5054	serpin family E member 1(SERPINE1)
522	28893		54210	triggering receptor expressed on myeloid cells 1(TREM1)
523	6003		23491	carboxylesterase 3(CES3)
524	6581		9156	exonuclease 1(EXO1)
525	11170		441282	aldo-keto reductase family 1 member B15(AKR1B15)
526	2357		342979	paralemmin 3(PALM3)
527	29841		150468	cytoskeleton associated protein 2 like(CKAP2L)
528	3294		23495	TNF receptor superfamily member 13B(TNFRSF13B)
529	101927843		56265	carboxypeptidase X, M14 family member 1(CPXM1)
530	80157		5067	contactin 3(CNTN3)
531	64506		7123	C-type lectin domain family 3 member B(CLEC3B)
532	223117		84951	tensin 4(TNS4)
533	163175		983	cyclin dependent kinase 1(CDK1)
534	5346		11223	macrophage stimulating 1 like(MST1L)
535	124930		7130	TNF alpha induced protein 6(TNFAIP6)
536	5028		990	cell division cycle 6(CDC6)
537	388514		994	cell division cycle 25B(CDC25B)
538	2878		164832	LON peptidase N-terminal domain and ring finger 2(LONRF2)
539	27284		84962	ajuba LIM protein(AJUBA)
540	84417		11240	peptidyl arginine deiminase 2(PADI2)
541	6974		1001	cadherin 3(CDH3)
542	9542		7146	tenascin XA (pseudogene)(TNXA)
543	57863		257000	tissue differentiation-inducing non-protein coding RNA(TINCR)
544	9912		7148	tenascin XB(TNXB)
545	3543		5101	protocadherin 9(PCDH9)
546	23657		9201	doublecortin like kinase 1(DCLK1)
547	5166		5105	phosphoenolpyruvate carboxykinase 1(PCK1)
548	79849		11251	prostaglandin D2 receptor 2(PTGDR2)
549	248		11254	solute carrier family 6 member 14(SLC6A14)
550	4969		257019	FERM domain containing 3(FRMD3)
551	28784		64506	cytoplasmic polyadenylation element binding protein 1(CPEB1)
552	2307		9211	leucine rich glioma inactivated 1(LGI1)
553	388595		7166	tryptophan hydroxylase 1(TPH1)
554	6691		5125	proprotein convertase subtilisin/kexin type 5(PCSK5)
555	8647		5126	proprotein convertase subtilisin/kexin type 2(PCSK2)
556	4487		1033	cyclin dependent kinase inhibitor 3(CDKN3)
557	1800		23563	carbohydrate sulfotransferase 5(CHST5)
558	4306		11280	sodium voltage-gated channel alpha subunit 11(SCN11A)
559	2892		5145	phosphodiesterase 6A(PDE6A)
560	28931		23584	V-set and immunoglobulin domain containing 2(VSIG2)
561	5126		1058	centromere protein A(CENPA)
562	6820		644139	phosphoinositide interacting regulator of transient receptor potential channels(PIRT)
563	116966		102724156	uncharacterized LOC102724156(LOC102724156)
564	85409		102724153	uncharacterized LOC102724153(LOC102724153)
565	28922		154661	RUN domain containing 3B(RUNDC3B)
566	80726		23594	origin recognition complex subunit 6(ORC6)
567	994		5166	pyruvate dehydrogenase kinase 4(PDK4)
568	51085		5174	PDZ domain containing 1(PDZK1)
569	56479		5178	paternally expressed 3(PEG3)
570	1356		285758	long intergenic non-protein coding RNA 1268(LINC01268)
571	8406		54346	unc-93 homolog A (C. elegans)(UNC93A)
572	3823		60495	heparanase 2 (inactive)(HPSE2)
573	57758		203859	anoctamin 5(ANO5)
574	388585		3158	3-hydroxy-3-methylglutaryl-CoA synthase 2(HMGCS2)
575	4148		253012	HEPACAM family member 2(HEPACAM2)
576	83959		1113	chromogranin A(CHGA)
577	254439		1116	chitinase 3 like 1(CHI3L1)
578	6273		23650	tripartite motif containing 29(TRIM29)
579	6004		9314	Kruppel like factor 4(KLF4)
580	5354		9319	thyroid hormone receptor interactor 13(TRIP13)
581	28475		7272	TTK protein kinase(TTK)
582	2162		23657	solute carrier family 7 member 11(SLC7A11)
583	80274		1132	cholinergic receptor muscarinic 4(CHRM4)
584	653		5228	placental growth factor(PGF)
585	55273		23671	transmembrane protein with EGF like and two follistatin like domains 2(TMEFF2)
586	3291		144501	keratin 80(KRT80)
587	4488		7291	twist family bHLH transcription factor 1(TWIST1)
588	577		9340	glucagon like peptide 2 receptor(GLP2R)
589	7291		146556	chromosome 16 open reading frame 89(C16orf89)
590	644139		1152	creatine kinase B(CKB)
591	154		388228	SH3 domain binding kinase 1(SBK1)
592	22989		572558	PGM5 antisense RNA 1(PGM5-AS1)
593	29119		78986	dual specificity phosphatase 26 (putative)(DUSP26)
594	9518		1164	CDC28 protein kinase regulatory subunit 2(CKS2)
595	100506542		9358	integrin subunit beta like 1(ITGBL1)
596	23650		29841	grainyhead like transcription factor 1(GRHL1)
597	285313		5268	serpin family B member 5(SERPINB5)
598	100128006		79000	aurora kinase A and ninein interacting protein(AUNIP)
599	102724661		1179	chloride channel accessory 1(CLCA1)
600	102723344		441501	long intergenic non-protein coding RNA 891(LINC00891)
601	2069		79007	dysbindin domain containing 1(DBNDD1)
602	7425		56479	potassium voltage-gated channel subfamily Q member 5(KCNQ5)
603	387695		9378	neurexin 1(NRXN1)
604	5178		5284	polymeric immunoglobulin receptor(PIGR)
605	93035		257194	neuronal growth regulator 1(NEGR1)
606	4501		54443	anillin actin binding protein(ANLN)
607	23284		140462	ankyrin repeat and SOCS box containing 9(ASB9)
608	90853		3248	hydroxyprostaglandin dehydrogenase 15-(NAD)(HPGD)
609	1501		9401	RecQ like helicase 4(RECQL4)
610	3822		64699	transmembrane protease, serine 3(TMPRSS3)
611	56977		25788	RAD54 homolog B (S. cerevisiae)(RAD54B)
612	6373		1215	chymase 1(CMA1)
613	91608		115908	collagen triple helix repeat containing 1(CTHRC1)
614	646962		5317	plakophilin 1(PKP1)
615	285758		9413	family with sequence similarity 189 member A2(FAM189A2)
616	137872		9415	fatty acid desaturase 2(FADS2)
617	4493		54474	keratin 20(KRT20)
618	56265		5328	plasminogen activator, urokinase(PLAU)
619	6469		3284	hydroxy-delta-5-steroid dehydrogenase, 3 beta- and steroid delta-isomerase 2(HSD3B2)
620	3569		5333	phospholipase C delta 1(PLCD1)
621	375704		9429	ATP binding cassette subfamily G member 2 (Junior blood group)(ABCG2)
622	100132741		3291	hydroxysteroid 11-beta dehydrogenase 2(HSD11B2)
623	4674		220382	family with sequence similarity 181 member B(FAM181B)
624	130497		3294	hydroxysteroid 17-beta dehydrogenase 2(HSD17B2)
625	255738		79075	DNA replication and sister chromatid cohesion 1(DSCC1)
626	81544		54498	spermine oxidase(SMOX)
627	27115		5346	perilipin 1(PLIN1)
628	81607		253152	epoxide hydrolase 4(EPHX4)
629	114786		29923	hypoxia inducible lipid droplet associated(HILPDA)
630	7732		5347	polo like kinase 1(PLK1)
631	3576		5348	FXYD domain containing ion transport regulator 1(FXYD1)
632	8877		388335	transmembrane protein 220(TMEM220)
633	5521		5354	proteolipid protein 1(PLP1)
634	2893		9452	integral membrane protein 2A(ITM2A)
635	1268		1261	cyclic nucleotide gated channel alpha 3(CNGA3)
636	1576		128239	IQ motif containing GTPase activating protein 3(IQGAP3)
637	9963		54511	3-hydroxymethyl-3-methylglutaryl-CoA lyase like 1(HMGCLL1)
638	642475		25840	methyltransferase like 7A(METTL7A)
639	572558		1268	cannabinoid receptor 1(CNR1)
640	54716		5366	phorbol-12-myristate-13-acetate-induced protein 1(PMAIP1)
641	2330		1271	ciliary neurotrophic factor receptor(CNTFR)
642	101927746		1272	contactin 1(CNTN1)
643	9966		1277	collagen type I alpha 1 chain(COL1A1)
644	4225		1278	collagen type I alpha 2 chain(COL1A2)
645	9745		7425	VGF nerve growth factor inducible(VGF)
646	222008		1281	collagen type III alpha 1 chain(COL3A1)
647	1215		29953	thyrotropin releasing hormone degrading enzyme(TRHDE)
648	54576		1282	collagen type IV alpha 1 chain(COL4A1)
649	26579		285958	small nucleolar RNA host gene 15(SNHG15)
650	6750		120071	LARGE xylosyl- and glucuronyltransferase 2(LARGE2)
651	4495		1288	collagen type IV alpha 6 chain(COL4A6)
652	100507098		9480	one cut homeobox 2(ONECUT2)
653	7148		1289	collagen type V alpha 1 chain(COL5A1)
654	6286		60681	FK506 binding protein 10(FKBP10)
655	25984		388364	transmembrane and immunoglobulin domain containing 1(TMIGD1)
656	104266957		1290	collagen type V alpha 2 chain(COL5A2)
657	257000		1294	collagen type VII alpha 1 chain(COL7A1)
658	84264		1295	collagen type VIII alpha 1 chain(COL8A1)
659	10202		29968	phosphoserine aminotransferase 1(PSAT1)
660	642477		285973	autophagy related 9B(ATG9B)
661	8991		1300	collagen type X alpha 1 chain(COL10A1)
662	5567		5396	paired related homeobox 1(PRRX1)
663	183		1301	collagen type XI alpha 1 chain(COL11A1)
664	84069		9493	kinesin family member 23(KIF23)
665	366		1303	collagen type XII alpha 1 chain(COL12A1)
666	374877		3352	5-hydroxytryptamine receptor 1D(HTR1D)
667	8519		9499	myotilin(MYOT)
668	219348		1310	collagen type XIX alpha 1 chain(COL19A1)
669	256691		199964	transmembrane protein 61(TMEM61)
670	1734		140578	chondrolectin(CHODL)
671	91851		3360	5-hydroxytryptamine receptor 4(HTR4)
672	2214		25890	ABI family member 3 binding protein(ABI3BP)
673	54575		9507	ADAM metallopeptidase with thrombospondin type 1 motif 4(ADAMTS4)
674	5268		64805	purinergic receptor P2Y12(P2RY12)
675	85407		9509	ADAM metallopeptidase with thrombospondin type 1 motif 2(ADAMTS2)
676	28930		79148	matrix metallopeptidase 28(MMP28)
677	339778		25902	methylenetetrahydrofolate dehydrogenase (NADP+ dependent) 1-like(MTHFD1L)
678	4061		9518	growth differentiation factor 15(GDF15)
679	5396		25903	olfactomedin like 2B(OLFML2B)
680	4586		54575	UDP glucuronosyltransferase family 1 member A10(UGT1A10)
681	1672		54576	UDP glucuronosyltransferase family 1 member A8(UGT1A8)
682	6372		7474	Wnt family member 5A(WNT5A)
683	4609		25907	transmembrane protein 158 (gene/pseudogene)(TMEM158)
684	92291		79154	dehydrogenase/reductase 11(DHRS11)
685	643236		124222	progestin and adipoQ receptor family member 4(PAQR4)
686	1496		9542	neuregulin 2(NRG2)
687	80816		9547	C-X-C motif chemokine ligand 14(CXCL14)
688	3899		1356	ceruloplasmin(CP)
689	1908		222546	regulatory factor X6(RFX6)
690	10752		101927746	uncharacterized LOC101927746(LOC101927746)
691	8839		64849	solute carrier family 13 member 3(SLC13A3)
692	8929		5462	POU class 5 homeobox 1B(POU5F1B)
693	4498		100133036	family with sequence similarity 95 member B1(FAM95B1)
694	6422		7516	X-ray repair cross complementing 2(XRCC2)
695	114299		130399	activin A receptor type 1C(ACVR1C)
696	11240		9569	GTF2I repeat domain containing 1(GTF2IRD1)
697	4318		163175	leucine rich repeat LGI family member 4(LGI4)
698	441501		341359	synaptotagmin 10(SYT10)
699	6997		25975	EGF like domain multiple 6(EGFL6)
700	7020		114041	B3GALT5 antisense RNA 1(B3GALT5-AS1)
701	1825		1404	hyaluronan and proteoglycan link protein 1(HAPLN1)
702	57556		25984	keratin 23(KRT23)
703	6338		54658	UDP glucuronosyltransferase family 1 member A1(UGT1A1)
704	126		9603	nuclear factor, erythroid 2 like 3(NFE2L3)
705	79412		1412	crystallin beta A2(CRYBA2)
706	80320		5521	protein phosphatase 2 regulatory subunit Bbeta(PPP2R2B)
707	63951		64922	leucine rich repeat containing 19(LRRC19)
708	54658		85407	naked cuticle homolog 1(NKD1)
709	4494		85409	naked cuticle homolog 2(NKD2)
710	5105		642475	maestro heat like repeat family member 6(MROH6)
711	100996492		9635	chloride channel accessory 2(CLCA2)
712	10874		642477	long intergenic non-protein coding RNA 1296(LINC01296)
713	57595		3493	immunoglobulin heavy constant alpha 1(IGHA1)
714	79949		3494	immunoglobulin heavy constant alpha 2 (A2m marker)(IGHA2)
715	6280		388514	cytochrome P450 family 4 subfamily F member 24, pseudogene(CYP4F24P)
716	8857		284076	tubulin tyrosine ligase like 6(TTLL6)
717	10537		101927843	uncharacterized LOC101927843(LOC101927843)
718	257194		286133	scavenger receptor class A member 5(SCARA5)
719	4499		3507	immunoglobulin heavy constant mu(IGHM)
720	5655		140730	regulating synaptic membrane exocytosis 4(RIMS4)
721	64849		3512	joining chain of multimeric IgA and IgM(JCHAIN)
722	84830		3514	immunoglobulin kappa constant(IGKC)
723	140462		54716	solute carrier family 6 member 20(SLC6A20)
724	6344		1469	cystatin SN(CST1)
725	101060264		5567	protein kinase cAMP-activated catalytic subunit beta(PRKACB)
726	51804		140738	transmembrane protein 37(TMEM37)
727	653808		130497	odd-skipped related transciption factor 1(OSR1)
728	2215		255426	RasGEF domain family member 1C(RASGEF1C)
729	6327		5570	protein kinase (cAMP-dependent, catalytic) inhibitor beta(PKIB)
730	54511		85455	dispatched RND transporter family member 2(DISP2)
731	340273		654790	Purkinje cell protein 4 like 1(PCP4L1)
732	388228		345557	phosphatidylinositol specific phospholipase C X domain containing 3(PLCXD3)
733	145270		54738	FEV, ETS transcription factor(FEV)
734	201501		114131	urocortin 3(UCN3)
735	8870		3538	immunoglobulin lambda constant 2(IGLC2)
736	10178		3539	immunoglobulin lambda constant 3 (Kern-Oz+ marker)(IGLC3)
737	7036		3541	immunoglobulin lambda constant 5 (pseudogene)(IGLC5)
738	79628		3543	immunoglobulin lambda like polypeptide 1(IGLL1)
739	3745		1496	catenin alpha 2(CTNNA2)
740	2209		91608	RAS like family 10 member B(RASL10B)
741	91937		5593	protein kinase, cGMP-dependent, type II(PRKG2)
742	6425		5596	mitogen-activated protein kinase 4(MAPK4)
743	9378		1501	catenin delta 2(CTNND2)
744	1996		146909	kinesin family member 18B(KIF18B)
745	1179		3553	interleukin 1 beta(IL1B)
746	3553		85477	scinderin(SCIN)
747	6624		3557	interleukin 1 receptor antagonist(IL1RN)
748	5317		100048912	CDKN2B antisense RNA 1(CDKN2B-AS1)
749	389058		1511	cathepsin G(CTSG)
750	730		646627	LY6/PLAUR domain containing 8(LYPD8)
751	28947		388585	hes family bHLH transcription factor 5(HES5)
752	287		3569	interleukin 6(IL6)
753	6998		9717	SEC14 like lipid binding 5(SEC14L5)
754	80332		388595	transmembrane protein 82(TMEM82)
755	260429		3576	C-X-C motif chemokine ligand 8(CXCL8)
756	53831		3577	C-X-C motif chemokine receptor 1(CXCR1)
757	255426		9723	semaphorin 3E(SEMA3E)
758	100048912		3579	C-X-C motif chemokine receptor 2(CXCR2)
759	8708		5630	peripherin(PRPH)
760	54827		140803	transient receptor potential cation channel subfamily M member 6(TRPM6)
761	101927969		83461	cell division cycle associated 3(CDCA3)
762	56899		54798	dachsous cadherin-related 2(DCHS2)
763	3772		5649	reelin(RELN)
764	221476		9745	zinc finger protein 536(ZNF536)
765	338442		339479	BMP/retinoic acid inducible neural specific 3(BRINP3)
766	64699		1555	cytochrome P450 family 2 subfamily B member 6(CYP2B6)
767	139411		5655	kallikrein related peptidase 10(KLK10)
768	79656		7704	zinc finger and BTB domain containing 16(ZBTB16)
769	389791		9762	leucine zipper tumor suppressor family member 3(LZTS3)
770	7704		3624	inhibin beta A subunit(INHBA)
771	3957		1576	cytochrome P450 family 3 subfamily A member 4(CYP3A4)
772	6335		54827	neurexophilin and PC-esterase domain family member 4(NXPE4)
773	389602		3627	C-X-C motif chemokine ligand 10(CXCL10)
774	11280		54831	bestrophin 2(BEST2)
775	54798		7732	ring finger protein 112(RNF112)
776	28481		79412	kringle containing transmembrane protein 2(KREMEN2)
777	6332		1594	cytochrome P450 family 27 subfamily B member 1(CYP27B1)
778	64805		5697	peptide YY(PYY)
779	92949		159296	NK2 homeobox 3(NKX2-3)
780	4081		3651	pancreatic and duodenal homeobox 1(PDX1)
781	79799		56899	ankyrin repeat and sterile alpha motif domain containing 1B(ANKS1B)
782	100133036		56901	NDUFA4, mitochondrial complex associated like 2(NDUFA4L2)
783	3557		28231	solute carrier organic anion transporter family member 4A1(SLCO4A1)
784	253559		54857	glycerophosphodiester phosphodiesterase domain containing 2(GDPD2)
785	80168		24137	kinesin family member 4A(KIF4A)
786	9547		1610	D-amino acid oxidase(DAO)
787	1846		54860	membrane spanning 4-domains A12(MS4A12)
788	6279		3662	interferon regulatory factor 4(IRF4)
789	140730		120400	neurexophilin and PC-esterase domain family member 1(NXPE1)
790	2641		24147	four jointed box 1(FJX1)
791	3158		100506542	long intergenic non-protein coding RNA 1082(LINC01082)
792	29106		83540	NUF2, NDC80 kinetochore complex component(NUF2)
793	3777		120406	neurexophilin and PC-esterase domain family member 2(NXPE2)
794	28884		347741	otopetrin 3(OTOP3)
795	120400		5729	prostaglandin D2 receptor(PTGDR)
796	79608		7780	solute carrier family 30 member 2(SLC30A2)
797	63910		9833	maternal embryonic leucine zipper kinase(MELK)
798	63924		9834	family with sequence similarity 30, member A(FAM30A)
799	79148		56938	aryl hydrocarbon receptor nuclear translocator like 2(ARNTL2)
800	5101		9837	GINS complex subunit 1(GINS1)
801	5820		5745	parathyroid hormone 1 receptor(PTH1R)
802	57453		253559	cell adhesion molecule 2(CADM2)
803	5630		26228	signal transducing adaptor family member 1(STAP1)
804	100996702		54905	cytochrome P450 family 2 subfamily W member 1(CYP2W1)
805	57709		114299	paralemmin 2(PALM2)
806	285423		7804	LDL receptor related protein 8(LRP8)
807	9201		3714	jagged 2(JAG2)
808	5284		5764	pleiotrophin(PTN)
809	114815		1672	defensin beta 1(DEFB1)
810	6374		81544	glycerophosphodiester phosphodiesterase domain containing 5(GDPD5)
811	27022		151176	erythroferrone(ERFE)
812	6663		1675	complement factor D(CFD)
813	4058		56977	storkhead box 2(STOX2)
814	2920		3730	anosmin 1(ANOS1)
815	253012		147093	long intergenic non-protein coding RNA 974(LINC00974)
816	342035		3738	potassium voltage-gated channel subfamily A member 3(KCNA3)
817	9080		3745	potassium voltage-gated channel subfamily B member 1(KCNB1)
818	10590		9892	synaptosome associated protein 91(SNAP91)
819	51617		5803	protein tyrosine phosphatase, receptor type Z1(PTPRZ1)
820	124		1717	7-dehydrocholesterol reductase(DHCR7)
821	374		9912	Rho GTPase activating protein 44(ARHGAP44)
822	55859		57016	aldo-keto reductase family 1 member B10(AKR1B10)
823	84666		54972	transmembrane protein 132A(TMEM132A)
824	652995		5820	Pvt1 oncogene (non-protein coding)(PVT1)
825	1511		3772	potassium voltage-gated channel subfamily J member 15(KCNJ15)
826	5729		3777	potassium two pore domain channel subfamily K member 3(KCNK3)
827	9068		81607	nectin cell adhesion molecule 4(NECTIN4)
828	84951		1734	deiodinase, iodothyronine type II(DIO2)
829	4147		101927125	ELFN1 antisense RNA 1(ELFN1-AS1)
830	9635		5831	pyrroline-5-carboxylate reductase 1(PYCR1)
831	56901		9928	kinesin family member 14(KIF14)
832	3627		91851	chordin like 1(CHRDL1)
833	203859		652995	urothelial cancer associated 1 (non-protein coding)(UCA1)
834	1132		81610	family with sequence similarity 83 member D(FAM83D)
835	124872		54988	acyl-CoA synthetase medium-chain family member 5(ACSM5)
836	339479		54997	tescalcin(TESC)
837	102724156		81624	diaphanous related formin 3(DIAPH3)
838	9499		3805	killer cell immunoglobulin like receptor, two Ig domains and long cytoplasmic tail 4(KIR2DL4)
839	101929395		100188953	long intergenic non-protein coding RNA 92(LINC00092)
840	90161		646892	SH2 domain containing 7(SH2D7)
841	92737		644844	proline, histidine and glycine rich 1(PHGR1)
842	100132417		9963	solute carrier family 23 member 1(SLC23A1)
843	23563		101927167	GATA2 antisense RNA 1(GATA2-AS1)
844	23584		9966	tumor necrosis factor superfamily member 15(TNFSF15)
845	257019		3822	killer cell lectin like receptor C2(KLRC2)
846	10317		3823	killer cell lectin like receptor C3(KLRC3)
847	5174		1776	deoxyribonuclease 1 like 3(DNASE1L3)
848	26762		284403	WD repeat domain 62(WDR62)
849	6999		28408	immunoglobulin heavy variable 3-74(IGHV3-74)
850	5067		79608	RIC3 acetylcholine receptor chaperone(RIC3)
851	2169		255738	proprotein convertase subtilisin/kexin type 9(PCSK9)
852	344887		3833	kinesin family member C1(KIFC1)
853	5697		28410	immunoglobulin heavy variable 3-72(IGHV3-72)
854	140578		28412	immunoglobulin heavy variable 3-66(IGHV3-66)
855	51083		28421	immunoglobulin heavy variable 3-52 (pseudogene)(IGHV3-52)
856	4496		28423	immunoglobulin heavy variable 3-49(IGHV3-49)
857	11223		1800	dipeptidase 1 (renal)(DPEP1)
858	1113		1804	dipeptidyl peptidase like 6(DPP6)
859	57822		79628	SH3 domain and tetratricopeptide repeats 2(SH3TC2)
860	7146		1805	dermatopontin(DPT)
861	1944		3855	keratin 7(KRT7)
862	8843		28434	immunoglobulin heavy variable 3-33(IGHV3-33)
863	1261		1811	solute carrier family 26 member 3(SLC26A3)
864	117		28439	immunoglobulin heavy variable 3-30(IGHV3-30)
865	127534		57116	zinc finger protein 695(ZNF695)
866	341359		91937	T-cell immunoglobulin and mucin domain containing 4(TIMD4)
867	4892		3872	keratin 17(KRT17)
868	2128		28449	immunoglobulin heavy variable 3-13(IGHV3-13)
869	22871		1825	desmocollin 3(DSC3)
870	11254		339751	MLK7 antisense RNA 1(MLK7-AS1)
871	114041		28452	immunoglobulin heavy variable 3-7(IGHV3-7)
872	5596		10022	insulin like 5(INSL5)
873	9073		57126	CD177 molecule(CD177)
874	9717		10024	trophinin associated protein(TROAP)
875	27290		79656	BEN domain containing 5(BEND5)
876	7780		55083	kinesin family member 26B(KIF26B)
877	64399		7980	tissue factor pathway inhibitor 2(TFPI2)
878	147372		1836	solute carrier family 26 member 2(SLC26A2)
879	342510		1846	dual specificity phosphatase 4(DUSP4)
880	2875		28475	immunoglobulin heavy joining 6(IGHJ6)
881	114131		3899	AF4/FMR2 family member 3(AFF3)
882	22915		646962	histidine rich carboxyl terminus 1(HRCT1)
883	8549		28477	immunoglobulin heavy joining 4(IGHJ4)
884	4747		28481	immunoglobulin heavy joining 2(IGHJ2)
885	2921		10050	solute carrier family 17 member 4(SLC17A4)
886	643201		339778	chromosome 2 open reading frame 70(C2orf70)
887	338707		1869	E2F transcription factor 1(E2F1)
888	725		5967	regenerating family member 1 alpha(REG1A)
889	345557		57167	spalt like transcription factor 4(SALL4)
890	10643		440145	mitotic spindle organizing protein 1(MZT1)
891	7980		28513	cadherin 19(CDH19)
892	2676		28518	T cell receptor delta variable 1(TRDV1)
893	643650		8038	ADAM metallopeptidase domain 12(ADAM12)
894	5649		1894	epithelial cell transforming 2(ECT2)
895	7060		89958	suppressor APC domain containing 2(SAPCD2)
896	6860		28526	T cell receptor delta constant(TRDC)
897	1288		6003	regulator of G-protein signaling 13(RGS13)
898	2919		51059	family with sequence similarity 135 member B(FAM135B)
899	101927167		1907	endothelin 2(EDN2)
900	1412		6004	regulator of G-protein signaling 16(RGS16)
901	23359		145270	proline rich membrane anchor 1(PRIMA1)
902	4857		1908	endothelin 3(EDN3)
903	54738		3957	galectin 2(LGALS2)
904	4321		1909	endothelin receptor type A(EDNRA)
905	346689		55165	centrosomal protein 55(CEP55)
906	6476		8061	FOS like 1, AP-1 transcription factor subunit(FOSL1)
907	57282		10110	SGK2, serine/threonine kinase 2(SGK2)
908	2690		57214	cell migration inducing hyaluronan binding protein(CEMIP)
909	284076		10112	kinesin family member 20A(KIF20A)
910	9118		81792	ADAM metallopeptidase with thrombospondin type 1 motif 12(ADAMTS12)
911	125113		3977	leukemia inhibitory factor receptor alpha(LIFR)
912	2596		51083	galanin and GMAP prepropeptide(GAL)
913	4760		51085	MLX interacting protein like(MLXIPL)
914	9413		223117	semaphorin 3D(SEMA3D)
915	342979		79762	chromosome 1 open reading frame 115(C1orf115)
916	1271		1944	ephrin A3(EFNA3)
917	83998		1951	cadherin EGF LAG seven-pass G-type receptor 3(CELSR3)
918	9892		101929395	uncharacterized LOC101929395(LOC101929395)
919	440925		79785	RERG like(RERGL)
920	547		4009	LIM homeobox transcription factor 1 alpha(LMX1A)
921	2167		8110	double PHD fingers 3(DPF3)
922	164832		147372	collagen and calcium binding EGF domains 1(CCBE1)
923	256764		253868	C20orf166 antisense RNA 1(C20orf166-AS1)
924	8744		4017	lysyl oxidase like 2(LOXL2)
925	100422943		79799	UDP glucuronosyltransferase family 2 member A3(UGT2A3)
926	7166		147381	cerebellin 2 precursor(CBLN2)
927	28513		79801	SHC binding and spindle associated 1(SHCBP1)
928	2153		4033	lymphoid restricted membrane protein(LRMP)
929	10418		10178	teneurin transmembrane protein 1(TENM1)
930	84059		57282	solute carrier family 4 member 10(SLC4A10)
931	3579		389058	Sp5 transcription factor(SP5)
932	4009		124872	beta-1,4-N-acetyl-galactosaminyltransferase 2(B4GALNT2)
933	1804		79819	WD repeat domain 78(WDR78)
934	220382		8140	solute carrier family 7 member 5(SLC7A5)
935	253868		1996	ELAV like RNA binding protein 4(ELAVL4)
936	199964		26577	procollagen C-endopeptidase enhancer 2(PCOLCE2)
937	10022		26579	myeloma overexpressed(MYEOV)
938	150084		10202	dehydrogenase/reductase 2(DHRS2)
939	405753		4058	leukocyte receptor tyrosine kinase(LTK)
940	7032		26586	cytoskeleton associated protein 2(CKAP2)
941	28826		4061	lymphocyte antigen 6 complex, locus E(LY6E)
942	3002		221150	spindle and kinetochore associated complex subunit 3(SKA3)
943	222546		4063	lymphocyte antigen 9(LY9)
944	100507351		4070	tumor-associated calcium signal transducer 2(TACSTD2)
945	3577		79849	PDZ domain containing 3(PDZD3)
946	6755		55273	transmembrane protein 100(TMEM100)
947	1555		10225	CD96 molecule(CD96)
948	4246		4081	mab-21 like 1(MAB21L1)
949	3360		79861	tubulin alpha like 3(TUBAL3)
950	5803		4085	MAD2 mitotic arrest deficient-like 1 (yeast)(MAD2L1)
951	54831		83959	solute carrier family 4 member 11(SLC4A11)
952	8715		10231	regulator of calcineurin 2(RCAN2)
953	654790		51196	phospholipase C epsilon 1(PLCE1)
954	375057		100506115	long intergenic non-protein coding RNA 1272(LINC01272)
				101927260

## Sheet: GO
Category	Term	Count	%	PValue	Genes	List Total	Pop Hits	Pop Total	Fold Enrichment	Bonferroni	Benjamini	FDR
GOTERM_BP_DIRECT	GO:0007155~cell adhesion	60	6295907660020980	756.481	2191, 7045, 5067, 22915, 81607, 22871, 10417, 10418, 1496, 8406, 152330, 10894, 7058, 9635, 6401, 9358, 29119, 388585, 1272, 7130, 27253, 1303, 563, 1501, 10669, 2358, 4973, 10024, 4017, 1825, 10225, 6696, 8038, 7148, 7060, 176, 53841, 1310, 1277, 145864, 3730, 10752, 5317, 6387, 8840, 4684, 1295, 1294, 7070, 25975, 1404, 57453, 1289, 1288, 1001, 1805, 8839, 948, 5649, 10446	774	459	16792	2835959534545940	2.34214e+06	2.34206e+07	2.30424e+07
GOTERM_BP_DIRECT	GO:0006955~immune response	54	5.66632e+16	25983.8	28938, 93035, 9547, 28930, 28776, 28815, 28813, 28452, 3514, 1215, 3557, 3512, 28893, 3553, 10178, 10410, 8744, 8862, 3494, 3493, 28903, 3569, 366, 27299, 2919, 6556, 10225, 6373, 6372, 28919, 6374, 28439, 2921, 2920, 1511, 730, 28434, 3576, 1672, 6967, 2209, 939, 6387, 11251, 28449, 284948, 2215, 2214, 3543, 9966, 5008, 6976, 948, 3627	774	421	16792	2.78274e+16	8.04458e+07	4.02229e+08	3.95733e+07
GOTERM_BP_DIRECT	GO:0030574~collagen catabolic process	20	2098635886673660	39336.1	4320, 4321, 1295, 1294, 1282, 1281, 1290, 1303, 1301, 1289, 1300, 1278, 1288, 1277, 1310, 4312, 4314, 4316, 4318, 9509	774	64	16792	6779715762273900	1.21785e+08	4.05949e+08	3.99393e+08
GOTERM_BP_DIRECT	GO:0006958~complement activation, classical pathway	24	2.51836e+16	89432.5	28919, 28938, 28449, 28834, 28526, 28930, 28776, 3494, 3493, 28903, 28815, 28813, 28439, 3538, 28452, 3514, 730, 28434, 3543, 28893, 100423062, 725, 3507, 3539	774	99	16792	5.25942e+16	2.76883e+08	6.92208e+07	6.81029e+07
GOTERM_BP_DIRECT	GO:0006508~proteolysis	58	608604407135362	2.32764e+06	2191, 28938, 28930, 28776, 2153, 28815, 28813, 28452, 3514, 10537, 1179, 28893, 5655, 11223, 22802, 9635, 164832, 29953, 92291, 28903, 27299, 9507, 4973, 7804, 10863, 28919, 8038, 28834, 290, 64699, 28439, 176, 3538, 1511, 1675, 28434, 4224, 4225, 3539, 4320, 4321, 6422, 11174, 28449, 260429, 1800, 80332, 79148, 5126, 4312, 4314, 1804, 5328, 4316, 5649, 64063, 4318, 92949	774	500	16792	2.51663e+16	7.20637e+08	1.44127e+09	1.418e+09
GOTERM_BP_DIRECT	GO:0030199~collagen fibril organization	15	1.57398e+16	881080	4320, 7146, 7148, 1281, 1290, 176, 871, 1303, 1301, 1289, 1278, 1277, 4017, 1805, 9509	774	39	16792	834426555356788	2.72782e+10	4.54637e+09	4.47295e+09
GOTERM_BP_DIRECT	GO:0006898~receptor-mediated endocytosis	31	3.25289e+16	187287	28919, 28938, 10808, 28834, 64699, 28930, 28776, 28815, 28813, 28439, 3538, 154, 28452, 3514, 3512, 28434, 28893, 2209, 3539, 286133, 7036, 28449, 3494, 3493, 28903, 283316, 6678, 4973, 4017, 7804, 948	774	186	16792	3615848406546080	5.7984e+10	8.28346e+08	8.14968e+08
GOTERM_BP_DIRECT	GO:0050776~regulation of immune response	28	2.93809e+16	4.58045e+07	28919, 28938, 22914, 28834, 28930, 28776, 28815, 1281, 28813, 28439, 3538, 54210, 28452, 3514, 28434, 1278, 28893, 1277, 11126, 2209, 3539, 28449, 28903, 3805, 2214, 342510, 8519, 10225	774	178	16792	3.41271e+16	1.41801e+11	1.77263e+11	1.74401e+11
GOTERM_BP_DIRECT	GO:0050871~positive regulation of B cell activation	11	1154249737670510	1.09442e+09	3538, 3569, 3514, 3543, 28834, 100423062, 28526, 3494, 3493, 3507, 3539	774	26	16792	9178692108924660	3.38775e+12	3.76481e+10	3.704e+11
GOTERM_BP_DIRECT	GO:0006910~phagocytosis, recognition	11	1154249737670510	2.48611e+08	3538, 3514, 3543, 28834, 100423062, 28526, 3494, 3493, 948, 3507, 3539	774	28	16792	8523071244001470	7.69404e+11	7.697e+09	7.57269e+10
GOTERM_BP_DIRECT	GO:0006956~complement activation	18	1888772298006290	3.76208e+07	28919, 28938, 28449, 28834, 28930, 28776, 28903, 28815, 28813, 28439, 3538, 28452, 3514, 1675, 730, 28434, 28893, 3539	774	87	16792	4488639401229610	0.001164062949311151	1.05886e+12	1.04175e+12
GOTERM_BP_DIRECT	GO:0006911~phagocytosis, engulfment	11	1154249737670510	2.59352e+10	3538, 3514, 3543, 28834, 100423062, 28526, 3494, 3493, 2209, 3507, 3539	774	35	16792	6818456995201180	0.007997385868180218	6.69127e+11	658320855508
GOTERM_BP_DIRECT	GO:0007166~cell surface receptor signaling pathway	32	3.35782e+16	3.70016e+10	5021, 6750, 7102, 9340, 4070, 154, 3579, 577, 23284, 3577, 117, 10990, 4887, 11126, 3977, 939, 6344, 1908, 1132, 183, 4061, 57556, 3624, 84059, 2674, 23495, 1907, 5028, 5745, 948, 8519, 3627	774	274	16792	2533733189988490	0.011390360209620476	8.53845e+11	8.40055e+11
GOTERM_BP_DIRECT	GO:0030198~extracellular matrix organization	26	2728226652675760	3.86105e+09	25903, 7045, 6696, 5268, 1282, 1281, 176, 1278, 1310, 633, 1277, 60495, 4148, 5054, 1295, 1294, 25975, 1290, 1404, 1301, 1289, 1300, 25890, 1288, 6678, 4237	774	196	16792	2877920160312180	0.011882683995879217	8.53845e+11	8.40055e+11
GOTERM_BP_DIRECT	GO:0007267~cell-cell signaling	30	3147953830010490	6.32371e+07	6373, 6372, 6374, 9547, 6750, 5125, 153, 154, 374, 651, 4828, 2069, 3553, 6469, 9518, 8744, 8840, 5697, 1908, 24147, 29953, 183, 6280, 7130, 3624, 148, 5228, 8839, 1944, 3627	774	254	16792	2562412256607450	0.01938786693426464	0.001305214322245823	0.0012841352795738943
GOTERM_BP_DIRECT	GO:0006935~chemotaxis	18	1888772298006290	4.32589e+10	6373, 6372, 6374, 9547, 6387, 11251, 8061, 2920, 2358, 3579, 2357, 3577, 3576, 1672, 2919, 3730, 5328, 3627	774	122	16792	3.20091e+16	0.12535096484362673	0.008370604928404515	0.008235420740284286
GOTERM_BP_DIRECT	GO:0001501~skeletal system development	19	1993704092339970	5.76262e+10	7004, 1281, 1290, 176, 1404, 651, 1303, 653, 1300, 1278, 1277, 1310, 145864, 9507, 4148, 5745, 7704, 4318, 3714	774	137	16792	3008808163111330	0.16340546342888917	0.010494741750189654	0.010325253026833878
GOTERM_BP_DIRECT	GO:0001503~ossification	14	1.46905e+16	6.8316e+10	7123, 6781, 6696, 285313, 91851, 7291, 1290, 596, 653, 1301, 6678, 1836, 4318, 8519	774	80	16792	3.79664e+16	0.19064171822470355	0.011750353614699281	0.01156058692195543
GOTERM_BP_DIRECT	GO:0038096~Fc-gamma receptor signaling pathway involved in phagocytosis	18	1888772298006290	7.25039e+10	28919, 28938, 28449, 28834, 28930, 28776, 28903, 28815, 28813, 28439, 3538, 28452, 3514, 2214, 28434, 28893, 2209, 3539	774	127	16792	3074894707928950	0.2010685696854485	0.01181431675472974	0.01162351706553837
GOTERM_BP_DIRECT	GO:0002690~positive regulation of leukocyte chemotaxis	7	0.7345225603357817	1.07601e+12	6373, 6372, 3569, 6374, 1908, 1907, 3627	774	18	16792	8436979615274180	0.2833377554895523	0.016656634650358992	0.016387632152775677
GOTERM_BP_DIRECT	GO:0008284~positive regulation of cell proliferation	41	4.3022e+16	1.17607e+11	6374, 29923, 9340, 51085, 374, 80320, 332, 596, 4828, 4609, 3579, 994, 2069, 2168, 6469, 60495, 3977, 7076, 8862, 3651, 6422, 1908, 388585, 8061, 1271, 4081, 7272, 80310, 3569, 4916, 63928, 2651, 5764, 6997, 1907, 5008, 5228, 5745, 9928, 5967, 3627	774	466	16792	1.9088e+16	0.3052005584244176	0.017338601700668664	0.01705858552333228
GOTERM_BP_DIRECT	GO:0015701~bicarbonate transport	10	1049317943336830	1.47092e+12	1811, 760, 8671, 762, 766, 768, 759, 1836, 57282, 83959	774	44	16792	4930702372562830	0.36582460919741755	0.01895668440709578	0.018650536403105215
GOTERM_BP_DIRECT	GO:0007263~nitric oxide mediated signal transduction	7	0.7345225603357817	1.51165e+12	2357, 4760, 3651, 4501, 4887, 183, 948	774	19	16792	7992928056575540	0.3737737489752614	0.01895668440709578	0.018650536403105215
GOTERM_BP_DIRECT	GO:0071294~cellular response to zinc ion	7	0.7345225603357817	1.51165e+12	4493, 4494, 4495, 4496, 4499, 4501, 3777	774	19	16792	7992928056575540	0.3737737489752614	0.01895668440709578	0.018650536403105215
GOTERM_BP_DIRECT	GO:0050853~B cell receptor signaling pathway	11	1154249737670510	1.53074e+12	3538, 596, 3514, 3543, 28834, 100423062, 28526, 3494, 3493, 3507, 3539	774	54	16792	4419370274667430	0.37746372924877725	0.01895668440709578	0.018650536403105215
GOTERM_BP_DIRECT	GO:0042493~response to drug	30	3147953830010490	1.75846e+12	5021, 11280, 6750, 590, 51083, 596, 4609, 1277, 117, 54658, 3777, 2903, 3291, 4760, 3651, 6422, 8061, 3352, 3624, 3569, 10309, 983, 148, 1001, 5764, 9429, 768, 5228, 7804, 27290	774	304	16792	2.14096e+16	0.41984996369506966	0.02029026433897369	0.019962579191380447
GOTERM_BP_DIRECT	GO:0008285~negative regulation of cell proliferation	36	3777544596012590	1.7695e+12	6750, 590, 7020, 990, 8929, 653, 2069, 3576, 3553, 4488, 6425, 6424, 85477, 10178, 54997, 3651, 4487, 6422, 9314, 1033, 1594, 8061, 6282, 3624, 3569, 563, 10669, 148, 6755, 2919, 1805, 5008, 5745, 10202, 7704, 8519	774	396	16792	1972280949025130	0.4218290037249617	0.02029026433897369	0.019962579191380447
GOTERM_BP_DIRECT	GO:0035116~embryonic hindlimb morphogenesis	8	0.8394543546694648	2.15968e+12	130497, 340419, 4487, 6469, 4488, 7291, 7704, 3899	774	28	16792	619859726836471	0.4876302534662704	0.023879876463327274	0.023494219543699894
GOTERM_BP_DIRECT	GO:0000281~mitotic cytokinesis	8	0.8394543546694648	2.73474e+10	55165, 1058, 26586, 54443, 5347, 10112, 24137, 9493	774	29	16792	5984852534972820	0.5712117416816953	0.029195733071292633	0.02872422575424979
GOTERM_BP_DIRECT	GO:0006814~sodium ion transport	13	1.36411e+16	3.16367e+11	6584, 8671, 11280, 10050, 6332, 6335, 9963, 246213, 57282, 64849, 83959, 477, 6338	774	81	16792	3.48193e+16	0.6245488912451187	0.032649068344353896	0.032121790108818465
GOTERM_BP_DIRECT	GO:0070098~chemokine-mediated signaling pathway	12	1.25918e+16	3.75231e+12	6373, 6372, 7032, 2921, 2920, 6374, 3579, 6387, 3577, 3576, 2919, 3627	774	71	16792	3.66678e+16	0.687119438367225	0.03742702133998465	0.03682257978087637
GOTERM_BP_DIRECT	GO:0007411~axon guidance	19	1993704092339970	3.86843e+11	9378, 7474, 9211, 10381, 6387, 4684, 55083, 57556, 10417, 2676, 6469, 4147, 3730, 6712, 10752, 152330, 4009, 5649, 1944	774	159	16792	2.5925e+16	0.6981715280068095	0.03742702133998465	0.03682257978087637
GOTERM_BP_DIRECT	GO:0007215~glutamate receptor signaling pathway	6	0.6295907660020986	4.165e+11	2899, 2893, 2892, 2904, 3745, 2903	774	15	16792	8678036175710590	0.7246608444008571	0.03907524360241905	0.03844418346672107
GOTERM_BP_DIRECT	GO:0007204~positive regulation of cytosolic calcium ion concentration	17	1.78384e+16	4.42699e+11	5021, 1909, 183, 5729, 111, 4828, 2358, 3579, 51196, 2357, 148, 1907, 5028, 5745, 4887, 948, 79608	774	134	16792	2.75236e+16	0.7461211373870165	0.03937401649412158	0.03873813121482376
GOTERM_BP_DIRECT	GO:0071456~cellular response to hypoxia	14	1.46905e+16	4.4512e+12	6781, 5366, 6422, 7291, 64506, 596, 114131, 1179, 2168, 5764, 5105, 8614, 3777, 1869	774	96	16792	3.16387e+16	0.7480179378549339	0.03937401649412158	0.03873813121482376
GOTERM_BP_DIRECT	GO:0032496~response to lipopolysaccharide	19	1993704092339970	5.6275e+11	6373, 6372, 6374, 6401, 6279, 1594, 342979, 2921, 2920, 1511, 1268, 2919, 6678, 54658, 5105, 6556, 939, 3627, 10225	774	164	16792	2513455599672270	0.8249638910925118	0.047103398236465574	0.04634268444065702
GOTERM_BP_DIRECT	GO:0007586~digestion	11	1154249737670510	5.62928e+11	7032, 114131, 6344, 2169, 6750, 5697, 57016, 4224, 4225, 54658, 10874	774	63	16792	3788031664000650	0.8250607418865885	0.047103398236465574	0.04634268444065702
GOTERM_BP_DIRECT	GO:0008202~steroid metabolic process	9	0.944386149003148	6.72879e+11	6817, 1555, 27284, 1576, 54576, 57016, 6799, 54658, 6820	774	43	16792	4540832882639260	0.8755602932475004	0.05409361194686448	0.053220007102761376
GOTERM_BP_DIRECT	GO:0022617~extracellular matrix disassembly	12	1.25918e+16	6.81412e+11	176, 7076, 1215, 1511, 6696, 4320, 4321, 4312, 9507, 4314, 4316, 4318	774	76	16792	3.42554e+16	0.8788068788429971	0.05409361194686448	0.053220007102761376
GOTERM_BP_DIRECT	GO:0006954~inflammatory response	33	3.46275e+16	7.28145e+11	6373, 6372, 6374, 6696, 6335, 6279, 2053, 51083, 2921, 1116, 2920, 3579, 3577, 3576, 3553, 4225, 8767, 939, 5354, 6387, 6401, 6280, 7130, 5729, 3569, 2358, 2357, 2919, 6556, 4973, 8877, 80274, 3627	774	379	16792	1.88902e+16	0.8951429209711187	0.05635839670492497	0.05544821587958704
GOTERM_BP_DIRECT	GO:0043434~response to peptide hormone	9	0.944386149003148	7.8972e+11	374, 7076, 5021, 6387, 2069, 1277, 6678, 8614, 4747	774	44	16792	4437632135306550	0.9133553625911814	0.059633517589177024	0.05867044398470065
GOTERM_BP_DIRECT	GO:0008283~cell proliferation	32	3.35782e+16	8.31878e+11	7045, 4058, 1164, 29128, 4070, 22974, 81610, 55388, 374, 596, 4609, 2641, 699, 84666, 6624, 957, 11126, 10630, 11004, 5174, 9211, 8744, 9833, 1909, 5697, 1132, 51196, 983, 2919, 5347, 5008, 608	774	366	16792	1.89684e+16	0.9239653695941187	0.06132129847735346	0.06033096742959258
GOTERM_BP_DIRECT	GO:0042403~thyroid hormone metabolic process	4	0.4197271773347324	9.06263e+11	1734, 27284, 7038, 51301	774	5	16792	1735607235142110	0.9396178874214364	0.06518860565959969	0.06413581810049764
GOTERM_BP_DIRECT	GO:0006865~amino acid transport	8	0.8394543546694648	9.26453e+11	4609, 6533, 11254, 340024, 10630, 54716, 23657, 8140	774	35	16792	4.95888e+16	0.9432799855640892	0.06518860565959969	0.06413581810049764
GOTERM_BP_DIRECT	GO:0001764~neuron migration	14	1.46905e+16	0.0010542718882011054	9201, 6387, 7291, 460, 57556, 8929, 4916, 1951, 2676, 23284, 92737, 4147, 10752, 5649	774	105	16792	2.89268e+16	0.9618316088016688	0.07253390590823605	0.0713624926991237
GOTERM_BP_DIRECT	GO:0010800~positive regulation of peptidyl-threonine phosphorylation	7	0.7345225603357817	0.0012035264938730415	1116, 7474, 2641, 57214, 5347, 8877, 8767	774	27	16792	562465307684946	0.9759678332942758	0.07927910691555184	0.07799875958164436
GOTERM_BP_DIRECT	GO:0017144~drug metabolic process	7	0.7345225603357817	0.0012035264938730415	1555, 124, 1576, 54576, 54658, 2330, 2053	774	27	16792	562465307684946	0.9759678332942758	0.07927910691555184	0.07799875958164436
GOTERM_BP_DIRECT	GO:0051781~positive regulation of cell division	9	0.944386149003148	0.0012408495891026682	80310, 346389, 2069, 3553, 5764, 6469, 7060, 5008, 5228	774	47	16792	4154379020286980	0.9785933951967271	0.0800347984971221	0.07874224684180682
GOTERM_BP_DIRECT	GO:0045926~negative regulation of growth	6	0.6295907660020986	0.0013833597683272094	4493, 4494, 4495, 4496, 4499, 4501	774	19	16792	6.85108e+16	0.9862380392577245	0.08722861919193982	0.08581988826183744
GOTERM_BP_DIRECT	GO:0051216~cartilage development	10	1049317943336830	0.0014087309301023872	7076, 651, 1116, 7474, 5396, 653, 1300, 388585, 23213, 7704	774	59	16792	3677133972758720	0.9872790608228561	0.08722861919193982	0.08581988826183744
GOTERM_BP_DIRECT	GO:0032230~positive regulation of synaptic transmission, GABAergic	5	0.5246589716684155	0.0016394763323654804	760, 5021, 148, 766, 22871	774	12	16792	9039621016365200	0.993779992215294	0.09952585735301034	0.09791852761539713
GOTERM_BP_DIRECT	GO:0007399~nervous system development	26	2728226652675760	0.0017446186311180576	9201, 6493, 8110, 5067, 91851, 22871, 57282, 51083, 10178, 6327, 152330, 9452, 9211, 1271, 8140, 57556, 3624, 2676, 84059, 2675, 2674, 5764, 5126, 2919, 340533, 55859	774	287	16792	1.96541e+16	0.9955106906457076	0.1020167050579606	0.10036914845172738
GOTERM_BP_DIRECT	GO:0009636~response to toxic substance	12	1.25918e+16	0.0017464100026072067	596, 983, 6335, 9963, 11254, 3352, 79849, 2053, 10202, 140803, 4747, 23657	774	85	16792	3.06284e+16	0.9955355631210032	0.1020167050579606	0.10036914845172738
GOTERM_BP_DIRECT	GO:0035725~sodium ion transmembrane transport	11	1154249737670510	0.0018112120811637719	8671, 11280, 10050, 6332, 6335, 9963, 6568, 6338, 6327, 8647, 83959	774	73	16792	3269123216877270	0.9963484258876789	0.10384282598672293	0.10216577776342313
GOTERM_BP_DIRECT	GO:0016525~negative regulation of angiogenesis	10	1049317943336830	0.0020120908660918755	577, 7058, 9723, 5764, 6678, 7060, 2828, 23213, 183, 3627	774	62	16792	3.49921e+16	0.9980417593447349	0.1132624240258263	0.11143325051119733
GOTERM_BP_DIRECT	GO:0006730~one-carbon metabolic process	7	0.7345225603357817	0.002146512856282085	760, 25902, 762, 23382, 766, 768, 759	774	30	16792	5062187769164510	0.9987095270025039	0.11867149648302383	0.1167549671470577
GOTERM_BP_DIRECT	GO:0030324~lung development	11	1154249737670510	0.0024594309242479215	6493, 1116, 7474, 9963, 5764, 6469, 6678, 1717, 10630, 147372, 9509	774	76	16792	3140078879368960	0.9995113074828907	0.1335859323065187	0.1314285367589328
GOTERM_BP_DIRECT	GO:0007165~signal transduction	75	7869884575026230	0.0026456049060348237	9542, 22914, 9745, 5145, 9547, 4058, 1261, 114822, 3553, 6425, 3872, 8767, 10178, 2906, 10894, 5593, 8744, 8862, 1909, 1908, 29953, 1271, 6280, 7130, 6282, 287, 1501, 3805, 2357, 2676, 6678, 2919, 6998, 5228, 7804, 608, 6373, 6372, 6374, 27306, 4828, 57569, 3579, 57167, 2641, 3576, 2563, 9518, 9912, 10752, 5317, 10630, 6967, 4306, 2209, 345557, 10874, 9378, 6387, 8840, 7038, 1132, 27115, 660, 148…	774	1161	16792	1.40149e+16	0.9997257983402005	0.1412205653290313	0.1389398714445185
GOTERM_BP_DIRECT	GO:0090023~positive regulation of neutrophil chemotaxis	6	0.6295907660020986	0.0027937803486856125	2921, 2920, 3579, 3576, 2919, 7060	774	22	16792	5916842847075400	0.9998269013636433	0.14660243999204503	0.1442348295270572
GOTERM_BP_DIRECT	GO:0035115~embryonic forelimb morphogenesis	7	0.7345225603357817	0.0030296432015107094	130497, 340419, 4487, 6469, 4488, 7291, 7020	774	32	16792	4745801033591730	0.9999167791634114	0.15632958919795262	0.15380488653002702
GOTERM_BP_DIRECT	GO:0007200~phospholipase C-activating G-protein coupled receptor signaling pathway	10	1049317943336830	0.003118978771672734	2358, 3579, 51196, 2357, 148, 5028, 53831, 3352, 5745, 183	774	66	16792	3287134915041890	0.9999369415605495	0.15830095536227518	0.15574441538549424
GOTERM_BP_DIRECT	GO:0042060~wound healing	11	1154249737670510	0.0035996703063723846	7076, 7032, 3569, 57822, 7474, 2069, 6279, 1001, 6678, 6556, 1281	774	80	16792	2983074935400510	0.9999858342848686	0.17975127852465972	0.17684831860016587
GOTERM_BP_DIRECT	GO:0007268~chemical synaptic transmission	22	2308499475341020	0.0037217506026884783	9378, 9892, 5354, 6750, 11251, 2892, 27115, 3352, 3360, 56479, 2563, 2893, 6755, 2906, 4359, 6327, 4887, 3777, 2904, 341359, 2903, 4857	774	240	16792	1.98872e+16	0.9999903063083164	0.18289745818926237	0.17994368786966833
GOTERM_BP_DIRECT	GO:0035235~ionotropic glutamate receptor signaling pathway	6	0.6295907660020986	0.004178702383809251	2899, 2893, 2892, 2906, 2904, 2903	774	24	16792	5423772609819120	0.999997657679852	0.20214472781677253	0.19888011657942153
GOTERM_BP_DIRECT	GO:0050731~positive regulation of peptidyl-tyrosine phosphorylation	11	1154249737670510	0.004308789699562347	3569, 6997, 7060, 8767, 5008, 1272, 2690, 183, 7804, 948, 5649	774	82	16792	2.91032e+16	0.9999984368935273	0.20523096784376962	0.20191651422872164
GOTERM_BP_DIRECT	GO:0046887~positive regulation of hormone secretion	4	0.4197271773347324	0.004572612382666184	4828, 1908, 5028, 10874	774	8	16792	1.08475e+16	0.9999993118601445	0.21449708995052277	0.21103298966062417
GOTERM_BP_DIRECT	GO:0071300~cellular response to retinoic acid	10	1049317943336830	0.004657560875303217	4916, 4609, 7474, 130497, 1277, 9314, 4058, 5105, 54997, 339479	774	70	16792	3099298634182350	0.9999994716430143	0.21522102193938444	0.211745230241397
GOTERM_BP_DIRECT	GO:0010628~positive regulation of gene expression	23	2413431269674710	0.004952287780116962	4593, 5354, 130497, 9314, 7291, 2053, 1272, 26228, 7020, 287, 3624, 3569, 4916, 4609, 983, 3553, 1001, 128239, 6424, 6556, 54997, 1869, 54738	774	262	16792	1.90453e+16	0.9999997887817157	0.2254747495182664	0.221833361444651
GOTERM_BP_DIRECT	GO:0071230~cellular response to amino acid stimulus	8	0.8394543546694648	0.005375498250989074	80310, 1278, 1288, 1277, 1282, 64506, 1281, 1290	774	47	16792	3.69278e+16	0.9999999434100548	0.24119626934872718	0.2373009807610539
GOTERM_BP_DIRECT	GO:0051453~regulation of intracellular pH	7	0.7345225603357817	0.005572391502778673	1811, 760, 8671, 1836, 57282, 285195, 83959	774	36	16792	4218489807637090	0.9999999693419696	0.24645891560861102	0.24247863596376912
GOTERM_BP_DIRECT	GO:0007188~adenylate cyclase-modulating G-protein coupled receptor signaling pathway	7	0.7345225603357817	0.006397463670240921	154, 1268, 2357, 2641, 5567, 5745, 9340	774	37	16792	4.10448e+16	0.9999999976531102	0.2699133330098398	0.26555426755425454
GOTERM_BP_DIRECT	GO:0071276~cellular response to cadmium ion	5	0.5246589716684155	0.006560348860970436	4493, 4494, 4495, 4496, 4501	774	17	16792	6380908952728370	0.99999999858729	0.2699133330098398	0.26555426755425454
GOTERM_BP_DIRECT	GO:0010469~regulation of receptor activity	4	0.4197271773347324	0.006625779492489607	5054, 5028, 5328, 255738	774	9	16792	9642262417456210	0.9999999988478934	0.2699133330098398	0.26555426755425454
GOTERM_BP_DIRECT	GO:0003094~glomerular filtration	4	0.4197271773347324	0.006625779492489607	3512, 3494, 23213, 3493	774	9	16792	9642262417456210	0.9999999988478934	0.2699133330098398	0.26555426755425454
GOTERM_BP_DIRECT	GO:0035313~wound healing, spreading of epidermal cells	4	0.4197271773347324	0.006625779492489607	84962, 1289, 4321, 4488	774	9	16792	9642262417456210	0.9999999988478934	0.2699133330098398	0.26555426755425454
GOTERM_BP_DIRECT	GO:0014824~artery smooth muscle contraction	4	0.4197271773347324	0.006625779492489607	1909, 1908, 1907, 183	774	9	16792	9642262417456210	0.9999999988478934	0.2699133330098398	0.26555426755425454
GOTERM_BP_DIRECT	GO:0042593~glucose homeostasis	12	1.25918e+16	0.006716493199437961	51085, 3569, 4828, 1268, 5166, 4760, 3651, 6755, 5105, 7425, 3745, 222546	774	101	16792	257763450763681	0.9999999991316354	0.27005536292805105	0.26569400370763674
GOTERM_BP_DIRECT	GO:0050832~defense response to fungus	6	0.6295907660020986	0.007082937092545665	10417, 1511, 1113, 387695, 6279, 6280	774	27	16792	4821131208728100	0.9999999997229442	0.2775794080825491	0.27309653650498855
GOTERM_BP_DIRECT	GO:0035987~endodermal cell differentiation	6	0.6295907660020986	0.007082937092545665	1303, 3624, 1301, 1295, 1294, 4318	774	27	16792	4821131208728100	0.9999999997229442	0.2775794080825491	0.27309653650498855
GOTERM_BP_DIRECT	GO:0051965~positive regulation of synapse assembly	9	0.944386149003148	0.007294115104768231	9378, 4916, 5021, 577, 7058, 23284, 22871, 147381, 22865	774	62	16792	3.14929e+16	0.9999999998565943	0.28228225455453054	0.2777234326140504
GOTERM_BP_DIRECT	GO:0033280~response to vitamin D	5	0.5246589716684155	0.00813213479251162	6781, 6696, 1594, 8614, 3627	774	18	16792	6026414010910130	0.999999999989504	0.31082826318044415	0.3058084268887703
GOTERM_BP_DIRECT	GO:0044070~regulation of anion transport	4	0.4197271773347324	0.009144453017645082	5174, 760, 6781, 80131	774	10	16792	8678036175710590	0.9999999999995554	0.34248546768690535	0.3369543716325303
GOTERM_BP_DIRECT	GO:0007417~central nervous system development	13	1.36411e+16	0.009285345915285388	9201, 3651, 176, 1404, 57822, 57453, 145864, 92737, 6469, 4118, 7704, 5803, 5649	774	120	16792	2.3503e+16	0.9999999999997137	0.34248546768690535	0.3369543716325303
GOTERM_BP_DIRECT	GO:0034097~response to cytokine	8	0.8394543546694648	0.009385667748582436	7076, 596, 5021, 3651, 6678, 8061, 1281, 3977	774	52	16792	3.33771e+16	0.9999999999997907	0.34248546768690535	0.3369543716325303
GOTERM_BP_DIRECT	GO:0001895~retina homeostasis	7	0.7345225603357817	0.009402863292437648	5284, 563, 3514, 3512, 1001, 3494, 3493	774	40	16792	3.79664e+16	0.9999999999998017	0.34248546768690535	0.3369543716325303
GOTERM_BP_DIRECT	GO:0060326~cell chemotaxis	9	0.944386149003148	0.00965770510275606	6372, 2920, 6374, 2358, 2357, 6387, 9547, 2919, 3627	774	65	16792	3.00394e+16	0.9999999999999106	0.34368109193256047	0.3381306867010914
GOTERM_BP_DIRECT	GO:0051384~response to glucocorticoid	9	0.944386149003148	0.00965770510275606	374, 3291, 3569, 596, 3557, 3651, 6678, 2690, 590	774	65	16792	3.00394e+16	0.9999999999999106	0.34368109193256047	0.3381306867010914
GOTERM_BP_DIRECT	GO:0006855~drug transmembrane transport	5	0.5246589716684155	0.009931808132535488	6581, 6584, 340273, 9429, 10351	774	19	16792	5709234326125390	0.999999999999962	0.3494190679355667	0.3437759951329898
GOTERM_CC_DIRECT	GO:0005615~extracellular space	151	1.58447e+16	8.9318e-11	93035, 9068, 7045, 6750, 5268, 22871, 2153, 51083, 4969, 871, 10417, 3514, 3512, 1179, 10418, 387695, 6469, 255738, 9118, 6401, 1908, 4586, 24147, 3494, 23213, 3493, 1469, 760, 56265, 6997, 1907, 9507, 6373, 5284, 6372, 6374, 29923, 7060, 2690, 4070, 28439, 374, 3538, 1116, 651, 1511, 1356, 653, 1113, 4224, 9518, 4225, 3539, 7076, 5054, 7474, 6781, 6387, 8840, 6422, 5697, 28449, 25975, 223117, 18…	829	1347	18224	2.46433e+16	3.52806e-08	3.52806e-08	3.36729e-08
GOTERM_CC_DIRECT	GO:0005576~extracellular region	163	1.71039e+16	3.99971e-08	25903, 114905, 7045, 64399, 6750, 22915, 285313, 10808, 2153, 590, 51083, 83998, 4969, 28452, 3514, 1215, 3512, 387695, 633, 6469, 5655, 11223, 152330, 7058, 9635, 1908, 9358, 4586, 3494, 222008, 2162, 3493, 28903, 10669, 10022, 1907, 9507, 57758, 9509, 6373, 6372, 6374, 10590, 8038, 28834, 7060, 2690, 28439, 79154, 3538, 389658, 651, 1511, 1356, 653, 28434, 9518, 10874, 939, 3539, 7076, 5054, 74…	829	1610	18224	2.22562e+16	1.57988e-05	7.89942e-06	7.53945e-06
GOTERM_CC_DIRECT	GO:0005578~proteinaceous extracellular matrix	53	5561385099685200	0.00276334	25903, 7045, 4969, 10417, 10418, 633, 6469, 115908, 1301, 1300, 6678, 4653, 9507, 9509, 7980, 653808, 7146, 7148, 256691, 147372, 176, 1116, 1278, 1310, 145864, 4147, 3730, 4148, 60495, 81792, 10752, 7076, 7474, 4320, 8840, 4321, 6422, 11174, 1290, 1404, 79148, 1289, 1288, 4312, 342035, 4314, 1805, 8839, 4316, 5649, 5803, 4318, 92949	829	268	18224	4347406513872130	1.09152	0.0363839	0.347259
GOTERM_CC_DIRECT	GO:0005887~integral component of plasma membrane	119	1248688352570820	56856.7	5021, 22914, 64399, 4058, 81607, 22871, 3360, 1179, 23284, 57863, 117, 2828, 8647, 2827, 253559, 10894, 286133, 22802, 9635, 1909, 3772, 29953, 9076, 64849, 8140, 4061, 3805, 366, 6755, 4973, 5028, 53831, 2838, 5284, 8671, 4593, 7102, 6533, 2690, 4070, 2563, 8549, 4224, 4225, 54658, 3777, 10630, 939, 9378, 8843, 9415, 1132, 7070, 5729, 4916, 148, 4359, 80131, 4118, 948, 3822, 10050, 266675, 1261,…	829	1415	18224	1848756430967530	2.24584e+08	5.6146e+07	5.35874e+06
GOTERM_CC_DIRECT	GO:0005886~plasma membrane	261	2738719832109120	1.54719e+07	5021, 6476, 5145, 4058, 81607, 22871, 111, 79412, 2788, 3514, 477, 57863, 117, 92737, 6469, 8647, 10894, 10410, 152330, 4063, 6003, 9635, 1909, 3772, 6004, 9073, 64849, 9075, 85407, 366, 2676, 2675, 2674, 248, 4973, 5028, 53831, 140803, 5284, 8671, 11280, 28834, 145270, 2690, 3538, 57761, 53841, 9080, 114299, 2563, 8549, 60495, 10752, 3777, 10630, 2209, 939, 3539, 5174, 9892, 5054, 7474, 1132, 28…	829	4121	18224	1.39228e+16	6.1114e+08	1.22228e+09	1.16658e+09
GOTERM_CC_DIRECT	GO:0031012~extracellular matrix	37	3882476390346270	7.50066e+07	7123, 7045, 7980, 653808, 22915, 7148, 7060, 1282, 1281, 4969, 176, 1215, 1511, 10418, 1278, 633, 1277, 4147, 81792, 5054, 7058, 4320, 6422, 1295, 1294, 6280, 1290, 1404, 1303, 1289, 25890, 4312, 4653, 9507, 4017, 1805, 4316	829	296	18224	2.74789e+16	2.96272e+11	4.93793e+09	4.71291e+09
GOTERM_CC_DIRECT	GO:0005581~collagen trimer	19	1993704092339970	1.39646e+09	7076, 114905, 115908, 1294, 1281, 147372, 1290, 871, 1303, 1301, 1289, 1300, 1278, 1288, 1277, 1310, 4312, 342035, 948	829	92	18224	4539990559605600	5.51586e+10	7.88002e+08	7.52093e+10
GOTERM_CC_DIRECT	GO:0009897~external side of plasma membrane	29	304302203567681	4.34787e+09	22914, 28834, 290, 22871, 3538, 3514, 100423062, 10630, 3539, 939, 6387, 7036, 4684, 28526, 7070, 3494, 3493, 460, 64805, 3569, 2214, 2676, 3543, 23495, 6338, 80274, 948, 3507, 3627	829	213	18224	2.99301e+16	1.71726e+11	2.14676e+10	2.04893e+11
GOTERM_CC_DIRECT	GO:0005788~endoplasmic reticulum lumen	26	2728226652675760	2.12985e+10	2153, 1282, 590, 1281, 283208, 871, 10418, 1278, 2641, 1310, 1277, 6469, 7474, 1295, 1294, 1290, 80310, 1303, 23491, 1301, 1289, 1300, 1288, 60681, 54905, 92949	829	192	18224	2.97688e+16	8.40937e+10	9.34767e+10	8.9217e+10
GOTERM_CC_DIRECT	GO:0031225~anchored component of membrane	19	1993704092339970	3.27131e+09	5067, 4684, 1272, 1271, 257194, 4061, 1800, 2215, 762, 2676, 2675, 2674, 248, 57126, 646627, 6997, 133121, 152330, 1944	829	113	18224	3.69628e+16	0.001291334206798167	1.29217e+11	1.23328e+12
GOTERM_CC_DIRECT	GO:0016324~apical plasma membrane	31	3.25289e+16	2.57314e+10	5021, 6476, 10050, 9963, 245972, 1811, 154, 53841, 54716, 5174, 22802, 5593, 6584, 6781, 7070, 9076, 1271, 8140, 1800, 287, 762, 6997, 5028, 6338, 11178, 5745, 6712, 4118, 948, 140803, 150084	829	291	18224	2.34184e+16	0.010112560958648653	9.23992e+11	8.81886e+11
GOTERM_CC_DIRECT	GO:0005604~basement membrane	14	1.46905e+16	5.24415e+10	7076, 7045, 7058, 7060, 1294, 1282, 25975, 176, 340706, 1289, 5764, 4147, 6678, 4017	829	79	18224	3895741399581620	0.02050186562104883	0.0017262002583007042	0.0016475379680490267
GOTERM_CC_DIRECT	GO:0042571~immunoglobulin complex, circulating	7	0.7345225603357817	1.40831e+12	3538, 3514, 3543, 28834, 100423062, 28526, 3539	829	19	18224	8099041330709160	0.05411317951242822	0.004279110744489923	0.004084113292842281
GOTERM_CC_DIRECT	GO:0072562~blood microparticle	19	1993704092339970	1.89761e+12	28919, 28449, 28834, 28526, 28930, 3494, 3493, 28903, 590, 2162, 183, 3538, 3514, 1356, 3512, 3543, 100423062, 3507, 3539	829	152	18224	2.74789e+16	0.07222192496764657	0.0053539718109465685	0.005109993348675585
GOTERM_CC_DIRECT	GO:0031526~brush border membrane	10	1049317943336830	4.31196e+11	1811, 5174, 6584, 762, 53841, 11254, 340024, 5745, 948, 140803	829	51	18224	4310414153598710	0.15663810900296715	0.011354826129283832	0.010837391014531657
GOTERM_CC_DIRECT	GO:0016021~integral component of membrane	276	2.89612e+16	9.20855e+11	643382, 5021, 93035, 25907, 6476, 4058, 81607, 590, 120071, 111, 79412, 596, 1576, 477, 23284, 117, 92737, 92736, 8647, 10894, 10410, 4063, 8302, 3772, 9073, 9076, 64849, 9075, 79762, 366, 248, 9507, 4973, 140803, 8671, 405753, 7102, 29923, 2330, 145270, 2690, 4070, 374, 253012, 79799, 53841, 9080, 338707, 2563, 10990, 8549, 51301, 10752, 3777, 387914, 10630, 2209, 346689, 138065, 7474, 9415, 941…	829	5163	18224	1.17516e+16	0.3050431237751433	0.022733619127317924	0.021697656736705966
GOTERM_CC_DIRECT	GO:0009986~cell surface	42	4.40714e+16	9.96981e+10	2191, 22914, 64399, 29923, 22871, 2690, 374, 1511, 3579, 633, 117, 6469, 8406, 6424, 2904, 255738, 2903, 4063, 9378, 286133, 7474, 4684, 6422, 23213, 64805, 23657, 762, 57453, 51330, 84059, 340419, 5764, 6997, 6678, 5028, 5328, 80274, 4316, 54905, 948, 150084, 3507	829	542	18224	1.70349e+16	0.3256484724783999	0.023165135891739217	0.022109509446039708
GOTERM_CC_DIRECT	GO:0031528~microvillus membrane	6	0.6295907660020986	0.0013056741855153914	1800, 5174, 6286, 53841, 768, 10630	829	19	18224	6942035426322130	0.40314333807464264	0.028652294626587752	0.02734662044107236
GOTERM_CC_DIRECT	GO:0043235~receptor complex	15	1.57398e+16	0.001898873612800038	5284, 4593, 162514, 2690, 154, 4916, 84059, 117, 4973, 53831, 5745, 7804, 3822, 4306, 3977	829	127	18224	2.59643e+16	0.5279961372960589	0.039476583002948165	0.03767765010661128
GOTERM_CC_DIRECT	GO:0005871~kinesin complex	9	0.944386149003148	0.0025351003333186927	547, 55083, 10112, 24137, 9928, 146909, 3833, 11004, 9493	829	53	18224	3.73298e+16	0.6330890343694497	0.05006823158304418	0.04778664128305736
GOTERM_CC_DIRECT	GO:0070062~extracellular exosome	158	1657922350472190	0.0026937112609156603	9068, 7045, 6476, 5268, 10808, 81607, 90161, 4969, 28452, 871, 10417, 3514, 2788, 29028, 3512, 633, 3872, 8647, 6624, 759, 10894, 10410, 2946, 22802, 10381, 4586, 29953, 3494, 3493, 28903, 64849, 9075, 8140, 760, 27132, 762, 3248, 2674, 4973, 5284, 7068, 8671, 11280, 25840, 7060, 2053, 4070, 3538, 1116, 651, 1511, 1356, 28434, 53841, 2168, 57126, 2167, 78986, 4224, 9518, 10752, 5317, 939, 5174, 7…	829	2811	18224	1.23562e+16	0.6554277901053385	0.05066742609817552	0.048358530731676376
GOTERM_CC_DIRECT	GO:0071751~secretory IgA immunoglobulin complex	3	0.3147953830010493	0.0059988333311649334	3512, 3494, 3493	829	3	18224	2.19831e+16	0.9071411752838752	0.09873079857542286	0.09423167357704916
GOTERM_CC_DIRECT	GO:0071748~monomeric IgA immunoglobulin complex	3	0.3147953830010493	0.0059988333311649334	3512, 3494, 3493	829	3	18224	2.19831e+16	0.9071411752838752	0.09873079857542286	0.09423167357704916
GOTERM_CC_DIRECT	GO:0071752~secretory dimeric IgA immunoglobulin complex	3	0.3147953830010493	0.0059988333311649334	3512, 3494, 3493	829	3	18224	2.19831e+16	0.9071411752838752	0.09873079857542286	0.09423167357704916
GOTERM_MF_DIRECT	GO:0003823~antigen binding	25	2.62329e+16	160464	28919, 28938, 28834, 28930, 28776, 28815, 28813, 28439, 3538, 28452, 10417, 3514, 3512, 28434, 28893, 100423062, 3539, 28449, 28526, 3494, 3493, 28903, 563, 3543, 3507	752	103	16881	5448577256765130	1.32543e+08	1.32543e+08	1.30136e+08
GOTERM_MF_DIRECT	GO:0005201~extracellular matrix structural constituent	19	1993704092339970	4.58455e+06	7980, 4586, 7148, 1282, 1281, 1290, 176, 1404, 1116, 1301, 1289, 1278, 1288, 633, 1277, 1310, 145864, 3730, 4148	752	67	16881	6365889965068270	3.78684e+08	1.89342e+09	1.85904e+09
GOTERM_MF_DIRECT	GO:0004252~serine-type endopeptidase activity	37	3882476390346270	796346	2191, 28919, 28938, 5125, 3002, 28834, 64699, 28930, 28776, 2153, 28815, 28813, 28439, 3538, 28452, 3514, 1215, 1511, 1675, 28434, 28893, 5655, 11223, 255738, 3539, 4320, 4321, 28449, 28903, 260429, 5126, 4312, 4314, 5328, 4316, 4318, 64063	752	255	16881	3.25718e+16	6.57781e+08	2.1926e+09	2.15279e+09
GOTERM_MF_DIRECT	GO:0034987~immunoglobulin receptor binding	11	1154249737670510	7.94676e+07	3538, 3514, 3512, 3543, 28834, 100423062, 28526, 3494, 3493, 3507, 3539	752	26	16881	9497289279869060	6.56381e+10	1.64101e+11	1.61121e+11
GOTERM_MF_DIRECT	GO:0004222~metalloendopeptidase activity	21	2.20357e+16	1.14631e+08	2191, 22802, 4320, 9635, 4321, 11174, 8038, 80332, 79148, 1179, 27299, 4224, 4312, 4225, 9507, 4314, 81792, 4316, 4318, 9509, 10863	752	113	16881	4.17178e+16	9.46805e+10	1.8937e+10	1.85931e+11
GOTERM_MF_DIRECT	GO:0005179~hormone activity	18	1888772298006290	7.39826e+08	6781, 6750, 8862, 5697, 1908, 7038, 2980, 183, 3624, 4828, 114131, 2641, 84666, 10022, 1907, 7425, 8614, 151176	752	94	16881	4298579674060660	6.10909e+11	9.7458e+10	9.56882e+10
GOTERM_MF_DIRECT	GO:0008083~growth factor activity	24	2.51836e+16	8.25915e+08	9542, 7076, 346389, 6387, 7060, 183, 4969, 374, 80310, 3624, 651, 3569, 653, 2069, 5764, 2919, 6997, 7425, 9518, 5228, 5008, 6998, 5967, 3714	752	162	16881	332565011820331	6.81973e+11	9.7458e+10	9.56882e+10
GOTERM_MF_DIRECT	GO:0008201~heparin binding	23	2413431269674710	2.4587e+10	6373, 6372, 7123, 64388, 7058, 8840, 7148, 6422, 26577, 7060, 4969, 83998, 1511, 25890, 1289, 340419, 5764, 3730, 10178, 5228, 8839, 4316, 3627	752	160	16881	3226919880319140	0.002028829072571736	2.53861e+11	2.49251e+12
GOTERM_MF_DIRECT	GO:0005509~calcium ion binding	58	608604407135362	1.51288e+10	6273, 7123, 22915, 5101, 6279, 85409, 83998, 1776, 54798, 23284, 92737, 6469, 54997, 3714, 6286, 7058, 9833, 92291, 23213, 6280, 6282, 85407, 27253, 10669, 114780, 6678, 60681, 80274, 57758, 7804, 1825, 10590, 11240, 7060, 28513, 27306, 147372, 176, 145741, 1951, 340706, 53841, 4147, 4148, 85477, 341359, 9378, 6860, 4320, 5333, 4321, 25975, 79148, 63928, 84059, 1001, 4312, 4314	752	717	16881	1.81589e+16	0.012418701705243618	0.0013884848533596006	0.0013632702373784942
GOTERM_MF_DIRECT	GO:0045236~CXCR chemokine receptor binding	6	0.6295907660020986	1.86614e+10	6372, 2921, 2920, 6374, 6387, 2919	752	9	16881	1496542553191480	0.015296300756627468	0.0015414352185446748	0.0015134430535589966
GOTERM_MF_DIRECT	GO:0005215~transporter activity	23	2413431269674710	9.91046e+10	6581, 5174, 10350, 200931, 63910, 123264, 64849, 28231, 10349, 1811, 27132, 343, 366, 23460, 2169, 2168, 2167, 9429, 10351, 6556, 10112, 8647, 9717	752	202	16881	2555976142827040	0.0786031798221849	0.007441856447442893	0.007306713775879161
GOTERM_MF_DIRECT	GO:0008237~metallopeptidase activity	13	1.36411e+16	2.31584e+11	11174, 8038, 290, 29953, 1800, 80332, 56265, 9507, 4314, 4318, 9509, 10863, 92949	752	81	16881	3.60279e+16	0.17412397024482074	0.015940704055613597	0.015651223957751363
GOTERM_MF_DIRECT	GO:0008009~chemokine activity	10	1049317943336830	2.69715e+11	6373, 6372, 2921, 2920, 6374, 6387, 9547, 3576, 2919, 3627	752	49	16881	4581252713851490	0.19973688955935665	0.017137282133700457	0.016826072409722847
GOTERM_MF_DIRECT	GO:0005540~hyaluronic acid binding	7	0.7345225603357817	4.00207e+12	176, 1404, 145864, 57214, 140578, 10894, 7130	752	23	16881	6832042090656790	0.2815344648503514	0.023612241155126817	0.023183447429549454
GOTERM_MF_DIRECT	GO:0042626~ATPase activity, coupled to transmembrane movement of substances	9	0.944386149003148	6.31284e+11	10349, 225, 340273, 23460, 10350, 9429, 10351, 150000, 8647	752	44	16881	4591664651837520	0.4064330175768889	0.03476270356320969	0.03413141960019741
GOTERM_MF_DIRECT	GO:0005234~extracellular-glutamate-gated ion channel activity	6	0.6295907660020986	9.079e+11	2899, 2893, 2892, 2906, 2904, 2903	752	18	16881	7482712765957440	0.5277591067081588	0.04687033885002355	0.046019182575507384
GOTERM_MF_DIRECT	GO:0048407~platelet-derived growth factor binding	5	0.5246589716684155	9.97849e+09	1289, 1278, 1277, 1282, 1281	752	11	16881	1020369922630560	0.5616048690392167	0.04848371476281297	0.04760325989423888
GOTERM_MF_DIRECT	GO:0005102~receptor binding	30	3147953830010490	0.0011417782404561766	9542, 9068, 81607, 29923, 2053, 651, 1610, 2641, 57863, 8767, 253559, 11126, 2946, 10874, 9378, 5054, 9211, 8744, 6387, 8862, 1908, 1271, 660, 2676, 2674, 340419, 6997, 2919, 9966, 3627	752	353	16881	1.90777e+16	0.6107944416769393	0.05239493481204455	0.05144345294499774
GOTERM_MF_DIRECT	GO:0005254~chloride channel activity	9	0.944386149003148	0.0025078610275269197	1811, 22802, 54831, 9635, 1179, 266675, 2563, 5348, 1836	752	54	16881	3.74136e+16	0.874329901085606	0.10902595835459135	0.10704606806970167
GOTERM_MF_DIRECT	GO:0004089~carbonate dehydratase activity	5	0.5246589716684155	0.0027201789266520344	760, 762, 766, 768, 759	752	14	16881	8017192249240120	0.894593322159476	0.11234338967072902	0.11030325547573999
GOTERM_MF_DIRECT	GO:0004872~receptor activity	20	2098635886673660	0.0038664181875738674	9378, 93035, 22914, 81607, 290, 124222, 22871, 4070, 54210, 2675, 57863, 23495, 117, 5028, 4887, 253559, 11126, 10894, 608, 10446	752	217	16881	206895283851358	0.9592317382570631	0.15207911537790547	0.14931738810106698
GOTERM_MF_DIRECT	GO:0050840~extracellular matrix binding	6	0.6295907660020986	0.005191433710981915	25903, 7045, 1301, 6696, 633, 6678	752	26	16881	5180339607201300	0.9864218537943547	0.1949147384214119	0.1913751245275606
GOTERM_MF_DIRECT	GO:0030246~carbohydrate binding	18	1888772298006290	0.00667144706561918	7123, 22914, 6476, 653808, 160365, 1272, 176, 3957, 1116, 114780, 23284, 10462, 140578, 4973, 3822, 5967, 3823, 346689	752	196	16881	2061563721233170	0.9960303578718656	0.2395919685304975	0.2352410247920502

## Sheet: PATH
Category	Term	NAME	Count	%	PValue	Genes	List Total	Pop Hits	Pop Total	Fold Enrichment	Bonferroni	Benjamini	FDR
KEGG_PATHWAY	hsa04974:Protein digestion and absorption	Protein digestion and absorption	15	1.57398e+16	8.84228e+10	1294, 1282, 1281, 1290, 1303, 1301, 477, 1289, 1300, 1278, 1288, 1277, 4224, 4225, 340024	340	88	6879	3.4487e+16	0.020912225024401154	0.01682465218410649	0.015768711670459637
KEGG_PATHWAY	hsa04080:Neuroactive ligand-receptor interaction	Neuroactive ligand-receptor interaction	29	304302203567681	2.09446e+11	7068, 5021, 2892, 2690, 9340, 3360, 153, 154, 1511, 2563, 117, 2906, 4887, 2904, 2903, 6344, 1909, 1132, 3352, 2899, 5729, 2358, 1268, 2357, 148, 2893, 6755, 5028, 5745	340	277	6879	2118188575069010	0.04883045905663852	0.01682465218410649	0.015768711670459637
KEGG_PATHWAY	hsa04978:Mineral absorption	Mineral absorption	10	1049317943336830	2.36009e+11	1811, 4493, 4494, 477, 4495, 4496, 4499, 340024, 4501, 140803	340	44	6879	4598262032085560	0.05485104833755905	0.01682465218410649	0.015768711670459637
KEGG_PATHWAY	hsa04512:ECM-receptor interaction	ECM-receptor interaction	14	1.46905e+16	2.99888e+12	6696, 7058, 7148, 7060, 1282, 1281, 1290, 1301, 1289, 1278, 1288, 1277, 948, 5649	340	87	6879	3.25578e+16	0.06917489991556414	0.01682465218410649	0.015768711670459637
KEGG_PATHWAY	hsa03320:PPAR signaling pathway	PPAR signaling pathway	12	1.25918e+16	3.7923e+11	9415, 2169, 6258, 2168, 2167, 5346, 28965, 4312, 5105, 4973, 6319, 948	340	67	6879	3.62371e+16	0.08666562895783037	0.01682465218410649	0.015768711670459637
KEGG_PATHWAY	hsa00982:Drug metabolism - cytochrome P450	Drug metabolism - cytochrome P450	12	1.25918e+16	4.3289e+12	1555, 124, 79799, 1576, 125, 126, 54576, 54575, 54658, 2330, 2949, 2946	340	68	6879	3.57042e+16	0.09830880034292144	0.01682465218410649	0.015768711670459637
KEGG_PATHWAY	hsa04976:Bile secretion	Bile secretion	12	1.25918e+16	4.92772e+11	760, 111, 343, 8671, 366, 6344, 477, 200931, 9429, 5567, 123264, 8647	340	69	6879	3518670076726340	0.11112760579715053	0.01682465218410649	0.015768711670459637
KEGG_PATHWAY	hsa04024:cAMP signaling pathway	cAMP signaling pathway	22	2308499475341020	6.99943e+11	5021, 64399, 8843, 1909, 2892, 338442, 3352, 1261, 3360, 153, 154, 111, 51196, 477, 2893, 117, 6755, 5567, 5348, 2906, 2904, 2903	340	198	6879	2248039215686270	0.1540922747915332	0.020910803043935132	0.019598409547453847
KEGG_PATHWAY	hsa04060:Cytokine-cytokine receptor interaction	Cytokine-cytokine receptor interaction	25	2.62329e+16	8.2763e+11	6373, 6372, 6374, 9547, 2690, 2921, 2920, 3579, 3577, 3576, 3553, 3977, 939, 8744, 6387, 1271, 3624, 3569, 51330, 23495, 2919, 9966, 5008, 608, 3627	340	243	6879	2081517792302100	0.17953627073448009	0.021978186190471073	0.020598802119939415
KEGG_PATHWAY	hsa04924:Renin secretion	Renin secretion	11	1154249737670510	0.00103773923040262	154, 111, 22802, 5593, 9635, 1179, 1909, 117, 5567, 183, 153	340	64	6879	3.47744e+16	0.21975589649022342	0.024801967606622614	0.023245358761018686
KEGG_PATHWAY	hsa05204:Chemical carcinogenesis	Chemical carcinogenesis	12	1.25918e+16	0.0017446508830189608	6817, 124, 79799, 1576, 125, 126, 54576, 54575, 6799, 54658, 2949, 2946	340	80	6879	3034852941176470	0.34120028913315403	0.03790650554923015	0.0355274361632952
KEGG_PATHWAY	hsa00980:Metabolism of xenobiotics by cytochrome P450	Metabolism of xenobiotics by cytochrome P450	11	1154249737670510	0.003181687171973237	1555, 124, 79799, 1576, 125, 126, 54576, 54575, 54658, 2949, 2946	340	74	6879	3.00751e+16	0.5330978259287242	0.0633686028418003	0.05939149387683376
KEGG_PATHWAY	hsa02010:ABC transporters	ABC transporters	8	0.8394543546694648	0.00525488209075932	10349, 225, 340273, 23460, 10350, 9429, 10351, 8647	340	44	6879	3.67861e+16	0.7161269855555294	0.09660898613011365	0.09054566064077597
KEGG_PATHWAY	hsa05146:Amoebiasis	Amoebiasis	13	1.36411e+16	0.005699602271604216	1282, 1281, 1290, 3569, 1511, 1301, 1289, 1278, 1288, 3576, 1277, 3553, 5567	340	106	6879	2.48133e+16	0.7449005398514246	0.09730035306524341	0.09119363634566746
KEGG_PATHWAY	hsa00140:Steroid hormone biosynthesis	Steroid hormone biosynthesis	9	0.944386149003148	0.007100480111877369	3291, 79799, 1576, 54576, 54575, 54658, 6820, 3284, 3294	340	58	6879	3.1395e+16	0.8178761317405636	0.11313431644924607	0.10603383633736871
KEGG_PATHWAY	hsa00910:Nitrogen metabolism	Nitrogen metabolism	5	0.5246589716684155	0.008273457423579643	760, 762, 766, 768, 759	340	17	6879	5950692041522490	0.8626992507890912	0.12358477026472092	0.11582840393011501
KEGG_PATHWAY	hsa05144:Malaria	Malaria	8	0.8394543546694648	0.009548261265409195	3569, 22914, 7058, 6401, 3576, 3553, 7060, 948	340	49	6879	3.30324e+16	0.8990367837393056	0.13423732014310574	0.12581238373245057
REACTOME_PATHWAY	R-HSA-1442490:R-HSA-1442490	Collagen degradation	19	1993704092339970	1.01816e+07	4320, 4321, 1295, 1294, 1282, 1281, 1290, 1303, 1301, 1289, 1300, 1278, 1288, 1277, 1310, 4312, 4314, 4316, 4318	451	64	9075	5973704268292680	5.17225e+08	5.17225e+07	4.89735e+08
REACTOME_PATHWAY	R-HSA-2168880:R-HSA-2168880	Scavenging of heme from plasma	19	1993704092339970	3.86752e+06	28919, 28938, 28449, 28834, 28930, 28776, 3494, 3493, 28903, 28815, 28813, 28439, 3538, 28452, 3514, 3512, 28434, 28893, 3539	451	69	9075	5540827147401900	1.9647e+09	9.8235e+07	9.30139e+08
REACTOME_PATHWAY	R-HSA-5690714:R-HSA-5690714	CD22 mediated BCR regulation	17	1.78384e+16	2.63814e+08	28919, 28938, 28449, 28834, 28930, 28776, 28903, 28815, 28813, 28439, 3538, 28452, 3514, 28434, 28893, 3507, 3539	451	61	9075	5607756897241100	1.34017e+11	4.29787e+09	4.06944e+09
REACTOME_PATHWAY	R-HSA-2029481:R-HSA-2029481	FCGR activation	18	1888772298006290	3.38415e+07	28919, 28938, 28449, 28834, 28930, 28776, 28903, 28815, 28813, 28439, 3538, 28452, 3514, 2214, 28434, 28893, 2209, 3539	451	70	9075	5174216027874560	1.71914e+10	4.29787e+09	4.06944e+09
REACTOME_PATHWAY	R-HSA-1650814:R-HSA-1650814	Collagen biosynthesis and modifying enzymes	17	1.78384e+16	1.10959e+09	26577, 1295, 1294, 1282, 1281, 1290, 871, 283208, 1303, 1301, 1289, 1300, 1278, 1288, 1277, 1310, 9509	451	67	9075	5105569712413540	5.63654e+11	1.00955e+11	9.55889e+09
REACTOME_PATHWAY	R-HSA-198933:R-HSA-198933	Immunoregulatory interactions between a Lymphoid and a non-Lymphoid cell	29	304302203567681	1.19238e+08	28919, 28938, 22914, 28834, 28930, 28776, 28815, 1281, 28813, 28439, 3538, 54210, 28452, 3514, 28434, 1278, 28893, 1277, 10990, 11126, 2209, 3539, 28449, 28903, 3805, 2214, 342510, 8519, 10225	451	186	9075	3.13729e+16	6.05709e+11	1.00955e+11	9.55889e+09
REACTOME_PATHWAY	R-HSA-2454202:R-HSA-2454202	Fc epsilon receptor (FCERI) signaling	16	1.67891e+16	1.83425e+09	28919, 28938, 28449, 28834, 28930, 28776, 28903, 28815, 28813, 28439, 3538, 28452, 3514, 28434, 28893, 3539	451	61	9075	5277888844462210	9.31756e+10	1.32728e+11	1.25673e+11
REACTOME_PATHWAY	R-HSA-2022090:R-HSA-2022090	Assembly of collagen fibrils and other multimeric structures	14	1.46905e+16	2.0902e+09	1295, 1294, 1282, 1281, 1290, 1301, 1289, 1300, 1278, 1288, 1277, 4314, 4316, 4318	451	46	9075	6.12407e+16	1.06176e+12	1.32728e+11	1.25673e+11
REACTOME_PATHWAY	R-HSA-173623:R-HSA-173623	Classical antibody-mediated complement activation	16	1.67891e+16	3.61524e+09	28919, 28938, 28449, 28834, 28930, 28776, 28903, 28815, 28813, 28439, 3538, 28452, 3514, 28434, 28893, 3539	451	64	9075	5030487804878040	1.83637e+12	2.0406e+11	1.93214e+11
REACTOME_PATHWAY	R-HSA-418594:R-HSA-418594	G alpha (i) signalling events	33	3.46275e+16	4.70733e+08	6373, 6372, 6374, 6750, 51083, 2921, 111, 2788, 2920, 3579, 3577, 3576, 4887, 10874, 6003, 8843, 6387, 8862, 5697, 11251, 6004, 1132, 338442, 3352, 183, 64805, 2358, 1268, 2357, 6755, 10022, 2919, 3627	451	246	9075	2.69929e+16	2.39104e+11	2.2227e+11	210456185135
REACTOME_PATHWAY	R-HSA-2029485:R-HSA-2029485	Role of phospholipids in phagocytosis	18	1888772298006290	4.81293e+08	28919, 28938, 28449, 28834, 28930, 28776, 28903, 28815, 28813, 28439, 3538, 28452, 3514, 2214, 28434, 28893, 2209, 3539	451	83	9075	4363796650014690	2.44467e+12	2.2227e+11	210456185135
REACTOME_PATHWAY	R-HSA-2730905:R-HSA-2730905	Role of LAT2/NTAL/LAB on calcium mobilization	16	1.67891e+16	1.5046e+10	28919, 28938, 28449, 28834, 28930, 28776, 28903, 28815, 28813, 28439, 3538, 28452, 3514, 28434, 28893, 3539	451	71	9075	4.53452e+16	7.64045e+11	6.36947e+10	6.03094e+10
REACTOME_PATHWAY	R-HSA-166663:R-HSA-166663	Initial triggering of complement	16	1.67891e+16	3.12311e+10	28919, 28938, 28449, 28834, 28930, 28776, 28903, 28815, 28813, 28439, 3538, 28452, 3514, 28434, 28893, 3539	451	75	9075	4.29268e+16	0.001585283886814226	1.08412e+12	1.0265e+12
REACTOME_PATHWAY	R-HSA-3000178:R-HSA-3000178	ECM proteoglycans	16	1.67891e+16	3.12311e+10	5054, 4593, 4684, 7148, 1282, 1281, 1290, 176, 1404, 1289, 1278, 1288, 633, 1277, 6678, 4148	451	75	9075	4.29268e+16	0.001585283886814226	1.08412e+12	1.0265e+12
REACTOME_PATHWAY	R-HSA-1474244:R-HSA-1474244	Extracellular matrix organization	8	0.8394543546694648	3.20113e+10	1289, 1278, 1288, 1277, 1294, 1282, 1281, 1290	451	15	9075	1.07317e+16	0.001624856447473788	1.08412e+12	1.0265e+12
REACTOME_PATHWAY	R-HSA-983695:R-HSA-983695	Antigen activates B Cell Receptor (BCR) leading to generation of second messengers	17	1.78384e+16	1.141e+11	28919, 28938, 28449, 28834, 28930, 28776, 28903, 28815, 28813, 28439, 3538, 28452, 3514, 28434, 28893, 3507, 3539	451	93	9075	3.67821e+16	0.0057795624341595575	3.62268e+11	3.43014e+12
REACTOME_PATHWAY	R-HSA-2871796:R-HSA-2871796	FCERI mediated MAPK activation	16	1.67891e+16	2.0838e+10	28919, 28938, 28449, 28834, 28930, 28776, 28903, 28815, 28813, 28439, 3538, 28452, 3514, 28434, 28893, 3539	451	87	9075	3700588730025230	0.010529969737193001	6.22688e+11	5.89592e+11
REACTOME_PATHWAY	R-HSA-2871809:R-HSA-2871809	FCERI mediated Ca+2 mobilization	16	1.67891e+16	2.39991e+10	28919, 28938, 28449, 28834, 28930, 28776, 28903, 28815, 28813, 28439, 3538, 28452, 3514, 28434, 28893, 3539	451	88	9075	3658536585365850	0.012117648941888604	6.77307e+11	6.41308e+11
REACTOME_PATHWAY	R-HSA-2029482:R-HSA-2029482	Regulation of actin dynamics for phagocytic cup formation	18	1888772298006290	6.6215e+10	28919, 28938, 28449, 28834, 28930, 28776, 28903, 28815, 28813, 28439, 3538, 28452, 3514, 2214, 28434, 28893, 2209, 3539	451	118	9075	3.06945e+16	0.03307883464180139	0.0017703788487297375	0.0016762839099192987
REACTOME_PATHWAY	R-HSA-5661231:R-HSA-5661231	Metallothioneins bind metals	6	0.6295907660020986	1.05634e+10	4493, 4494, 4495, 4496, 4499, 4501	451	11	9075	1.09756e+16	0.052250523489179246	0.0026831121224008877	0.002540505769438636
REACTOME_PATHWAY	R-HSA-3000171:R-HSA-3000171	Non-integrin membrane-ECM interactions	10	1049317943336830	1.15582e+12	9378, 1301, 1300, 1289, 1278, 1288, 1277, 1282, 1281, 1290	451	40	9075	5.03049e+16	0.057028343401446135	0.002795983806252312	0.0026473783677310276
REACTOME_PATHWAY	R-HSA-380108:R-HSA-380108	Chemokine receptors bind chemokines	11	1154249737670510	5.72316e+11	6373, 6372, 2921, 2920, 6374, 3579, 6387, 3577, 3576, 2919, 3627	451	59	9075	3.75155e+16	0.2523497585936677	0.013215307890214953	0.01251291947872715
REACTOME_PATHWAY	R-HSA-186797:R-HSA-186797	Signaling by PDGF	8	0.8394543546694648	8.03148e+11	80310, 6696, 7058, 1289, 7060, 1282, 1281, 1290	451	32	9075	5030487804878040	0.33512961330669544	0.01773909716813083	0.016796271137541202
REACTOME_PATHWAY	R-HSA-1592389:R-HSA-1592389	Activation of Matrix Metalloproteinases	8	0.8394543546694648	9.76552e+11	7076, 1215, 1511, 4320, 4312, 4314, 4316, 4318	451	33	9075	4878048780487800	0.3912396191885119	0.020670340267712223	0.019571719820412555
REACTOME_PATHWAY	R-HSA-438066:R-HSA-438066	Unblocking of NMDA receptors, glutamate binding and activation	6	0.6295907660020986	0.0011041746886906317	2893, 2892, 2906, 2904, 2903, 4747	451	17	9075	7101865136298420	0.42949346064338134	0.022436829674193637	0.021244321010407755
REACTOME_PATHWAY	R-HSA-1475029:R-HSA-1475029	Reversible hydration of carbon dioxide	5	0.5246589716684155	0.0021475766081414547	760, 762, 766, 768, 759	451	12	9075	8384146341463410	0.6645029335819231	0.0419603429590715	0.03973016725061691
REACTOME_PATHWAY	R-HSA-5173214:R-HSA-5173214	O-glycosylation of TSR domain-containing proteins	8	0.8394543546694648	0.002719653234379458	10417, 10418, 7058, 11174, 9507, 81792, 92949, 9509	451	39	9075	4127579737335830	0.749291901505839	0.05116977196536165	0.04845011873098219
REACTOME_PATHWAY	R-HSA-2871837:R-HSA-2871837	FCERI mediated NF-kB activation	16	1.67891e+16	0.0031737918419270394	28919, 28938, 28449, 28834, 28930, 28776, 28903, 28815, 28813, 28439, 3538, 28452, 3514, 28434, 28893, 3539	451	137	9075	2350008901548860	0.8010795360106319	0.057581651989247716	0.05452120985596092
REACTOME_PATHWAY	R-HSA-983189:R-HSA-983189	Kinesins	10	1049317943336830	0.003643463624983412	79861, 10381, 547, 55083, 10112, 24137, 146909, 3833, 11004, 9493	451	63	9075	3193960511033680	0.843431167290601	0.0638234317755715	0.060431241504035206
REACTOME_PATHWAY	R-HSA-1474228:R-HSA-1474228	Degradation of the extracellular matrix	11	1154249737670510	0.004955899312761829	176, 1511, 6696, 4320, 4321, 4312, 9507, 4314, 92291, 4316, 4318	451	78	9075	2.83771e+16	0.9198500495036566	0.08391989502943364	0.079459585647948
REACTOME_PATHWAY	R-HSA-2214320:R-HSA-2214320	Anchoring fibril formation	5	0.5246589716684155	0.005260158828621322	1278, 1288, 1277, 1294, 1282	451	15	9075	6707317073170730	0.9313828944277868	0.08619873177224617	0.08161730311505987
REACTOME_PATHWAY	R-HSA-375276:R-HSA-375276	Peptide ligand-binding receptors	13	1.36411e+16	0.005638243949440156	6750, 1909, 8862, 5697, 1908, 183, 51083, 4828, 3576, 6755, 1907, 4887, 10874	451	105	9075	2491289198606270	0.9434331986362089	0.08950712269736248	0.08474985436502235
REACTOME_PATHWAY	R-HSA-216083:R-HSA-216083	Integrin cell surface interactions	11	1154249737670510	0.009822082886530404	6696, 1300, 1289, 1278, 1288, 1277, 1295, 1294, 1282, 1281, 1290	451	86	9075	2.57374e+16	0.9933576135438975	0.15120054867749835	0.14316429904306438

## Sheet: string
#term ID	term description	observed gene count	background gene count	strength	false discovery rate	matching proteins in your network (labels)
CL:731	Collagen formation, and Molecules associated with elastic fibres	30	128	0.74	2.21e-09	MYOC,FAP,TIMP1,SERPINE1,COL1A1,WISP1,ADAMTS2,MMP7,COL8A1,PCOLCE2,COL1A2,MMP3,COL3A1,MMP1,COL12A1,COL10A1,COL11A1,COL5A1,MMP9,PLAU,COL5A2,MFAP2,COL4A1,LOXL2,COL4A6,SPP1,P4HA3,SERPINH1,MMP12,COL19A1
CL:12167	mixed, incl. Amplification of signal from unattached kinetochores via a MAD2 inhibitory signal, and chromosome condensation	29	123	0.75	2.31e-09	TROAP,KIF23,PKMYT1,ANLN,NUF2,CDCA5,MAD2L1,MELK,PLK1,BIRC5,BUB1,CKAP2L,SHCBP1,SKA3,CDKN3,CENPA,KIF14,CENPW,TTK,CEP55,CENPI,CKS2,CKAP2,ECT2,KIF20A,CDK1,HJURP,CDCA3,FAM83D
CL:12170	mixed, incl. Amplification of signal from unattached kinetochores via a MAD2 inhibitory signal, and chromosome condensation	27	116	0.74	1.12e-08	KIF23,PKMYT1,ANLN,NUF2,CDCA5,MAD2L1,PLK1,BIRC5,BUB1,CKAP2L,SHCBP1,SKA3,CDKN3,CENPA,KIF14,CENPW,TTK,CEP55,CENPI,CKS2,CKAP2,ECT2,KIF20A,CDK1,HJURP,CDCA3,FAM83D
CL:12173	Amplification of signal from unattached kinetochores via a MAD2 inhibitory signal, and chromosome condensation	26	110	0.75	1.48e-08	KIF23,PKMYT1,ANLN,NUF2,CDCA5,MAD2L1,PLK1,BIRC5,BUB1,CKAP2L,SHCBP1,SKA3,CDKN3,CENPA,KIF14,CENPW,TTK,CENPI,CKS2,CKAP2,ECT2,KIF20A,CDK1,HJURP,CDCA3,FAM83D
CL:732	Collagen biosynthesis and modifying enzymes, and Elastic fibre formation	22	88	0.77	1.29e-07	MYOC,FAP,COL1A1,WISP1,ADAMTS2,COL8A1,PCOLCE2,COL1A2,COL3A1,COL12A1,COL10A1,COL11A1,COL5A1,COL5A2,MFAP2,COL4A1,LOXL2,COL4A6,P4HA3,SERPINH1,MMP12,COL19A1
CL:7139	G alpha (i) signalling events	28	164	0.61	1.01e-06	CXCL6,GAL,SST,SSTR5,CXCR1,CXCL3,CXCL5,INSL5,CXCL10,CXCL8,CXCL11,P2RY12,CXCR2,NPY2R,PTGDR2,PYY,CNR1,HTR1D,HCAR2,CXCL1,CXCL12,APLN,CHRM4,ADCY5,CXCL2,HCAR3,FPR2,FPR1
CL:12302	mixed, incl. mitotic cytokinesis, and G2/M DNA replication checkpoint	14	35	0.98	1.09e-06	KIF23,PKMYT1,ANLN,PLK1,BIRC5,CKAP2L,SHCBP1,CDKN3,CKS2,CKAP2,ECT2,KIF20A,CDK1,CDCA3
CL:7134	G alpha (i) signalling events	29	196	0.54	5.78e-06	CXCL6,GAL,SST,SSTR5,CXCR1,CXCL3,CXCL5,INSL5,CXCL10,CXCL8,CXCL11,P2RY12,CXCR2,NPY2R,PTGDR2,CXCL14,PYY,CNR1,HTR1D,HCAR2,CXCL1,CXCL12,APLN,CHRM4,ADCY5,CXCL2,HCAR3,FPR2,FPR1
CL:7364	CXC Chemokine domain, and dendritic cell chemotaxis	11	24	1.04	9.99e-06	CXCL6,CXCR1,CXCL3,CXCL5,CXCL10,CXCL8,CXCL11,CXCR2,CXCL1,CXCL12,CXCL2
CL:735	Collagen biosynthesis and modifying enzymes	15	56	0.8	1.51e-05	COL1A1,ADAMTS2,COL8A1,COL1A2,COL3A1,COL12A1,COL10A1,COL11A1,COL5A1,COL5A2,COL4A1,COL4A6,P4HA3,SERPINH1,COL19A1
CL:7353	Chemokine receptors bind chemokines, and Formyl peptide receptors bind formyl peptides and many other ligands	15	57	0.79	1.72e-05	CXCL6,CXCR1,CXCL3,CXCL5,CXCL10,CXCL8,CXCL11,CXCR2,HCAR2,CXCL1,CXCL12,CXCL2,HCAR3,FPR2,FPR1
CL:7357	Chemokine receptors bind chemokines	13	44	0.85	3.55e-05	CXCL6,CXCR1,CXCL3,CXCL5,CXCL10,CXCL8,CXCL11,CXCR2,CXCL1,CXCL12,CXCL2,FPR2,FPR1
CL:12305	mixed, incl. mitotic cytokinesis, and G2/M DNA replication checkpoint	11	30	0.94	4.37e-05	KIF23,PKMYT1,ANLN,PLK1,BIRC5,CKS2,CKAP2,ECT2,KIF20A,CDK1,CDCA3
CL:737	Collagen biosynthesis and modifying enzymes	13	50	0.79	9.71e-05	COL1A1,COL8A1,COL1A2,COL3A1,COL12A1,COL10A1,COL5A1,COL5A2,COL4A1,COL4A6,P4HA3,SERPINH1,COL19A1
CL:743	Collagen chain trimerization	10	27	0.94	0.00012	COL1A1,COL8A1,COL1A2,COL3A1,COL12A1,COL10A1,COL5A1,COL5A2,COL4A1,COL4A6
CL:24223	mixed, incl. organic anion transmembrane transporter activity, and Congenital hypothyroidism	22	150	0.54	0.00014	SLCO4A1,TG,ABCG2,SLC17A1,SLC22A5,SLC7A5,ABCB11,FABP2,SLC13A3,ABCA6,SLC51A,SLC6A19,SCN11A,DUOXA2,SLC51B,ABCA9,SLC6A20,SLC17A9,SLC17A4,PDZK1,DIO2,SLC6A14
CL:744	Collagen chain trimerization	9	21	1.01	0.00014	COL1A1,COL8A1,COL1A2,COL3A1,COL12A1,COL5A1,COL5A2,COL4A1,COL4A6
CL:738	Collagen chain trimerization	12	45	0.8	0.00017	COL1A1,COL8A1,COL1A2,COL3A1,COL12A1,COL10A1,COL5A1,COL5A2,COL4A1,COL4A6,P4HA3,COL19A1
CL:7397	CXC chemokine receptor 1/2, and CXC chemokine	6	6	1.37	0.00021	CXCL6,CXCR1,CXCL8,CXCR2,CXCL1,CXCL2
CL:740	Collagen chain trimerization	11	38	0.84	0.00021	COL1A1,COL8A1,COL1A2,COL3A1,COL12A1,COL10A1,COL5A1,COL5A2,COL4A1,COL4A6,COL19A1
CL:747	mixed, incl. platelet-derived growth factor binding, and hydroxylysine metabolic process	7	14	1.07	0.00072	COL1A1,COL1A2,COL3A1,COL12A1,COL5A1,COL5A2,COL4A1
CL:24224	organic anion transmembrane transporter activity, and ABC transporter	19	134	0.53	0.00080	SLCO4A1,ABCG2,SLC17A1,SLC22A5,SLC7A5,ABCB11,FABP2,SLC13A3,ABCA6,SLC51A,SLC6A19,SCN11A,SLC51B,ABCA9,SLC6A20,SLC17A9,SLC17A4,PDZK1,SLC6A14
CL:23062	Cadmium	5	5	1.37	0.0012	MT1E,MT1H,MT1F,MT1X,MT1G
CL:12306	mixed, incl. mitotic cytokinesis, and chromosome passenger complex	8	24	0.9	0.0016	KIF23,ANLN,PLK1,BIRC5,CKAP2,ECT2,KIF20A,CDCA3
CL:909	PGBD-like superfamily, and Dissolution of Fibrin Clot	8	26	0.86	0.0025	TIMP1,SERPINE1,MMP7,MMP3,MMP1,MMP9,PLAU,SPP1
CL:24225	organic anion transmembrane transporter activity, and ABC transporter	17	126	0.5	0.0034	SLCO4A1,ABCG2,SLC17A1,SLC22A5,SLC7A5,ABCB11,FABP2,SLC13A3,ABCA6,SLC51A,SLC6A19,SCN11A,SLC51B,ABCA9,SLC6A20,PDZK1,SLC6A14
CL:23047	Cadmium, and Heavy-metal-associated domain	6	13	1.04	0.0036	MT1E,MT1H,MT1F,MT1M,MT1X,MT1G
CL:751	banded collagen fibril, and collagen type VI trimer	5	8	1.17	0.0049	COL1A1,COL1A2,COL3A1,COL5A1,COL5A2
CL:912	Peptidase M10A, cysteine switch, zinc binding site, and Protease inhibitor I35 (TIMP)	6	15	0.98	0.0064	TIMP1,MMP7,MMP3,MMP1,MMP9,SPP1
CL:7142	adenylate cyclase-inhibiting G protein-coupled receptor signaling pathway, and neuropeptide receptor activity	12	73	0.59	0.0069	GAL,SST,SSTR5,P2RY12,NPY2R,PTGDR2,PYY,CNR1,HTR1D,APLN,CHRM4,ADCY5
CL:12307	mixed, incl. centralspindlin complex, and chromosome passenger complex	6	16	0.95	0.0080	KIF23,ANLN,PLK1,BIRC5,ECT2,KIF20A
CL:9058	Interaction between L1 and Ankyrins, and protein localization to juxtaparanode region of axon	8	33	0.76	0.0086	SCN2B,GLDN,ANK2,PTPRZ1,SCN9A,SCN7A,SPTBN2,CNTN1
CL:23745	Metabolism of xenobiotics by cytochrome P450, and Metabolism of steroid hormones	15	115	0.49	0.0104	HSD17B2,ADH1A,GSTM2,UGT2A3,GSTM5,UGT1A8,ADH1B,HSD11B2,CYP2B6,CYP3A4,UGT1A10,ADH1C,HSD3B2,SMOX,DHRS11
CL:23743	mixed, incl. Metabolism of xenobiotics by cytochrome P450, and Metabolism of steroid hormones	16	129	0.47	0.0107	HSD17B2,ADH1A,GSTM2,UGT2A3,GSTM5,CES3,UGT1A8,ADH1B,HSD11B2,CYP2B6,CYP3A4,UGT1A10,ADH1C,HSD3B2,SMOX,DHRS11
CL:18511	mixed, incl. plus-end kinesin complex, and establishment or maintenance of microtubule cytoskeleton polarity	4	5	1.28	0.0112	KIF2C,KIF4A,KIFC1,KIF18B
CL:914	Peptidase M10A, cysteine switch, zinc binding site	4	5	1.28	0.0112	TIMP1,MMP3,MMP1,MMP9
CL:22995	zinc ion transport, and Cadmium	8	39	0.69	0.0198	MT1E,MT1H,MT1F,SLC30A10,SLC30A2,MT1M,MT1X,MT1G
CL:12174	Amplification of signal from unattached kinetochores via a MAD2 inhibitory signal	10	62	0.58	0.0222	NUF2,CDCA5,MAD2L1,BUB1,SKA3,CENPA,CENPW,TTK,CENPI,HJURP
CL:1235	O-glycosylation of TSR domain-containing proteins	7	31	0.73	0.0252	THBS2,ADAMTSL1,ADAMTS6,ACAN,ADAMTS12,SPON1,SPON2
CL:24226	mixed, incl. ABC transporter, and sodium-independent organic anion transmembrane transporter activity	11	76	0.54	0.0252	SLCO4A1,ABCG2,SLC17A1,SLC22A5,ABCB11,SLC13A3,ABCA6,SLC51A,SLC51B,ABCA9,PDZK1
CL:8445	Neurexins and neuroligins, and Trafficking of AMPA receptors	9	52	0.61	0.0252	GRIN2D,GRIA4,GRIK3,TSPAN7,GRIN2A,NRXN1,NLGN1,GRIN2B,GRIA3
CL:24523	mixed, incl. ion antiporter activity, and anion:cation symporter activity	9	54	0.6	0.0303	LYVE1,SLC26A2,CHP2,CA4,SLC9A9,SGK2,SCNN1B,SLC26A3,SLC4A4
CL:11077	mixed, incl. reduction of food intake in response to dietary excess, and Protein NDRG4	4	8	1.07	0.0324	TFPI2,GDF15,TMEFF2,BMP3
CL:7144	adenylate cyclase-inhibiting G protein-coupled receptor signaling pathway, and neuropeptide receptor activity	10	67	0.55	0.0330	GAL,SST,SSTR5,P2RY12,NPY2R,PYY,CNR1,HTR1D,APLN,ADCY5
CL:4560	immunoglobulin binding, and Immunoregulatory interactions between a Lymphoid and a non-Lymphoid cell	7	34	0.69	0.0355	AQP9,TREM1,FCGR3A,S100A8,S100A9,CD300E,FCGR3B
CL:7140	mixed, incl. Class C/3 (Metabotropic glutamate/pheromone receptors), and adenylate cyclase-inhibiting G protein-coupled receptor signaling pathway	13	107	0.46	0.0355	GAL,SST,SSTR5,INSL5,P2RY12,NPY2R,PTGDR2,PYY,CNR1,HTR1D,APLN,CHRM4,ADCY5
CL:8446	Neurexins and neuroligins, and Trafficking of AMPA receptors	8	46	0.61	0.0413	GRIN2D,GRIA4,TSPAN7,GRIN2A,NRXN1,NLGN1,GRIN2B,GRIA3
CL:1238	O-glycosylation of TSR domain-containing proteins	6	26	0.74	0.0449	THBS2,ADAMTSL1,ADAMTS6,ADAMTS12,SPON1,SPON2
CL:23850	glutathione derivative biosynthetic process, and Tyrosine metabolism	7	36	0.66	0.0449	ADH1A,GSTM2,GSTM5,ADH1B,CYP2B6,ADH1C,SMOX
CL:4594	mixed, incl. lipoteichoic acid binding, and neutrophil aggregation	5	17	0.84	0.0449	AQP9,TREM1,S100A8,S100A9,CD300E
CL:7228	mixed, incl. Somatostatin receptor family, and Pancreatic hormone-like	5	17	0.84	0.0449	GAL,SST,SSTR5,NPY2R,PYY
CL:8447	Unblocking of NMDA receptors, glutamate binding and activation, and Trafficking of GluR2-containing AMPA receptors	6	26	0.74	0.0449	GRIN2D,GRIA4,TSPAN7,GRIN2A,GRIN2B,GRIA3
