# Supplementary material for: Bioinformatics Analysis of RNA-seq Data Reveals Genes Related to Cancer Stem Cells in Colorectal Cancerogenesis
Source: Int J Mol Sci. 2022 Oct 31;23(21):13252. doi: 10.3390/ijms232113252 (PMC9654446; doi:10.3390/ijms232113252)
Supplement: Supplementary file 1 [file ijms-23-13252-s001.zip › ijms-1966512-supplementary-final/ijms-1966512-supplementary/Supplementary file S4/ACvsNC.xlsx]

## Sheet: Sheet1
x				ENTREZ_GENE_ID	Name
266675					101927260
766					105371697
92736					105375007
6689				3158	3-hydroxy-3-methylglutaryl-CoA synthase 2(HMGCS2)
2118				54511	3-hydroxymethyl-3-methylglutaryl-CoA lyase like 1(HMGCLL1)
7472				25890	ABI family member 3 binding protein(ABI3BP)
4653				57379	activation induced cytidine deaminase(AICDA)
4312				130399	activin A receptor type 1C(ACVR1C)
8110				27299	ADAM like decysin 1(ADAMDEC1)
54576				8038	ADAM metallopeptidase domain 12(ADAM12)
9076				81792	ADAM metallopeptidase with thrombospondin type 1 motif 12(ADAMTS12)
1277				9509	ADAM metallopeptidase with thrombospondin type 1 motif 2(ADAMTS2)
84281				9507	ADAM metallopeptidase with thrombospondin type 1 motif 4(ADAMTS4)
388364				11174	ADAM metallopeptidase with thrombospondin type 1 motif 6(ADAMTS6)
2981				92949	ADAMTS like 1(ADAMTSL1)
54443				117	ADCYAP receptor type I(ADCYAP1R1)
256691				270	adenosine monophosphate deaminase 1(AMPD1)
192666				23382	adenosylhomocysteinase like 2(AHCYL2)
4306				111	adenylate cyclase 5(ADCY5)
54575				23284	adhesion G protein-coupled receptor L3(ADGRL3)
8671				9370	adiponectin, C1Q and collagen domain containing(ADIPOQ)
25902				153	adrenoceptor beta 1(ADRB1)
11082				155	adrenoceptor beta 3(ADRB3)
5570				176	aggrecan(ACAN)
1675				84962	ajuba LIM protein(AJUBA)
286133				125	alcohol dehydrogenase 1B (class I), beta polypeptide(ADH1B)
759				126	alcohol dehydrogenase 1C (class I), gamma polypeptide(ADH1C)
5354				57016	aldo-keto reductase family 1 member B10(AKR1B10)
7804				374	amphiregulin(AREG)
9340				54443	anillin actin binding protein(ANLN)
7123				140456	ankyrin repeat and SOCS box containing 11(ASB11)
5729				644249	ankyrin repeat domain-containing protein 18B-like(LOC644249)
80031				203859	anoctamin 5(ANO5)
23657				3730	anosmin 1(ANOS1)
80157				219287	APC membrane recruitment protein 2(AMER2)
28231				100506013	apelin receptor early endogenous ligand(APELA)
3624				8862	apelin(APLN)
51059				343	aquaporin 8(AQP8)
5028				553	arginine vasopressin receptor 1B(AVPR1B)
23302				443	aspartoacylase(ASPA)
111				10349	ATP binding cassette subfamily A member 10(ABCA10)
596				10351	ATP binding cassette subfamily A member 8(ABCA8)
11170				10350	ATP binding cassette subfamily A member 9(ABCA9)
9429				340273	ATP binding cassette subfamily B member 5(ABCB5)
57761				150000	ATP binding cassette subfamily C member 13 (pseudogene)(ABCC13)
443				9429	ATP binding cassette subfamily G member 2 (Junior blood group)(ABCG2)
347741				477	ATPase Na+/K+ transporting subunit alpha 2(ATP1A2)
2788				79000	aurora kinase A and ninein interacting protein(AUNIP)
1472				9212	aurora kinase B(AURKB)
55388				332	baculoviral IAP repeat containing 5(BIRC5)
6799				596	BCL2, apoptosis regulator(BCL2)
9378				79656	BEN domain containing 5(BEND5)
343				54831	bestrophin 2(BEST2)
79819				266675	bestrophin 4(BEST4)
7474				8708	beta-1,3-galactosyltransferase 1(B3GALT1)
5593				124872	beta-1,4-N-acetyl-galactosaminyltransferase 2(B4GALNT2)
51330				633	biglycan(BGN)
10351				101101776	BMS1, ribosome biogenesis factor pseudogene 17(BMS1P17)
7102				414763	BMS1, ribosome biogenesis factor pseudogene 18(BMS1P18)
651				651	bone morphogenetic protein 3(BMP3)
84962				653	bone morphogenetic protein 5(BMP5)
2641				654	bone morphogenetic protein 6(BMP6)
6691				100996348	CA3 antisense RNA 1(CA3-AS1)
760				28513	cadherin 19(CDH19)
55532				1001	cadherin 3(CDH3)
222008				63928	calcineurin like EF-hand protein 2(CHP2)
1811				1268	cannabinoid receptor 1(CNR1)
4852				759	carbonic anhydrase 1(CA1)
994				760	carbonic anhydrase 2(CA2)
79075				762	carbonic anhydrase 4(CA4)
284723				766	carbonic anhydrase 7(CA7)
9729				56265	carboxypeptidase X, M14 family member 1(CPXM1)
246213				1087	carcinoembryonic antigen related cell adhesion molecule 7(CEACAM7)
1894				1496	catenin alpha 2(CTNNA2)
80131				29119	catenin alpha 3(CTNNA3)
4314				1237	C-C motif chemokine receptor 8(CCR8)
79861				11126	CD160 molecule(CD160)
643236				283316	CD163 molecule like 1(CD163L1)
79799				57126	CD177 molecule(CD177)
27299				948	CD36 molecule(CD36)
22802				100048912	CDKN2B antisense RNA 1(CDKN2B-AS1)
6332				253559	cell adhesion molecule 2(CADM2)
54972				57863	cell adhesion molecule 3(CADM3)
10630				1149	cell death-inducing DFFA-like effector a(CIDEA)
957				994	cell division cycle 25B(CDC25B)
270				990	cell division cycle 6(CDC6)
4674				113130	cell division cycle associated 5(CDCA5)
1469				80157	cell wall biogenesis 43 C-terminal homolog(CWH43)
285313				1058	centromere protein A(CENPA)
346389				1063	centromere protein F(CENPF)
7148				643201	centrosomal protein 192kDa pseudogene(LOC643201)
51196				55165	centrosomal protein 55(CEP55)
100996348				147381	cerebellin 2 precursor(CBLN2)
9319				1116	chitinase 3 like 1(CHI3L1)
9211				1179	chloride channel accessory 1(CLCA1)
100507056				9635	chloride channel accessory 2(CLCA2)
25890				22802	chloride channel accessory 4(CLCA4)
5166				1103	choline O-acetyltransferase(CHAT)
10050				1101	chondroadherin(CHAD)
130497				25884	chordin like 2(CHRDL2)
1908				84733	chromobox 2(CBX2)
79148				254439	chromosome 11 open reading frame 86(C11orf86)
1836				400258	chromosome 14 open reading frame 180(C14orf180)
762				80178	chromosome 16 open reading frame 59(C16orf59)
5126				146556	chromosome 16 open reading frame 89(C16orf89)
123264				84281	chromosome 2 open reading frame 88(C2orf88)
9370				221416	chromosome 6 open reading frame 223(C6orf223)
144501				1271	ciliary neurotrophic factor receptor(CNTFR)
6713				116173	CKLF like MARVEL transmembrane domain containing 5(CMTM5)
125				9076	claudin 1(CLDN1)
145270				2162	coagulation factor XIII A chain(F13A1)
79801				115908	collagen triple helix repeat containing 1(CTHRC1)
2263				1277	collagen type I alpha 1 chain(COL1A1)
9499				1278	collagen type I alpha 2 chain(COL1A2)
653567				1282	collagen type IV alpha 1 chain(COL4A1)
22974				1288	collagen type IV alpha 6 chain(COL4A6)
100048912				1290	collagen type V alpha 2 chain(COL5A2)
8038				1294	collagen type VII alpha 1 chain(COL7A1)
25840				1295	collagen type VIII alpha 1 chain(COL8A1)
990				1301	collagen type XI alpha 1 chain(COL11A1)
57464				1303	collagen type XII alpha 1 chain(COL12A1)
6445				84570	collagen type XXV alpha 1 chain(COL25A1)
4323				100507056	colon cancer associated transcript 1 (non-protein coding)(CCAT1)
6422				730	complement C7(C7)
9912				629	complement factor B(CFB)
54860				1675	complement factor D(CFD)
899				1272	contactin 1(CNTN1)
5366				5067	contactin 3(CNTN3)
27284				27132	copine 7(CPNE7)
57863				7123	C-type lectin domain family 3 member B(CLEC3B)
128239				440508	C-type lectin domain family 4 member G pseudogene 1(CLEC4GP1)
203859				23601	C-type lectin domain family 5 member A(CLEC5A)
9928				6387	C-X-C motif chemokine ligand 12(CXCL12)
79785				1261	cyclic nucleotide gated channel alpha 3(CNGA3)
115908				983	cyclin dependent kinase 1(CDK1)
25975				8999	cyclin dependent kinase like 2(CDKL2)
7004				899	cyclin F(CCNF)
2949				79935	cyclin N-terminal domain containing 2(CNTD2)
116966				1472	cystatin S(CST4)
150000				1469	cystatin SN(CST1)
4593				1580	cytochrome P450 family 4 subfamily B member 1(CYP4B1)
201140				388514	cytochrome P450 family 4 subfamily F member 24, pseudogene(CYP4F24P)
646627				64506	cytoplasmic polyadenylation element binding protein 1(CPEB1)
2980				201140	dehydrogenase/reductase 7C(DHRS7C)
55273				81501	dendrocyte expressed seven transmembrane protein(DCSTAMP)
8140				1805	dermatopontin(DPT)
56159				81624	diaphanous related formin 3(DIAPH3)
4605				56896	dihydropyrimidinase like 5(DPYSL5)
9314				54769	DIRAS family GTPase 2(DIRAS2)
7076				63951	DMRT like family A1(DMRTA1)
100861550				220042	DNA damage induced apoptosis suppressor(DDIAS)
5067				79075	DNA replication and sister chromatid cohesion 1(DSCC1)
3977				503639	double homeobox A pseudogene 10(DUXAP10)
1282				8110	double PHD fingers 3(DPF3)
55165				1852	dual specificity phosphatase 9(DUSP9)
92949				1756	dystrophin(DMD)
2191				956	ectonucleoside triphosphate diphosphohydrolase 3(ENTPD3)
146556				957	ectonucleoside triphosphate diphosphohydrolase 5(ENTPD5)
2651				133121	ectonucleotide pyrophosphatase/phosphodiesterase 6(ENPP6)
3651				25975	EGF like domain multiple 6(EGFL6)
633				11082	endothelial cell specific molecule 1(ESM1)
1268				1907	endothelin 2(EDN2)
1294				1908	endothelin 3(EDN3)
8708				375704	energy homeostasis associated(ENHO)
29953				2069	epiregulin(EREG)
5346				1894	epithelial cell transforming 2(ECT2)
116511				2053	epoxide hydrolase 2(EPHX2)
79000				151176	erythroferrone(ERFE)
1303				2118	ETS variant 4(ETV4)
11251				84141	eva-1 homolog A, regulator of programmed cell death(EVA1A)
399888				9156	exonuclease 1(EXO1)
27306				84983	FAM222A antisense RNA 1(FAM222A-AS1)
730				100128338	FAM83H antisense RNA 1 (head to head)(FAM83H-AS1)
7146				11170	family with sequence similarity 107 member A(FAM107A)
1271				51059	family with sequence similarity 135 member B(FAM135B)
387914				389658	family with sequence similarity 150 member A(FAM150A)
5328				399888	family with sequence similarity 180 member B(FAM180B)
2053				220382	family with sequence similarity 181 member B(FAM181B)
9452				23359	family with sequence similarity 189 member A1(FAM189A1)
116173				54478	family with sequence similarity 64 member A(FAM64A)
57126				2169	fatty acid binding protein 2(FABP2)
9156				2209	Fc fragment of IgG receptor Ia(FCGR1A)
3381				2214	Fc fragment of IgG receptor IIIa(FCGR3A)
2675				2191	fibroblast activation protein alpha(FAP)
220042				2263	fibroblast growth factor receptor 2(FGFR2)
253012				60681	FK506 binding protein 10(FKBP10)
572558				8061	FOS like 1, AP-1 transcription factor subunit(FOSL1)
6387				100996301	FOXD3 antisense RNA 1 (head to head)(FOXD3-AS1)
85477				2523	fucosyltransferase 1 (H blood group)(FUT1)
23382				2788	G protein subunit gamma 7(GNG7)
10891				2838	G protein-coupled receptor 15(GPR15)
2277				53831	G protein-coupled receptor 84(GPR84)
1237				2587	galanin receptor 1(GALR1)
11075				284194	galectin 9B(LGALS9B)
8840				654346	galectin 9C(LGALS9C)
222643				2566	gamma-aminobutyric acid type A receptor gamma2 subunit(GABRG2)
57016				56169	gasdermin C(GSDMC)
2838				2675	GDNF family receptor alpha 2(GFRA2)
8839				9837	GINS complex subunit 1(GINS1)
133121				9340	glucagon like peptide 2 receptor(GLP2R)
3248				2641	glucagon(GCG)
57167				2651	glucosaminyl (N-acetyl) transferase 2, I-branching enzyme (I blood group)(GCNT2)
114786				51301	glucosaminyl (N-acetyl) transferase 4, core 2(GCNT4)
10349				57733	glucosylceramidase beta 3 (gene/pseudogene)(GBA3)
120406				2899	glutamate ionotropic receptor kainate type subunit 3(GRIK3)
9723				2949	glutathione S-transferase mu 5(GSTM5)
23495				54857	glycerophosphodiester phosphodiesterase domain containing 2(GDPD2)
1001				2823	glycoprotein M6A(GPM6A)
147381				2681	glycoprotein, alpha-galactosyltransferase 1 pseudogene(GGTA1P)
983				29841	grainyhead like transcription factor 1(GRHL1)
948				9518	growth differentiation factor 15(GDF15)
257000				2980	guanylate cyclase activator 2A(GUCA2A)
6469				2981	guanylate cyclase activator 2B(GUCA2B)
646892				340784	H6 family homeobox 3(HMX3)
81792				27306	hematopoietic prostaglandin D synthase(HPGDS)
2899				3039	hemoglobin subunit alpha 1(HBA1)
11148				3043	hemoglobin subunit beta(HBB)
54857				253012	HEPACAM family member 2(HEPACAM2)
29128				11148	HERV-H LTR-associating 2(HHLA2)
254439				646962	histidine rich carboxyl terminus 1(HRCT1)
221476				3131	HLF, PAR bZIP transcription factor(HLF)
8519				55355	Holliday junction recognition protein(HJURP)
338645				1404	hyaluronan and proteoglycan link protein 1(HAPLN1)
176				145864	hyaluronan and proteoglycan link protein 3(HAPLN3)
6335				3284	hydroxy-delta-5-steroid dehydrogenase, 3 beta- and steroid delta-isomerase 2(HSD3B2)
283316				3248	hydroxyprostaglandin dehydrogenase 15-(NAD)(HPGD)
1149				3294	hydroxysteroid 17-beta dehydrogenase 2(HSD17B2)
4888				8870	immediate early response 3(IER3)
90226				3494	immunoglobulin heavy constant alpha 2 (A2m marker)(IGHA2)
27132				28500	immunoglobulin heavy diversity 3-9(IGHD3-9)
221416				28477	immunoglobulin heavy joining 4(IGHJ4)
6263				28417	immunoglobulin heavy variable 3-60 (pseudogene)(IGHV3-60)
6581				28410	immunoglobulin heavy variable 3-72(IGHV3-72)
477				28408	immunoglobulin heavy variable 3-74(IGHV3-74)
7070				28950	immunoglobulin kappa joining 1(IGKJ1)
23594				28948	immunoglobulin kappa joining 3(IGKJ3)
57030				28947	immunoglobulin kappa joining 4(IGKJ4)
221150				28946	immunoglobulin kappa joining 5(IGKJ5)
5145				28938	immunoglobulin kappa variable 1-16(IGKV1-16)
1301				28935	immunoglobulin kappa variable 1-27(IGKV1-27)
1272				28934	immunoglobulin kappa variable 1-32 (pseudogene)(IGKV1-32)
55355				28903	immunoglobulin kappa variable 1D-12(IGKV1D-12)
3512				28901	immunoglobulin kappa variable 1D-16(IGKV1D-16)
57758				28900	immunoglobulin kappa variable 1D-17(IGKV1D-17)
139411				28926	immunoglobulin kappa variable 2-18 (pseudogene)(IGKV2-18)
1101				28923	immunoglobulin kappa variable 2-24(IGKV2-24)
105375007				28921	immunoglobulin kappa variable 2-28(IGKV2-28)
11065				28919	immunoglobulin kappa variable 2-30(IGKV2-30)
8929				28883	immunoglobulin kappa variable 2D-28(IGKV2D-28)
22871				28881	immunoglobulin kappa variable 2D-30(IGKV2D-30)
9837				28914	immunoglobulin kappa variable 3-11(IGKV3-11)
4499				28877	immunoglobulin kappa variable 3D-7(IGKV3D-7)
653808				28905	immunoglobulin kappa variable 7-3 (pseudogene)(IGKV7-3)
81624				28816	immunoglobulin lambda variable 2-11(IGLV2-11)
4973				28814	immunoglobulin lambda variable 2-18(IGLV2-18)
28965				28813	immunoglobulin lambda variable 2-23(IGLV2-23)
3589				28812	immunoglobulin lambda variable 2-28 (pseudogene)(IGLV2-28)
11240				28811	immunoglobulin lambda variable 2-33 (non-functional)(IGLV2-33)
4017				28810	immunoglobulin lambda variable 2-34 (pseudogene)(IGLV2-34)
253559				28818	immunoglobulin lambda variable 2-5 (pseudogene)(IGLV2-5)
643201				28817	immunoglobulin lambda variable 2-8(IGLV2-8)
64922				285313	immunoglobulin superfamily member 10(IGSF10)
83540				3624	inhibin beta A subunit(INHBA)
6678				9452	integral membrane protein 2A(ITM2A)
126				3381	integrin binding sialoprotein(IBSP)
63951				22801	integrin subunit alpha 11(ITGA11)
8406				8519	interferon induced transmembrane protein 1(IFITM1)
197257				3662	interferon regulatory factor 4(IRF4)
1805				3553	interleukin 1 beta(IL1B)
3730				11141	interleukin 1 receptor accessory protein like 1(IL1RAPL1)
28513				3589	interleukin 11(IL11)
92312				3569	interleukin 6(IL6)
6258				128239	IQ motif containing GTPase activating protein 3(IQGAP3)
26577				79190	iroquois homeobox 6(IRX6)
23213				3512	joining chain of multimeric IgA and IgM(JCHAIN)
101927260				257240	kelch like family member 34(KLHL34)
84733				283212	kelch like family member 35(KLHL35)
9518				192666	keratin 24(KRT24)
114822				144501	keratin 80(KRT80)
11004				202559	KH RNA binding domain containing, signal transduction associated 2(KHDRBS2)
116135				9729	KIAA0408(KIAA0408)
9509				340533	KIAA2022(KIAA2022)
4359				9928	kinesin family member 14(KIF14)
553				146909	kinesin family member 18B(KIF18B)
54498				55083	kinesin family member 26B(KIF26B)
1290				11004	kinesin family member 2C(KIF2C)
81551				3814	KiSS-1 metastasis-suppressor(KISS1)
29119				9314	Kruppel like factor 4(KLF4)
102724153				197257	lactate dehydrogenase D(LDHD)
8862				7804	LDL receptor related protein 8(LRP8)
389658				9211	leucine rich glioma inactivated 1(LGI1)
284403				64922	leucine rich repeat containing 19(LRRC19)
6319				116135	leucine rich repeat containing 3B(LRRC3B)
9762				80131	leucine rich repeat containing 8 family member E(LRRC8E)
4188				338645	leucine zipper protein 2(LUZP2)
4147				11178	leucine zipper tumor suppressor 1(LZTS1)
5212				9762	leucine zipper tumor suppressor family member 3(LZTS3)
646962				3977	leukemia inhibitory factor receptor alpha(LIFR)
654346				11155	LIM domain binding 3(LDB3)
11126				100506115	long intergenic non-protein coding RNA 1272(LINC01272)
653				284276	long intergenic non-protein coding RNA 908(LINC00908)
54577				100188953	long intergenic non-protein coding RNA 92(LINC00092)
4225				100271702	long intergenic non-protein coding RNA 940(LINC00940)
6282				646627	LY6/PLAUR domain containing 8(LYPD8)
100188953				10894	lymphatic vessel endothelial hyaluronan receptor 1(LYVE1)
84141				4017	lysyl oxidase like 2(LOXL2)
10350				346389	MACC1, MET transcriptional regulator(MACC1)
388514				642475	maestro heat like repeat family member 6(MROH6)
64506				256691	MAM domain containing 2(MAMDC2)
63928				117194	MAS related GPR family member X2(MRGPRX2)
2214				116511	MAS1 proto-oncogene like, G protein-coupled receptor(MAS1L)
3778				9833	maternal embryonic leucine zipper kinase(MELK)
50859				4147	matrilin 2(MATN2)
137970				4312	matrix metallopeptidase 1(MMP1)
64066				4319	matrix metallopeptidase 10(MMP10)
80168				4323	matrix metallopeptidase 14(MMP14)
2169				64066	matrix metallopeptidase 27(MMP27)
11155				79148	matrix metallopeptidase 28(MMP28)
10024				4314	matrix metallopeptidase 3(MMP3)
54716				4317	matrix metallopeptidase 8(MMP8)
51301				4318	matrix metallopeptidase 9(MMP9)
5021				54860	membrane spanning 4-domains A12(MS4A12)
60482				4225	meprin A subunit beta(MEP1B)
55083				4499	metallothionein 1M(MT1M)
340533				25902	methylenetetrahydrofolate dehydrogenase (NADP+ dependent) 1-like(MTHFD1L)
6549				25840	methyltransferase like 7A(METTL7A)
7153				92312	mex-3 RNA binding family member A(MEX3A)
1103				4237	microfibrillar associated protein 2(MFAP2)
9833				55388	minichromosome maintenance 10 replication initiation factor(MCM10)
105371697				541471	MIR4435-2 host gene(MIR4435-2HG)
6401				84848	MIR503 host gene(MIR503HG)
22986				51085	MLX interacting protein like(MLXIPL)
332				80168	monoacylglycerol O-acyltransferase 2(MOGAT2)
50507				4593	muscle associated receptor tyrosine kinase(MUSK)
541471				4605	MYB proto-oncogene like 2(MYBL2)
83959				4359	myelin protein zero(MPZ)
1058				4653	myocilin(MYOC)
100128338				4188	MyoD family inhibitor(MDFI)
80178				9499	myotilin(MYOT)
1087				51471	N-acetyltransferase 8B (putative, gene/pseudogene)(NAT8B)
1278				50507	NADPH oxidase 4(NOX4)
140730				9378	neurexin 1(NRXN1)
4319				120400	neurexophilin and PC-esterase domain family member 1(NXPE1)
255738				120406	neurexophilin and PC-esterase domain family member 2(NXPE2)
23359				54827	neurexophilin and PC-esterase domain family member 4(NXPE4)
10417				4747	neurofilament, light polypeptide(NEFL)
51471				58157	neuroglobin(NGB)
2209				22871	neuroligin 1(NLGN1)
2681				56923	neuromedin U receptor 2(NMUR2)
1116				4886	neuropeptide Y receptor Y1(NPY1R)
144406				4888	neuropeptide Y receptor Y6 (pseudogene)(NPY6R)
100507308				4852	neuropeptide Y(NPY)
608				9971	nuclear receptor subfamily 1 group H member 4(NR1H4)
56265				4306	nuclear receptor subfamily 3 group C member 2(NR3C2)
23671				4674	nucleosome assembly protein 1 like 2(NAP1L2)
9088				83540	NUF2, NDC80 kinetochore complex component(NUF2)
102723344				130497	odd-skipped related transciption factor 1(OSR1)
153				25903	olfactomedin like 2B(OLFML2B)
113130				219874	olfactory receptor family 6 subfamily T member 1(OR6T1)
4982				4988	opioid receptor mu 1(OPRM1)
3294				23594	origin recognition complex subunit 6(ORC6)
58157				92736	otopetrin 2(OTOP2)
54478				347741	otopetrin 3(OTOP3)
146909				4973	oxidized low density lipoprotein receptor 1(OLR1)
201501				5021	oxytocin receptor(OXTR)
117				8929	paired like homeobox 2b(PHOX2B)
80310				5396	paired related homeobox 1(PRRX1)
56977				3651	pancreatic and duodenal homeobox 1(PDX1)
8870				139411	patched domain containing 1(PTCHD1)
23601				100861550	PDX1 antisense RNA 1(PDX1-AS1)
6476				221476	peptidase inhibitor 16(PI16)
387849				11240	peptidyl arginine deiminase 2(PADI2)
57733				5346	perilipin 1(PLIN1)
130399				572558	PGM5 antisense RNA 1(PGM5-AS1)
2523				5366	phorbol-12-myristate-13-acetate-induced protein 1(PMAIP1)
102724156				345557	phosphatidylinositol specific phospholipase C X domain containing 3(PLCXD3)
54997				5145	phosphodiesterase 6A(PDE6A)
59353				5105	phosphoenolpyruvate carboxykinase 1(PCK1)
54827				729468	phosphoglucomutase 5 pseudogene 4(PGM5P4)
202559				51196	phospholipase C epsilon 1(PLCE1)
1907				196051	phospholipid phosphatase 4(PLPP4)
6615				5328	plasminogen activator, urokinase(PLAU)
389376				80310	platelet derived growth factor D(PDGFD)
1288				84069	pleckstrin homology domain containing N1(PLEKHN1)
6241				7262	pleckstrin homology like domain family A member 2(PHLDA2)
54769				5764	pleiotrophin(PTN)
60681				10630	podoplanin(PDPN)
11174				114780	polycystin 1 like 2 (gene/pseudogene)(PKD1L2)
54831				3778	potassium calcium-activated channel subfamily M alpha 1(KCNMA1)
4747				3738	potassium voltage-gated channel subfamily A member 3(KCNA3)
643763				56479	potassium voltage-gated channel subfamily Q member 5(KCNQ5)
5105				5455	POU class 3 homeobox 3(POU3F3)
400258				10891	PPARG coactivator 1 alpha(PPARGC1A)
145864				26577	procollagen C-endopeptidase enhancer 2(PCOLCE2)
3284				145270	proline rich membrane anchor 1(PRIMA1)
10537				283208	prolyl 4-hydroxylase subunit alpha 3(P4HA3)
117194				5126	proprotein convertase subtilisin/kexin type 2(PCSK2)
284194				255738	proprotein convertase subtilisin/kexin type 9(PCSK9)
4237				11251	prostaglandin D2 receptor 2(PTGDR2)
6781				5729	prostaglandin D2 receptor(PTGDR)
23284				64063	protease, serine 22(PRSS22)
6286				5570	protein kinase (cAMP-dependent, catalytic) inhibitor beta(PKIB)
10894				5593	protein kinase, cGMP-dependent, type II(PRKG2)
1261				9088	protein kinase, membrane associated tyrosine/threonine 1(PKMYT1)
5455				5354	proteolipid protein 1(PLP1)
340273				27328	protocadherin 11 X-linked(PCDH11X)
2823				83259	protocadherin 11 Y-linked(PCDH11Y)
6820				5028	purinergic receptor P2Y1(P2RY1)
3738				5030	pyrimidinergic receptor P2Y4(P2RY4)
7058				5166	pyruvate dehydrogenase kinase 4(PDK4)
1852				387849	RAB15 effector protein(REP15)
114780				138046	RALY RNA binding protein-like(RALYL)
1404				91608	RAS like family 10 member B(RASL10B)
340784				140730	regulating synaptic membrane exocytosis 4(RIMS4)
23544				6003	regulator of G-protein signaling 13(RGS13)
283212				79785	RERG like(RERGL)
57282				6017	retinaldehyde binding protein 1(RLBP1)
51046				154064	retinoic acid early transcript 1L(RAET1L)
28947				6258	retinoid X receptor gamma(RXRG)
56479				9912	Rho GTPase activating protein 44(ARHGAP44)
80274				114822	rhophilin Rho GTPase binding protein 1(RHPN1)
83259				6241	ribonucleotide reductase regulatory subunit M2(RRM2)
54511				282996	RNA binding motif protein 20(RBM20)
124872				6263	ryanodine receptor 3(RYR3)
100128006				6282	S100 calcium binding protein A11(S100A11)
120400				6286	S100 calcium binding protein P(S100P)
220382				6445	sarcoglycan gamma(SGCG)
1756				286133	scavenger receptor class A member 5(SCARA5)
283208				85477	scinderin(SCIN)
1063				25928	sclerostin domain containing 1(SOSTDC1)
8999				6422	secreted frizzled related protein 1(SFRP1)
4317				6424	secreted frizzled related protein 4(SFRP4)
9635				6696	secreted phosphoprotein 1(SPP1)
9212				6678	secreted protein acidic and cysteine rich(SPARC)
1580				23544	seizure related 6 homolog like(SEZ6L)
80328				6401	selectin E(SELE)
5764				9723	semaphorin 3E(SEMA3E)
3553				80031	semaphorin 6D(SEMA6D)
374				6691	serine peptidase inhibitor, Kazal type 2(SPINK2)
2587				202374	serine/threonine kinase 32A(STK32A)
64063				646892	SH2 domain containing 7(SH2D7)
54600				79801	SHC binding and spindle associated 1(SHCBP1)
79935				387914	shisa family member 2(SHISA2)
1295				80274	signal peptide, CUB domain and EGF like domain containing 1(SCUBE1)
56169				57758	signal peptide, CUB domain and EGF like domain containing 2(SCUBE2)
644249				84189	SLIT and NTRK like family member 6(SLITRK6)
28814				6615	snail family transcriptional repressor 1(SNAI1)
3569				11280	sodium voltage-gated channel alpha subunit 11(SCN11A)
84069				6332	sodium voltage-gated channel alpha subunit 7(SCN7A)
3662				6335	sodium voltage-gated channel alpha subunit 9(SCN9A)
282996				6556	solute carrier family 11 member 1(SLC11A1)
28946				10050	solute carrier family 17 member 4(SLC17A4)
642475				57030	solute carrier family 17 member 7(SLC17A7)
25928				246213	solute carrier family 17 member 8(SLC17A8)
1179				6581	solute carrier family 22 member 3(SLC22A3)
28811				284723	solute carrier family 25 member 34(SLC25A34)
257240				1836	solute carrier family 26 member 2(SLC26A2)
28950				1811	solute carrier family 26 member 3(SLC26A3)
2069				28965	solute carrier family 27 member 6(SLC27A6)
79656				9153	solute carrier family 28 member 2(SLC28A2)
219287				55532	solute carrier family 30 member 10(SLC30A10)
629				57282	solute carrier family 4 member 10(SLC4A10)
100132741				83959	solute carrier family 4 member 11(SLC4A11)
100506115				8671	solute carrier family 4 member 4(SLC4A4)
29841				60482	solute carrier family 5 member 7(SLC5A7)
202374				123264	solute carrier family 51 beta subunit(SLC51B)
4886				54716	solute carrier family 6 member 20(SLC6A20)
2162				23657	solute carrier family 7 member 11(SLC7A11)
285878				8140	solute carrier family 7 member 5(SLC7A5)
9507				6549	solute carrier family 9 member A2(SLC9A2)
25903				28231	solute carrier organic anion transporter family member 4A1(SLCO4A1)
79190				6469	sonic hedgehog(SHH)
138046				22986	sortilin related VPS10 domain containing receptor 3(SORCS3)
51085				80320	Sp6 transcription factor(SP6)
101929395				57167	spalt like transcription factor 4(SALL4)
375704				50859	SPARC/osteonectin, cwcv and kazal like domains proteoglycan 3(SPOCK3)
27328				286234	SPATA31 subfamily E member 1(SPATA31E1)
22801				54498	spermine oxidase(SMOX)
345557				6689	Spi-B transcription factor(SPIB)
11280				221150	spindle and kinetochore associated complex subunit 3(SKA3)
102723766				90853	SPOC domain containing 1(SPOCD1)
28408				10417	spondin 2(SPON2)
11178				6713	squalene epoxidase(SQLE)
28938				51046	ST8 alpha-N-acetyl-neuraminide alpha-2,8-sialyltransferase 3(ST8SIA3)
28812				6781	stanniocalcin 1(STC1)
101101776				11075	stathmin 2(STMN2)
54210				81551	stathmin 4(STMN4)
56896				6319	stearoyl-CoA desaturase(SCD)
6556				56977	storkhead box 2(STOX2)
84983				57464	striatin interacting protein 2(STRIP2)
100506013				6476	sucrase-isomaltase(SI)
80320				23213	sulfatase 1(SULF1)
440508				6799	sulfotransferase family 1A member 2(SULT1A2)
101928882				27284	sulfotransferase family 1B member 1(SULT1B1)
3158				6820	sulfotransferase family 2B member 1(SULT2B1)
28500				389376	surfactant associated 2(SFTA2)
6003				8406	sushi repeat containing protein, X-linked(SRPX)
284276				3195	T-cell leukemia homeobox 1(TLX1)
28477				100507308	TCF21 antisense RNA inducing promoter demethylation(TARID)
219874				7004	TEA domain transcription factor 4(TEAD4)
729468				7146	tenascin XA (pseudogene)(TNXA)
388780				7148	tenascin XB(TNXB)
28410				54997	tescalcin(TESC)
6696				56159	testis expressed 11(TEX11)
28816				7102	tetraspanin 7(TSPAN7)
3039				7058	thrombospondin 2(THBS2)
7262				7070	Thy-1 cell surface antigen(THY1)
8061				9319	thyroid hormone receptor interactor 13(TRIP13)
28900				29953	thyrotropin releasing hormone degrading enzyme(TRHDE)
654				7076	TIMP metallopeptidase inhibitor 1(TIMP1)
956				257000	tissue differentiation-inducing non-protein coding RNA(TINCR)
64699				4982	TNF receptor superfamily member 11b(TNFRSF11B)
53831				51330	TNF receptor superfamily member 12A(TNFRSF12A)
28818				23495	TNF receptor superfamily member 13B(TNFRSF13B)
283576				608	TNF receptor superfamily member 17(TNFRSF17)
28901				7153	topoisomerase (DNA) II alpha(TOP2A)
5030				22974	TPX2, microtubule nucleation factor(TPX2)
9971				388364	transmembrane and immunoglobulin domain containing 1(TMIGD1)
2566				64699	transmembrane protease, serine 3(TMPRSS3)
100996301				55273	transmembrane protein 100(TMEM100)
3195				54972	transmembrane protein 132A(TMEM132A)
81501				653567	transmembrane protein 236(TMEM236)
6424				59353	transmembrane protein 35A(TMEM35A)
28817				643236	transmembrane protein 72(TMEM72)
28934				23671	transmembrane protein with EGF like and two follistatin like domains 2(TMEFF2)
155				57761	tribbles pseudokinase 3(TRIB3)
84189				54210	triggering receptor expressed on myeloid cells 1(TREM1)
28935				10024	trophinin associated protein(TROAP)
3814				79861	tubulin alpha like 3(TUBAL3)
140456				11065	ubiquitin conjugating enzyme E2 C(UBE2C)
151176				10537	ubiquitin D(UBD)
101927577				29128	ubiquitin like with PHD and ring finger domains 1(UHRF1)
4318				54575	UDP glucuronosyltransferase family 1 member A10(UGT1A10)
4988				54577	UDP glucuronosyltransferase family 1 member A7(UGT1A7)
28948				54576	UDP glucuronosyltransferase family 1 member A8(UGT1A8)
3131				54600	UDP glucuronosyltransferase family 1 member A9(UGT1A9)
28926				79799	UDP glucuronosyltransferase family 2 member A3(UGT2A3)
3494				80328	UL16 binding protein 2(ULBP2)
6017				222643	unc-5 family C-terminal like(UNC5CL)
28881				137970	unc-5 netrin receptor D(UNC5D)
28919				100128006	uncharacterized LOC100128006(LOC100128006)
503639				100132741	uncharacterized LOC100132741(LOC100132741)
100271702				101927577	uncharacterized LOC101927577(LOC101927577)
1496				101928882	uncharacterized LOC101928882(LOC101928882)
28813				101929395	uncharacterized LOC101929395(LOC101929395)
28810				102723344	uncharacterized LOC102723344(LOC102723344)
28903				102723766	uncharacterized LOC102723766(LOC102723766)
28877				102724153	uncharacterized LOC102724153(LOC102724153)
3043				102724156	uncharacterized LOC102724156(LOC102724156)
84570				388780	uncharacterized LOC388780(LOC388780)
28905				643763	uncharacterized LOC643763(UG0898H09)
414763				90226	urocortin 2(UCN2)
28883				2277	vascular endothelial growth factor D(VEGFD)
28914				5212	vitrin(VIT)
90853				222008	V-set and transmembrane domain containing 2A(VSTM2A)
196051				285878	VSTM2A overlapping transcript 1(VSTM2A-OT1)
84848				116966	WD repeat domain 17(WDR17)
28417				284403	WD repeat domain 62(WDR62)
28923				144406	WD repeat domain 66(WDR66)
286234				79819	WD repeat domain 78(WDR78)
28921				7472	Wnt family member 2(WNT2)
91608				7474	Wnt family member 5A(WNT5A)
57379				8840	WNT1 inducible signaling pathway protein 1(WISP1)
5396				8839	WNT1 inducible signaling pathway protein 2(WISP2)
11141				23302	WSC domain containing 1(WSCD1)
9153				114786	XK related 4(XKR4)
56923				201501	zinc finger and BTB domain containing 7C(ZBTB7C)
154064				283576	zinc finger DHHC-type containing 22(ZDHHC22)
25884				653808	zymogen granule protein 16(ZG16)

## Sheet: go
Category	Term	Count	%	PValue	Genes	List Total	Pop Hits	Pop Total	Fold Enrichment	Bonferroni	Benjamini	FDR
GOTERM_BP_DIRECT	GO:0030574~collagen catabolic process	18	3180212014134270	898.056	64066, 1295, 1294, 1282, 1290, 1303, 1301, 1278, 1288, 1277, 4323, 4312, 4314, 4317, 4318, 9509, 84570, 4319	462	64	16792	1.02224e+16	2.2218e+07	2.22179e+06	2.19305e+07
GOTERM_BP_DIRECT	GO:0007155~cell adhesion	38	6713780918727910	4.94167e+06	2191, 5067, 6696, 8038, 7148, 22871, 3381, 176, 1237, 10417, 1277, 145864, 1496, 8406, 3730, 10894, 22801, 7058, 9635, 6387, 6401, 8840, 29119, 1295, 1294, 7070, 1272, 25975, 1404, 1303, 1288, 1001, 4973, 10024, 4017, 1805, 8839, 948	462	459	16792	3009063558083160	1.22256e+11	6.11285e+09	6.03378e+09
GOTERM_BP_DIRECT	GO:0006508~proteolysis	38	6713780918727910	4.71755e+08	2191, 28919, 28938, 28817, 8038, 64699, 28816, 28813, 176, 10537, 1675, 1179, 4323, 4225, 22802, 64066, 9635, 6422, 11174, 222643, 29953, 28903, 79148, 28883, 27299, 5126, 4312, 9507, 4973, 4314, 5328, 7804, 4317, 629, 4318, 64063, 92949, 4319	462	500	16792	2.76232e+16	1.16705e+12	3.89041e+10	3.84009e+10
GOTERM_BP_DIRECT	GO:0030199~collagen fibril organization	11	1.94346e+16	6.86974e+07	176, 1303, 1301, 7146, 1278, 1277, 7148, 4017, 1805, 9509, 1290	462	39	16792	1025152625152620	1.69943e+12	4.24893e+09	4.19398e+10
GOTERM_BP_DIRECT	GO:0006898~receptor-mediated endocytosis	21	3.71025e+16	2.05432e+09	286133, 28919, 28938, 28817, 64699, 3043, 3494, 28903, 28816, 28813, 155, 283316, 3512, 3039, 28883, 6678, 4973, 4017, 7804, 948, 2209	462	186	16792	4103616813294230	5.08109e+11	8.87147e+10	8.75672e+10
GOTERM_BP_DIRECT	GO:0015701~bicarbonate transport	11	1.94346e+16	2.37082e+09	1811, 760, 8671, 762, 3039, 766, 3043, 759, 1836, 57282, 83959	462	44	16792	9086580086580080	5.8637e+11	8.87147e+10	8.75672e+10
GOTERM_BP_DIRECT	GO:0001503~ossification	14	2.4735e+16	2.51012e+09	7123, 6781, 6696, 285313, 25884, 3381, 1290, 596, 653, 1301, 6678, 1836, 4318, 8519	462	80	16792	636060606060606	6.2081e+11	8.87147e+10	8.75672e+10
GOTERM_BP_DIRECT	GO:0030198~extracellular matrix organization	21	3.71025e+16	4.81292e+08	25903, 22801, 6696, 5212, 4982, 1295, 1294, 1282, 25975, 3381, 1290, 176, 1404, 1301, 25890, 1278, 1288, 633, 1277, 6678, 4237	462	196	16792	3894248608534320	0.0011900068725323454	1.48839e+12	1.46914e+12
GOTERM_BP_DIRECT	GO:0035987~endodermal cell differentiation	8	1.41343e+16	6.19338e+08	1303, 3624, 1301, 4323, 1295, 1294, 4317, 4318	462	27	16792	1.07693e+16	0.015205677434301235	0.0017024913047527664	0.0016804703986282356
GOTERM_BP_DIRECT	GO:0051552~flavone metabolic process	5	0.88339222614841	8.05114e+09	54600, 54577, 54576, 54575, 10891	462	6	16792	3028860028860020	0.019721540778168567	0.001991852543134011	0.0019660888885744765
GOTERM_BP_DIRECT	GO:0008284~positive regulation of cell proliferation	30	530035335689046	3.80429e+11	11082, 9340, 51085, 374, 80320, 332, 596, 994, 2069, 6469, 3977, 7076, 7472, 8862, 3651, 5455, 6422, 1908, 8061, 2263, 1271, 80310, 3569, 63928, 3589, 2651, 2277, 5764, 1907, 9928	462	466	16792	2339891867788860	0.08982646437351227	0.008556200804521907	0.008445530462668754
GOTERM_BP_DIRECT	GO:0001501~skeletal system development	14	2.4735e+16	1.03161e+12	7004, 4982, 1290, 176, 1404, 651, 1303, 653, 654, 1278, 1277, 145864, 9507, 4318	462	137	16792	3714222517142220	0.22526451821790894	0.02126837136730452	0.020993275213806645
GOTERM_BP_DIRECT	GO:0043434~response to peptide hormone	8	1.41343e+16	1.78601e+12	374, 7076, 5021, 6387, 2069, 1277, 6678, 4747	462	44	16792	6608421881149150	0.35718563956751204	0.03386621010071273	0.033428166962789205
GOTERM_BP_DIRECT	GO:0051216~cartilage development	9	1.59011e+16	1.97127e+12	7076, 651, 1116, 7474, 5396, 653, 654, 25884, 23213	462	59	16792	5544353951133610	0.385987649903185	0.03386621010071273	0.033428166962789205
GOTERM_BP_DIRECT	GO:0030324~lung development	10	176678445229682	2.28649e+11	7472, 1116, 7474, 4323, 5764, 6469, 6678, 2263, 10630, 9509	462	76	16792	4782410571884250	0.43206190123456556	0.03386621010071273	0.033428166962789205
GOTERM_BP_DIRECT	GO:0022617~extracellular matrix disassembly	10	176678445229682	2.28649e+11	176, 7076, 6696, 4323, 4312, 9507, 4314, 4317, 4318, 4319	462	76	16792	4782410571884250	0.43206190123456556	0.03386621010071273	0.033428166962789205
GOTERM_BP_DIRECT	GO:1902476~chloride transmembrane transport	11	1.94346e+16	2.3271e+12	1811, 22802, 2566, 54831, 9635, 1179, 266675, 203859, 56923, 1836, 57030	462	93	16792	4299027137736810	0.4377409379372813	0.03386621010071273	0.033428166962789205
GOTERM_BP_DIRECT	GO:0051781~positive regulation of cell division	8	1.41343e+16	2.73072e+12	80310, 346389, 2069, 3553, 2277, 5764, 6469, 2263	462	47	16792	6.18661e+16	0.49118569262685396	0.037532216098630375	0.03704675493648155
GOTERM_BP_DIRECT	GO:0007204~positive regulation of cytosolic calcium ion concentration	13	2.29682e+16	3.2457e+11	5030, 5021, 5729, 111, 1237, 553, 51196, 2587, 1907, 5028, 948, 56923, 4988	462	134	16792	3526135555986300	0.5520688982111185	0.042262395181368095	0.04171575142801167
GOTERM_BP_DIRECT	GO:0071560~cellular response to transforming growth factor beta stimulus	8	1.41343e+16	3.55787e+12	50507, 7472, 80310, 7123, 7474, 1277, 6422, 10891	462	49	16792	5934093117766580	0.585372434715405	0.04371997085134275	0.043154474057792644
GOTERM_BP_DIRECT	GO:0006814~sodium ion transport	10	176678445229682	3.71107e+12	8671, 11280, 477, 10050, 6332, 6335, 246213, 60482, 57282, 83959	462	81	16792	4487200042755590	0.6007988247068745	0.04371997085134275	0.043154474057792644
GOTERM_BP_DIRECT	GO:0051453~regulation of intracellular pH	7	1.23675e+16	4.01003e+11	1811, 760, 8671, 6549, 1836, 57282, 83959	462	36	16792	7067340067340060	0.6292696716743131	0.045094608705140565	0.044511331632155725
GOTERM_BP_DIRECT	GO:0006956~complement activation	10	176678445229682	6.31392e+10	28919, 28817, 28938, 730, 1675, 28883, 28903, 28816, 629, 28813	462	87	16792	4177737970841410	0.7904006655913134	0.06791583290788424	0.0670373742769011
GOTERM_BP_DIRECT	GO:0052695~cellular glucuronidation	5	0.88339222614841	7.84831e+11	79799, 54600, 54577, 54576, 54575	462	16	16792	1.13582e+16	0.8566453678571124	0.08090297637385528	0.07985653528898731
GOTERM_BP_DIRECT	GO:2001030~negative regulation of cellular glucuronidation	4	0.7067137809187279	0.0010386367297148908	54600, 54577, 54576, 54575	462	8	16792	1.81732e+16	0.9235350358396579	0.09883027958902461	0.09755195746014475
GOTERM_BP_DIRECT	GO:1904224~negative regulation of glucuronosyltransferase activity	4	0.7067137809187279	0.0010386367297148908	54600, 54577, 54576, 54575	462	8	16792	1.81732e+16	0.9235350358396579	0.09883027958902461	0.09755195746014475
GOTERM_BP_DIRECT	GO:0030336~negative regulation of cell migration	10	176678445229682	0.001193265143404133	596, 6781, 6422, 23671, 5764, 6469, 9370, 23213, 7070, 8519	462	95	16792	3.82593e+16	0.9478640583357684	0.10894217644936208	0.10753306179844065
GOTERM_BP_DIRECT	GO:0006730~one-carbon metabolic process	6	1.06007e+16	0.00123297531955624	760, 25902, 762, 23382, 766, 759	462	30	16792	726926406926407	0.9527481281511675	0.10894217644936208	0.10753306179844065
GOTERM_BP_DIRECT	GO:0050776~regulation of immune response	14	2.4735e+16	0.0012944020614465764	28919, 28938, 28817, 28903, 28816, 28813, 54210, 2214, 1278, 1277, 28883, 11126, 2209, 8519	462	178	16792	2858699353081370	0.959417772516232	0.11042588620754586	0.10899758048457034
GOTERM_BP_DIRECT	GO:0007067~mitotic nuclear division	17	3.00353e+16	0.001420058826218087	9212, 1063, 9088, 22974, 990, 332, 221150, 55165, 994, 253012, 983, 54478, 54443, 899, 83540, 113130, 11004	462	248	16792	2491481636642920	0.9702736789082184	0.11710751786878491	0.1155927884541523
GOTERM_BP_DIRECT	GO:0052697~xenobiotic glucuronidation	4	0.7067137809187279	0.0015262961348621001	54600, 54577, 54576, 54575	462	9	16792	1.61539e+16	0.9771531325637077	0.11738940525885011	0.11587102976641551
GOTERM_BP_DIRECT	GO:0045922~negative regulation of fatty acid metabolic process	4	0.7067137809187279	0.0015262961348621001	54600, 54577, 54576, 54575	462	9	16792	1.61539e+16	0.9771531325637077	0.11738940525885011	0.11587102976641551
GOTERM_BP_DIRECT	GO:0001659~temperature homeostasis	5	0.88339222614841	0.0015658247265731826	155, 1149, 1907, 10891, 153	462	19	16792	9564821143768510	0.9792847767975904	0.11738940525885011	0.11587102976641551
GOTERM_BP_DIRECT	GO:0071230~cellular response to amino acid stimulus	7	1.23675e+16	0.0017145015178189665	80310, 1278, 1288, 1277, 1282, 64506, 1290	462	47	16792	5.41328e+16	0.9856688114215005	0.1247551986789448	0.12314155019158578
GOTERM_BP_DIRECT	GO:0007267~cell-cell signaling	17	3.00353e+16	0.0018154845718961045	7472, 8840, 1908, 2263, 29953, 153, 374, 155, 3624, 651, 3589, 2069, 3553, 6469, 9518, 8839, 56923	462	254	16792	2.43263e+16	0.9888419146987929	0.12832882373917034	0.12666895213057963
GOTERM_BP_DIRECT	GO:0007019~microtubule depolymerization	4	0.7067137809187279	0.002136176524829921	81551, 9928, 146909, 11004	462	10	16792	1.45385e+16	0.9949610296556927	0.14680279784525624	0.14490397426762963
GOTERM_BP_DIRECT	GO:0010628~positive regulation of gene expression	17	3.00353e+16	0.002491939930898901	4593, 5354, 130497, 9314, 5455, 2053, 1272, 3624, 3569, 51471, 983, 3553, 1001, 128239, 6424, 6556, 54997	462	262	16792	2.35835e+16	0.9979145146164624	0.1666232267309157	0.16446803543932745
GOTERM_BP_DIRECT	GO:0052696~flavonoid glucuronidation	5	0.88339222614841	0.0027689209978698968	79799, 54600, 54577, 54576, 54575	462	22	16792	8260527351436440	0.9989508889332335	0.17921338743421505	0.17689534846982743
GOTERM_BP_DIRECT	GO:0048016~inositol phosphate-mediated signaling	4	0.7067137809187279	0.00287772159433646	51196, 1908, 1907, 56923	462	11	16792	1.32168e+16	0.9991990778967698	0.17921338743421505	0.17689534846982743
GOTERM_BP_DIRECT	GO:0034097~response to cytokine	7	1.23675e+16	0.0028975487054844792	7076, 596, 5021, 3651, 6678, 8061, 3977	462	52	16792	4892773892773890	0.9992375252717258	0.17921338743421505	0.17689534846982743
GOTERM_BP_DIRECT	GO:0006955~immune response	23	4063604240282680	0.0031122758317185077	28919, 28938, 28817, 6387, 8862, 11251, 4982, 3494, 28903, 28816, 28813, 3569, 1237, 2214, 3512, 730, 654, 3553, 27299, 28883, 6556, 948, 2209	462	421	16792	1985665957162390	0.999552474586171	0.1877992782358924	0.1853701849038194
GOTERM_BP_DIRECT	GO:0032467~positive regulation of cytokinesis	6	1.06007e+16	0.003222486069301593	9212, 990, 994, 1894, 9928, 117194	462	37	16792	5893997893997890	0.9996595709151762	0.18981977465362243	0.1873645471722498
GOTERM_BP_DIRECT	GO:0032230~positive regulation of synaptic transmission, GABAergic	4	0.7067137809187279	0.003759318121385883	760, 5021, 766, 22871	462	12	16792	1.21154e+16	0.9999102137612986	0.21629193098392266	0.21349429889358898
GOTERM_BP_DIRECT	GO:0042493~response to drug	18	3180212014134270	0.004524860546515218	5021, 11280, 3651, 6422, 4982, 8061, 1063, 3624, 3569, 596, 983, 1277, 1001, 117, 5764, 10891, 9429, 7804	462	304	16792	2.15208e+16	0.9999865953438758	0.2544205680017875	0.2511297603315946
GOTERM_BP_DIRECT	GO:0071456~cellular response to hypoxia	9	1.59011e+16	0.004892102448042636	596, 6781, 1179, 5366, 6422, 5764, 10891, 5105, 64506	462	96	16792	3.40747e+16	0.9999946196819759	0.2689569212546107	0.2654780928471137
GOTERM_BP_DIRECT	GO:0043408~regulation of MAPK cascade	6	1.06007e+16	0.005065715853943923	3624, 651, 653, 654, 4653, 9518	462	41	16792	5.31897e+16	0.9999965058900563	0.27244741353602747	0.26892343728980567
GOTERM_BP_DIRECT	GO:0060348~bone development	6	1.06007e+16	0.005623244410814109	6781, 1101, 6678, 4653, 2263, 23213	462	42	16792	5192331478045760	0.9999991268591508	0.2954600217997603	0.2916383885347675
GOTERM_BP_DIRECT	GO:0006958~complement activation, classical pathway	9	1.59011e+16	0.005884680459922092	28919, 28817, 28938, 730, 28883, 3494, 28903, 28816, 28813	462	99	16792	3.30421e+16	0.9999995444247376	0.2954600217997603	0.2916383885347675
GOTERM_BP_DIRECT	GO:0031069~hair follicle morphogenesis	5	0.88339222614841	0.005962852178931335	596, 25928, 6469, 2263, 6615	462	27	16792	6730800064133390	0.9999996249678949	0.2954600217997603	0.2916383885347675
GOTERM_BP_DIRECT	GO:0032461~positive regulation of protein oligomerization	4	0.7067137809187279	0.00597130197655134	3512, 5366, 4312, 4314	462	14	16792	1.03847e+16	0.9999996327725733	0.2954600217997603	0.2916383885347675
GOTERM_BP_DIRECT	GO:0042060~wound healing	8	1.41343e+16	0.006366109781911805	7076, 3569, 7474, 2069, 1001, 6678, 6556, 4988	462	80	16792	3.63463e+16	0.9999998625632085	0.30881873726372167	0.304824315439777
GOTERM_BP_DIRECT	GO:0050900~leukocyte migration	10	176678445229682	0.006494236469228253	54210, 1278, 6401, 1277, 57126, 4312, 4973, 4318, 23657, 8140	462	122	16792	2.97921e+16	0.9999999001042416	0.30897578893982114	0.30497933572798835
GOTERM_BP_DIRECT	GO:0007218~neuropeptide signaling pathway	9	1.59011e+16	0.006626843074895239	2587, 11251, 4852, 4886, 53831, 4888, 56923, 4988, 22986	462	101	16792	3.23878e+16	0.9999999281994625	0.3093360333451098	0.3053349205451731
GOTERM_BP_DIRECT	GO:0051965~positive regulation of synapse assembly	7	1.23675e+16	0.006958582322530619	9378, 5021, 7058, 23284, 22871, 84189, 147381	462	62	16792	4103616813294230	0.9999999685765009	0.3159286298259435	0.311842244961582
GOTERM_BP_DIRECT	GO:0000082~G1/S transition of mitotic cell cycle	9	1.59011e+16	0.007023473985621217	6241, 55388, 990, 3624, 983, 23594, 128239, 113130, 9088	462	102	16792	3207028265851790	0.9999999732674009	0.3159286298259435	0.311842244961582
GOTERM_BP_DIRECT	GO:2000310~regulation of N-methyl-D-aspartate selective glutamate receptor activity	4	0.7067137809187279	0.007313728875078052	9378, 10891, 22871, 4988	462	15	16792	9692352092352090	0.9999999870303983	0.316738074721357	0.3126412200766184
GOTERM_BP_DIRECT	GO:0032270~positive regulation of cellular protein metabolic process	4	0.7067137809187279	0.007313728875078052	3624, 9314, 9370, 29128	462	15	16792	9692352092352090	0.9999999870303983	0.316738074721357	0.3126412200766184
GOTERM_BP_DIRECT	GO:0007586~digestion	7	1.23675e+16	0.007517498627444447	2169, 2587, 90226, 57016, 10891, 4225, 4852	462	63	16792	4038480038480030	0.9999999921953822	0.316738074721357	0.3126412200766184
GOTERM_BP_DIRECT	GO:0008015~blood circulation	6	1.06007e+16	0.007553575751236889	6387, 1908, 4852, 4973, 4886, 4888	462	45	16792	4846176046176040	0.9999999928666349	0.316738074721357	0.3126412200766184
GOTERM_BP_DIRECT	GO:0001649~osteoblast differentiation	9	1.59011e+16	0.00787021317074689	22801, 651, 6696, 654, 1277, 6422, 4653, 6615, 3381	462	104	16792	3145354645354640	0.9999999967607754	0.32451512307379676	0.3203176760493984
GOTERM_BP_DIRECT	GO:0007187~G-protein coupled receptor signaling pathway, coupled to cyclic nucleotide second messenger	6	1.06007e+16	0.008288098498274717	155, 1268, 11251, 4852, 4886, 4988	462	46	16792	4740824392998300	0.9999999988576758	0.3323265778422869	0.3280280934077869
GOTERM_BP_DIRECT	GO:0038096~Fc-gamma receptor signaling pathway involved in phagocytosis	10	176678445229682	0.008378482594828231	28919, 28817, 28938, 2214, 196051, 28883, 28903, 28816, 2209, 28813	462	127	16792	286191498789924	0.9999999990882819	0.3323265778422869	0.3280280934077869
GOTERM_BP_DIRECT	GO:0071773~cellular response to BMP stimulus	5	0.88339222614841	0.008729085730155187	8929, 654, 6422, 81792, 55273	462	30	16792	6057720057720050	0.999999999619892	0.3323265778422869	0.3280280934077869
GOTERM_BP_DIRECT	GO:0008217~regulation of blood pressure	7	1.23675e+16	0.008731296507578274	477, 1278, 4852, 4886, 29953, 3043, 2053	462	65	16792	3.91422e+16	0.9999999996219836	0.3323265778422869	0.3280280934077869
GOTERM_BP_DIRECT	GO:0051384~response to glucocorticoid	7	1.23675e+16	0.008731296507578274	374, 3569, 596, 654, 3651, 6678, 9370	462	65	16792	3.91422e+16	0.9999999996219836	0.3323265778422869	0.3280280934077869
GOTERM_BP_DIRECT	GO:0007166~cell surface receptor signaling pathway	16	2.82686e+16	0.008961962064297748	5021, 7102, 1908, 9340, 3624, 23284, 23495, 117, 1907, 5028, 4886, 11126, 4888, 948, 3977, 8519	462	274	16792	2.12241e+16	0.9999999997874499	0.335937790107161	0.33159259637901667
GOTERM_BP_DIRECT	GO:0007200~phospholipase C-activating G-protein coupled receptor signaling pathway	7	1.23675e+16	0.009388076958624307	5030, 51196, 2587, 5028, 53831, 56923, 4988	462	66	16792	3854912764003670	0.9999999999266526	0.3466582447109931	0.3421743870591128
GOTERM_CC_DIRECT	GO:0005578~proteinaceous extracellular matrix	43	7597173144876320	0.000160607	25903, 653808, 7146, 7148, 256691, 176, 1116, 10417, 1278, 633, 145864, 6469, 4147, 3730, 81792, 50859, 7076, 7472, 7474, 115908, 8840, 5212, 6422, 11174, 4982, 1290, 1404, 79148, 1301, 1288, 1101, 6678, 4312, 4653, 9507, 4314, 1805, 8839, 4317, 4318, 92949, 4319, 9509	492	268	18224	5943089430894300	0.0539641	0.0539641	0.00520368
GOTERM_CC_DIRECT	GO:0005615~extracellular space	89	1.57244e+16	4.55878	2191, 7123, 100506013, 22871, 257240, 10417, 3512, 1179, 2069, 3553, 6469, 6424, 255738, 116173, 115908, 6401, 8862, 1908, 4982, 1472, 3494, 23213, 6282, 80310, 1469, 760, 1303, 3569, 56265, 2277, 6678, 4653, 1907, 9507, 4852, 4017, 151176, 80274, 6691, 6696, 25928, 9723, 90226, 7148, 25884, 3381, 3814, 374, 651, 1116, 1675, 653, 654, 1278, 2641, 1277, 145864, 646627, 4225, 3730, 9518, 50859, 707…	492	1347	18224	2.44738e+16	15294.4	765.874	738.522
GOTERM_CC_DIRECT	GO:0005576~extracellular region	99	1.74912e+16	0.849754	25903, 100506013, 285313, 3512, 633, 6469, 7058, 9635, 1908, 4982, 3494, 222008, 2162, 28903, 2277, 1907, 9507, 4852, 57758, 9509, 90226, 8038, 3381, 3814, 389658, 651, 653, 654, 9518, 7472, 7076, 7474, 6387, 6422, 389376, 2980, 9370, 1404, 23671, 4237, 5328, 64063, 84570, 28938, 28817, 7123, 3043, 28816, 28813, 3039, 2069, 3553, 6424, 8862, 375704, 338645, 80310, 1303, 3569, 1301, 283316, 27299,…	492	1610	18224	2.27765e+16	2872.37	951.725	917.735
GOTERM_CC_DIRECT	GO:0031012~extracellular matrix	31	5477031802120140	512604	7123, 653808, 7148, 1282, 3381, 176, 1278, 633, 1277, 4323, 4147, 81792, 50859, 7472, 64066, 7058, 6422, 1295, 2263, 1294, 1290, 1404, 1303, 25890, 4312, 4653, 9507, 4017, 1805, 4317, 4319	492	296	18224	3879257306086570	1.72235e+09	4.30587e+06	4.15209e+07
GOTERM_CC_DIRECT	GO:0005887~integral component of plasma membrane	77	1.36042e+16	4.78108e+06	5021, 10050, 266675, 22871, 1261, 23601, 27328, 153, 1811, 155, 553, 54831, 1179, 2587, 23284, 2069, 57863, 117, 4323, 4886, 4888, 253559, 10894, 54716, 5030, 286133, 22802, 9635, 196051, 4982, 29953, 9153, 9076, 8140, 23657, 1268, 23495, 6556, 5028, 4973, 53831, 60482, 2838, 80031, 8671, 4593, 340273, 7102, 6335, 57282, 28231, 1237, 2523, 2566, 116511, 4225, 84189, 10630, 1836, 4988, 3977, 9378,…	492	1415	18224	2.01564e+16	1.60644e+09	3.21289e+09	3.09814e+09
GOTERM_CC_DIRECT	GO:0005886~plasma membrane	160	2826855123674910	3.04735e+08	84281, 5021, 6476, 5145, 130399, 203859, 22871, 9340, 23601, 2823, 111, 202374, 2788, 477, 84962, 1179, 57863, 117, 6469, 4323, 139411, 54997, 253559, 255738, 10894, 5030, 22801, 22802, 6003, 9635, 6401, 4982, 196051, 23213, 222008, 28903, 8140, 760, 27132, 762, 2675, 54769, 4973, 5028, 53831, 60482, 2838, 113130, 8671, 11280, 8038, 1087, 145270, 1756, 1237, 2566, 57761, 116511, 83259, 57126, 103…	492	4121	18224	1.43812e+16	1.02386e+12	1.70652e+11	1.64557e+10
GOTERM_CC_DIRECT	GO:0005581~collagen trimer	14	2.4735e+16	1.07938e+10	7076, 115908, 9370, 1294, 1290, 1303, 1301, 1278, 1288, 1277, 4312, 948, 4317, 84570	492	92	18224	5636620714033220	3.62607e+11	5.18104e+10	4.99601e+10
GOTERM_CC_DIRECT	GO:0005788~endoplasmic reticulum lumen	17	3.00353e+16	6.67293e+10	7474, 1295, 1294, 1282, 1290, 80310, 283208, 1303, 1301, 1278, 1288, 2641, 1277, 6469, 60681, 92949, 84570	492	192	18224	3.27964e+16	0.022172286309873335	0.0027268392502280882	0.0026294521341485135
GOTERM_CC_DIRECT	GO:0009986~cell surface	32	5.65371e+16	7.30403e+10	2191, 11141, 22871, 23601, 1756, 374, 633, 117, 6469, 8406, 6424, 84189, 137970, 255738, 9378, 286133, 7474, 6422, 9370, 80328, 2263, 23213, 23657, 81501, 762, 51330, 5764, 6678, 5028, 5328, 80274, 948	492	542	18224	2.1869e+16	0.024243732382394523	0.0027268392502280882	0.0026294521341485135
GOTERM_CC_DIRECT	GO:0005604~basement membrane	10	176678445229682	2.68595e+11	176, 7076, 7058, 4147, 5764, 6678, 4017, 1294, 1282, 25975	492	79	18224	4688689924873930	0.08630651614032847	0.009024799833836278	0.00870248555405641
GOTERM_CC_DIRECT	GO:0016324~apical plasma membrane	20	353356890459364	3.65789e+11	5030, 50507, 22802, 5593, 5021, 6781, 6476, 10050, 7070, 9076, 1271, 8140, 3814, 1811, 762, 5028, 11178, 3778, 948, 54716	492	291	18224	2.54575e+16	0.11567219661151518	0.011173180241960198	0.010774138090461618
GOTERM_CC_DIRECT	GO:0000775~chromosome, centromeric region	8	1.41343e+16	8.14494e+10	55355, 332, 1058, 83540, 1063, 113130, 79075, 11004	492	57	18224	5198687776351440	0.23950172320690621	0.022805826782385304	0.021991332968728686
GOTERM_CC_DIRECT	GO:0031225~anchored component of membrane	10	176678445229682	0.003493642767286092	762, 5067, 2675, 57126, 646627, 1087, 133121, 1272, 1271, 154064	492	113	18224	3.27793e+16	0.6914647837287108	0.090297228446779	0.08707232743082259
GOTERM_CC_DIRECT	GO:0031988~membrane-bounded vesicle	4	0.7067137809187279	0.005669561588974695	6696, 653, 654, 3381	492	14	18224	1.0583e+16	0.8519778526550982	0.13606947813539266	0.1312098539162715
GOTERM_CC_DIRECT	GO:0016021~integral component of membrane	165	2.91519e+16	0.007246894643106078	5021, 100506013, 6476, 203859, 1580, 9340, 23601, 2823, 111, 596, 116135, 477, 23284, 117, 4323, 92736, 139411, 253559, 10894, 5030, 6401, 196051, 222643, 2681, 222008, 9076, 8140, 762, 284723, 9507, 4973, 60482, 2838, 8671, 4593, 7102, 10350, 8038, 25840, 1087, 64699, 145270, 23302, 23544, 374, 2566, 253012, 79799, 116511, 83259, 51301, 10351, 4225, 387914, 8708, 4988, 10630, 3778, 2209, 6263, 9…	492	5163	18224	1.18375e+16	0.9131716758987798	0.1547463750603274	0.14921971880817286
GOTERM_CC_DIRECT	GO:0030424~axon	14	2.4735e+16	0.007368875002872734	11075, 11141, 2899, 760, 3738, 2566, 81551, 1268, 23284, 1496, 60482, 253559, 7804, 4747	492	222	18224	2.3359e+16	0.9166835706765851	0.1547463750603274	0.14921971880817286
GOTERM_MF_DIRECT	GO:0004222~metalloendopeptidase activity	19	3356890459363950	784415	2191, 22802, 64066, 9635, 8038, 11174, 79148, 1179, 27299, 4323, 4312, 4225, 9507, 4314, 81792, 4317, 4318, 9509, 4319	442	113	16881	6421715452688900	4.96534e+08	4.96534e+08	4.86337e+07
GOTERM_MF_DIRECT	GO:0005201~extracellular matrix structural constituent	13	2.29682e+16	1.42112e+09	7148, 1282, 1290, 176, 1404, 1116, 1301, 1278, 1288, 633, 1277, 145864, 3730	442	67	16881	7410447761194020	8.99526e+10	4.49783e+10	4.40546e+10
GOTERM_MF_DIRECT	GO:0004252~serine-type endopeptidase activity	21	3.71025e+16	1.30293e+11	2191, 28919, 28938, 28817, 64699, 28903, 28816, 28813, 1675, 28883, 4323, 5126, 4312, 4314, 5328, 255738, 629, 4317, 4318, 64063, 4319	442	255	16881	314524886877828	0.008213656481395049	0.0027491735607661177	0.0026927134402448543
GOTERM_MF_DIRECT	GO:0005125~cytokine activity	16	2.82686e+16	6.10033e+10	7076, 7472, 7474, 6696, 4982, 9370, 374, 3624, 651, 3569, 3589, 653, 654, 3553, 9518, 116173	442	176	16881	3.47203e+16	0.037880171508173355	0.009653774089880898	0.009455513326581606
GOTERM_MF_DIRECT	GO:0003823~antigen binding	12	2.12014e+16	7.85568e+10	28919, 28817, 10417, 28938, 3512, 28883, 80328, 3494, 28903, 28816, 154064, 28813	442	103	16881	4449589245705750	0.04851218331604834	0.00969317775014663	0.009494107748958784
GOTERM_MF_DIRECT	GO:0008083~growth factor activity	15	265017667844523	9.18785e+10	7076, 346389, 6387, 374, 80310, 3624, 651, 3569, 3589, 653, 654, 2069, 2277, 5764, 9518	442	162	16881	3536324786324780	0.05650266469856857	0.00969317775014663	0.009494107748958784
GOTERM_MF_DIRECT	GO:0005179~hormone activity	11	1.94346e+16	1.70551e+12	3624, 100506013, 6781, 2641, 90226, 8862, 1908, 1907, 2980, 9370, 151176	442	94	16881	4469312602291320	0.10234381916153379	0.01542270697104884	0.015105968913191596
GOTERM_MF_DIRECT	GO:0005509~calcium ion binding	36	636042402826855	2.9866e+10	7123, 11240, 28513, 27328, 27306, 176, 23284, 83259, 6469, 4323, 4147, 85477, 54997, 50859, 6263, 9378, 64066, 6286, 7058, 9833, 23213, 25975, 6282, 79148, 114780, 63928, 1001, 6678, 4312, 60681, 4314, 80274, 57758, 7804, 4317, 4319	442	717	16881	1917605407145150	0.17227972113321488	0.02363147155084087	0.02314614907033387
GOTERM_MF_DIRECT	GO:0005254~chloride channel activity	8	1.41343e+16	4.85609e+12	1811, 22802, 2566, 54831, 9635, 1179, 266675, 1836	442	54	16881	5658119658119650	0.264691313390396	0.034154469591043395	0.033453034986488
GOTERM_MF_DIRECT	GO:0005229~intracellular calcium activated chloride channel activity	5	0.88339222614841	6.5146e+11	22802, 9635, 1179, 203859, 56923	442	16	16881	1.19351e+16	0.3380123130643815	0.04123739421609177	0.040390496704544865
GOTERM_MF_DIRECT	GO:0008237~metallopeptidase activity	9	1.59011e+16	0.0012367134362950979	56265, 8038, 11174, 9507, 4314, 29953, 4318, 92949, 9509	442	81	16881	4243589743589740	0.5431152366156559	0.07116723683407246	0.06970566640936007
GOTERM_MF_DIRECT	GO:0042923~neuropeptide binding	5	0.88339222614841	0.0015965152264430672	2587, 11251, 117, 117194, 4988	442	20	16881	9548076923076920	0.6362911930669202	0.08421617819487179	0.0824866200328918
GOTERM_MF_DIRECT	GO:0005215~transporter activity	14	2.4735e+16	0.002576499557496051	6581, 10350, 123264, 28231, 10349, 1811, 27132, 343, 2169, 9429, 6017, 10351, 6556, 60482	442	202	16881	2.64699e+16	0.8046629739444093	0.12545570922269234	0.12287920966519628
GOTERM_MF_DIRECT	GO:0008201~heparin binding	12	2.12014e+16	0.0032544368957867554	7123, 25890, 7058, 8840, 6422, 7148, 26577, 5764, 3730, 2263, 8839, 84570	442	160	16881	2864423076923070	0.8729809255213531	0.14714703964521544	0.14412506252769916
GOTERM_MF_DIRECT	GO:0050840~extracellular matrix binding	5	0.88339222614841	0.004353744732505379	25903, 1301, 6696, 633, 6678	442	26	16881	7344674556213010	0.9368307200434101	0.183728027711727	0.17995478227688902
GOTERM_MF_DIRECT	GO:0004089~carbonate dehydratase activity	4	0.7067137809187279	0.005200635060009225	760, 762, 766, 759	442	14	16881	1.09121e+16	0.9631386624052982	0.20575012456161498	0.20152460857535748
GOTERM_MF_DIRECT	GO:0042626~ATPase activity, coupled to transmembrane movement of substances	6	1.06007e+16	0.005586334900446242	10349, 340273, 10350, 9429, 10351, 150000	442	44	16881	5208041958041950	0.971162077087447	0.20800882305779242	0.20373691989862763
GOTERM_MF_DIRECT	GO:0008559~xenobiotic-transporting ATPase activity	3	0.5300353356890459	0.00646221548397483	340273, 9429, 10351	442	5	16881	2.29154e+16	0.9834911178773792	0.21668998788058885	0.21223979855602698
GOTERM_MF_DIRECT	GO:0015020~glucuronosyltransferase activity	5	0.88339222614841	0.006504122858975021	79799, 54600, 54577, 54576, 54575	442	29	16881	6584880636604770	0.983926080133763	0.21668998788058885	0.21223979855602698
GOTERM_MF_DIRECT	GO:0016758~transferase activity, transferring hexosyl groups	5	0.88339222614841	0.0073527330275180505	79799, 54600, 54577, 54576, 2681	442	30	16881	6365384615384610	0.9906415461128601	0.2327140003209463	0.22793472385305957
GOTERM_MF_DIRECT	GO:0042803~protein homodimerization activity	31	5477031802120140	0.009946572108369628	2191, 25902, 2053, 1063, 27306, 51085, 146556, 155, 332, 596, 3512, 1894, 54577, 54576, 57863, 54575, 54997, 253559, 7153, 5593, 63951, 9370, 2263, 6282, 1149, 54600, 3248, 2277, 9429, 6556, 151176	442	730	16881	1.62187e+16	0.998213866492239	0.29981810212371307	0.29366070034234143

## Sheet: path
Category	Term	Name	Count	%	PValue	Genes	List Total	Pop Hits	Pop Total	Fold Enrichment	Bonferroni	Benjamini	FDR
KEGG_PATHWAY	hsa04512:ECM-receptor interaction	ECM-receptor interaction	13	2.29682e+16	1.02517e+11	22801, 6696, 7058, 7148, 1282, 3381, 1290, 1301, 1278, 1288, 1101, 1277, 948	209	87	6879	4918165319254240	0.0020993942570659563	0.0021015903019148264	0.001958067061784058
KEGG_PATHWAY	hsa03320:PPAR signaling pathway	PPAR signaling pathway	10	176678445229682	1.65832e+12	2169, 6258, 5346, 28965, 4312, 5105, 9370, 4973, 6319, 948	209	67	6879	4912518745983000	0.0334268357431331	0.016997731956629313	0.015836911237639997
KEGG_PATHWAY	hsa04924:Renin secretion	Renin secretion	9	1.59011e+16	6.30242e+11	155, 111, 22802, 5593, 9635, 1179, 117, 3778, 153	209	64	6879	4628513755980860	0.12123723860656632	0.04306652771447113	0.04012539899250725
KEGG_PATHWAY	hsa04970:Salivary secretion	Salivary secretion	10	176678445229682	0.0010865091888795598	6263, 155, 1469, 111, 5593, 477, 54831, 1472, 3778, 153	209	86	6879	3.82719e+16	0.1997695040819617	0.05254117040871801	0.04895299291739093
KEGG_PATHWAY	hsa04974:Protein digestion and absorption	Protein digestion and absorption	10	176678445229682	0.001281491961188244	1303, 1301, 477, 1278, 1288, 1277, 4225, 1294, 1282, 1290	209	88	6879	3.74021e+16	0.23116148398630976	0.05254117040871801	0.04895299291739093
KEGG_PATHWAY	hsa00140:Steroid hormone biosynthesis	Steroid hormone biosynthesis	8	1.41343e+16	0.0016957653189455146	79799, 54600, 54577, 54576, 54575, 6820, 3284, 3294	209	58	6879	4539844910080840	0.29384955908824517	0.05793864839730508	0.05398186265309888
KEGG_PATHWAY	hsa05204:Chemical carcinogenesis	Chemical carcinogenesis	9	1.59011e+16	0.0027324744823324534	79799, 54600, 125, 54577, 126, 54576, 54575, 6799, 2949	209	80	6879	3.70281e+16	0.429318474484804	0.07255758266071331	0.06760243067412801
KEGG_PATHWAY	hsa00040:Pentose and glucuronate interconversions	Pentose and glucuronate interconversions	6	1.06007e+16	0.0028659713699486903	79799, 54600, 54577, 54576, 57016, 54575	209	33	6879	5984341017833840	0.4447671238496488	0.07255758266071331	0.06760243067412801
KEGG_PATHWAY	hsa05144:Malaria	Malaria	7	1.23675e+16	0.0033598615143865533	3569, 3039, 7058, 6401, 3553, 3043, 948	209	49	6879	4701982228298010	0.4983894701614132	0.07255758266071331	0.06760243067412801
KEGG_PATHWAY	hsa04510:Focal adhesion	Focal adhesion	15	265017667844523	0.003726528828130804	22801, 6696, 7058, 7148, 1282, 3381, 1290, 80310, 596, 1301, 1278, 1288, 1101, 1277, 2277	209	206	6879	2396641427045100	0.5348360594507577	0.07255758266071331	0.06760243067412801
KEGG_PATHWAY	hsa00982:Drug metabolism - cytochrome P450	Drug metabolism - cytochrome P450	8	1.41343e+16	0.004240575255945846	79799, 54600, 125, 54577, 126, 54576, 54575, 2949	209	68	6879	3.87222e+16	0.5815368137931276	0.07255758266071331	0.06760243067412801
KEGG_PATHWAY	hsa04964:Proximal tubule bicarbonate reclamation	Proximal tubule bicarbonate reclamation	5	0.88339222614841	0.0045767062334194	760, 8671, 762, 477, 5105	209	23	6879	7155190347410020	0.6095199271251296	0.07255758266071331	0.06760243067412801
KEGG_PATHWAY	hsa04976:Bile secretion	Bile secretion	8	1.41343e+16	0.0046012125589720634	9971, 760, 111, 343, 8671, 477, 9429, 123264	209	69	6879	3816101518618680	0.6114856985153554	0.07255758266071331	0.06760243067412801
KEGG_PATHWAY	hsa04923:Regulation of lipolysis in adipocytes	Regulation of lipolysis in adipocytes	7	1.23675e+16	0.006551387067725147	155, 111, 5593, 5346, 4852, 4886, 153	209	56	6879	4114234449760760	0.7400986199368638	0.08812267052700158	0.08210453693003562
KEGG_PATHWAY	hsa00980:Metabolism of xenobiotics by cytochrome P450	Metabolism of xenobiotics by cytochrome P450	8	1.41343e+16	0.006762225865331632	79799, 54600, 125, 54577, 126, 54576, 54575, 2949	209	74	6879	3.55826e+16	0.7511648448728798	0.08812267052700158	0.08210453693003562
KEGG_PATHWAY	hsa04972:Pancreatic secretion	Pancreatic secretion	9	1.59011e+16	0.006877866967961099	1811, 760, 111, 22802, 8671, 477, 9635, 1179, 3778	209	93	6879	3185213767556720	0.7570340197899474	0.08812267052700158	0.08210453693003562
KEGG_PATHWAY	hsa00053:Ascorbate and aldarate metabolism	Ascorbate and aldarate metabolism	5	0.88339222614841	0.008255248177705874	79799, 54600, 54577, 54576, 54575	209	27	6879	6095162147793720	0.8171976646479048	0.09954858096645318	0.0927501412906954
REACTOME_PATHWAY	R-HSA-1442490:R-HSA-1442490	Collagen degradation	16	2.82686e+16	586957	1295, 1294, 1282, 1290, 1303, 1301, 1278, 1288, 1277, 4323, 4312, 4314, 4317, 4318, 84570, 4319	280	64	9075	8102678571428570	2.42413e+08	2.42413e+08	2.34783e+09
REACTOME_PATHWAY	R-HSA-1650814:R-HSA-1650814	Collagen biosynthesis and modifying enzymes	13	2.29682e+16	7.46133e+08	26577, 1295, 1294, 1282, 1290, 283208, 1303, 1301, 1278, 1288, 1277, 9509, 84570	280	67	9075	62886460554371	3.08106e+11	1.54077e+11	1.49227e+12
REACTOME_PATHWAY	R-HSA-2022090:R-HSA-2022090	Assembly of collagen fibrils and other multimeric structures	10	176678445229682	8.74901e+08	1301, 1278, 1288, 1277, 4314, 1295, 1294, 1282, 4318, 1290	280	46	9075	7045807453416140	0.0036068373634433604	0.0012044472926177694	0.0011665349081043774
REACTOME_PATHWAY	R-HSA-3000178:R-HSA-3000178	ECM proteoglycans	12	2.12014e+16	1.62281e+10	176, 1404, 4593, 1278, 1288, 633, 1277, 7148, 6678, 1282, 3381, 1290	280	75	9075	5185714285714280	0.0066798345328200615	0.001675547524341641	0.001622806318974955
REACTOME_PATHWAY	R-HSA-2168880:R-HSA-2168880	Scavenging of heme from plasma	11	1.94346e+16	4.393e+10	28919, 28817, 28938, 3512, 3039, 28883, 3043, 3494, 28903, 28816, 28813	280	69	9075	5166925465838500	0.01797987447622007	0.003562876786498627	0.0034507281225168306
REACTOME_PATHWAY	R-HSA-1592389:R-HSA-1592389	Activation of Matrix Metalloproteinases	8	1.41343e+16	5.17609e+10	50859, 7076, 4323, 4312, 4314, 4317, 4318, 4319	280	33	9075	7857142857142850	0.021150928176328132	0.003562876786498627	0.0034507281225168306
REACTOME_PATHWAY	R-HSA-1474244:R-HSA-1474244	Extracellular matrix organization	6	1.06007e+16	6.1769e+10	1278, 1288, 1277, 1294, 1282, 1290	280	15	9075	1.29643e+16	0.025188708791822223	0.003644369468855532	0.0035296556599085055
REACTOME_PATHWAY	R-HSA-1247673:R-HSA-1247673	Erythrocytes take up oxygen and release carbon dioxide	5	0.88339222614841	9.75209e+09	760, 762, 3039, 3043, 759	280	9	9075	1800595238095230	0.03947769580388427	0.0050345139489998	0.00487604256561724
REACTOME_PATHWAY	R-HSA-3000171:R-HSA-3000171	Non-integrin membrane-ECM interactions	8	1.41343e+16	1.87888e+12	1756, 9378, 1301, 1278, 1288, 1277, 1282, 1290	280	40	9075	6482142857142850	0.07467032040381838	0.00862198931208919	0.008350594975389045
REACTOME_PATHWAY	R-HSA-1237044:R-HSA-1237044	Erythrocytes take up carbon dioxide and release oxygen	5	0.88339222614841	5.0194e+10	760, 762, 3039, 3043, 759	280	13	9075	1246565934065930	0.18726738162801915	0.02073010624953497	0.02007758474531232
REACTOME_PATHWAY	R-HSA-2214320:R-HSA-2214320	Anchoring fibril formation	5	0.88339222614841	9.12749e+11	1278, 1288, 1277, 1294, 1282	280	15	9075	1.08036e+16	0.3141782044846846	0.033278448856818056	0.03223094320272936
REACTOME_PATHWAY	R-HSA-2029485:R-HSA-2029485	Role of phospholipids in phagocytosis	10	176678445229682	9.66928e+11	28919, 28817, 28938, 2214, 196051, 28883, 28903, 28816, 2209, 28813	280	83	9075	3.90491e+16	0.32936789970202707	0.033278448856818056	0.03223094320272936
REACTOME_PATHWAY	R-HSA-5173214:R-HSA-5173214	O-glycosylation of TSR domain-containing proteins	7	1.23675e+16	0.0011108170349225198	10417, 7058, 11174, 9507, 81792, 92949, 9509	280	39	9075	5.81731e+16	0.36809892729326876	0.035289802724846206	0.03417898568992369
REACTOME_PATHWAY	R-HSA-216083:R-HSA-216083	Integrin cell surface interactions	10	176678445229682	0.0012486767491275467	22801, 6696, 1278, 1288, 1277, 1295, 1294, 1282, 3381, 1290	280	86	9075	3768687707641190	0.4031119709147457	0.03592940608045106	0.03479845625225284
REACTOME_PATHWAY	R-HSA-2029481:R-HSA-2029481	FCGR activation	9	1.59011e+16	0.0013049421094594815	28919, 28817, 28938, 2214, 28883, 28903, 28816, 2209, 28813	280	70	9075	4167091836734690	0.4168396227766751	0.03592940608045106	0.03479845625225284
REACTOME_PATHWAY	R-HSA-1474228:R-HSA-1474228	Degradation of the extracellular matrix	9	1.59011e+16	0.0026242625603932865	176, 6696, 4323, 4312, 9507, 4314, 4317, 4318, 4319	280	78	9075	3.7397e+16	0.6621810051208781	0.06773877734015171	0.06560656400983217
REACTOME_PATHWAY	R-HSA-198933:R-HSA-198933	Immunoregulatory interactions between a Lymphoid and a non-Lymphoid cell	14	2.4735e+16	0.004810320064133794	28919, 28938, 28817, 28903, 28816, 28813, 54210, 2214, 1278, 1277, 28883, 11126, 2209, 8519	280	186	9075	2439516129032250	0.8635034317522617	0.11686248155807392	0.11318400150903045
REACTOME_PATHWAY	R-HSA-1475029:R-HSA-1475029	Reversible hydration of carbon dioxide	4	0.7067137809187279	0.0051461221173387086	760, 762, 766, 759	280	12	9075	1.08036e+16	0.8812620031138859	0.1180749130256048	0.11435826927419351

## Sheet: string
#term ID	term description	observed gene count	background gene count	strength	false discovery rate	matching proteins in your network (labels)
CL:731	Collagen formation, and Molecules associated with elastic fibres	30	128	0.97	2.34e-15	MYOC,FAP,TIMP1,COL1A1,IBSP,WISP1,ADAMTS2,MMP27,COL8A1,MMP10,PCOLCE2,COL1A2,TNFRSF11B,DCSTAMP,MMP3,MMP14,MMP1,COL12A1,SPOCK3,COL11A1,MMP9,PLAU,COL5A2,MFAP2,COL4A1,LOXL2,COL4A6,SPP1,COL25A1,P4HA3
CL:907	mixed, incl. Activation of Matrix Metalloproteinases, and Dissolution of Fibrin Clot	13	40	1.11	2.09e-07	TIMP1,IBSP,MMP27,MMP10,TNFRSF11B,DCSTAMP,MMP3,MMP14,MMP1,SPOCK3,MMP9,PLAU,SPP1
CL:732	Collagen biosynthesis and modifying enzymes, and Elastic fibre formation	17	88	0.89	2.89e-07	MYOC,FAP,COL1A1,WISP1,ADAMTS2,COL8A1,PCOLCE2,COL1A2,COL12A1,COL11A1,COL5A2,MFAP2,COL4A1,LOXL2,COL4A6,COL25A1,P4HA3
CL:12167	mixed, incl. Amplification of signal from unattached kinetochores via a MAD2 inhibitory signal, and chromosome condensation	18	123	0.77	3.45e-06	FAM64A,TROAP,PKMYT1,ANLN,NUF2,CDCA5,MELK,BIRC5,SHCBP1,AURKB,SKA3,CENPA,CENPF,KIF14,CEP55,ECT2,CDK1,HJURP
CL:912	Peptidase M10A, cysteine switch, zinc binding site, and Protease inhibitor I35 (TIMP)	8	15	1.33	1.09e-05	TIMP1,MMP10,MMP3,MMP14,MMP1,SPOCK3,MMP9,SPP1
CL:909	PGBD-like superfamily, and Dissolution of Fibrin Clot	9	26	1.14	2.47e-05	TIMP1,MMP10,MMP3,MMP14,MMP1,SPOCK3,MMP9,PLAU,SPP1
CL:12170	mixed, incl. Amplification of signal from unattached kinetochores via a MAD2 inhibitory signal, and chromosome condensation	16	116	0.74	2.70e-05	FAM64A,PKMYT1,ANLN,NUF2,CDCA5,BIRC5,SHCBP1,AURKB,SKA3,CENPA,CENPF,KIF14,CEP55,ECT2,CDK1,HJURP
CL:12173	Amplification of signal from unattached kinetochores via a MAD2 inhibitory signal, and chromosome condensation	15	110	0.74	5.86e-05	FAM64A,PKMYT1,ANLN,NUF2,CDCA5,BIRC5,SHCBP1,AURKB,SKA3,CENPA,CENPF,KIF14,ECT2,CDK1,HJURP
CL:735	Collagen biosynthesis and modifying enzymes	11	56	0.89	7.93e-05	COL1A1,ADAMTS2,COL8A1,COL1A2,COL12A1,COL11A1,COL5A2,COL4A1,COL4A6,COL25A1,P4HA3
CL:914	Peptidase M10A, cysteine switch, zinc binding site	5	5	1.6	0.00023	TIMP1,MMP10,MMP3,MMP1,MMP9
CL:744	Collagen chain trimerization	7	21	1.12	0.00040	COL1A1,COL8A1,COL1A2,COL12A1,COL5A2,COL4A1,COL4A6
CL:738	Collagen chain trimerization	9	45	0.9	0.00057	COL1A1,COL8A1,COL1A2,COL12A1,COL5A2,COL4A1,COL4A6,COL25A1,P4HA3
CL:740	Collagen chain trimerization	8	38	0.92	0.0012	COL1A1,COL8A1,COL1A2,COL12A1,COL5A2,COL4A1,COL4A6,COL25A1
CL:12300	mixed, incl. chromosome condensation, and mitotic cytokinesis	8	44	0.86	0.0026	FAM64A,PKMYT1,ANLN,BIRC5,SHCBP1,AURKB,ECT2,CDK1
CL:12302	mixed, incl. mitotic cytokinesis, and G2/M DNA replication checkpoint	7	35	0.9	0.0043	PKMYT1,ANLN,BIRC5,SHCBP1,AURKB,ECT2,CDK1
CL:747	mixed, incl. platelet-derived growth factor binding, and hydroxylysine metabolic process	5	14	1.15	0.0048	COL1A1,COL1A2,COL12A1,COL5A2,COL4A1
CL:24568	mixed, incl. secondary active sulfate transmembrane transporter activity, and Na+/H+ exchanger, isoform 2 (NHE2)	5	16	1.1	0.0077	SLC9A2,SLC26A2,CA4,SLC26A3,SLC4A4
CL:23757	negative regulation of cellular glucuronidation	4	8	1.3	0.0087	UGT1A8,UGT1A10,UGT1A9,UGT1A7
CL:7142	adenylate cyclase-inhibiting G protein-coupled receptor signaling pathway, and neuropeptide receptor activity	9	73	0.69	0.0097	GALR1,PTGDR2,NPY1R,CNR1,P2RY4,NPY,APLN,OPRM1,ADCY5
CL:12305	mixed, incl. mitotic cytokinesis, and G2/M DNA replication checkpoint	6	30	0.9	0.0115	PKMYT1,ANLN,BIRC5,AURKB,ECT2,CDK1
CL:1235	O-glycosylation of TSR domain-containing proteins	6	31	0.89	0.0129	THBS2,ADAMTSL1,ADAMTS6,ACAN,ADAMTS12,SPON2
CL:23745	Metabolism of xenobiotics by cytochrome P450, and Metabolism of steroid hormones	11	115	0.58	0.0129	HSD17B2,UGT2A3,GSTM5,UGT1A8,ADH1B,UGT1A10,UGT1A9,UGT1A7,ADH1C,HSD3B2,SMOX
CL:24224	organic anion transmembrane transporter activity, and ABC transporter	12	134	0.55	0.0129	SLCO4A1,ABCG2,SLC7A5,FABP2,SCN11A,SLC28A2,SLC51B,ABCA9,SLC6A20,CYP4B1,SLC17A4,NR1H4
CL:7144	adenylate cyclase-inhibiting G protein-coupled receptor signaling pathway, and neuropeptide receptor activity	8	67	0.68	0.0221	GALR1,NPY1R,CNR1,P2RY4,NPY,APLN,OPRM1,ADCY5
CL:23746	Metabolism of xenobiotics by cytochrome P450, and Phase I - Functionalization of compounds	9	88	0.61	0.0271	UGT2A3,GSTM5,UGT1A8,ADH1B,UGT1A10,UGT1A9,UGT1A7,ADH1C,SMOX
CL:24523	mixed, incl. ion antiporter activity, and anion:cation symporter activity	7	54	0.71	0.0278	SLC9A2,LYVE1,SLC26A2,CHP2,CA4,SLC26A3,SLC4A4
CL:24571	mixed, incl. Carbonic anhydrase, CA4, and Na+/H+ exchanger, isoforms 3/5	3	5	1.38	0.0288	SLC9A2,CA4,SLC4A4
CL:26592	mixed, incl. Hemagglutinin, and FAM196 family	3	5	1.38	0.0288	STC1,ADAM12,CPXM1
CL:1238	O-glycosylation of TSR domain-containing proteins	5	26	0.89	0.0314	THBS2,ADAMTSL1,ADAMTS6,ADAMTS12,SPON2
CL:7842	Class B/2 (Secretin family receptors), and Melanocortin/ACTH receptor	6	42	0.76	0.0377	GLP2R,PTGDR,ADRB3,ADRB1,GCG,ADCYAP1R1
CL:12307	mixed, incl. centralspindlin complex, and chromosome passenger complex	4	16	1.0	0.0423	ANLN,BIRC5,AURKB,ECT2
CL:850	Elastic fibre formation, and Tolloid/BMP1 peptidase domain	5	29	0.84	0.0434	MYOC,FAP,WISP1,MFAP2,LOXL2
CL:23742	Metabolism of xenobiotics by cytochrome P450, and cellular hormone metabolic process	12	166	0.46	0.0466	HSD17B2,UGT2A3,GSTM5,RLBP1,UGT1A8,ADH1B,UGT1A10,UGT1A9,UGT1A7,ADH1C,HSD3B2,SMOX
CL:4910	tertiary granule membrane, and specific granule membrane	7	62	0.65	0.0466	SLC11A1,OLR1,PLCE1,CD36,CLEC5A,GPR84,CD177
CL:7146	adenylate cyclase-inhibiting G protein-coupled receptor signaling pathway, and neuropeptide receptor activity	7	62	0.65	0.0466	GALR1,NPY1R,CNR1,P2RY4,NPY,OPRM1,ADCY5
CL:7625	mixed, incl. Vasopressin-like receptors, and vein smooth muscle contraction	4	17	0.97	0.0466	OXTR,EDN3,AVPR1B,EDN2
