# Supplementary material for: Bioinformatics Analysis of RNA-seq Data Reveals Genes Related to Cancer Stem Cells in Colorectal Cancerogenesis
Source: Int J Mol Sci. 2022 Oct 31;23(21):13252. doi: 10.3390/ijms232113252 (PMC9654446; doi:10.3390/ijms232113252)
Supplement: Supplementary file 1 [file ijms-23-13252-s001.zip › ijms-1966512-supplementary-final/ijms-1966512-supplementary/Supplementary file S4/AvsC.xlsx]

## Sheet: Sheet1
Column1	GeneID	Length	logFC	AveExpr	t	P.Value	adj.P.Val	B
266675	266675	3289	4.10686	3.07191	7.5993	8.75641e-12	2.0652e-07	16.3027
1277	1277	5936	-2.97707	8.88835	-6.61287	1.24437e-09	1.30682e-05	11.685
4312	4312	2055	-5.73856	2.34006	-6.5506	1.68655e-09	1.30682e-05	11.0928
92736	92736	2359	4.76828	0.997849	6.49445	2.21635e-09	1.30682e-05	11.0377
766	766	1852	3.69357	2.79105	6.42992	3.03014e-09	1.42932e-05	10.8112
54576	54576	2396	2.84546	1.33819	6.34514	4.56048e-09	1.79265e-05	10.3713
596	596	7758	1.77079	3.91295	6.194	9.39587e-09	3.16574e-05	9.75668
54575	54575	2385	2.74472	3.10779	6.05821	1.78671e-08	5.02307e-05	9.15391
8110	8110	11410	1.8399	2.10549	6.03509	1.99198e-08	5.02307e-05	9.00477
5729	5729	3490	2.51416	1.95208	6.02085	2.12977e-08	5.02307e-05	8.95782
7472	7472	2907	-4.92405	-0.782854	-5.90172	3.71607e-08	7.30363e-05	7.75546
51330	51330	1033	-2.91362	4.45136	-5.8428	4.88421e-08	8.86108e-05	8.17779
1580	1580	2162	3.37196	-2.29437	5.75962	7.16753e-08	0.000120747	7.10882
1675	1675	1173	2.83672	4.73077	5.69845	9.48618e-08	0.000149154	7.56734
80157	80157	3042	3.52603	2.16102	5.66323	1.11403e-07	0.000164215	7.42873
28231	28231	3565	-2.79067	4.14012	-5.64346	1.21889e-07	0.000169103	7.31995
6689	6689	3531	2.76756	3.33831	5.53981	1.94852e-07	0.000237382	6.90827
5067	5067	5195	2.67004	1.45216	5.53258	2.01299e-07	0.000237382	6.85565
4653	4653	2045	4.49187	-2.31004	5.54037	1.94364e-07	0.000237382	6.31723
55388	55388	4569	-2.04548	2.58924	-5.5021	2.30856e-07	0.000259273	6.708
1294	1294	9367	-2.52745	4.40476	-5.45999	2.78779e-07	0.000265303	6.55513
51301	51301	3436	2.42204	0.488646	5.45804	2.8122e-07	0.000265303	6.40363
192666	192666	1881	4.5212	-2.29913	5.4826	2.51946e-07	0.000265303	6.11269
346562	346562	2105	2.95624	-3.94161	5.47015	2.66391e-07	0.000265303	6.03222
1303	1303	11874	-2.94036	5.5086	-5.43301	3.14448e-07	0.000274676	6.45717
6691	6691	1336	3.52281	-1.04412	5.43648	3.09626e-07	0.000274676	6.00726
9340	9340	4657	2.69608	1.36141	5.41181	3.45586e-07	0.000291095	6.25324
7804	7804	8014	-2.3246	3.07997	-5.3855	3.88443e-07	0.000310595	6.22146
25902	25902	5609	-1.77375	3.95614	-5.36017	4.34583e-07	0.000310595	6.15464
443	443	1681	2.73463	-0.104677	5.36384	4.27586e-07	0.000310595	5.87541
11082	11082	2089	-4.55592	-0.418487	-5.3768	4.03718e-07	0.000310595	5.71084
10630	10630	3055	-2.83505	2.57124	-5.32816	5.00621e-07	0.000337347	5.8384
8671	8671	8191	3.12347	4.80056	5.29507	5.79159e-07	0.000369175	5.88436
3624	3624	2175	-4.94126	1.13202	-5.28875	5.95464e-07	0.00036958	5.40017
8038	8038	8937	-3.64622	1.87839	-5.26922	6.48771e-07	0.00039234	5.49741
27284	27284	2386	2.18457	4.30489	5.25659	6.85691e-07	0.000404301	5.72401
54443	54443	4844	-2.06359	4.20172	-5.23461	7.5487e-07	0.000434234	5.64091
990	990	3420	-1.85201	3.73038	-5.2225	7.95878e-07	0.000446924	5.59235
84281	84281	6026	2.17401	3.73474	5.13853	1.14616e-06	0.000614368	5.24419
25840	25840	3744	2.00395	5.86681	5.08949	1.41608e-06	0.000742181	5.04097
116511	116511	1137	2.94339	-2.63208	5.05698	1.62816e-06	0.000834785	4.57419
7123	7123	961	2.49498	3.35853	5.03052	1.82333e-06	0.000895902	4.7689
5021	5021	4939	-2.25004	-0.0810964	-5.02444	1.87129e-06	0.000900701	4.48042
256691	256691	5548	2.76922	2.04872	5.01148	1.97763e-06	0.000910032	4.71051
51059	51059	8699	2.86715	-0.482132	4.98855	2.1805e-06	0.000970322	4.50948
23635	23635	4465	1.60368	2.84897	4.97852	2.27541e-06	0.000975738	4.61669
2788	2788	4246	2.05056	2.05993	4.97893	2.27143e-06	0.000975738	4.53931
5028	5028	3110	1.98227	2.85425	4.97405	2.31896e-06	0.000976655	4.59611
285958	285958	803	-1.60571	3.68941	-4.9573	2.48964e-06	0.00101238	4.53231
994	994	4290	-1.61003	5.80311	-4.9592	2.46968e-06	0.00101238	4.5217
2118	2118	2764	-3.10684	3.8091	-4.92885	2.80796e-06	0.00105228	4.40227
9076	9076	3452	-3.44642	3.37271	-4.93431	2.74399e-06	0.00105228	4.39855
285313	285313	9596	3.0442	0.501805	4.93537	2.7317e-06	0.00105228	4.19737
388364	388364	1249	3.90808	2.17457	4.92104	2.90204e-06	0.00106945	4.38805
5354	5354	3200	3.65079	0.642869	4.89779	3.20067e-06	0.00114625	4.19255
1472	1472	736	-3.23483	-3.00583	-4.89149	3.28668e-06	0.00115696	3.93954
3589	3589	2378	-3.91933	-0.833947	-4.87193	3.56798e-06	0.00123751	3.8404
23302	23302	9447	2.05766	3.30424	4.84415	4.00799e-06	0.00130047	4.0776
9729	9729	8124	2.55848	-3.45892	4.84871	3.93218e-06	0.00130047	3.78125
4314	4314	1828	-5.0572	0.688672	-4.81997	4.43353e-06	0.0013942	3.82687
286133	286133	4151	2.81653	3.19426	4.81634	4.50106e-06	0.00139681	3.98686
4306	4306	6371	1.71297	5.07723	4.80948	4.63147e-06	0.00141861	3.9317
3512	3512	1523	3.41538	8.67653	4.8028	4.76203e-06	0.00142281	3.91189
222008	222008	6460	3.18836	-0.223705	4.8026	4.76582e-06	0.00142281	3.81193
957	957	6479	1.68514	6.5622	4.78117	5.2095e-06	0.00146269	3.82354
4323	4323	3595	-1.57151	7.22538	-4.78169	5.19816e-06	0.00146269	3.81918
4852	4852	560	2.99384	-2.27713	4.77295	5.3901e-06	0.00149559	3.47272
343	343	1359	4.631	4.56813	4.76385	5.59685e-06	0.00151726	3.76812
1894	1894	5538	-1.60685	4.83103	-4.76393	5.59521e-06	0.00151726	3.75943
1852	1852	2907	-2.82855	-2.82663	-4.75587	5.78468e-06	0.00155036	3.4527
9912	9912	4308	1.91227	4.62787	4.73632	6.27099e-06	0.00161072	3.64994
5166	5166	3700	2.16645	4.78431	4.725	6.57063e-06	0.00163613	3.60781
128239	128239	6362	-2.05218	4.95975	-4.71922	6.72875e-06	0.00163613	3.58926
125	125	2814	3.51744	5.2958	4.71672	6.79843e-06	0.00163613	3.58022
54972	54972	3520	-2.05224	3.77384	-4.69647	7.38796e-06	0.00176005	3.51599
79799	79799	3091	2.79194	4.00314	4.67905	7.9349e-06	0.00178394	3.433
79075	79075	2269	-1.72459	2.09413	-4.67528	8.0582e-06	0.00179295	3.43958
10351	10351	6608	3.40252	3.15627	4.67087	8.20488e-06	0.00180852	3.43461
5570	5570	2814	2.25366	3.91128	4.66058	8.55728e-06	0.00184463	3.36759
79819	79819	4167	1.53916	2.19148	4.64848	8.99044e-06	0.00184463	3.34581
84962	84962	5198	-2.10782	2.80264	-4.65406	8.7879e-06	0.00184463	3.33763
144501	144501	4393	-3.89526	2.50177	-4.65671	8.69333e-06	0.00184463	3.32761
4605	4605	2777	-2.48522	5.02955	-4.64736	9.03131e-06	0.00184463	3.32122
5329	5329	2735	-2.18553	5.34097	-4.64087	9.27361e-06	0.0018673	3.28561
6713	6713	3122	-1.90211	4.85735	-4.63905	9.34242e-06	0.0018673	3.28078
2263	2263	6126	1.97653	4.36427	4.63394	9.53898e-06	0.00189056	3.26379
139411	139411	5399	3.01736	-1.30504	4.62816	9.76577e-06	0.00191938	3.08495
9319	9319	2914	-2.08253	3.02356	-4.62189	1.00181e-05	0.00194028	3.25311
246213	246213	3983	2.93612	-1.3416	4.61992	1.00983e-05	0.00194028	3.10601
284403	284403	4969	-1.85593	2.81204	-4.59539	1.11545e-05	0.00208283	3.15486
5328	5328	2804	-2.23895	4.26209	-4.59205	1.13064e-05	0.00208283	3.13988
57758	57758	5087	1.96381	2.28472	4.58731	1.15256e-05	0.00208283	3.12269
340273	340273	8917	2.81737	-2.71978	4.59257	1.12827e-05	0.00208283	2.90415
6445	6445	1947	2.81057	-3.12291	4.57402	1.2161e-05	0.00217286	2.82954
270	270	2407	3.10961	0.40988	4.56832	1.24441e-05	0.00220673	2.9583
1282	1282	15600	-2.01062	7.33908	-4.56019	1.28591e-05	0.00224654	2.97883
3815	3815	5179	1.81749	3.00043	4.54468	1.36876e-05	0.00237191	2.96363
7474	7474	12703	-1.5814	3.20188	-4.54013	1.39398e-05	0.00237191	2.95154
2981	2981	597	3.4706	2.24089	4.54182	1.38456e-05	0.00237191	2.94693
79801	79801	5702	-1.55122	2.62061	-4.52999	1.45193e-05	0.00244599	2.91439
57405	57405	1599	-1.64055	2.18403	-4.52617	1.47436e-05	0.00244878	2.8995
284992	284992	4578	-1.68154	1.20208	-4.52723	1.46809e-05	0.00244878	2.86725
4888	4888	2988	2.53363	0.454644	4.52339	1.49088e-05	0.00245891	2.88769
11251	11251	2910	1.95121	1.44617	4.52162	1.50153e-05	0.00245928	2.82815
730	730	4315	3.4862	3.76788	4.51331	1.55232e-05	0.00247374	2.85351
1836	1836	8075	3.1199	7.57936	4.51684	1.53057e-05	0.00247374	2.83163
899	899	4287	-1.525	3.62822	-4.50269	1.61973e-05	0.00256073	2.79819
9452	9452	1834	1.81523	2.97114	4.49248	1.6872e-05	0.00261793	2.77625
7102	7102	1806	1.63424	4.56613	4.48732	1.72227e-05	0.00265488	2.70906
3730	3730	6721	-2.85992	0.875994	-4.48121	1.76477e-05	0.00270274	2.5362
25928	25928	1869	2.65159	1.70462	4.46677	1.86923e-05	0.00284425	2.6826
346389	346389	9159	-1.88271	4.80921	-4.45866	1.9305e-05	0.00286138	2.61503
10891	10891	8527	1.9057	4.18804	4.46027	1.91815e-05	0.00286138	2.61349
390201	390201	930	2.1057	-3.73845	4.45522	1.95706e-05	0.00286691	2.47192
8862	8862	3224	-3.42848	0.793984	-4.45347	1.97071e-05	0.00286909	2.43089
643763	643763	7041	3.04505	-1.54754	4.44964	2.00091e-05	0.00287753	2.40038
10417	10417	2478	-1.99954	4.65888	-4.44146	2.06691e-05	0.00293664	2.59296
130497	130497	3020	2.52518	0.342643	4.43483	2.12193e-05	0.00296193	2.4573
116173	116173	1401	2.63219	-2.5458	4.43477	2.12239e-05	0.00296193	2.34338
633	633	2444	-2.62038	4.87591	-4.43022	2.16095e-05	0.00296306	2.54764
1869	1869	2700	-1.59281	4.15053	-4.42583	2.19886e-05	0.00296708	2.52026
646627	646627	2366	3.00273	5.12081	4.42229	2.22982e-05	0.00298809	2.46512
1469	1469	760	-5.7686	0.0571178	-4.42008	2.24943e-05	0.00299231	2.32607
5366	5366	1936	-1.5384	2.01116	-4.41666	2.28006e-05	0.0030042	2.49567
3381	3381	1591	-3.45264	-2.83769	-4.38568	2.5762e-05	0.0032319	2.22072
115908	115908	1512	-3.48424	2.31357	-4.38057	2.62844e-05	0.00326272	2.27209
27299	27299	2438	2.4782	5.27148	4.37653	2.67052e-05	0.00329761	2.30496
9156	9156	3968	-1.81095	2.22584	-4.37345	2.70298e-05	0.00331995	2.3501
541471	541471	1117	-1.85736	2.49914	-4.37215	2.71677e-05	0.00331995	2.33257
133121	133121	3936	2.32937	-0.744433	4.36623	2.78067e-05	0.00338053	2.18577
130399	130399	9077	1.82129	2.52291	4.35966	2.85316e-05	0.00343326	2.28301
83461	83461	4440	-1.70025	3.52657	-4.35739	2.87869e-05	0.00344639	2.27522
11170	11170	4430	1.98798	1.7246	4.34897	2.9752e-05	0.00352011	2.24753
27338	27338	1601	-1.6292	4.37416	-4.34269	3.04908e-05	0.00354999	2.22976
150000	150000	2953	2.21764	-0.182913	4.3409	3.07059e-05	0.00354999	2.22561
63951	63951	2302	2.50778	-0.439515	4.34105	3.06873e-05	0.00354999	2.15824
137970	137970	9282	2.97697	-2.12149	4.33937	3.08889e-05	0.00355373	2.02344
9401	9401	3891	-1.7692	4.7487	-4.33299	3.16687e-05	0.00362576	2.15636
1290	1290	7097	-2.03573	5.98978	-4.32456	3.27267e-05	0.00371086	2.13438
3741	3741	2870	2.64895	-0.864293	4.32578	3.25715e-05	0.00371086	1.99654
22974	22974	3750	-1.98809	5.33758	-4.3199	3.33266e-05	0.00376081	2.096
220042	220042	3664	-1.58958	1.39084	-4.31685	3.3725e-05	0.00378764	2.14468
146556	146556	2152	2.70201	0.391592	4.31016	3.46153e-05	0.00383288	2.03651
114780	114780	8231	2.97079	-1.20787	4.31084	3.4523e-05	0.00383288	1.94624
374	374	1276	-2.66087	4.24339	-4.30399	3.54555e-05	0.00388938	2.06944
63967	63967	8821	-1.70903	2.86525	-4.29767	3.63372e-05	0.0039157	2.07422
10024	10024	3255	-1.95694	3.41846	-4.29517	3.66915e-05	0.0039157	2.05109
1149	1149	1852	2.55858	-2.96405	4.29334	3.69531e-05	0.00392585	1.90928
9370	9370	4751	3.15213	-3.01851	4.28719	3.78445e-05	0.00400253	1.89672
2838	2838	1252	3.14369	1.97507	4.27441	3.97643e-05	0.00411331	2.00124
101927260	101927260	3926	-1.83791	-0.490708	-4.27608	3.95086e-05	0.00411331	1.85955
4973	4973	2695	-3.5736	-0.202098	-4.27513	3.96545e-05	0.00411331	1.84835
759	759	1511	3.77224	4.72945	4.26308	4.15459e-05	0.00417266	1.90128
23657	23657	11845	-1.83287	2.65522	-4.25886	4.22287e-05	0.00419115	1.94443
57464	57464	6354	-2.08437	1.44903	-4.25814	4.23449e-05	0.00419115	1.91901
7070	7070	2397	-2.08421	5.33772	-4.25287	4.32153e-05	0.00419437	1.92475
2053	2053	2275	1.52139	5.81726	4.25299	4.31946e-05	0.00419437	1.84498
64066	64066	1839	2.48806	-3.39353	4.25513	4.28405e-05	0.00419437	1.78142
23594	23594	1833	-1.71047	2.67019	-4.24907	4.38532e-05	0.00420022	1.91276
79000	79000	2408	-1.98303	0.949871	-4.25054	4.36061e-05	0.00420022	1.86713
51196	51196	9691	1.5418	5.31982	4.24412	4.46973e-05	0.00421674	1.81997
147381	147381	4403	2.13831	-0.807818	4.24469	4.45995e-05	0.00421674	1.80006
80178	80178	1631	-1.86481	1.96571	-4.22426	4.8246e-05	0.00444323	1.82167
2949	2949	1643	1.80531	0.635308	4.22483	4.81396e-05	0.00444323	1.78541
79861	79861	1798	1.87878	2.43006	4.2206	4.89291e-05	0.00444323	1.77436
23213	23213	6159	-2.71652	5.44657	-4.21659	4.96878e-05	0.00445598	1.7855
7004	7004	2161	-1.61176	3.46995	-4.21285	5.04049e-05	0.00450303	1.78597
4147	4147	4137	1.74493	5.39348	4.20492	5.19589e-05	0.0045897	1.67706
6799	6799	1893	1.92233	3.16864	4.19703	5.35517e-05	0.00467784	1.69165
253559	253559	9881	3.38237	-1.26446	4.19707	5.35433e-05	0.00467784	1.57486
79785	79785	1147	3.45002	-1.56193	4.19365	5.42491e-05	0.00468668	1.56054
29953	29953	6475	1.86502	0.712213	4.19091	5.48196e-05	0.00470153	1.71038
126	126	1878	3.22	6.38294	4.19106	5.47877e-05	0.00470153	1.63558
760	760	1666	2.92471	6.82155	4.18666	5.57167e-05	0.00473759	1.63213
9499	9499	2272	2.27597	-0.854781	4.17807	5.7574e-05	0.00479238	1.60472
79148	79148	3637	1.90194	3.83425	4.18017	5.71141e-05	0.00479238	1.6035
80031	80031	7355	1.56094	3.27245	4.17786	5.76206e-05	0.00479238	1.59748
7076	7076	1963	-1.89952	6.67086	-4.17746	5.77077e-05	0.00479238	1.58935
387914	387914	4560	-2.73094	-0.617166	-4.16733	5.99773e-05	0.00489468	1.48297
25975	25975	2432	-3.25674	-0.530937	-4.16097	6.1448e-05	0.00498025	1.46041
201140	201140	1120	2.69219	-2.89304	4.15695	6.2394e-05	0.00503959	1.43668
1268	1268	6696	2.53572	-0.0959496	4.14989	6.40888e-05	0.00512033	1.54854
100861550	100861550	2002	-2.83245	-2.44015	-4.15009	6.40405e-05	0.00512033	1.43934
2214	2214	2403	-2.36679	3.50745	-4.1479	6.45749e-05	0.00512679	1.56072
54716	54716	5698	-3.50846	2.02873	-4.13557	6.76669e-05	0.0051977	1.52267
8840	8840	5558	-2.51008	1.58003	-4.13618	6.75107e-05	0.0051977	1.46492
50859	50859	3668	2.48875	-2.89109	4.12718	6.98504e-05	0.0052841	1.36792
8708	8708	2832	2.58662	0.314634	4.11607	7.28452e-05	0.00541973	1.45518
55165	55165	2671	-1.69564	3.57307	-4.11677	7.26535e-05	0.00541973	1.41254
81624	81624	9048	-1.71357	2.77363	-4.11321	7.36372e-05	0.00544431	1.42471
100131244	100131244	3926	2.27406	-2.70049	4.1133	7.36117e-05	0.00544431	1.30922
9378	9378	12813	2.99693	0.242776	4.09836	7.78762e-05	0.00567328	1.36511
176	176	8955	-3.29676	0.560565	-4.09866	7.77874e-05	0.00567328	1.28159
120406	120406	4705	2.34364	3.32069	4.09386	7.92082e-05	0.00573045	1.30571
2069	2069	4628	-3.53548	2.84089	-4.08917	8.06151e-05	0.00581158	1.36765
92949	92949	9233	1.5088	3.09836	4.08607	8.15617e-05	0.00581158	1.31617
56265	56265	2400	-2.43376	2.28445	-4.08631	8.14872e-05	0.00581158	1.31392
6678	6678	3590	-1.68283	8.30294	-4.08643	8.14509e-05	0.00581158	1.25884
80131	80131	4571	-1.73718	1.96298	-4.08249	8.2667e-05	0.00583966	1.34472
100996348	100996348	1438	1.5791	-0.914373	4.08005	8.34255e-05	0.00583966	1.32392
55532	55532	3985	3.02617	1.53984	4.08	8.34414e-05	0.00583966	1.3207
81792	81792	12232	-2.86338	2.29964	-4.0809	8.31612e-05	0.00583966	1.2669
5126	5126	5052	3.05421	-0.997361	4.08046	8.3299e-05	0.00583966	1.22424
4017	4017	3810	-1.95588	4.52853	-4.07543	8.48857e-05	0.00588832	1.31095
6790	6790	2547	-1.6055	3.98694	-4.07175	8.60665e-05	0.00591801	1.24403
51554	51554	2595	1.61583	-0.286451	4.06796	8.72965e-05	0.00596779	1.26871
222643	222643	3128	-1.63466	3.23208	-4.06059	8.97424e-05	0.00608211	1.25696
84141	84141	2102	-2.78886	0.789333	-4.06074	8.96912e-05	0.00608211	1.15482
50507	50507	5503	-2.77354	-0.981229	-4.05573	9.1387e-05	0.00615818	1.14375
9928	9928	7457	-1.56226	2.33076	-4.05056	9.31695e-05	0.0062604	1.2272
5455	5455	1503	2.27954	-3.15362	4.04552	9.49415e-05	0.00636135	1.12283
29128	29128	5198	-1.5766	3.26117	-4.04178	9.62766e-05	0.00643253	1.17904
118421	118421	870	2.16633	-3.94938	4.04046	9.67517e-05	0.00644602	1.09241
1278	1278	5411	-1.93266	8.80995	-4.03526	9.86464e-05	0.00645678	1.08183
221476	221476	2470	3.17536	0.130218	4.03508	9.87135e-05	0.00645678	1.07489
4747	4747	3841	3.13931	-1.5128	4.03623	9.82891e-05	0.00645678	1.06471
9509	9509	7070	-2.41986	3.59487	-4.02934	0.000100846	0.00655221	1.15963
445815	445815	7519	-1.96099	-3.49165	-4.0267	0.000101844	0.00659885	1.05139
83959	83959	6287	-2.77502	1.05982	-4.02208	0.00010361	0.00666625	1.0952
11065	11065	1259	-2.18802	4.86049	-4.02103	0.000104014	0.00666625	1.06665
1301	1301	7723	-4.56362	0.74369	-4.02117	0.000103958	0.00666625	1.04379
653567	653567	6185	2.10608	3.82409	4.01544	0.000106198	0.0067612	1.03032
117	117	6779	3.07006	-1.13152	4.01226	0.000107461	0.00681309	0.999906
114822	114822	5911	-1.90709	3.73659	-4.00719	0.0001095	0.00691621	1.06035
80328	80328	1411	-3.26336	-1.28242	-3.99833	0.000113157	0.00702319	0.945081
948	948	5912	1.76399	3.70499	3.98842	0.000117387	0.00717244	0.989386
8519	8519	717	-1.50722	7.02211	-3.98868	0.000117274	0.00717244	0.918596
6332	6332	7872	3.19951	1.14085	3.9852	0.000118793	0.00723962	1.01868
100874010	100874010	815	1.77669	-4.83098	3.98101	0.000120649	0.00731492	0.914163
54769	54769	4386	2.4257	-2.19366	3.97949	0.000121326	0.00733714	0.891949
10537	10537	990	-3.03334	4.65953	-3.97483	0.000123432	0.00742639	0.959312
114798	114798	5189	2.03128	-3.53184	3.97121	0.000125091	0.0074502	0.893017
284276	284276	2243	2.1433	-3.20282	3.97138	0.000125012	0.0074502	0.869295
28435	28435	355	1.59063	-4.15935	3.96874	0.000126239	0.00748887	0.881103
389376	389376	454	-3.44123	-2.47579	-3.96844	0.000126376	0.00748887	0.879622
11004	11004	3518	-1.60858	4.04099	-3.96747	0.000126829	0.00749689	0.899248
338645	338645	6753	1.87699	-0.303183	3.96565	0.000127684	0.00752859	0.939851
5145	5145	6533	2.38031	0.741117	3.96087	0.000129952	0.00758645	0.929027
651	651	6077	2.98126	1.94978	3.95896	0.000130869	0.00762111	0.895961
27132	27132	2847	-3.49047	2.29776	-3.93946	0.000140591	0.00791776	0.868476
7148	7148	13927	2.23945	4.05428	3.93783	0.000141433	0.00792926	0.84883
4593	4593	8584	2.48867	0.00986805	3.93763	0.00014154	0.00792926	0.826318
111	111	7510	1.67674	3.03787	3.92948	0.000145828	0.00800074	0.795011
1811	1811	2894	3.30581	7.0884	3.92967	0.000145728	0.00800074	0.753586
6401	6401	3875	-2.99229	0.191627	-3.92679	0.000147276	0.00805314	0.750822
9088	9088	2546	-2.10418	3.0607	-3.92463	0.000148443	0.00806689	0.798512
9429	9429	5093	2.17043	2.83776	3.91883	0.000151629	0.00820046	0.72996
57761	57761	2887	-2.12927	3.94069	-3.91517	0.000153668	0.0082365	0.790135
105375007	105375007	469	2.02254	-3.93138	3.91456	0.000154009	0.0082365	0.703486
28947	28947	38	2.21177	1.06421	3.91091	0.000156078	0.00824377	0.775796
10349	10349	6331	1.99343	1.75821	3.91053	0.000156298	0.00824377	0.773666
4828	4828	1030	-1.61244	1.17358	-3.91001	0.000156591	0.00824377	0.759958
983	983	3416	-1.5956	4.13549	-3.91049	0.000156316	0.00824377	0.690501
345557	345557	7739	2.79473	-1.16092	3.91116	0.000155937	0.00824377	0.687244
23671	23671	2863	2.74007	-2.48027	3.9057	0.000159076	0.00831884	0.670684
83540	83540	1990	-1.66544	2.46729	-3.89983	0.000162517	0.00846129	0.728462
81551	81551	3044	2.79987	-2.77679	3.89674	0.000164357	0.00851945	0.643341
1271	1271	2135	2.69319	1.36573	3.89435	0.000165794	0.00855229	0.724205
1116	1116	2196	-3.92643	2.64488	-3.89092	0.000167875	0.00860713	0.684133
55355	55355	3189	-1.64784	3.83453	-3.89129	0.000167649	0.00860713	0.660044
60482	60482	5473	2.64565	-2.86582	3.89033	0.000168238	0.00860713	0.618782
145864	145864	3312	-1.85128	2.71237	-3.88801	0.000169662	0.00866119	0.705997
221150	221150	2946	-1.80711	3.02713	-3.87952	0.000174979	0.00881811	0.650583
3977	3977	11298	2.03594	2.59966	3.87953	0.00017497	0.00881811	0.646158
9762	9762	5817	-1.67904	4.22617	-3.87642	0.000176961	0.00889898	0.634595
57863	57863	3698	2.62125	0.632179	3.86808	0.000182396	0.00915281	0.612839
54577	54577	2333	2.34431	-1.92661	3.86618	0.000183658	0.00919655	0.57374
11174	11174	8753	-1.99294	0.641639	-3.86427	0.000184928	0.00924052	0.585607
9635	9635	4248	2.798	-1.51005	3.86124	0.000186972	0.00928365	0.557421
57016	57016	2621	2.28478	4.43615	3.85446	0.000191616	0.00945451	0.484785
8318	8318	2296	-1.64763	2.99298	-3.85074	0.000194212	0.00954269	0.545537
54860	54860	1316	3.36908	4.03153	3.84824	0.00019597	0.00958911	0.466201
101929532	101929532	3609	-1.92996	-3.78271	-3.84056	0.00020148	0.00981797	0.482706
80310	80310	3993	1.68861	2.22156	3.83936	0.000202352	0.00981992	0.531805
23382	23382	5946	1.53225	6.71383	3.83944	0.000202293	0.00981992	0.431538
9723	9723	6904	2.93766	-0.678424	3.83832	0.000203115	0.00983336	0.4719
1295	1295	3091	-3.31821	2.14336	-3.83667	0.000204327	0.00985489	0.489772
1009	1009	6061	-1.81895	4.41826	-3.83206	0.000207751	0.00995894	0.486484
80034	80034	12115	1.69308	0.470682	3.82812	0.000210716	0.0100602	0.513212
2523	2523	4343	-2.15635	1.0624	-3.82813	0.000210713	0.0100602	0.449658
6263	6263	15853	1.7438	0.756831	3.82474	0.000213299	0.0101378	0.504609
27306	27306	1615	1.68004	0.733229	3.81812	0.000218431	0.0103034	0.484806
197257	197257	2072	2.00085	4.12727	3.81675	0.000219512	0.0103337	0.361043
2209	2209	3598	-1.91433	0.749595	-3.81497	0.000220916	0.0103472	0.418954
29119	29119	12782	2.49048	-1.3148	3.81498	0.000220909	0.0103472	0.405521
6549	6549	5460	1.73565	4.56972	3.81464	0.000221181	0.0103472	0.34634
116135	116135	2844	2.19965	-3.29489	3.80636	0.000227853	0.0105578	0.361858
3801	3801	5561	-1.60656	3.76118	-3.80406	0.000229737	0.0105827	0.434928
2675	2675	3575	1.9485	0.993761	3.80425	0.000229581	0.0105827	0.420635
253012	253012	2529	2.12565	3.53644	3.80191	0.000231516	0.0106439	0.311824
8929	8929	3030	2.7638	-2.8936	3.79796	0.000234814	0.0107327	0.349019
28811	28811	354	2.39014	-2.11384	3.79609	0.000236393	0.010784	0.349287
100131378	100131378	903	-2.4086	-2.56858	-3.79047	0.00024119	0.0109184	0.318346
9833	9833	3042	-1.60711	3.79055	-3.78835	0.000243031	0.0109806	0.304616
6469	6469	2435	-1.69295	2.02232	-3.78177	0.00024881	0.011114	0.370331
100132417	100132417	1335	-2.22491	-0.930834	-3.77991	0.000250464	0.0111667	0.292499
57569	57569	7314	1.68902	0.932345	3.77243	0.000257241	0.0112816	0.337838
92312	92312	6124	-2.32765	2.26872	-3.77139	0.000258193	0.0112816	0.337318
284723	284723	4420	1.56914	1.71234	3.77194	0.00025769	0.0112816	0.290499
9211	9211	2366	2.83389	-2.03754	3.77367	0.000256103	0.0112816	0.266988
116966	116966	7642	2.08007	-0.708138	3.76728	0.000262004	0.0114011	0.273326
28584	28584	344	2.19969	-3.63074	3.76304	0.000265982	0.0115528	0.24638
9837	9837	3695	-1.65513	3.41462	-3.75982	0.000269047	0.0116645	0.249547
1289	1289	8509	-1.59278	6.43357	-3.75464	0.00027405	0.0117947	0.166061
2641	2641	1294	3.39488	1.26019	3.74735	0.000281234	0.0119864	0.256732
28814	28814	354	2.73254	2.17319	3.74632	0.000282264	0.0119885	0.243623
332	332	2700	-1.78132	4.41489	-3.74004	0.000288622	0.0121915	0.132735
608	608	994	2.55243	1.38665	3.73762	0.000291105	0.0122348	0.233179
60681	60681	3388	-1.90649	5.1798	-3.73717	0.000291574	0.0122348	0.203567
7262	7262	920	-1.96731	3.8497	-3.7367	0.000292058	0.0122348	0.143765
11126	11126	2507	1.82693	0.178942	3.73103	0.000297983	0.0123514	0.203987
23359	23359	4935	2.07423	2.32357	3.73143	0.000297561	0.0123514	0.153197
4317	4317	3224	-2.51254	-3.43643	-3.72732	0.00030191	0.0124638	0.150836
85301	85301	9695	-1.6509	4.51785	-3.72555	0.000303804	0.012479	0.140715
113130	113130	3865	-1.67179	4.06446	-3.72574	0.000303604	0.012479	0.108503
57030	57030	2976	1.76884	-1.58985	3.72452	0.000304914	0.0124851	0.123725
2191	2191	3912	-3.00242	0.737829	-3.72333	0.000306206	0.0125162	0.138538
84733	84733	5234	-2.52678	1.60978	-3.72079	0.000308964	0.012542	0.159518
283316	283316	6371	1.77354	4.11246	3.72105	0.000308676	0.012542	0.0895369
54498	54498	2511	-1.6272	3.29039	-3.71921	0.000310692	0.0125478	0.151619
956	956	5437	2.04895	-0.2526	3.7158	0.000314452	0.0125701	0.161039
8870	8870	1240	-1.72322	6.67604	-3.71474	0.000315632	0.0125959	0.00880023
1908	1908	2722	2.03196	3.08678	3.71321	0.00031734	0.0126296	0.0411778
28816	28816	354	2.55511	3.88434	3.70149	0.000330718	0.0129426	0.0327146
762	762	1366	2.85657	4.24239	3.69615	0.000336982	0.0131367	-0.0318496
375616	375616	7912	-1.97042	1.27437	-3.68976	0.000344629	0.0133286	0.0816025
4988	4988	23687	2.17345	-3.2374	3.68359	0.000352183	0.0134842	0.0213008
148113	148113	4199	-2.15402	-1.1295	-3.68309	0.000352801	0.0134859	0.00205094
5346	5346	2998	2.26433	1.07565	3.67776	0.000359451	0.0136736	0.0486965
8999	8999	4950	1.89828	-0.825467	3.6772	0.00036015	0.0136782	0.0310864
54857	54857	2439	1.85062	1.36189	3.67541	0.000362423	0.0137203	-0.0133359
53831	53831	4088	-2.53584	-0.895976	-3.67545	0.000362366	0.0137203	-0.0148644
644249	644249	981	2.14702	-3.38488	3.67432	0.000363802	0.0137301	-0.0234301
11178	11178	7253	-2.04887	1.07099	-3.67091	0.000368168	0.0138489	-0.0144481
9314	9314	3035	1.53128	6.69644	3.66974	0.000369681	0.0138823	-0.128509
4674	4674	2576	2.0457	0.258839	3.66714	0.000373057	0.0139218	0.0122038
347741	347741	2433	2.65953	-1.74426	3.66534	0.000375413	0.0139701	-0.0325893
22986	22986	6146	2.27354	-3.16314	3.65959	0.000383041	0.014155	-0.0556079
28812	28812	342	2.67532	2.34303	3.65784	0.000385379	0.0142018	-0.0346968
84189	84189	4181	2.06354	1.71858	3.65283	0.000392174	0.0143556	-0.100795
10050	10050	5900	1.96902	3.85663	3.65033	0.000395607	0.0144433	-0.173274
101927023	101927023	711	1.90591	-4.07175	3.64915	0.000397239	0.0144724	-0.0880173
4982	4982	2346	-1.5971	2.34633	-3.64473	0.000403411	0.0145927	-0.0731619
100874377	100874377	478	2.06442	-3.75777	3.64574	0.000401995	0.0145927	-0.104704
64922	64922	3609	1.80546	4.81843	3.64323	0.000405522	0.0146242	-0.212169
57167	57167	7505	-2.54823	0.348007	-3.64013	0.000409919	0.0146706	-0.104054
729338	729338	629	1.80755	-3.45687	3.63794	0.000413055	0.0147158	-0.12595
90226	90226	1485	-1.90835	-4.03157	-3.63632	0.00041539	0.0147596	-0.115349
105371697	105371697	2006	-2.45929	-1.51538	-3.63264	0.000420735	0.0148995	-0.138617
4319	4319	1759	-3.72997	-0.903294	-3.6314	0.000422554	0.0149414	-0.140652
25890	25890	6631	1.73513	3.32694	3.62799	0.000427578	0.0150266	-0.167261
3833	3833	3084	-1.50568	4.40499	-3.62418	0.000433278	0.0150943	-0.243589
54715	54715	8213	1.87465	-0.425257	3.62057	0.000438724	0.0152615	-0.12369
146909	146909	5031	-1.64075	2.7841	-3.61886	0.000441343	0.0153074	-0.199522
6387	6387	5290	1.68039	5.03815	3.61389	0.000448998	0.0154143	-0.246442
64506	64506	3998	2.10592	-0.725206	3.61179	0.000452277	0.0154818	-0.18838
11240	11240	4363	2.09516	6.28454	3.60719	0.000459524	0.0156997	-0.321354
85477	85477	3297	1.52681	4.39675	3.6047	0.000463504	0.0157745	-0.331812
100132741	100132741	1064	1.99769	-1.72601	3.60421	0.000464288	0.0157784	-0.225694
8528	8528	1709	1.60131	0.798834	3.59903	0.000472667	0.0158389	-0.188322
8839	8839	1574	2.92311	-0.379079	3.59758	0.000475039	0.015847	-0.228772
80168	80168	1584	1.75729	4.2044	3.59587	0.000477854	0.0159184	-0.353477
407975	407975	5018	-1.68498	1.55109	-3.5913	0.000485452	0.0160476	-0.228422
391191	391191	1008	1.72997	-4.04011	3.59067	0.000486497	0.0160476	-0.239155
2100	2100	7995	1.61298	0.503106	3.5824	0.000500553	0.0162835	-0.237857
54478	54478	2072	-1.51533	2.24955	-3.58253	0.000500335	0.0162835	-0.251729
4225	4225	2312	2.60557	0.431021	3.57966	0.000505305	0.0163255	-0.271869
2651	2651	10550	1.81561	2.62553	3.58037	0.000504063	0.0163255	-0.349556
9212	9212	1509	-1.6863	3.50596	-3.57779	0.000508564	0.0164083	-0.354975
84251	84251	9477	-1.7563	1.48649	-3.57604	0.000511634	0.0164604	-0.263956
100128338	100128338	2737	-1.96862	2.78727	-3.57641	0.000510976	0.0164604	-0.304563
105369728	105369728	965	1.52489	-3.88444	3.57516	0.000513174	0.0164616	-0.300618
6319	6319	5468	-1.72913	6.98192	-3.57486	0.000513704	0.0164616	-0.438064
148696	148696	4218	2.2685	-0.433074	3.57324	0.000516568	0.0165309	-0.278839
11075	11075	2314	2.52226	2.03084	3.57101	0.000520546	0.0166081	-0.282576
28407	28407	366	1.92271	-3.56586	3.57104	0.000520483	0.0166081	-0.305161
58157	58157	1876	2.33181	-3.40074	3.5707	0.000521093	0.0166081	-0.305836
10350	10350	6775	2.29333	1.38333	3.56816	0.00052567	0.0167088	-0.279989
283480	283480	2130	1.72825	-4.29368	3.56842	0.000525195	0.0167088	-0.312462
653808	653808	1930	3.26937	6.1265	3.5648	0.000531753	0.0168341	-0.456705
101101776	101101776	725	-2.55896	-3.53903	-3.56011	0.000540367	0.0169927	-0.338369
285878	285878	3031	2.125	-3.64661	3.56045	0.000539754	0.0169927	-0.345516
57282	57282	6062	2.11673	-0.0147166	3.55787	0.000544545	0.0170107	-0.317652
6282	6282	594	-1.64311	7.05101	-3.55858	0.00054322	0.0170107	-0.490377
6424	6424	2974	-4.02785	1.22721	-3.55444	0.000550979	0.017076	-0.346205
6615	6615	1709	-1.90754	0.801778	-3.5525	0.000554649	0.0171047	-0.359357
155	155	2647	2.15934	-3.19803	3.55353	0.000552686	0.0171047	-0.366498
81501	81501	2516	-2.03772	-2.74329	-3.55094	0.000557615	0.0171465	-0.364957
653	653	4280	2.1851	1.58166	3.5505	0.000558449	0.0171498	-0.373467
79656	79656	2104	1.88556	-0.276945	3.54823	0.0005628	0.0172421	-0.357368
4188	4188	2333	-2.71879	1.86272	-3.54686	0.000565446	0.0172424	-0.353263
284100	284100	2455	1.78374	-2.75325	3.5471	0.000564974	0.0172424	-0.385822
101060264	101060264	815	-1.55295	-0.221269	-3.54553	0.000568015	0.0172453	-0.35682
1237	1237	1487	-2.1748	-1.94859	-3.5446	0.000569819	0.017274	-0.392529
7146	7146	2783	2.18956	1.802	3.53955	0.000579739	0.0175216	-0.365063
3651	3651	2573	-2.96146	0.980474	-3.53168	0.000595501	0.0177559	-0.402078
123264	123264	1128	1.83011	3.22413	3.53228	0.000594286	0.0177559	-0.525609
28950	28950	38	1.85799	1.2558	3.52931	0.000600334	0.0178548	-0.436295
26077	26077	1909	1.65986	-3.62468	3.52781	0.000603412	0.0179012	-0.420862
677803	677803	133	-1.67357	-3.83425	-3.52669	0.000605711	0.0179469	-0.436797
11148	11148	3693	1.88527	4.94552	3.52372	0.000611878	0.0180841	-0.586328
91608	91608	3194	-2.56775	-0.273537	-3.51995	0.000619769	0.0182716	-0.450906
6422	6422	4467	2.60477	2.36226	3.51806	0.000623762	0.0183434	-0.428964
7153	7153	5875	-1.54783	5.80482	-3.51526	0.000629734	0.0184271	-0.616962
1272	1272	7722	2.61728	-0.0138136	3.51109	0.000638704	0.0185183	-0.458772
144406	144406	4297	-1.55277	0.125017	-3.51017	0.000640702	0.0185183	-0.466389
6017	6017	2236	2.18289	-3.24702	3.51066	0.000639636	0.0185183	-0.482339
151176	151176	2901	-2.41372	-1.00665	-3.51124	0.000638375	0.0185183	-0.484032
642475	642475	3802	-1.81077	3.58245	-3.51037	0.000640264	0.0185183	-0.544506
203859	203859	7041	1.85529	1.80906	3.5062	0.000649404	0.0186328	-0.523447
1404	1404	4989	1.94406	0.985786	3.50556	0.000650802	0.0186378	-0.471018
574443	574443	128	1.71973	-3.92102	3.50497	0.000652102	0.0186378	-0.480871
54827	54827	3505	2.59531	4.83228	3.50469	0.000652737	0.0186378	-0.642492
317719	317719	2108	1.986	-3.69002	3.50358	0.000655195	0.0186492	-0.505515
100996301	100996301	1235	2.08431	-3.4316	3.50127	0.000660329	0.0186961	-0.50859
654	654	3105	2.02038	1.77233	3.49431	0.000676085	0.0189995	-0.496435
50839	50839	924	2.12856	-2.94256	3.49405	0.000676682	0.0189995	-0.524899
5593	5593	6813	1.7279	0.748435	3.48952	0.000687131	0.019247	-0.542256
1288	1288	7592	1.87125	0.612005	3.48753	0.000691747	0.019323	-0.518472
9507	9507	4332	-2.70881	2.40756	-3.48776	0.000691213	0.019323	-0.524538
56169	56169	4808	-2.11852	-2.12959	-3.48695	0.000693111	0.019323	-0.545967
23495	23495	1358	2.29499	0.626677	3.48294	0.000702566	0.0195171	-0.531322
102723766	102723766	821	1.95908	0.636093	3.48067	0.000707972	0.0195294	-0.536026
28729	28729	60	1.58247	-4.23601	3.48003	0.000709505	0.0195294	-0.567764
57126	57126	2222	2.99826	4.84134	3.48106	0.000707027	0.0195294	-0.712346
101927577	101927577	860	2.113	-4.29894	3.47536	0.00072075	0.0196734	-0.574475
28818	28818	354	2.36105	-0.157565	3.47198	0.000729015	0.0197692	-0.563928
399888	399888	1403	1.95408	-2.99768	3.4698	0.000734374	0.0197719	-0.598224
6974	6974	354	1.98638	-2.18897	3.47026	0.000733238	0.0197719	-0.599757
100048912	100048912	4211	2.17707	1.57344	3.46786	0.000739185	0.0198376	-0.692976
7058	7058	5881	-2.86568	4.16279	-3.46444	0.00074776	0.0199727	-0.583431
1001	1001	4893	-3.30333	3.07666	-3.4605	0.000757726	0.0201476	-0.603163
153	153	2862	1.90876	0.132413	3.45944	0.000760414	0.0201736	-0.601294
29841	29841	3792	-1.81585	1.4461	-3.45722	0.000766114	0.0202792	-0.603115
654346	654346	1760	1.63202	3.52762	3.4539	0.000774708	0.0203923	-0.767473
1058	1058	1431	-1.52348	2.10395	-3.45309	0.00077681	0.0204152	-0.638907
3553	3553	1764	-2.93911	2.75372	-3.45217	0.000779199	0.0204193	-0.642257
23544	23544	6573	1.98748	-1.79198	3.45232	0.000778821	0.0204193	-0.643963
644919	644919	831	2.4331	-3.84743	3.45062	0.000783269	0.0204606	-0.645616
64081	64081	2858	1.51692	4.9473	3.44965	0.000785826	0.0205019	-0.815821
221416	221416	3642	-3.3931	1.88747	-3.44904	0.000787427	0.020521	-0.627215
7712	7712	1695	1.90755	-3.735	3.44804	0.000790086	0.0205395	-0.656289
3195	3195	2690	-3.18529	-0.672086	-3.44748	0.000791561	0.0205395	-0.659976
117194	117194	2526	1.70967	-4.10478	3.44429	0.000800072	0.0206941	-0.660512
101929395	101929395	499	1.96325	-0.0742567	3.44149	0.000807594	0.0208393	-0.66532
643201	643201	4292	1.62945	-0.16405	3.43869	0.000815203	0.0209897	-0.664174
553	553	1773	2.10061	-3.49667	3.43702	0.000819775	0.0210614	-0.687383
100192379	100192379	2224	1.59207	-4.08856	3.43519	0.000824796	0.0211214	-0.677594
145270	145270	4121	2.40713	0.274027	3.43261	0.00083196	0.0211898	-0.673419
8140	8140	4602	-1.62883	5.27678	-3.42942	0.000840867	0.0213705	-0.809669
55273	55273	2388	1.96296	0.633996	3.42579	0.000851111	0.021515	-0.692847
84983	84983	868	-2.18103	-2.08659	-3.42242	0.000860738	0.0216886	-0.72921
338398	338398	957	1.64034	-3.52882	3.42191	0.000862197	0.0217022	-0.719246
3778	3778	18275	1.77135	3.57206	3.42157	0.000863187	0.0217039	-0.859412
3738	3738	9031	1.88201	2.68073	3.42122	0.000864194	0.0217061	-0.752624
124872	124872	2264	2.85038	2.09318	3.42007	0.000867504	0.0217198	-0.848272
2587	2587	2787	1.96718	-3.61416	3.41344	0.000886886	0.0220921	-0.749541
1281	1281	5490	-1.7324	9.30864	-3.41306	0.000887995	0.0220921	-0.931173
11141	11141	3331	2.46165	-2.83939	3.41159	0.000892349	0.0221537	-0.756914
56159	56159	3958	1.74907	-0.150698	3.4075	0.000904574	0.022293	-0.764873
100128006	100128006	3727	1.91179	-2.12399	3.40516	0.000911647	0.0223289	-0.765438
28946	28946	38	2.05107	0.407723	3.40483	0.000912657	0.0223289	-0.768456
388649	388649	1075	1.67188	-4.3491	3.39911	0.000930144	0.0227096	-0.789453
55083	55083	14435	-2.33815	1.53899	-3.39756	0.000934952	0.0227439	-0.776034
4061	4061	1176	-1.59079	5.12091	-3.39741	0.000935409	0.0227439	-0.862109
340533	340533	11757	2.13687	-0.990109	3.39304	0.000949079	0.0229177	-0.786137
59341	59341	3969	-1.74121	0.596607	-3.39336	0.000948063	0.0229177	-0.802031
2277	2277	2074	1.92366	-3.7446	3.39271	0.000950093	0.0229177	-0.805343
9620	9620	12583	-1.53593	3.76689	-3.39233	0.000951299	0.0229177	-0.887089
83259	83259	11457	2.73215	-2.91513	3.39061	0.000956744	0.0229784	-0.819424
10690	10690	13096	1.75068	-4.02676	3.38969	0.000959655	0.0230249	-0.809519
220382	220382	1861	2.2954	-1.50965	3.38899	0.000961884	0.0230549	-0.821823
283576	283576	8466	2.14536	-3.22091	3.38578	0.000972168	0.0232777	-0.820995
84466	84466	8696	1.72225	-0.789822	3.38314	0.000980713	0.0233637	-0.820045
28477	28477	50	2.13308	2.46827	3.38354	0.000979403	0.0233637	-0.927569
80274	80274	4330	1.70854	1.77335	3.38121	0.00098697	0.023481	-0.836437
51471	51471	832	2.01838	-0.222147	3.37875	0.000995035	0.0236166	-0.825697
140730	140730	5210	2.46253	-1.17742	3.37866	0.000995332	0.0236166	-0.831849
286234	286234	4447	2.16188	-3.2225	3.37383	0.00101135	0.0239487	-0.86445
28935	28935	351	2.37078	2.54916	3.37234	0.00101632	0.0239939	-0.921972
6581	6581	4708	-1.73574	3.10927	-3.37066	0.00102199	0.0241036	-0.923383
105379046	105379046	1514	-1.60049	-2.3472	-3.36868	0.00102869	0.0241716	-0.869505
399473	399473	5465	-1.59451	-0.171943	-3.36829	0.00103	0.0241716	-0.8737
1179	1179	3123	3.02906	6.91843	3.36944	0.00102612	0.0241716	-1.05082
54997	54997	1061	-2.78311	2.84437	-3.3677	0.001032	0.0241945	-0.857345
56977	56977	13088	1.53712	1.43474	3.36351	0.00104638	0.0243719	-0.895513
28948	28948	38	1.93184	-0.285071	3.36072	0.00105604	0.0245385	-0.878756
1101	1101	2721	1.59801	2.25067	3.35689	0.00106943	0.0247774	-0.965214
1496	1496	5123	2.54367	-1.49791	3.35569	0.00107365	0.0247803	-0.911649
6241	6241	3434	-1.53344	5.06968	-3.35224	0.00108593	0.0249382	-1.10403
11280	11280	6573	2.18589	-1.60218	3.3507	0.0010914	0.0250396	-0.924152
1805	1805	1728	2.81035	2.91527	3.34807	0.00110088	0.0251854	-0.913543
414763	414763	725	-2.21635	-3.69333	-3.34672	0.00110579	0.025247	-0.92895
643723	643723	1629	1.8699	-3.40254	3.34536	0.00111073	0.0252862	-0.933408
646892	646892	4012	1.95888	-0.365234	3.33976	0.00113134	0.025575	-0.944062
51046	51046	10546	2.02725	-3.27832	3.33893	0.00113442	0.0256032	-0.948512
102723344	102723344	1204	1.8621	-0.0167686	3.33577	0.00114623	0.0257957	-0.973567
56479	56479	7635	1.88478	-1.37008	3.33458	0.0011507	0.0258716	-0.967345
4318	4318	2336	-2.47763	4.31722	-3.33386	0.00115342	0.0258833	-0.992361
3248	3248	4520	1.61984	5.02622	3.33089	0.00116468	0.0260864	-1.1682
57733	57733	2226	2.4977	1.33439	3.32885	0.00117246	0.026172	-1.03779
3662	3662	5461	1.82086	3.68599	3.32863	0.00117334	0.026172	-1.09684
4886	4886	3956	1.90735	1.59781	3.32355	0.00119299	0.026519	-1.03691
6367	6367	2918	-2.05191	0.921793	-3.32071	0.0012041	0.0266258	-0.986948
5030	5030	1639	2.30536	-1.48515	3.31846	0.00121298	0.026765	-1.00981
255738	255738	4423	-2.27159	4.07668	-3.31842	0.00121313	0.026765	-1.11861
5212	5212	3446	1.59165	-1.04566	3.31698	0.00121886	0.0268162	-0.998472
3039	3039	606	2.02537	1.59927	3.31595	0.00122297	0.0268702	-1.00229
100506013	100506013	2622	-2.05541	-3.72254	-3.31353	0.00123263	0.0269431	-1.02058
2681	2681	1755	1.55482	1.88657	3.31301	0.00123475	0.0269644	-1.01625
572558	572558	763	2.55248	-2.06025	3.31225	0.00123779	0.0270058	-1.02521
643236	643236	6035	1.87857	1.88337	3.31044	0.00124511	0.0271405	-1.14186
389658	389658	1171	-2.69901	-1.50049	-3.30837	0.00125356	0.0272743	-1.03449
123103	123103	3904	1.64953	-0.75646	3.30668	0.00126047	0.0272992	-1.03971
282566	282566	450	1.69067	-2.49991	3.30569	0.00126454	0.0272992	-1.04046
387849	387849	1139	1.62769	3.07296	3.30662	0.00126072	0.0272992	-1.18171
2169	2169	2249	1.99913	2.7566	3.30715	0.00125854	0.0272992	-1.21379
28408	28408	353	2.3595	3.72057	3.29782	0.00129733	0.0278413	-1.1885
28410	28410	359	2.65764	2.56022	3.29653	0.00130277	0.0278729	-1.12271
3284	3284	1870	3.47509	0.471866	3.29561	0.00130665	0.0278945	-1.07345
202559	202559	3626	2.13655	-1.45421	3.29227	0.00132091	0.0280606	-1.06717
1087	1087	2399	2.8172	7.18656	3.29242	0.00132028	0.0280606	-1.25664
340784	340784	1074	2.07037	-2.93352	3.28629	0.00134682	0.0283867	-1.09884
219968	219968	930	1.54508	-3.8614	3.28372	0.00135807	0.0285727	-1.09238
1293	1293	10859	-1.58941	6.98443	-3.27818	0.00138263	0.0288578	-1.32757
105373780	105373780	3392	-1.69627	-3.54966	-3.27648	0.00139026	0.0289147	-1.11795
28500	28500	31	1.91658	-3.40149	3.27575	0.00139358	0.0289583	-1.12131
202374	202374	5663	1.83211	-1.02864	3.27506	0.00139667	0.0289715	-1.12101
25903	25903	5655	-1.99235	2.96235	-3.27235	0.00140899	0.02915	-1.12352
6556	6556	5090	-2.43443	1.78486	-3.2716	0.00141238	0.0291538	-1.12123
54508	54508	1396	1.53992	-0.276138	3.27101	0.0014151	0.0291538	-1.12412
2307	2307	1318	-1.8409	-0.0478421	-3.268	0.00142894	0.0293119	-1.14087
6258	6258	2703	2.16478	-1.16171	3.26694	0.00143384	0.0293551	-1.1452
101927258	101927258	639	1.76456	-3.81208	3.26515	0.00144212	0.029448	-1.148
56937	56937	5517	-1.57248	5.94322	-3.2652	0.00144187	0.029448	-1.35606
79057	79057	2508	1.67603	-2.57071	3.26385	0.00144819	0.0295208	-1.15086
8406	8406	1903	1.68729	2.14432	3.26254	0.00145433	0.0296106	-1.16845
28900	28900	351	2.5293	1.4796	3.2585	0.00147339	0.0299022	-1.17756
4359	4359	1955	1.53517	1.27706	3.25714	0.00147988	0.0299219	-1.1619
477	477	5464	2.75321	1.3191	3.25663	0.0014823	0.0299219	-1.16524
388514	388514	2470	1.57554	-0.0202294	3.25622	0.00148425	0.0299219	-1.16543
3158	3158	2659	2.12724	7.9742	3.25224	0.00150338	0.0302279	-1.39333
54511	54511	5638	1.75437	-1.82485	3.24909	0.00151872	0.030448	-1.19527
27330	27330	8700	1.55866	2.96951	3.24788	0.00152466	0.0304996	-1.35889
101927973	101927973	4486	1.84665	-3.82184	3.24358	0.00154583	0.0307926	-1.20576
282996	282996	7260	1.66977	-0.394375	3.24023	0.00156257	0.0309226	-1.20642
54600	54600	2376	2.24434	-0.560259	3.24039	0.00156179	0.0309226	-1.2071
100616225	100616225	78	1.50393	-4.29716	3.24152	0.00155613	0.0309226	-1.21189
28938	28938	351	2.46572	2.92007	3.24188	0.00155433	0.0309226	-1.29885
22802	22802	3240	2.74662	4.74581	3.24018	0.00156284	0.0309226	-1.42145
6476	6476	6032	1.92063	3.13157	3.24052	0.00156111	0.0309226	-1.4264
2899	2899	11434	1.98556	0.242525	3.23965	0.0015655	0.0309491	-1.2075
28417	28417	354	2.1801	-2.16499	3.23936	0.00156694	0.0309517	-1.21081
84570	84570	10311	1.95156	-1.97702	3.23554	0.00158629	0.0312554	-1.23004
28926	28926	360	2.06827	-2.06134	3.23275	0.00160053	0.031457	-1.23058
101928882	101928882	2874	2.1182	-3.01543	3.22633	0.00163378	0.0318979	-1.2515
2566	2566	4077	1.99224	-3.55223	3.22324	0.00165001	0.0320556	-1.25801
120400	120400	9360	2.30507	5.30712	3.22291	0.00165174	0.0320628	-1.48158
1907	1907	1253	1.83061	0.437468	3.22094	0.00166217	0.0321985	-1.2872
23601	23601	3535	-2.69625	-0.53988	-3.21927	0.00167111	0.0322266	-1.27047
646962	646962	950	1.70199	3.33153	3.21975	0.00166855	0.0322266	-1.44943
440508	440508	1935	2.05612	-2.36582	3.21441	0.00169724	0.0325972	-1.28328
9518	9518	1200	-1.77003	5.15517	-3.20549	0.00174621	0.0332132	-1.4786
145438	145438	2229	1.78083	-2.75979	3.20463	0.00175099	0.0332504	-1.31083
90853	90853	4110	-2.18571	0.424142	-3.20406	0.00175421	0.0332847	-1.3065
1756	1756	16513	1.58786	3.70999	3.20201	0.00176567	0.0334215	-1.48336
1063	1063	10377	-1.52671	5.18809	-3.20126	0.00176992	0.0334752	-1.54195
4237	4237	1798	-2.23582	2.04011	-3.19841	0.00178601	0.0337178	-1.31753
101929730	101929730	962	1.82086	-3.31028	3.19638	0.00179761	0.0337822	-1.32862
729468	729468	1095	2.18118	-1.09272	3.19482	0.00180655	0.0338474	-1.33322
100506115	100506115	2013	-1.92156	0.112713	-3.19414	0.00181043	0.0338612	-1.33276
138046	138046	3889	1.71623	-3.83083	3.18419	0.00186854	0.0345102	-1.35866
51085	51085	4061	-1.98892	4.06358	-3.18132	0.0018856	0.0346354	-1.47904
391051	391051	1551	1.55452	-2.05752	3.18002	0.00189338	0.0346822	-1.36938
629	629	2627	-1.64734	6.25253	-3.17854	0.0019023	0.0348066	-1.61452
27231	27231	1141	1.84898	-4.21273	3.17732	0.00190969	0.0348337	-1.37595
283208	283208	2322	-1.97958	0.122876	-3.17754	0.00190834	0.0348337	-1.37827
6820	6820	1515	-2.25379	2.12857	-3.17641	0.00191518	0.0348799	-1.41192
29942	29942	10490	1.68789	-1.34258	3.17376	0.00193131	0.0351194	-1.38714
154064	154064	1402	-2.80775	-1.72161	-3.17236	0.0019399	0.0351943	-1.394
257000	257000	3733	1.73978	0.532133	3.1725	0.00193905	0.0351943	-1.4188
9153	9153	2670	2.88898	2.10062	3.16951	0.00195744	0.0354307	-1.54086
5143	5143	6345	1.53526	1.86702	3.16631	0.00197735	0.0356544	-1.50456
79748	79748	1736	1.65497	-3.32294	3.16561	0.0019817	0.0356894	-1.4112
286184	286184	3712	1.81105	-4.17055	3.1614	0.00200821	0.0359028	-1.41823
28813	28813	354	2.24298	5.0169	3.16211	0.00200371	0.0359028	-1.62688
283491	283491	2647	1.58033	-3.6451	3.15992	0.00201763	0.0359551	-1.42333
28901	28901	351	2.50174	2.11887	3.15994	0.00201747	0.0359551	-1.48087
23284	23284	12461	1.66114	1.96739	3.15933	0.00202137	0.0359804	-1.49706
219287	219287	10646	1.65894	-3.37801	3.15688	0.00203707	0.0360853	-1.42816
4499	4499	440	2.50591	3.01255	3.15586	0.00204364	0.0360951	-1.55238
201501	201501	6508	1.56911	4.65327	3.15013	0.00208085	0.0365156	-1.69846
1261	1261	4649	2.26741	-1.93862	3.14976	0.00208327	0.0365308	-1.44874
84848	84848	786	-2.07922	-1.41164	-3.14867	0.00209041	0.0366287	-1.45327
26220	26220	3938	-1.84873	-1.97119	-3.14727	0.00209962	0.0366977	-1.4571
254439	254439	1185	2.02981	1.52036	3.14677	0.00210296	0.0367123	-1.60053
64063	64063	2005	-3.09303	2.27286	-3.14319	0.00212673	0.0369631	-1.47158
26577	26577	2030	2.50139	-0.0758499	3.14104	0.00214114	0.0371234	-1.47119
8061	8061	1753	-3.04	0.894843	-3.13917	0.0021538	0.0372141	-1.47346
64699	64699	3489	-1.80168	1.70476	-3.13939	0.00215233	0.0372141	-1.49413
79953	79953	6135	-1.84625	0.140511	-3.12813	0.00222966	0.0379961	-1.50158
791115	791115	5128	1.76968	-3.65597	3.12853	0.00222685	0.0379961	-1.50198
503639	503639	2398	-2.72984	-1.24674	-3.12719	0.0022362	0.0380251	-1.5075
102724153	102724153	2146	2.03272	-1.35034	3.12602	0.00224447	0.0381107	-1.51046
387264	387264	942	-1.52322	0.726488	-3.124	0.00225869	0.0381655	-1.51565
9971	9971	2668	2.2889	1.37913	3.12132	0.00227767	0.0383705	-1.62617
285	285	5270	-1.53831	2.05249	-3.11868	0.0022966	0.0385794	-1.54579
100188953	100188953	1721	1.76795	-1.54583	3.11388	0.00233127	0.038995	-1.54343
10894	10894	2500	2.31155	2.42966	3.10971	0.00236183	0.0392557	-1.56193
3371	3371	9360	-2.28823	5.68726	-3.10971	0.0023618	0.0392557	-1.72219
63928	63928	2382	2.2585	5.44546	3.11059	0.00235532	0.0392557	-1.80264
6781	6781	3877	-2.31696	2.04796	-3.10942	0.00236393	0.0392628	-1.54988
64067	64067	6239	1.55448	-1.24792	3.10879	0.0023686	0.0393127	-1.55407
84856	84856	2306	-1.79001	-1.22212	-3.10741	0.00237878	0.0393709	-1.55858
28817	28817	354	2.30902	3.87197	3.10715	0.00238071	0.0393752	-1.71583
28810	28810	354	2.3264	1.57725	3.1054	0.00239377	0.0395358	-1.60545
2162	2162	4044	1.88139	3.98322	3.10355	0.00240761	0.0397087	-1.6623
102724156	102724156	412	1.63069	-0.698685	3.10034	0.00243174	0.039915	-1.57978
139378	139378	10155	2.04221	-3.6319	3.09871	0.00244416	0.0400039	-1.57953
28883	28883	359	2.41163	3.77557	3.09676	0.002459	0.0401631	-1.75428
100507056	100507056	2795	-2.17182	0.653185	-3.09349	0.00248414	0.0403863	-1.61023
84627	84627	13936	-1.90398	1.99105	-3.09026	0.00250919	0.0406171	-1.60276
286183	286183	8947	1.96019	-2.56079	3.09	0.00251121	0.0406219	-1.60195
22801	22801	9820	-1.71737	3.18424	-3.08959	0.00251439	0.0406248	-1.63576
27328	27328	10277	2.0376	-3.05138	3.08203	0.0025741	0.0414121	-1.62295
3043	3043	626	2.04771	3.54654	3.08054	0.00258599	0.0415466	-1.70131
79935	79935	2222	-2.41335	-0.706451	-3.07851	0.00260233	0.0417524	-1.63153
56896	56896	5354	2.01405	-3.04691	3.07766	0.00260913	0.0417786	-1.6326
91948	91948	1517	2.19471	-2.39793	3.07765	0.00260928	0.0417786	-1.63416
114786	114786	3913	2.13966	-1.8833	3.07716	0.00261318	0.0417831	-1.63479
100271702	100271702	2352	1.93641	-1.36335	3.07577	0.00262445	0.0418008	-1.63591
400258	400258	2368	2.42612	-1.408	3.07585	0.00262382	0.0418008	-1.63604
348249	348249	1464	1.58579	-3.57121	3.0756	0.00262588	0.0418008	-1.63649
2327	2327	5304	2.21306	-0.467768	3.07285	0.00264832	0.0419763	-1.6448
441308	441308	939	1.65875	-3.91552	3.07257	0.00265062	0.0419803	-1.64394
257240	257240	3039	1.74045	0.000280414	3.0707	0.00266594	0.0420576	-1.66088
28877	28877	357	2.08964	1.58074	3.07083	0.00266486	0.0420576	-1.70079
100506033	100506033	2149	1.61028	-3.66488	3.06984	0.00267309	0.0421141	-1.65305
28716	28716	63	1.52346	-4.18497	3.06902	0.00267989	0.0421649	-1.65371
101927574	101927574	655	-1.66896	-2.82408	-3.06646	0.00270115	0.0423709	-1.66246
3569	3569	3969	-2.77894	-0.285007	-3.05959	0.002759	0.0430934	-1.67739
283212	283212	2341	-1.69207	0.162842	-3.05441	0.00280341	0.0434379	-1.69018
54210	54210	3938	-2.90918	0.156326	-3.05415	0.00280568	0.0434379	-1.69068
154822	154822	4013	1.74249	-3.82474	3.0529	0.00281646	0.0435012	-1.69448
28903	28903	351	2.24903	1.89362	3.05081	0.00283464	0.0436105	-1.77333
101929173	101929173	2139	1.94261	-3.49094	3.04799	0.00285939	0.043887	-1.70769
6696	6696	1814	-3.52681	4.0093	-3.04723	0.00286606	0.0439506	-1.72158
94031	94031	3393	-1.92622	3.60493	-3.04676	0.00287018	0.0439852	-1.74604
255057	255057	2667	-1.64843	-1.15753	-3.04611	0.00287594	0.0440448	-1.71278
5764	5764	1859	1.55329	2.40908	3.04439	0.00289118	0.044135	-1.75191
28919	28919	360	2.58991	3.24935	3.04456	0.00288968	0.044135	-1.86668
54550	54550	2795	1.92732	-2.2723	3.04266	0.00290662	0.0442442	-1.72011
56923	56923	2106	-2.40782	-3.5681	-3.04253	0.00290772	0.0442442	-1.72039
1103	1103	2728	2.08581	-2.6122	3.04204	0.00291212	0.0442827	-1.7228
28905	28905	357	1.81279	-2.96011	3.04092	0.00292214	0.0443492	-1.72382
22871	22871	9704	2.19423	-1.86269	3.04004	0.00293008	0.0444411	-1.72753
28513	28513	6615	2.44612	0.199469	3.03485	0.00297712	0.0449522	-1.74433
101927215	101927215	3851	1.73163	-3.70904	3.03447	0.0029806	0.044976	-1.74066
54831	54831	2126	2.12282	1.69713	3.0334	0.00299039	0.045015	-1.88636
219874	219874	1447	2.14896	-3.03509	3.03097	0.00301268	0.0452285	-1.74921
80320	80320	4094	-1.66113	2.48952	-3.02991	0.00302247	0.0453179	-1.90472
284194	284194	1877	1.57427	3.44965	3.03002	0.00302146	0.0453179	-1.97574
2980	2980	575	2.34535	5.06669	3.02656	0.0030537	0.0455579	-2.03321
6003	6003	1563	1.62525	-0.487462	3.02146	0.00310164	0.045921	-1.78058
154442	154442	1716	1.95931	-3.5091	3.02033	0.00311237	0.045998	-1.77646
196051	196051	2134	-2.21837	-1.06107	-3.01977	0.00311769	0.0460431	-1.77703
59353	59353	2071	2.05589	-0.260669	3.01834	0.0031314	0.0461304	-1.78598
3494	3494	1019	2.77387	8.60513	3.01791	0.00313545	0.0461608	-2.03846
3294	3294	1434	1.89254	4.77284	3.017	0.00314426	0.046204	-2.06194
28934	28934	357	2.0603	-1.10979	3.01672	0.00314689	0.0462139	-1.78545
140456	140456	3712	1.77208	-3.39213	3.01646	0.00314942	0.0462222	-1.7868
28831	28831	38	1.7814	-0.0603506	3.01483	0.00316515	0.0464105	-1.8231
2823	2823	4709	2.93731	-0.670409	3.01366	0.00317648	0.0464398	-1.79259
100507308	100507308	2984	1.85134	-2.1422	3.01276	0.00318517	0.0464866	-1.7948
3866	3866	3464	-1.67817	2.25433	-3.01192	0.00319331	0.0465766	-1.90747
100507206	100507206	2261	1.97865	-2.97644	3.01094	0.00320287	0.0465802	-1.79913
3131	3131	5696	2.04199	1.47871	3.01126	0.00319981	0.0465802	-1.81022
388780	388780	1530	-1.7759	-2.17413	-3.01	0.00321211	0.0466775	-1.802
28914	28914	345	2.19126	4.58439	3.00513	0.00326009	0.0471713	-2.06662
33	33	3230	2.17474	-2.52248	3.00194	0.00329191	0.047457	-1.82107
28923	28923	360	2.56863	2.17715	3.00064	0.003305	0.0476152	-1.92034
158696	158696	2908	1.90742	-3.06371	2.99851	0.00332644	0.0477797	-1.8295
5396	5396	4287	-2.08373	1.47833	-2.99771	0.0033345	0.0478662	-1.84442
3814	3814	1112	-2.04095	-2.09949	-2.99525	0.00335956	0.0479897	-1.8386
28881	28881	360	2.62472	2.81264	2.99552	0.00335677	0.0479897	-1.96523
28921	28921	360	2.43169	3.85319	2.9946	0.00336615	0.0479898	-2.00198
25884	25884	2770	-3.11309	0.144488	-2.99396	0.00337269	0.0480054	-1.84069
402135	402135	951	1.61031	-3.19072	2.99266	0.00338612	0.0481094	-1.84392
401498	401498	5383	-1.59968	-3.65392	-2.99229	0.00338994	0.0481347	-1.84501
6335	6335	9887	1.6545	1.90154	2.99153	0.0033977	0.0481579	-1.9936
11155	11155	6765	1.879	0.272467	2.98942	0.0034195	0.0482718	-1.85737
79190	79190	2926	1.54236	-3.99601	2.98849	0.00342917	0.0483424	-1.85426
84069	84069	2560	-1.81954	1.05472	-2.98659	0.00344899	0.0485639	-1.86366
28965	28965	2971	1.96781	-2.1549	2.98624	0.00345263	0.0485684	-1.85996
440738	440738	1283	1.70521	-2.93154	2.98493	0.00346641	0.0486639	-1.86303
85443	85443	5448	-1.52029	-1.47789	-2.9842	0.00347413	0.0487142	-1.86478
165904	165904	6486	-1.98439	-2.46266	-2.98388	0.00347751	0.0487327	-1.86563
222950	222950	4859	1.50544	-0.556737	2.98091	0.00350887	0.0489767	-1.87297
101928386	101928386	1052	1.50439	-3.50498	2.98018	0.00351666	0.0489767	-1.87464
6286	6286	510	-2.49749	5.42082	-2.97932	0.00352576	0.0490591	-2.15582
57379	57379	2836	2.26559	-3.22409	2.97859	0.00353362	0.0491147	-1.87865
375704	375704	1078	1.74228	-0.314804	2.97814	0.00353838	0.0491147	-1.88164
340578	340578	2599	1.78228	-3.01323	2.97408	0.00358212	0.0495218	-1.88993
101929098	101929098	718	1.64849	-4.42575	2.97125	0.00361289	0.0496852	-1.8966
5105	5105	2689	1.90619	6.65464	2.97186	0.00360625	0.0496852	-2.19172
135924	135924	1617	1.53904	-3.69254	2.96986	0.00362815	0.0498659	-1.90114

## Sheet: Sheet1 (2)
Column1	GeneID	Length	logFC	AveExpr	t	P.Value	adj.P.Val	B													ENTREZ_GENE_ID	Name
266675	266675	3289	4.10686	3.07191	7.5993	8.75641e-12	2.0652e-07	16.3027			Gene name	GeneID	Length	logFC	AveExpr	t	P.Value	adj.P.Val	B		133121	ectonucleotide pyrophosphatase/phosphodiesterase 6(ENPP6)
4312	4312	2055	-5.73856	2.34006	-6.5506	1.68655e-09	1.30682e-05	11.0928			OTOP2	92736	2359	4.76828	0.997849	6.49445	2.21635e-09	1.30682e-05	11.0377		654346	galectin 9C(LGALS9C)
1277	1277	5936	-2.97707	8.88835	-6.61287	1.24437e-09	1.30682e-05	11.685			AQP8	343	1359	4.631	4.56813	4.76385	5.59685e-06	0.00151726	3.76812		2053	epoxide hydrolase 2(EPHX2)
92736	92736	2359	4.76828	0.997849	6.49445	2.21635e-09	1.30682e-05	11.0377			KRT24	192666	1881	4.5212	-2.29913	5.4826	2.51946e-07	0.000265303	6.11269		5126	proprotein convertase subtilisin/kexin type 2(PCSK2)
766	766	1852	3.69357	2.79105	6.42992	3.03014e-09	1.42932e-05	10.8112			MYOC	4653	2045	4.49187	-2.31004	5.54037	1.94364e-07	0.000237382	6.31723		11280	sodium voltage-gated channel alpha subunit 11(SCN11A)
54576	54576	2396	2.84546	1.33819	6.34514	4.56048e-09	1.79265e-05	10.3713			BEST4	266675	3289	4.10686	3.07191	7.5993	8.75641e-12	2.0652e-07	16.3027		391191	olfactory receptor family 2 subfamily AK member 2(OR2AK2)
596	596	7758	1.77079	3.91295	6.194	9.39587e-09	3.16574e-05	9.75668			TMIGD1	388364	1249	3.90808	2.17457	4.92104	2.90204e-06	0.00106945	4.38805		165904	xin actin binding repeat containing 1(XIRP1)
8110	8110	11410	1.8399	2.10549	6.03509	1.99198e-08	5.02307e-05	9.00477			CA1	759	1511	3.77224	4.72945	4.26308	4.15459e-05	0.00417266	1.90128		144406	WD repeat domain 66(WDR66)
5729	5729	3490	2.51416	1.95208	6.02085	2.12977e-08	5.02307e-05	8.95782			CA7	766	1852	3.69357	2.79105	6.42992	3.03014e-09	1.42932e-05	10.8112		2069	epiregulin(EREG)
54575	54575	2385	2.74472	3.10779	6.05821	1.78671e-08	5.02307e-05	9.15391			PLP1	5354	3200	3.65079	0.642869	4.89779	3.20067e-06	0.00114625	4.19255		5143	phosphodiesterase 4C(PDE4C)
7472	7472	2907	-4.92405	-0.782854	-5.90172	3.71607e-08	7.30363e-05	7.75546			CWH43	80157	3042	3.52603	2.16102	5.66323	1.11403e-07	0.000164215	7.42873		5145	phosphodiesterase 6A(PDE6A)
51330	51330	1033	-2.91362	4.45136	-5.8428	4.88421e-08	8.86108e-05	8.17779													145438	FRMD6 antisense RNA 1(FRMD6-AS1)
1580	1580	2162	3.37196	-2.29437	5.75962	7.16753e-08	0.000120747	7.10882			Gene name	GeneID	Length	logFC	AveExpr	t	P.Value	adj.P.Val	B		33	acyl-CoA dehydrogenase, long chain(ACADL)
1675	1675	1173	2.83672	4.73077	5.69845	9.48618e-08	0.000149154	7.56734			CST1	1469	760	-5.7686	0.0571178	-4.42008	2.24943e-05	0.00299231	2.32607		1058	centromere protein A(CENPA)
80157	80157	3042	3.52603	2.16102	5.66323	1.11403e-07	0.000164215	7.42873			MMP1	4312	2055	-5.73856	2.34006	-6.5506	1.68655e-09	1.30682e-05	11.0928		57379	activation induced cytidine deaminase(AICDA)
28231	28231	3565	-2.79067	4.14012	-5.64346	1.21889e-07	0.000169103	7.31995			MMP3	4314	1828	-5.0572	0.688672	-4.81997	4.43353e-06	0.0013942	3.82687		102724156	uncharacterized LOC102724156(LOC102724156)
5067	5067	5195	2.67004	1.45216	5.53258	2.01299e-07	0.000237382	6.85565			INHBA	3624	2175	-4.94126	1.13202	-5.28875	5.95464e-07	0.00036958	5.40017		102724153	uncharacterized LOC102724153(LOC102724153)
6689	6689	3531	2.76756	3.33831	5.53981	1.94852e-07	0.000237382	6.90827			WNT2	7472	2907	-4.92405	-0.782854	-5.90172	3.71607e-08	7.30363e-05	7.75546		1063	centromere protein F(CENPF)
4653	4653	2045	4.49187	-2.31004	5.54037	1.94364e-07	0.000237382	6.31723			COL11A1	1301	7723	-4.56362	0.74369	-4.02117	0.000103958	0.00666625	1.04379		23594	origin recognition complex subunit 6(ORC6)
55388	55388	4569	-2.04548	2.58924	-5.5021	2.30856e-07	0.000259273	6.708			ESM1	11082	2089	-4.55592	-0.418487	-5.3768	4.03718e-07	0.000310595	5.71084		28716	T cell receptor alpha joining 39(TRAJ39)
1294	1294	9367	-2.52745	4.40476	-5.45999	2.78779e-07	0.000265303	6.55513			SFRP4	6424	2974	-4.02785	1.22721	-3.55444	0.000550979	0.017076	-0.346205		414763	BMS1, ribosome biogenesis factor pseudogene 18(BMS1P18)
51301	51301	3436	2.42204	0.488646	5.45804	2.8122e-07	0.000265303	6.40363			CHI3L1	1116	2196	-3.92643	2.64488	-3.89092	0.000167875	0.00860713	0.684133		5166	pyruvate dehydrogenase kinase 4(PDK4)
346562	346562	2105	2.95624	-3.94161	5.47015	2.66391e-07	0.000265303	6.03222			IL11	3589	2378	-3.91933	-0.833947	-4.87193	3.56798e-06	0.00123751	3.8404		101929532	uncharacterized LOC101929532(LOC101929532)
192666	192666	1881	4.5212	-2.29913	5.4826	2.51946e-07	0.000265303	6.11269													23601	C-type lectin domain family 5 member A(CLEC5A)
1303	1303	11874	-2.94036	5.5086	-5.43301	3.14448e-07	0.000274676	6.45717			Gene name	GeneID	Length	logFC	AveExpr	t	P.Value	adj.P.Val	B		4147	matrilin 2(MATN2)
6691	6691	1336	3.52281	-1.04412	5.43648	3.09626e-07	0.000274676	6.00726			BEST4	266675	3289	4.10686	3.07191	7.5993	8.75641e-12	2.0652e-07	16.3027		2100	estrogen receptor 2(ESR2)
9340	9340	4657	2.69608	1.36141	5.41181	3.45586e-07	0.000291095	6.25324			MMP1	4312	2055	-5.73856	2.34006	-6.5506	1.68655e-09	1.30682e-05	11.0928		284723	solute carrier family 25 member 34(SLC25A34)
11082	11082	2089	-4.55592	-0.418487	-5.3768	4.03718e-07	0.000310595	5.71084			COL1A1	1277	5936	-2.97707	8.88835	-6.61287	1.24437e-09	1.30682e-05	11.685		28729	T cell receptor alpha joining 26(TRAJ26)
7804	7804	8014	-2.3246	3.07997	-5.3855	3.88443e-07	0.000310595	6.22146			OTOP2	92736	2359	4.76828	0.997849	6.49445	2.21635e-09	1.30682e-05	11.0377		55355	Holliday junction recognition protein(HJURP)
25902	25902	5609	-1.77375	3.95614	-5.36017	4.34583e-07	0.000310595	6.15464			CA7	766	1852	3.69357	2.79105	6.42992	3.03014e-09	1.42932e-05	10.8112		3131	HLF, PAR bZIP transcription factor(HLF)
443	443	1681	2.73463	-0.104677	5.36384	4.27586e-07	0.000310595	5.87541			UGT1A10	54576	2396	2.84546	1.33819	6.34514	4.56048e-09	1.79265e-05	10.3713		390201	olfactory receptor family 10 subfamily V member 1(OR10V1)
10630	10630	3055	-2.83505	2.57124	-5.32816	5.00621e-07	0.000337347	5.8384			BCL2	596	7758	1.77079	3.91295	6.194	9.39587e-09	3.16574e-05	9.75668		57405	SPC25, NDC80 kinetochore complex component(SPC25)
8671	8671	8191	3.12347	4.80056	5.29507	5.79159e-07	0.000369175	5.88436			DPF3	8110	11410	1.8399	2.10549	6.03509	1.99198e-08	5.02307e-05	9.00477		79935	cyclin N-terminal domain containing 2(CNTD2)
3624	3624	2175	-4.94126	1.13202	-5.28875	5.95464e-07	0.00036958	5.40017			PTGDR	5729	3490	2.51416	1.95208	6.02085	2.12977e-08	5.02307e-05	8.95782		1087	carcinoembryonic antigen related cell adhesion molecule 7(CEACAM7)
8038	8038	8937	-3.64622	1.87839	-5.26922	6.48771e-07	0.00039234	5.49741			UGT1A10	54575	2385	2.74472	3.10779	6.05821	1.78671e-08	5.02307e-05	9.15391		60482	solute carrier family 5 member 7(SLC5A7)
27284	27284	2386	2.18457	4.30489	5.25659	6.85691e-07	0.000404301	5.72401													2118	ETS variant 4(ETV4)
54443	54443	4844	-2.06359	4.20172	-5.23461	7.5487e-07	0.000434234	5.64091													100506033	PTOV1 antisense RNA 1(PTOV1-AS1)
990	990	3420	-1.85201	3.73038	-5.2225	7.95878e-07	0.000446924	5.59235													100507056	colon cancer associated transcript 1 (non-protein coding)(CCAT1)
84281	84281	6026	2.17401	3.73474	5.13853	1.14616e-06	0.000614368	5.24419													1101	chondroadherin(CHAD)
25840	25840	3744	2.00395	5.86681	5.08949	1.41608e-06	0.000742181	5.04097													1103	choline O-acetyltransferase(CHAT)
116511	116511	1137	2.94339	-2.63208	5.05698	1.62816e-06	0.000834785	4.57419													203859	anoctamin 5(ANO5)
7123	7123	961	2.49498	3.35853	5.03052	1.82333e-06	0.000895902	4.7689													79953	synapse differentiation inducing 1(SYNDIG1)
5021	5021	4939	-2.25004	-0.0810964	-5.02444	1.87129e-06	0.000900701	4.48042													255057	CACN beta subunit associated regulatory protein(CBARP)
256691	256691	5548	2.76922	2.04872	5.01148	1.97763e-06	0.000910032	4.71051													23635	single stranded DNA binding protein 2(SSBP2)
51059	51059	8699	2.86715	-0.482132	4.98855	2.1805e-06	0.000970322	4.50948													3158	3-hydroxy-3-methylglutaryl-CoA synthase 2(HMGCS2)
23635	23635	4465	1.60368	2.84897	4.97852	2.27541e-06	0.000975738	4.61669													253012	HEPACAM family member 2(HEPACAM2)
2788	2788	4246	2.05056	2.05993	4.97893	2.27143e-06	0.000975738	4.53931													100131244	ankyrin repeat domain 63(ANKRD63)
5028	5028	3110	1.98227	2.85425	4.97405	2.31896e-06	0.000976655	4.59611													348249	CCL15-CCL14 readthrough (NMD candidate)(CCL15-CCL14)
994	994	4290	-1.61003	5.80311	-4.9592	2.46968e-06	0.00101238	4.5217													4188	MyoD family inhibitor(MDFI)
285958	285958	803	-1.60571	3.68941	-4.9573	2.48964e-06	0.00101238	4.53231													1116	chitinase 3 like 1(CHI3L1)
9076	9076	3452	-3.44642	3.37271	-4.93431	2.74399e-06	0.00105228	4.39855													401498	transmembrane protein 215(TMEM215)
2118	2118	2764	-3.10684	3.8091	-4.92885	2.80796e-06	0.00105228	4.40227													5212	vitrin(VIT)
285313	285313	9596	3.0442	0.501805	4.93537	2.7317e-06	0.00105228	4.19737													55388	minichromosome maintenance 10 replication initiation factor(MCM10)
388364	388364	1249	3.90808	2.17457	4.92104	2.90204e-06	0.00106945	4.38805													114780	polycystin 1 like 2 (gene/pseudogene)(PKD1L2)
5354	5354	3200	3.65079	0.642869	4.89779	3.20067e-06	0.00114625	4.19255													7262	pleckstrin homology like domain family A member 2(PHLDA2)
1472	1472	736	-3.23483	-3.00583	-4.89149	3.28668e-06	0.00115696	3.93954													100506013	apelin receptor early endogenous ligand(APELA)
3589	3589	2378	-3.91933	-0.833947	-4.87193	3.56798e-06	0.00123751	3.8404													6241	ribonucleotide reductase regulatory subunit M2(RRM2)
23302	23302	9447	2.05766	3.30424	4.84415	4.00799e-06	0.00130047	4.0776													9314	Kruppel like factor 4(KLF4)
9729	9729	8124	2.55848	-3.45892	4.84871	3.93218e-06	0.00130047	3.78125													114786	XK related 4(XKR4)
4314	4314	1828	-5.0572	0.688672	-4.81997	4.43353e-06	0.0013942	3.82687													84069	pleckstrin homology domain containing N1(PLEKHN1)
286133	286133	4151	2.81653	3.19426	4.81634	4.50106e-06	0.00139681	3.98686													51301	glucosaminyl (N-acetyl) transferase 4, core 2(GCNT4)
4306	4306	6371	1.71297	5.07723	4.80948	4.63147e-06	0.00141861	3.9317													9319	thyroid hormone receptor interactor 13(TRIP13)
222008	222008	6460	3.18836	-0.223705	4.8026	4.76582e-06	0.00142281	3.81193													23657	solute carrier family 7 member 11(SLC7A11)
3512	3512	1523	3.41538	8.67653	4.8028	4.76203e-06	0.00142281	3.91189													100861550	PDX1 antisense RNA 1(PDX1-AS1)
4323	4323	3595	-1.57151	7.22538	-4.78169	5.19816e-06	0.00146269	3.81918													10349	ATP binding cassette subfamily A member 10(ABCA10)
957	957	6479	1.68514	6.5622	4.78117	5.2095e-06	0.00146269	3.82354													10350	ATP binding cassette subfamily A member 9(ABCA9)
4852	4852	560	2.99384	-2.27713	4.77295	5.3901e-06	0.00149559	3.47272													114798	SLIT and NTRK like family member 1(SLITRK1)
1894	1894	5538	-1.60685	4.83103	-4.76393	5.59521e-06	0.00151726	3.75943													10351	ATP binding cassette subfamily A member 8(ABCA8)
343	343	1359	4.631	4.56813	4.76385	5.59685e-06	0.00151726	3.76812													111	adenylate cyclase 5(ADCY5)
1852	1852	2907	-2.82855	-2.82663	-4.75587	5.78468e-06	0.00155036	3.4527													139378	adhesion G protein-coupled receptor G4(ADGRG4)
9912	9912	4308	1.91227	4.62787	4.73632	6.27099e-06	0.00161072	3.64994													2162	coagulation factor XIII A chain(F13A1)
128239	128239	6362	-2.05218	4.95975	-4.71922	6.72875e-06	0.00163613	3.58926													6258	retinoid X receptor gamma(RXRG)
5166	5166	3700	2.16645	4.78431	4.725	6.57063e-06	0.00163613	3.60781													90226	urocortin 2(UCN2)
125	125	2814	3.51744	5.2958	4.71672	6.79843e-06	0.00163613	3.58022													117	ADCYAP receptor type I(ADCYAP1R1)
54972	54972	3520	-2.05224	3.77384	-4.69647	7.38796e-06	0.00176005	3.51599													23671	transmembrane protein with EGF like and two follistatin like domains 2(TMEFF2)
79799	79799	3091	2.79194	4.00314	4.67905	7.9349e-06	0.00178394	3.433													399473	sprouty related EVH1 domain containing 3(SPRED3)
79075	79075	2269	-1.72459	2.09413	-4.67528	8.0582e-06	0.00179295	3.43958													144501	keratin 80(KRT80)
10351	10351	6608	3.40252	3.15627	4.67087	8.20488e-06	0.00180852	3.43461													6263	ryanodine receptor 3(RYR3)
144501	144501	4393	-3.89526	2.50177	-4.65671	8.69333e-06	0.00184463	3.32761													57464	striatin interacting protein 2(STRIP2)
4605	4605	2777	-2.48522	5.02955	-4.64736	9.03131e-06	0.00184463	3.32122													2169	fatty acid binding protein 2(FABP2)
84962	84962	5198	-2.10782	2.80264	-4.65406	8.7879e-06	0.00184463	3.33763													3195	T-cell leukemia homeobox 1(TLX1)
79819	79819	4167	1.53916	2.19148	4.64848	8.99044e-06	0.00184463	3.34581													9340	glucagon like peptide 2 receptor(GLP2R)
5570	5570	2814	2.25366	3.91128	4.66058	8.55728e-06	0.00184463	3.36759													1149	cell death-inducing DFFA-like effector a(CIDEA)
5329	5329	2735	-2.18553	5.34097	-4.64087	9.27361e-06	0.0018673	3.28561													125	alcohol dehydrogenase 1B (class I), beta polypeptide(ADH1B)
6713	6713	3122	-1.90211	4.85735	-4.63905	9.34242e-06	0.0018673	3.28078													146556	chromosome 16 open reading frame 89(C16orf89)
2263	2263	6126	1.97653	4.36427	4.63394	9.53898e-06	0.00189056	3.26379													8318	cell division cycle 45(CDC45)
139411	139411	5399	3.01736	-1.30504	4.62816	9.76577e-06	0.00191938	3.08495													126	alcohol dehydrogenase 1C (class I), gamma polypeptide(ADH1C)
9319	9319	2914	-2.08253	3.02356	-4.62189	1.00181e-05	0.00194028	3.25311													4225	meprin A subunit beta(MEP1B)
246213	246213	3983	2.93612	-1.3416	4.61992	1.00983e-05	0.00194028	3.10601													51330	TNF receptor superfamily member 12A(TNFRSF12A)
5328	5328	2804	-2.23895	4.26209	-4.59205	1.13064e-05	0.00208283	3.13988													101927574	long intergenic non-protein coding RNA 1186(LINC01186)
284403	284403	4969	-1.85593	2.81204	-4.59539	1.11545e-05	0.00208283	3.15486													572558	PGM5 antisense RNA 1(PGM5-AS1)
57758	57758	5087	1.96381	2.28472	4.58731	1.15256e-05	0.00208283	3.12269													114822	rhophilin Rho GTPase binding protein 1(RHPN1)
340273	340273	8917	2.81737	-2.71978	4.59257	1.12827e-05	0.00208283	2.90415													643201	centrosomal protein 192kDa pseudogene(LOC643201)
6445	6445	1947	2.81057	-3.12291	4.57402	1.2161e-05	0.00217286	2.82954													28810	immunoglobulin lambda variable 2-34 (pseudogene)(IGLV2-34)
270	270	2407	3.10961	0.40988	4.56832	1.24441e-05	0.00220673	2.9583													101927577	uncharacterized LOC101927577(LOC101927577)
1282	1282	15600	-2.01062	7.33908	-4.56019	1.28591e-05	0.00224654	2.97883													6282	S100 calcium binding protein A11(S100A11)
7474	7474	12703	-1.5814	3.20188	-4.54013	1.39398e-05	0.00237191	2.95154													28811	immunoglobulin lambda variable 2-33 (non-functional)(IGLV2-33)
3815	3815	5179	1.81749	3.00043	4.54468	1.36876e-05	0.00237191	2.96363													28812	immunoglobulin lambda variable 2-28 (pseudogene)(IGLV2-28)
2981	2981	597	3.4706	2.24089	4.54182	1.38456e-05	0.00237191	2.94693													28813	immunoglobulin lambda variable 2-23(IGLV2-23)
79801	79801	5702	-1.55122	2.62061	-4.52999	1.45193e-05	0.00244599	2.91439													4237	microfibrillar associated protein 2(MFAP2)
284992	284992	4578	-1.68154	1.20208	-4.52723	1.46809e-05	0.00244878	2.86725													28814	immunoglobulin lambda variable 2-18(IGLV2-18)
57405	57405	1599	-1.64055	2.18403	-4.52617	1.47436e-05	0.00244878	2.8995													6286	S100 calcium binding protein P(S100P)
4888	4888	2988	2.53363	0.454644	4.52339	1.49088e-05	0.00245891	2.88769													2191	fibroblast activation protein alpha(FAP)
11251	11251	2910	1.95121	1.44617	4.52162	1.50153e-05	0.00245928	2.82815													28816	immunoglobulin lambda variable 2-11(IGLV2-11)
1836	1836	8075	3.1199	7.57936	4.51684	1.53057e-05	0.00247374	2.83163													644249	ankyrin repeat domain-containing protein 18B-like(LOC644249)
730	730	4315	3.4862	3.76788	4.51331	1.55232e-05	0.00247374	2.85351													139411	patched domain containing 1(PTCHD1)
899	899	4287	-1.525	3.62822	-4.50269	1.61973e-05	0.00256073	2.79819													28817	immunoglobulin lambda variable 2-8(IGLV2-8)
9452	9452	1834	1.81523	2.97114	4.49248	1.6872e-05	0.00261793	2.77625													29841	grainyhead like transcription factor 1(GRHL1)
7102	7102	1806	1.63424	4.56613	4.48732	1.72227e-05	0.00265488	2.70906													28818	immunoglobulin lambda variable 2-5 (pseudogene)(IGLV2-5)
3730	3730	6721	-2.85992	0.875994	-4.48121	1.76477e-05	0.00270274	2.5362													219287	APC membrane recruitment protein 2(AMER2)
25928	25928	1869	2.65159	1.70462	4.46677	1.86923e-05	0.00284425	2.6826													192666	keratin 24(KRT24)
346389	346389	9159	-1.88271	4.80921	-4.45866	1.9305e-05	0.00286138	2.61503													79000	aurora kinase A and ninein interacting protein(AUNIP)
10891	10891	8527	1.9057	4.18804	4.46027	1.91815e-05	0.00286138	2.61349													92312	mex-3 RNA binding family member A(MEX3A)
390201	390201	930	2.1057	-3.73845	4.45522	1.95706e-05	0.00286691	2.47192													153	adrenoceptor beta 1(ADRB1)
8862	8862	3224	-3.42848	0.793984	-4.45347	1.97071e-05	0.00286909	2.43089													9370	adiponectin, C1Q and collagen domain containing(ADIPOQ)
643763	643763	7041	3.04505	-1.54754	4.44964	2.00091e-05	0.00287753	2.40038													1179	chloride channel accessory 1(CLCA1)
10417	10417	2478	-1.99954	4.65888	-4.44146	2.06691e-05	0.00293664	2.59296													155	adrenoceptor beta 3(ADRB3)
130497	130497	3020	2.52518	0.342643	4.43483	2.12193e-05	0.00296193	2.4573													80031	semaphorin 6D(SEMA6D)
116173	116173	1401	2.63219	-2.5458	4.43477	2.12239e-05	0.00296193	2.34338													56479	potassium voltage-gated channel subfamily Q member 5(KCNQ5)
633	633	2444	-2.62038	4.87591	-4.43022	2.16095e-05	0.00296306	2.54764													28831	immunoglobulin lambda joining 3(IGLJ3)
1869	1869	2700	-1.59281	4.15053	-4.42583	2.19886e-05	0.00296708	2.52026													2209	Fc fragment of IgG receptor Ia(FCGR1A)
646627	646627	2366	3.00273	5.12081	4.42229	2.22982e-05	0.00298809	2.46512													9378	neurexin 1(NRXN1)
1469	1469	760	-5.7686	0.0571178	-4.42008	2.24943e-05	0.00299231	2.32607													80034	cysteine and serine rich nuclear protein 3(CSRNP3)
5366	5366	1936	-1.5384	2.01116	-4.41666	2.28006e-05	0.0030042	2.49567													2214	Fc fragment of IgG receptor IIIa(FCGR3A)
3381	3381	1591	-3.45264	-2.83769	-4.38568	2.5762e-05	0.0032319	2.22072													140456	ankyrin repeat and SOCS box containing 11(ASB11)
115908	115908	1512	-3.48424	2.31357	-4.38057	2.62844e-05	0.00326272	2.27209													54443	anillin actin binding protein(ANLN)
27299	27299	2438	2.4782	5.27148	4.37653	2.67052e-05	0.00329761	2.30496													84141	eva-1 homolog A, regulator of programmed cell death(EVA1A)
541471	541471	1117	-1.85736	2.49914	-4.37215	2.71677e-05	0.00331995	2.33257													643236	transmembrane protein 72(TMEM72)
9156	9156	3968	-1.81095	2.22584	-4.37345	2.70298e-05	0.00331995	2.3501													101060264	FOXP4 antisense RNA 1(FOXP4-AS1)
133121	133121	3936	2.32937	-0.744433	4.36623	2.78067e-05	0.00338053	2.18577													6319	stearoyl-CoA desaturase(SCD)
130399	130399	9077	1.82129	2.52291	4.35966	2.85316e-05	0.00343326	2.28301													3248	hydroxyprostaglandin dehydrogenase 15-(NAD)(HPGD)
83461	83461	4440	-1.70025	3.52657	-4.35739	2.87869e-05	0.00344639	2.27522													176	aggrecan(ACAN)
11170	11170	4430	1.98798	1.7246	4.34897	2.9752e-05	0.00352011	2.24753													10417	spondin 2(SPON2)
27338	27338	1601	-1.6292	4.37416	-4.34269	3.04908e-05	0.00354999	2.22976													285878	VSTM2A overlapping transcript 1(VSTM2A-OT1)
150000	150000	2953	2.21764	-0.182913	4.3409	3.07059e-05	0.00354999	2.22561													9401	RecQ like helicase 4(RECQL4)
63951	63951	2302	2.50778	-0.439515	4.34105	3.06873e-05	0.00354999	2.15824													440508	C-type lectin domain family 4 member G pseudogene 1(CLEC4GP1)
137970	137970	9282	2.97697	-2.12149	4.33937	3.08889e-05	0.00355373	2.02344													64699	transmembrane protease, serine 3(TMPRSS3)
9401	9401	3891	-1.7692	4.7487	-4.33299	3.16687e-05	0.00362576	2.15636													6332	sodium voltage-gated channel alpha subunit 7(SCN7A)
1290	1290	7097	-2.03573	5.98978	-4.32456	3.27267e-05	0.00371086	2.13438													6335	sodium voltage-gated channel alpha subunit 9(SCN9A)
3741	3741	2870	2.64895	-0.864293	4.32578	3.25715e-05	0.00371086	1.99654													154822	long intergenic non-protein coding RNA 689(LINC00689)
22974	22974	3750	-1.98809	5.33758	-4.3199	3.33266e-05	0.00376081	2.096													115908	collagen triple helix repeat containing 1(CTHRC1)
220042	220042	3664	-1.58958	1.39084	-4.31685	3.3725e-05	0.00378764	2.14468													387264	keratin associated protein 5-1(KRTAP5-1)
146556	146556	2152	2.70201	0.391592	4.31016	3.46153e-05	0.00383288	2.03651													28877	immunoglobulin kappa variable 3D-7(IGKV3D-7)
114780	114780	8231	2.97079	-1.20787	4.31084	3.4523e-05	0.00383288	1.94624													54478	family with sequence similarity 64 member A(FAM64A)
374	374	1276	-2.66087	4.24339	-4.30399	3.54555e-05	0.00388938	2.06944													79057	proline rich and Gla domain 3(PRRG3)
10024	10024	3255	-1.95694	3.41846	-4.29517	3.66915e-05	0.0039157	2.05109													5328	plasminogen activator, urokinase(PLAU)
63967	63967	8821	-1.70903	2.86525	-4.29767	3.63372e-05	0.0039157	2.07422													28881	immunoglobulin kappa variable 2D-30(IGKV2D-30)
1149	1149	1852	2.55858	-2.96405	4.29334	3.69531e-05	0.00392585	1.90928													5329	plasminogen activator, urokinase receptor(PLAUR)
9370	9370	4751	3.15213	-3.01851	4.28719	3.78445e-05	0.00400253	1.89672													4306	nuclear receptor subfamily 3 group C member 2(NR3C2)
4973	4973	2695	-3.5736	-0.202098	-4.27513	3.96545e-05	0.00411331	1.84835													28883	immunoglobulin kappa variable 2D-28(IGKV2D-28)
101927260	101927260	3926	-1.83791	-0.490708	-4.27608	3.95086e-05	0.00411331	1.85955													3284	hydroxy-delta-5-steroid dehydrogenase, 3 beta- and steroid delta-isomerase 2(HSD3B2)
2838	2838	1252	3.14369	1.97507	4.27441	3.97643e-05	0.00411331	2.00124													1237	C-C motif chemokine receptor 8(CCR8)
759	759	1511	3.77224	4.72945	4.26308	4.15459e-05	0.00417266	1.90128													9429	ATP binding cassette subfamily G member 2 (Junior blood group)(ABCG2)
57464	57464	6354	-2.08437	1.44903	-4.25814	4.23449e-05	0.00419115	1.91901													8406	sushi repeat containing protein, X-linked(SRPX)
23657	23657	11845	-1.83287	2.65522	-4.25886	4.22287e-05	0.00419115	1.94443													2263	fibroblast growth factor receptor 2(FGFR2)
7070	7070	2397	-2.08421	5.33772	-4.25287	4.32153e-05	0.00419437	1.92475													4312	matrix metallopeptidase 1(MMP1)
2053	2053	2275	1.52139	5.81726	4.25299	4.31946e-05	0.00419437	1.84498													148696	uncharacterized LOC148696(LOC148696)
64066	64066	1839	2.48806	-3.39353	4.25513	4.28405e-05	0.00419437	1.78142													4314	matrix metallopeptidase 3(MMP3)
79000	79000	2408	-1.98303	0.949871	-4.25054	4.36061e-05	0.00420022	1.86713													257240	kelch like family member 34(KLHL34)
23594	23594	1833	-1.71047	2.67019	-4.24907	4.38532e-05	0.00420022	1.91276													84189	SLIT and NTRK like family member 6(SLITRK6)
51196	51196	9691	1.5418	5.31982	4.24412	4.46973e-05	0.00421674	1.81997													4317	matrix metallopeptidase 8(MMP8)
147381	147381	4403	2.13831	-0.807818	4.24469	4.45995e-05	0.00421674	1.80006													220382	family with sequence similarity 181 member B(FAM181B)
80178	80178	1631	-1.86481	1.96571	-4.22426	4.8246e-05	0.00444323	1.82167													4318	matrix metallopeptidase 9(MMP9)
2949	2949	1643	1.80531	0.635308	4.22483	4.81396e-05	0.00444323	1.78541													123103	kelch like family member 33(KLHL33)
79861	79861	1798	1.87878	2.43006	4.2206	4.89291e-05	0.00444323	1.77436													3294	hydroxysteroid 17-beta dehydrogenase 2(HSD17B2)
23213	23213	6159	-2.71652	5.44657	-4.21659	4.96878e-05	0.00445598	1.7855													4319	matrix metallopeptidase 10(MMP10)
7004	7004	2161	-1.61176	3.46995	-4.21285	5.04049e-05	0.00450303	1.78597													6367	C-C motif chemokine ligand 22(CCL22)
4147	4147	4137	1.74493	5.39348	4.20492	5.19589e-05	0.0045897	1.67706													57569	Rho GTPase activating protein 20(ARHGAP20)
6799	6799	1893	1.92233	3.16864	4.19703	5.35517e-05	0.00467784	1.69165													79075	DNA replication and sister chromatid cohesion 1(DSCC1)
253559	253559	9881	3.38237	-1.26446	4.19707	5.35433e-05	0.00467784	1.57486													54498	spermine oxidase(SMOX)
79785	79785	1147	3.45002	-1.56193	4.19365	5.42491e-05	0.00468668	1.56054													5346	perilipin 1(PLIN1)
29953	29953	6475	1.86502	0.712213	4.19091	5.48196e-05	0.00470153	1.71038													4323	matrix metallopeptidase 14(MMP14)
126	126	1878	3.22	6.38294	4.19106	5.47877e-05	0.00470153	1.63558													28900	immunoglobulin kappa variable 1D-17(IGKV1D-17)
760	760	1666	2.92471	6.82155	4.18666	5.57167e-05	0.00473759	1.63213													28901	immunoglobulin kappa variable 1D-16(IGKV1D-16)
7076	7076	1963	-1.89952	6.67086	-4.17746	5.77077e-05	0.00479238	1.58935													2277	vascular endothelial growth factor D(VEGFD)
80031	80031	7355	1.56094	3.27245	4.17786	5.76206e-05	0.00479238	1.59748													28903	immunoglobulin kappa variable 1D-12(IGKV1D-12)
79148	79148	3637	1.90194	3.83425	4.18017	5.71141e-05	0.00479238	1.6035													116966	WD repeat domain 17(WDR17)
9499	9499	2272	2.27597	-0.854781	4.17807	5.7574e-05	0.00479238	1.60472													28905	immunoglobulin kappa variable 7-3 (pseudogene)(IGKV7-3)
387914	387914	4560	-2.73094	-0.617166	-4.16733	5.99773e-05	0.00489468	1.48297													5354	proteolipid protein 1(PLP1)
25975	25975	2432	-3.25674	-0.530937	-4.16097	6.1448e-05	0.00498025	1.46041													221416	chromosome 6 open reading frame 223(C6orf223)
201140	201140	1120	2.69219	-2.89304	4.15695	6.2394e-05	0.00503959	1.43668													54508	EPB41L4A antisense RNA 2 (head to head)(EPB41L4A-AS2)
100861550	100861550	2002	-2.83245	-2.44015	-4.15009	6.40405e-05	0.00512033	1.43934													55532	solute carrier family 30 member 10(SLC30A10)
1268	1268	6696	2.53572	-0.0959496	4.14989	6.40888e-05	0.00512033	1.54854													9452	integral membrane protein 2A(ITM2A)
2214	2214	2403	-2.36679	3.50745	-4.1479	6.45749e-05	0.00512679	1.56072													1261	cyclic nucleotide gated channel alpha 3(CNGA3)
54716	54716	5698	-3.50846	2.02873	-4.13557	6.76669e-05	0.0051977	1.52267													128239	IQ motif containing GTPase activating protein 3(IQGAP3)
8840	8840	5558	-2.51008	1.58003	-4.13618	6.75107e-05	0.0051977	1.46492													54511	3-hydroxymethyl-3-methylglutaryl-CoA lyase like 1(HMGCLL1)
50859	50859	3668	2.48875	-2.89109	4.12718	6.98504e-05	0.0052841	1.36792													25840	methyltransferase like 7A(METTL7A)
55165	55165	2671	-1.69564	3.57307	-4.11677	7.26535e-05	0.00541973	1.41254													100128006	uncharacterized LOC100128006(LOC100128006)
8708	8708	2832	2.58662	0.314634	4.11607	7.28452e-05	0.00541973	1.45518													729338	centrin 4, pseudogene(CETN4P)
81624	81624	9048	-1.71357	2.77363	-4.11321	7.36372e-05	0.00544431	1.42471													28914	immunoglobulin kappa variable 3-11(IGKV3-11)
100131244	100131244	3926	2.27406	-2.70049	4.1133	7.36117e-05	0.00544431	1.30922													6387	C-X-C motif chemokine ligand 12(CXCL12)
176	176	8955	-3.29676	0.560565	-4.09866	7.77874e-05	0.00567328	1.28159													1268	cannabinoid receptor 1(CNR1)
9378	9378	12813	2.99693	0.242776	4.09836	7.78762e-05	0.00567328	1.36511													653567	transmembrane protein 236(TMEM236)
120406	120406	4705	2.34364	3.32069	4.09386	7.92082e-05	0.00573045	1.30571													29942	purine rich element binding protein G(PURG)
2069	2069	4628	-3.53548	2.84089	-4.08917	8.06151e-05	0.00581158	1.36765													5366	phorbol-12-myristate-13-acetate-induced protein 1(PMAIP1)
56265	56265	2400	-2.43376	2.28445	-4.08631	8.14872e-05	0.00581158	1.31392													28919	immunoglobulin kappa variable 2-30(IGKV2-30)
6678	6678	3590	-1.68283	8.30294	-4.08643	8.14509e-05	0.00581158	1.25884													1271	ciliary neurotrophic factor receptor(CNTFR)
92949	92949	9233	1.5088	3.09836	4.08607	8.15617e-05	0.00581158	1.31617													1272	contactin 1(CNTN1)
81792	81792	12232	-2.86338	2.29964	-4.0809	8.31612e-05	0.00583966	1.2669													28921	immunoglobulin kappa variable 2-28(IGKV2-28)
80131	80131	4571	-1.73718	1.96298	-4.08249	8.2667e-05	0.00583966	1.34472													28923	immunoglobulin kappa variable 2-24(IGKV2-24)
100996348	100996348	1438	1.5791	-0.914373	4.08005	8.34255e-05	0.00583966	1.32392													1277	collagen type I alpha 1 chain(COL1A1)
55532	55532	3985	3.02617	1.53984	4.08	8.34414e-05	0.00583966	1.3207													28926	immunoglobulin kappa variable 2-18 (pseudogene)(IGKV2-18)
5126	5126	5052	3.05421	-0.997361	4.08046	8.3299e-05	0.00583966	1.22424													1278	collagen type I alpha 2 chain(COL1A2)
4017	4017	3810	-1.95588	4.52853	-4.07543	8.48857e-05	0.00588832	1.31095													1281	collagen type III alpha 1 chain(COL3A1)
6790	6790	2547	-1.6055	3.98694	-4.07175	8.60665e-05	0.00591801	1.24403													29953	thyrotropin releasing hormone degrading enzyme(TRHDE)
51554	51554	2595	1.61583	-0.286451	4.06796	8.72965e-05	0.00596779	1.26871													6401	selectin E(SELE)
84141	84141	2102	-2.78886	0.789333	-4.06074	8.96912e-05	0.00608211	1.15482													1282	collagen type IV alpha 1 chain(COL4A1)
222643	222643	3128	-1.63466	3.23208	-4.06059	8.97424e-05	0.00608211	1.25696													285958	small nucleolar RNA host gene 15(SNHG15)
50507	50507	5503	-2.77354	-0.981229	-4.05573	9.1387e-05	0.00615818	1.14375													80131	leucine rich repeat containing 8 family member E(LRRC8E)
9928	9928	7457	-1.56226	2.33076	-4.05056	9.31695e-05	0.0062604	1.2272													2307	forkhead box S1(FOXS1)
5455	5455	1503	2.27954	-3.15362	4.04552	9.49415e-05	0.00636135	1.12283													389376	surfactant associated 2(SFTA2)
29128	29128	5198	-1.5766	3.26117	-4.04178	9.62766e-05	0.00643253	1.17904													28934	immunoglobulin kappa variable 1-32 (pseudogene)(IGKV1-32)
118421	118421	870	2.16633	-3.94938	4.04046	9.67517e-05	0.00644602	1.09241													28935	immunoglobulin kappa variable 1-27(IGKV1-27)
1278	1278	5411	-1.93266	8.80995	-4.03526	9.86464e-05	0.00645678	1.08183													4359	myelin protein zero(MPZ)
4747	4747	3841	3.13931	-1.5128	4.03623	9.82891e-05	0.00645678	1.06471													1288	collagen type IV alpha 6 chain(COL4A6)
221476	221476	2470	3.17536	0.130218	4.03508	9.87135e-05	0.00645678	1.07489													1289	collagen type V alpha 1 chain(COL5A1)
9509	9509	7070	-2.41986	3.59487	-4.02934	0.000100846	0.00655221	1.15963													60681	FK506 binding protein 10(FKBP10)
445815	445815	7519	-1.96099	-3.49165	-4.0267	0.000101844	0.00659885	1.05139													388364	transmembrane and immunoglobulin domain containing 1(TMIGD1)
1301	1301	7723	-4.56362	0.74369	-4.02117	0.000103958	0.00666625	1.04379													28938	immunoglobulin kappa variable 1-16(IGKV1-16)
83959	83959	6287	-2.77502	1.05982	-4.02208	0.00010361	0.00666625	1.0952													1290	collagen type V alpha 2 chain(COL5A2)
11065	11065	1259	-2.18802	4.86049	-4.02103	0.000104014	0.00666625	1.06665													1293	collagen type VI alpha 3 chain(COL6A3)
653567	653567	6185	2.10608	3.82409	4.01544	0.000106198	0.0067612	1.03032													1294	collagen type VII alpha 1 chain(COL7A1)
117	117	6779	3.07006	-1.13152	4.01226	0.000107461	0.00681309	0.999906													270	adenosine monophosphate deaminase 1(AMPD1)
114822	114822	5911	-1.90709	3.73659	-4.00719	0.0001095	0.00691621	1.06035													1295	collagen type VIII alpha 1 chain(COL8A1)
80328	80328	1411	-3.26336	-1.28242	-3.99833	0.000113157	0.00702319	0.945081													102723344	uncharacterized LOC102723344(LOC102723344)
8519	8519	717	-1.50722	7.02211	-3.98868	0.000117274	0.00717244	0.918596													51471	N-acetyltransferase 8B (putative, gene/pseudogene)(NAT8B)
948	948	5912	1.76399	3.70499	3.98842	0.000117387	0.00717244	0.989386													346389	MACC1, MET transcriptional regulator(MACC1)
6332	6332	7872	3.19951	1.14085	3.9852	0.000118793	0.00723962	1.01868													22801	integrin subunit alpha 11(ITGA11)
100874010	100874010	815	1.77669	-4.83098	3.98101	0.000120649	0.00731492	0.914163													101929730	long intergenic non-protein coding RNA 1352(LINC01352)
54769	54769	4386	2.4257	-2.19366	3.97949	0.000121326	0.00733714	0.891949													28946	immunoglobulin kappa joining 5(IGKJ5)
10537	10537	990	-3.03334	4.65953	-3.97483	0.000123432	0.00742639	0.959312													22802	chloride channel accessory 4(CLCA4)
114798	114798	5189	2.03128	-3.53184	3.97121	0.000125091	0.0074502	0.893017													317719	kelch like family member 10(KLHL10)
284276	284276	2243	2.1433	-3.20282	3.97138	0.000125012	0.0074502	0.869295													28947	immunoglobulin kappa joining 4(IGKJ4)
389376	389376	454	-3.44123	-2.47579	-3.96844	0.000126376	0.00748887	0.879622													28948	immunoglobulin kappa joining 3(IGKJ3)
28435	28435	355	1.59063	-4.15935	3.96874	0.000126239	0.00748887	0.881103													5396	paired related homeobox 1(PRRX1)
11004	11004	3518	-1.60858	4.04099	-3.96747	0.000126829	0.00749689	0.899248													1301	collagen type XI alpha 1 chain(COL11A1)
338645	338645	6753	1.87699	-0.303183	3.96565	0.000127684	0.00752859	0.939851													28950	immunoglobulin kappa joining 1(IGKJ1)
5145	5145	6533	2.38031	0.741117	3.96087	0.000129952	0.00758645	0.929027													54550	N-terminal EF-hand calcium binding protein 2(NECAB2)
651	651	6077	2.98126	1.94978	3.95896	0.000130869	0.00762111	0.895961													6422	secreted frizzled related protein 1(SFRP1)
27132	27132	2847	-3.49047	2.29776	-3.93946	0.000140591	0.00791776	0.868476													1303	collagen type XII alpha 1 chain(COL12A1)
7148	7148	13927	2.23945	4.05428	3.93783	0.000141433	0.00792926	0.84883													2327	flavin containing monooxygenase 2(FMO2)
4593	4593	8584	2.48867	0.00986805	3.93763	0.00014154	0.00792926	0.826318													6424	secreted frizzled related protein 4(SFRP4)
111	111	7510	1.67674	3.03787	3.92948	0.000145828	0.00800074	0.795011													100874010	NLGN1 antisense RNA 1(NLGN1-AS1)
1811	1811	2894	3.30581	7.0884	3.92967	0.000145728	0.00800074	0.753586													84251	SH3 domain GRB2 like endophilin interacting protein 1(SGIP1)
6401	6401	3875	-2.99229	0.191627	-3.92679	0.000147276	0.00805314	0.750822													9499	myotilin(MYOT)
9088	9088	2546	-2.10418	3.0607	-3.92463	0.000148443	0.00806689	0.798512													25884	chordin like 2(CHRDL2)
9429	9429	5093	2.17043	2.83776	3.91883	0.000151629	0.00820046	0.72996													80157	cell wall biogenesis 43 C-terminal homolog(CWH43)
57761	57761	2887	-2.12927	3.94069	-3.91517	0.000153668	0.0082365	0.790135													285	angiopoietin 2(ANGPT2)
105375007	105375007	469	2.02254	-3.93138	3.91456	0.000154009	0.0082365	0.703486													25890	ABI family member 3 binding protein(ABI3BP)
4828	4828	1030	-1.61244	1.17358	-3.91001	0.000156591	0.00824377	0.759958													9507	ADAM metallopeptidase with thrombospondin type 1 motif 4(ADAMTS4)
983	983	3416	-1.5956	4.13549	-3.91049	0.000156316	0.00824377	0.690501													28965	solute carrier family 27 member 6(SLC27A6)
10349	10349	6331	1.99343	1.75821	3.91053	0.000156298	0.00824377	0.773666													9509	ADAM metallopeptidase with thrombospondin type 1 motif 2(ADAMTS2)
28947	28947	38	2.21177	1.06421	3.91091	0.000156078	0.00824377	0.775796													221476	peptidase inhibitor 16(PI16)
345557	345557	7739	2.79473	-1.16092	3.91116	0.000155937	0.00824377	0.687244													10537	ubiquitin D(UBD)
23671	23671	2863	2.74007	-2.48027	3.9057	0.000159076	0.00831884	0.670684													80168	monoacylglycerol O-acyltransferase 2(MOGAT2)
83540	83540	1990	-1.66544	2.46729	-3.89983	0.000162517	0.00846129	0.728462													3371	tenascin C(TNC)
81551	81551	3044	2.79987	-2.77679	3.89674	0.000164357	0.00851945	0.643341													79148	matrix metallopeptidase 28(MMP28)
1271	1271	2135	2.69319	1.36573	3.89435	0.000165794	0.00855229	0.724205													6445	sarcoglycan gamma(SGCG)
1116	1116	2196	-3.92643	2.64488	-3.89092	0.000167875	0.00860713	0.684133													25902	methylenetetrahydrofolate dehydrogenase (NADP+ dependent) 1-like(MTHFD1L)
55355	55355	3189	-1.64784	3.83453	-3.89129	0.000167649	0.00860713	0.660044													9518	growth differentiation factor 15(GDF15)
60482	60482	5473	2.64565	-2.86582	3.89033	0.000168238	0.00860713	0.618782													25903	olfactomedin like 2B(OLFML2B)
145864	145864	3312	-1.85128	2.71237	-3.88801	0.000169662	0.00866119	0.705997													54575	UDP glucuronosyltransferase family 1 member A10(UGT1A10)
221150	221150	2946	-1.80711	3.02713	-3.87952	0.000174979	0.00881811	0.650583													7472	Wnt family member 2(WNT2)
3977	3977	11298	2.03594	2.59966	3.87953	0.00017497	0.00881811	0.646158													54576	UDP glucuronosyltransferase family 1 member A8(UGT1A8)
9762	9762	5817	-1.67904	4.22617	-3.87642	0.000176961	0.00889898	0.634595													54577	UDP glucuronosyltransferase family 1 member A7(UGT1A7)
57863	57863	3698	2.62125	0.632179	3.86808	0.000182396	0.00915281	0.612839													7474	Wnt family member 5A(WNT5A)
54577	54577	2333	2.34431	-1.92661	3.86618	0.000183658	0.00919655	0.57374													80178	chromosome 16 open reading frame 59(C16orf59)
11174	11174	8753	-1.99294	0.641639	-3.86427	0.000184928	0.00924052	0.585607													340273	ATP binding cassette subfamily B member 5(ABCB5)
9635	9635	4248	2.798	-1.51005	3.86124	0.000186972	0.00928365	0.557421													85301	collagen type XXVII alpha 1 chain(COL27A1)
57016	57016	2621	2.28478	4.43615	3.85446	0.000191616	0.00945451	0.484785													3381	integrin binding sialoprotein(IBSP)
8318	8318	2296	-1.64763	2.99298	-3.85074	0.000194212	0.00954269	0.545537													84281	chromosome 2 open reading frame 88(C2orf88)
54860	54860	1316	3.36908	4.03153	3.84824	0.00019597	0.00958911	0.466201													83259	protocadherin 11 Y-linked(PCDH11Y)
101929532	101929532	3609	-1.92996	-3.78271	-3.84056	0.00020148	0.00981797	0.482706													284992	coiled-coil domain containing 150(CCDC150)
23382	23382	5946	1.53225	6.71383	3.83944	0.000202293	0.00981992	0.431538													6469	sonic hedgehog(SHH)
80310	80310	3993	1.68861	2.22156	3.83936	0.000202352	0.00981992	0.531805													8519	interferon induced transmembrane protein 1(IFITM1)
9723	9723	6904	2.93766	-0.678424	3.83832	0.000203115	0.00983336	0.4719													25928	sclerostin domain containing 1(SOSTDC1)
1295	1295	3091	-3.31821	2.14336	-3.83667	0.000204327	0.00985489	0.489772													54600	UDP glucuronosyltransferase family 1 member A9(UGT1A9)
1009	1009	6061	-1.81895	4.41826	-3.83206	0.000207751	0.00995894	0.486484													50507	NADPH oxidase 4(NOX4)
2523	2523	4343	-2.15635	1.0624	-3.82813	0.000210713	0.0100602	0.449658													6476	sucrase-isomaltase(SI)
80034	80034	12115	1.69308	0.470682	3.82812	0.000210716	0.0100602	0.513212													332	baculoviral IAP repeat containing 5(BIRC5)
6263	6263	15853	1.7438	0.756831	3.82474	0.000213299	0.0101378	0.504609													5455	POU class 3 homeobox 3(POU3F3)
27306	27306	1615	1.68004	0.733229	3.81812	0.000218431	0.0103034	0.484806													8528	D-aspartate oxidase(DDO)
197257	197257	2072	2.00085	4.12727	3.81675	0.000219512	0.0103337	0.361043													22871	neuroligin 1(NLGN1)
2209	2209	3598	-1.91433	0.749595	-3.81497	0.000220916	0.0103472	0.418954													79190	iroquois homeobox 6(IRX6)
6549	6549	5460	1.73565	4.56972	3.81464	0.000221181	0.0103472	0.34634													343	aquaporin 8(AQP8)
29119	29119	12782	2.49048	-1.3148	3.81498	0.000220909	0.0103472	0.405521													130399	activin A receptor type 1C(ACVR1C)
116135	116135	2844	2.19965	-3.29489	3.80636	0.000227853	0.0105578	0.361858													51554	atypical chemokine receptor 4(ACKR4)
3801	3801	5561	-1.60656	3.76118	-3.80406	0.000229737	0.0105827	0.434928													282996	RNA binding motif protein 20(RBM20)
2675	2675	3575	1.9485	0.993761	3.80425	0.000229581	0.0105827	0.420635													445815	PALM2-AKAP2 readthrough(PALM2-AKAP2)
253012	253012	2529	2.12565	3.53644	3.80191	0.000231516	0.0106439	0.311824													374	amphiregulin(AREG)
8929	8929	3030	2.7638	-2.8936	3.79796	0.000234814	0.0107327	0.349019													25975	EGF like domain multiple 6(EGFL6)
28811	28811	354	2.39014	-2.11384	3.79609	0.000236393	0.010784	0.349287													729468	phosphoglucomutase 5 pseudogene 4(PGM5P4)
100131378	100131378	903	-2.4086	-2.56858	-3.79047	0.00024119	0.0109184	0.318346													1404	hyaluronan and proteoglycan link protein 1(HAPLN1)
9833	9833	3042	-1.60711	3.79055	-3.78835	0.000243031	0.0109806	0.304616													123264	solute carrier family 51 beta subunit(SLC51B)
6469	6469	2435	-1.69295	2.02232	-3.78177	0.00024881	0.011114	0.370331													100192379	uncharacterized LOC100192379(PP12613)
100132417	100132417	1335	-2.22491	-0.930834	-3.77991	0.000250464	0.0111667	0.292499													57733	glucosylceramidase beta 3 (gene/pseudogene)(GBA3)
92312	92312	6124	-2.32765	2.26872	-3.77139	0.000258193	0.0112816	0.337318													10630	podoplanin(PDPN)
284723	284723	4420	1.56914	1.71234	3.77194	0.00025769	0.0112816	0.290499													4499	metallothionein 1M(MT1M)
57569	57569	7314	1.68902	0.932345	3.77243	0.000257241	0.0112816	0.337838													80274	signal peptide, CUB domain and EGF like domain containing 1(SCUBE1)
9211	9211	2366	2.83389	-2.03754	3.77367	0.000256103	0.0112816	0.266988													9620	cadherin EGF LAG seven-pass G-type receptor 1(CELSR1)
116966	116966	7642	2.08007	-0.708138	3.76728	0.000262004	0.0114011	0.273326													6549	solute carrier family 9 member A2(SLC9A2)
28584	28584	344	2.19969	-3.63074	3.76304	0.000265982	0.0115528	0.24638													64922	leucine rich repeat containing 19(LRRC19)
9837	9837	3695	-1.65513	3.41462	-3.75982	0.000269047	0.0116645	0.249547													6556	solute carrier family 11 member 1(SLC11A1)
1289	1289	8509	-1.59278	6.43357	-3.75464	0.00027405	0.0117947	0.166061													57758	signal peptide, CUB domain and EGF like domain containing 2(SCUBE2)
2641	2641	1294	3.39488	1.26019	3.74735	0.000281234	0.0119864	0.256732													407975	miR-17-92a-1 cluster host gene(MIR17HG)
28814	28814	354	2.73254	2.17319	3.74632	0.000282264	0.0119885	0.243623													57761	tribbles pseudokinase 3(TRIB3)
332	332	2700	-1.78132	4.41489	-3.74004	0.000288622	0.0121915	0.132735													101928882	uncharacterized LOC101928882(LOC101928882)
7262	7262	920	-1.96731	3.8497	-3.7367	0.000292058	0.0122348	0.143765													642475	maestro heat like repeat family member 6(MROH6)
60681	60681	3388	-1.90649	5.1798	-3.73717	0.000291574	0.0122348	0.203567													9635	chloride channel accessory 2(CLCA2)
608	608	994	2.55243	1.38665	3.73762	0.000291105	0.0122348	0.233179													440738	microtubule associated protein 1 light chain 3 gamma(MAP1LC3C)
11126	11126	2507	1.82693	0.178942	3.73103	0.000297983	0.0123514	0.203987													116135	leucine rich repeat containing 3B(LRRC3B)
23359	23359	4935	2.07423	2.32357	3.73143	0.000297561	0.0123514	0.153197													3494	immunoglobulin heavy constant alpha 2 (A2m marker)(IGHA2)
4317	4317	3224	-2.51254	-3.43643	-3.72732	0.00030191	0.0124638	0.150836													388514	cytochrome P450 family 4 subfamily F member 24, pseudogene(CYP4F24P)
113130	113130	3865	-1.67179	4.06446	-3.72574	0.000303604	0.012479	0.108503													222643	unc-5 family C-terminal like(UNC5CL)
85301	85301	9695	-1.6509	4.51785	-3.72555	0.000303804	0.012479	0.140715													286133	scavenger receptor class A member 5(SCARA5)
57030	57030	2976	1.76884	-1.58985	3.72452	0.000304914	0.0124851	0.123725													6581	solute carrier family 22 member 3(SLC22A3)
2191	2191	3912	-3.00242	0.737829	-3.72333	0.000306206	0.0125162	0.138538													266675	bestrophin 4(BEST4)
84733	84733	5234	-2.52678	1.60978	-3.72079	0.000308964	0.012542	0.159518													80310	platelet derived growth factor D(PDGFD)
283316	283316	6371	1.77354	4.11246	3.72105	0.000308676	0.012542	0.0895369													201140	dehydrogenase/reductase 7C(DHRS7C)
54498	54498	2511	-1.6272	3.29039	-3.71921	0.000310692	0.0125478	0.151619													140730	regulating synaptic membrane exocytosis 4(RIMS4)
956	956	5437	2.04895	-0.2526	3.7158	0.000314452	0.0125701	0.161039													63928	calcineurin like EF-hand protein 2(CHP2)
8870	8870	1240	-1.72322	6.67604	-3.71474	0.000315632	0.0125959	0.00880023													3512	joining chain of multimeric IgA and IgM(JCHAIN)
1908	1908	2722	2.03196	3.08678	3.71321	0.00031734	0.0126296	0.0411778													54715	RNA binding protein, fox-1 homolog 1(RBFOX1)
28816	28816	354	2.55511	3.88434	3.70149	0.000330718	0.0129426	0.0327146													443	aspartoacylase(ASPA)
762	762	1366	2.85657	4.24239	3.69615	0.000336982	0.0131367	-0.0318496													54716	solute carrier family 6 member 20(SLC6A20)
375616	375616	7912	-1.97042	1.27437	-3.68976	0.000344629	0.0133286	0.0816025													1469	cystatin SN(CST1)
4988	4988	23687	2.17345	-3.2374	3.68359	0.000352183	0.0134842	0.0213008													22974	TPX2, microtubule nucleation factor(TPX2)
148113	148113	4199	-2.15402	-1.1295	-3.68309	0.000352801	0.0134859	0.00205094													29119	catenin alpha 3(CTNNA3)
5346	5346	2998	2.26433	1.07565	3.67776	0.000359451	0.0136736	0.0486965													1472	cystatin S(CST4)
8999	8999	4950	1.89828	-0.825467	3.6772	0.00036015	0.0136782	0.0310864													284100	tyrosine 3-monooxygenase/tryptophan 5-monooxygenase activation protein epsilon pseudogene 7(YWHAEP7)
53831	53831	4088	-2.53584	-0.895976	-3.67545	0.000362366	0.0137203	-0.0148644													130497	odd-skipped related transciption factor 1(OSR1)
54857	54857	2439	1.85062	1.36189	3.67541	0.000362423	0.0137203	-0.0133359													80320	Sp6 transcription factor(SP6)
644249	644249	981	2.14702	-3.38488	3.67432	0.000363802	0.0137301	-0.0234301													10690	fucosyltransferase 9(FUT9)
11178	11178	7253	-2.04887	1.07099	-3.67091	0.000368168	0.0138489	-0.0144481													85443	doublecortin like kinase 3(DCLK3)
9314	9314	3035	1.53128	6.69644	3.66974	0.000369681	0.0138823	-0.128509													5570	protein kinase (cAMP-dependent, catalytic) inhibitor beta(PKIB)
4674	4674	2576	2.0457	0.258839	3.66714	0.000373057	0.0139218	0.0122038													246213	solute carrier family 17 member 8(SLC17A8)
347741	347741	2433	2.65953	-1.74426	3.66534	0.000375413	0.0139701	-0.0325893													346562	G protein subunit alpha transducin 3(GNAT3)
22986	22986	6146	2.27354	-3.16314	3.65959	0.000383041	0.014155	-0.0556079													29128	ubiquitin like with PHD and ring finger domains 1(UHRF1)
28812	28812	342	2.67532	2.34303	3.65784	0.000385379	0.0142018	-0.0346968													80328	UL16 binding protein 2(ULBP2)
84189	84189	4181	2.06354	1.71858	3.65283	0.000392174	0.0143556	-0.100795													22986	sortilin related VPS10 domain containing receptor 3(SORCS3)
10050	10050	5900	1.96902	3.85663	3.65033	0.000395607	0.0144433	-0.173274													145864	hyaluronan and proteoglycan link protein 3(HAPLN3)
101927023	101927023	711	1.90591	-4.07175	3.64915	0.000397239	0.0144724	-0.0880173													117194	MAS related GPR family member X2(MRGPRX2)
4982	4982	2346	-1.5971	2.34633	-3.64473	0.000403411	0.0145927	-0.0731619													116173	CKLF like MARVEL transmembrane domain containing 5(CMTM5)
100874377	100874377	478	2.06442	-3.75777	3.64574	0.000401995	0.0145927	-0.104704													63951	DMRT like family A1(DMRTA1)
64922	64922	3609	1.80546	4.81843	3.64323	0.000405522	0.0146242	-0.212169													345557	phosphatidylinositol specific phospholipase C X domain containing 3(PLCXD3)
57167	57167	7505	-2.54823	0.348007	-3.64013	0.000409919	0.0146706	-0.104054													196051	phospholipid phosphatase 4(PLPP4)
729338	729338	629	1.80755	-3.45687	3.63794	0.000413055	0.0147158	-0.12595													154064	retinoic acid early transcript 1L(RAET1L)
90226	90226	1485	-1.90835	-4.03157	-3.63632	0.00041539	0.0147596	-0.115349													6615	snail family transcriptional repressor 1(SNAI1)
105371697	105371697	2006	-2.45929	-1.51538	-3.63264	0.000420735	0.0148995	-0.138617													1496	catenin alpha 2(CTNNA2)
4319	4319	1759	-3.72997	-0.903294	-3.6314	0.000422554	0.0149414	-0.140652													91608	RAS like family 10 member B(RASL10B)
25890	25890	6631	1.73513	3.32694	3.62799	0.000427578	0.0150266	-0.167261													5593	protein kinase, cGMP-dependent, type II(PRKG2)
3833	3833	3084	-1.50568	4.40499	-3.62418	0.000433278	0.0150943	-0.243589													2523	fucosyltransferase 1 (H blood group)(FUT1)
54715	54715	8213	1.87465	-0.425257	3.62057	0.000438724	0.0152615	-0.12369													338398	taste 2 receptor member 60(TAS2R60)
146909	146909	5031	-1.64075	2.7841	-3.61886	0.000441343	0.0153074	-0.199522													26077	uncharacterized LOC26077(DKFZP434H168)
6387	6387	5290	1.68039	5.03815	3.61389	0.000448998	0.0154143	-0.246442													477	ATPase Na+/K+ transporting subunit alpha 2(ATP1A2)
64506	64506	3998	2.10592	-0.725206	3.61179	0.000452277	0.0154818	-0.18838													100616225	microRNA 4756(MIR4756)
11240	11240	4363	2.09516	6.28454	3.60719	0.000459524	0.0156997	-0.321354													146909	kinesin family member 18B(KIF18B)
85477	85477	3297	1.52681	4.39675	3.6047	0.000463504	0.0157745	-0.331812													63967	claspin(CLSPN)
100132741	100132741	1064	1.99769	-1.72601	3.60421	0.000464288	0.0157784	-0.225694													8671	solute carrier family 4 member 4(SLC4A4)
8528	8528	1709	1.60131	0.798834	3.59903	0.000472667	0.0158389	-0.188322													3553	interleukin 1 beta(IL1B)
8839	8839	1574	2.92311	-0.379079	3.59758	0.000475039	0.015847	-0.228772													286183	Na+/K+ transporting ATPase interacting 3(NKAIN3)
80168	80168	1584	1.75729	4.2044	3.59587	0.000477854	0.0159184	-0.353477													254439	chromosome 11 open reading frame 86(C11orf86)
407975	407975	5018	-1.68498	1.55109	-3.5913	0.000485452	0.0160476	-0.228422													85477	scinderin(SCIN)
391191	391191	1008	1.72997	-4.04011	3.59067	0.000486497	0.0160476	-0.239155													100048912	CDKN2B antisense RNA 1(CDKN2B-AS1)
54478	54478	2072	-1.51533	2.24955	-3.58253	0.000500335	0.0162835	-0.251729													646627	LY6/PLAUR domain containing 8(LYPD8)
2100	2100	7995	1.61298	0.503106	3.5824	0.000500553	0.0162835	-0.237857													113130	cell division cycle associated 5(CDCA5)
2651	2651	10550	1.81561	2.62553	3.58037	0.000504063	0.0163255	-0.349556													286184	long intergenic non-protein coding RNA 1289(LINC01289)
4225	4225	2312	2.60557	0.431021	3.57966	0.000505305	0.0163255	-0.271869													4593	muscle associated receptor tyrosine kinase(MUSK)
9212	9212	1509	-1.6863	3.50596	-3.57779	0.000508564	0.0164083	-0.354975													54769	DIRAS family GTPase 2(DIRAS2)
100128338	100128338	2737	-1.96862	2.78727	-3.57641	0.000510976	0.0164604	-0.304563													3569	interleukin 6(IL6)
84251	84251	9477	-1.7563	1.48649	-3.57604	0.000511634	0.0164604	-0.263956													150000	ATP binding cassette subfamily C member 13 (pseudogene)(ABCC13)
6319	6319	5468	-1.72913	6.98192	-3.57486	0.000513704	0.0164616	-0.438064													84466	multiple EGF like domains 10(MEGF10)
105369728	105369728	965	1.52489	-3.88444	3.57516	0.000513174	0.0164616	-0.300618													653808	zymogen granule protein 16(ZG16)
148696	148696	4218	2.2685	-0.433074	3.57324	0.000516568	0.0165309	-0.278839													9723	semaphorin 3E(SEMA3E)
28407	28407	366	1.92271	-3.56586	3.57104	0.000520483	0.0166081	-0.305161													27132	copine 7(CPNE7)
58157	58157	1876	2.33181	-3.40074	3.5707	0.000521093	0.0166081	-0.305836													4605	MYB proto-oncogene like 2(MYBL2)
11075	11075	2314	2.52226	2.03084	3.57101	0.000520546	0.0166081	-0.282576													9729	KIAA0408(KIAA0408)
283480	283480	2130	1.72825	-4.29368	3.56842	0.000525195	0.0167088	-0.312462													8708	beta-1,3-galactosyltransferase 1(B3GALT1)
10350	10350	6775	2.29333	1.38333	3.56816	0.00052567	0.0167088	-0.279989													83461	cell division cycle associated 3(CDCA3)
653808	653808	1930	3.26937	6.1265	3.5648	0.000531753	0.0168341	-0.456705													3589	interleukin 11(IL11)
101101776	101101776	725	-2.55896	-3.53903	-3.56011	0.000540367	0.0169927	-0.338369													2566	gamma-aminobutyric acid type A receptor gamma2 subunit(GABRG2)
285878	285878	3031	2.125	-3.64661	3.56045	0.000539754	0.0169927	-0.345516													57863	cell adhesion molecule 3(CADM3)
6282	6282	594	-1.64311	7.05101	-3.55858	0.00054322	0.0170107	-0.490377													105373780	proline-rich protein 18-like(LOC105373780)
57282	57282	6062	2.11673	-0.0147166	3.55787	0.000544545	0.0170107	-0.317652													399888	family with sequence similarity 180 member B(FAM180B)
6424	6424	2974	-4.02785	1.22721	-3.55444	0.000550979	0.017076	-0.346205													6678	secreted protein acidic and cysteine rich(SPARC)
6615	6615	1709	-1.90754	0.801778	-3.5525	0.000554649	0.0171047	-0.359357													2587	galanin receptor 1(GALR1)
155	155	2647	2.15934	-3.19803	3.55353	0.000552686	0.0171047	-0.366498													286234	SPATA31 subfamily E member 1(SPATA31E1)
81501	81501	2516	-2.03772	-2.74329	-3.55094	0.000557615	0.0171465	-0.364957													389658	family with sequence similarity 150 member A(FAM150A)
653	653	4280	2.1851	1.58166	3.5505	0.000558449	0.0171498	-0.373467													7712	zinc finger protein 157(ZNF157)
79656	79656	2104	1.88556	-0.276945	3.54823	0.0005628	0.0172421	-0.357368													6689	Spi-B transcription factor(SPIB)
4188	4188	2333	-2.71879	1.86272	-3.54686	0.000565446	0.0172424	-0.353263													9762	leucine zipper tumor suppressor family member 3(LZTS3)
284100	284100	2455	1.78374	-2.75325	3.5471	0.000564974	0.0172424	-0.385822													6691	serine peptidase inhibitor, Kazal type 2(SPINK2)
101060264	101060264	815	-1.55295	-0.221269	-3.54553	0.000568015	0.0172453	-0.35682													284194	galectin 9B(LGALS9B)
1237	1237	1487	-2.1748	-1.94859	-3.5446	0.000569819	0.017274	-0.392529													6696	secreted phosphoprotein 1(SPP1)
7146	7146	2783	2.18956	1.802	3.53955	0.000579739	0.0175216	-0.365063													3624	inhibin beta A subunit(INHBA)
3651	3651	2573	-2.96146	0.980474	-3.53168	0.000595501	0.0177559	-0.402078													553	arginine vasopressin receptor 1B(AVPR1B)
123264	123264	1128	1.83011	3.22413	3.53228	0.000594286	0.0177559	-0.525609													54827	neurexophilin and PC-esterase domain family member 4(NXPE4)
28950	28950	38	1.85799	1.2558	3.52931	0.000600334	0.0178548	-0.436295													388649	chromosome 1 open reading frame 146(C1orf146)
26077	26077	1909	1.65986	-3.62468	3.52781	0.000603412	0.0179012	-0.420862													1580	cytochrome P450 family 4 subfamily B member 1(CYP4B1)
677803	677803	133	-1.67357	-3.83425	-3.52669	0.000605711	0.0179469	-0.436797													4653	myocilin(MYOC)
11148	11148	3693	1.88527	4.94552	3.52372	0.000611878	0.0180841	-0.586328													54831	bestrophin 2(BEST2)
91608	91608	3194	-2.56775	-0.273537	-3.51995	0.000619769	0.0182716	-0.450906													340533	KIAA2022(KIAA2022)
6422	6422	4467	2.60477	2.36226	3.51806	0.000623762	0.0183434	-0.428964													101927973	uncharacterized LOC101927973(LOC101927973)
7153	7153	5875	-1.54783	5.80482	-3.51526	0.000629734	0.0184271	-0.616962													6713	squalene epoxidase(SQLE)
151176	151176	2901	-2.41372	-1.00665	-3.51124	0.000638375	0.0185183	-0.484032													64063	protease, serine 22(PRSS22)
642475	642475	3802	-1.81077	3.58245	-3.51037	0.000640264	0.0185183	-0.544506													56896	dihydropyrimidinase like 5(DPYSL5)
144406	144406	4297	-1.55277	0.125017	-3.51017	0.000640702	0.0185183	-0.466389													92736	otopetrin 2(OTOP2)
6017	6017	2236	2.18289	-3.24702	3.51066	0.000639636	0.0185183	-0.482339													64066	matrix metallopeptidase 27(MMP27)
1272	1272	7722	2.61728	-0.0138136	3.51109	0.000638704	0.0185183	-0.458772													4674	nucleosome assembly protein 1 like 2(NAP1L2)
203859	203859	7041	1.85529	1.80906	3.5062	0.000649404	0.0186328	-0.523447													64067	neuronal PAS domain protein 3(NPAS3)
574443	574443	128	1.71973	-3.92102	3.50497	0.000652102	0.0186378	-0.480871													3651	pancreatic and duodenal homeobox 1(PDX1)
1404	1404	4989	1.94406	0.985786	3.50556	0.000650802	0.0186378	-0.471018													28231	solute carrier organic anion transporter family member 4A1(SLCO4A1)
54827	54827	3505	2.59531	4.83228	3.50469	0.000652737	0.0186378	-0.642492													791115	Prader-Willi region non-protein coding RNA 2(PWRN2)
317719	317719	2108	1.986	-3.69002	3.50358	0.000655195	0.0186492	-0.505515													53831	G protein-coupled receptor 84(GPR84)
100996301	100996301	1235	2.08431	-3.4316	3.50127	0.000660329	0.0186961	-0.50859													283212	kelch like family member 35(KLHL35)
654	654	3105	2.02038	1.77233	3.49431	0.000676085	0.0189995	-0.496435													54857	glycerophosphodiester phosphodiesterase domain containing 2(GDPD2)
50839	50839	924	2.12856	-2.94256	3.49405	0.000676682	0.0189995	-0.524899													54860	membrane spanning 4-domains A12(MS4A12)
5593	5593	6813	1.7279	0.748435	3.48952	0.000687131	0.019247	-0.542256													283208	prolyl 4-hydroxylase subunit alpha 3(P4HA3)
9507	9507	4332	-2.70881	2.40756	-3.48776	0.000691213	0.019323	-0.524538													3662	interferon regulatory factor 4(IRF4)
56169	56169	4808	-2.11852	-2.12959	-3.48695	0.000693111	0.019323	-0.545967													64081	phenazine biosynthesis like protein domain containing(PBLD)
1288	1288	7592	1.87125	0.612005	3.48753	0.000691747	0.019323	-0.518472													2641	glucagon(GCG)
23495	23495	1358	2.29499	0.626677	3.48294	0.000702566	0.0195171	-0.531322													120400	neurexophilin and PC-esterase domain family member 1(NXPE1)
28729	28729	60	1.58247	-4.23601	3.48003	0.000709505	0.0195294	-0.567764													596	BCL2, apoptosis regulator(BCL2)
102723766	102723766	821	1.95908	0.636093	3.48067	0.000707972	0.0195294	-0.536026													83540	NUF2, NDC80 kinetochore complex component(NUF2)
57126	57126	2222	2.99826	4.84134	3.48106	0.000707027	0.0195294	-0.712346													120406	neurexophilin and PC-esterase domain family member 2(NXPE2)
101927577	101927577	860	2.113	-4.29894	3.47536	0.00072075	0.0196734	-0.574475													347741	otopetrin 3(OTOP3)
28818	28818	354	2.36105	-0.157565	3.47198	0.000729015	0.0197692	-0.563928													2651	glucosaminyl (N-acetyl) transferase 2, I-branching enzyme (I blood group)(GCNT2)
399888	399888	1403	1.95408	-2.99768	3.4698	0.000734374	0.0197719	-0.598224													84570	collagen type XXV alpha 1 chain(COL25A1)
6974	6974	354	1.98638	-2.18897	3.47026	0.000733238	0.0197719	-0.599757													56923	neuromedin U receptor 2(NMUR2)
100048912	100048912	4211	2.17707	1.57344	3.46786	0.000739185	0.0198376	-0.692976													81501	dendrocyte expressed seven transmembrane protein(DCSTAMP)
7058	7058	5881	-2.86568	4.16279	-3.46444	0.00074776	0.0199727	-0.583431													27231	nicotinamide riboside kinase 2(NMRK2)
1001	1001	4893	-3.30333	3.07666	-3.4605	0.000757726	0.0201476	-0.603163													608	TNF receptor superfamily member 17(TNFRSF17)
153	153	2862	1.90876	0.132413	3.45944	0.000760414	0.0201736	-0.601294													5729	prostaglandin D2 receptor(PTGDR)
29841	29841	3792	-1.81585	1.4461	-3.45722	0.000766114	0.0202792	-0.603115													340578	DDB1 and CUL4 associated factor 12 like 2(DCAF12L2)
654346	654346	1760	1.63202	3.52762	3.4539	0.000774708	0.0203923	-0.767473													9833	maternal embryonic leucine zipper kinase(MELK)
1058	1058	1431	-1.52348	2.10395	-3.45309	0.00077681	0.0204152	-0.638907													56937	prostate transmembrane protein, androgen induced 1(PMEPA1)
3553	3553	1764	-2.93911	2.75372	-3.45217	0.000779199	0.0204193	-0.642257													26220	DiGeorge syndrome critical region gene 5 (non-protein coding)(DGCR5)
23544	23544	6573	1.98748	-1.79198	3.45232	0.000778821	0.0204193	-0.643963													9837	GINS complex subunit 1(GINS1)
644919	644919	831	2.4331	-3.84743	3.45062	0.000783269	0.0204606	-0.645616													284276	long intergenic non-protein coding RNA 908(LINC00908)
64081	64081	2858	1.51692	4.9473	3.44965	0.000785826	0.0205019	-0.815821													100132741	uncharacterized LOC100132741(LOC100132741)
221416	221416	3642	-3.3931	1.88747	-3.44904	0.000787427	0.020521	-0.627215													2675	GDNF family receptor alpha 2(GFRA2)
3195	3195	2690	-3.18529	-0.672086	-3.44748	0.000791561	0.0205395	-0.659976													253559	cell adhesion molecule 2(CADM2)
7712	7712	1695	1.90755	-3.735	3.44804	0.000790086	0.0205395	-0.656289													629	complement factor B(CFB)
117194	117194	2526	1.70967	-4.10478	3.44429	0.000800072	0.0206941	-0.660512													2681	glycoprotein, alpha-galactosyltransferase 1 pseudogene(GGTA1P)
101929395	101929395	499	1.96325	-0.0742567	3.44149	0.000807594	0.0208393	-0.66532													633	biglycan(BGN)
643201	643201	4292	1.62945	-0.16405	3.43869	0.000815203	0.0209897	-0.664174													101927023	uncharacterized LOC101927023(LOC101927023)
553	553	1773	2.10061	-3.49667	3.43702	0.000819775	0.0210614	-0.687383													7804	LDL receptor related protein 8(LRP8)
100192379	100192379	2224	1.59207	-4.08856	3.43519	0.000824796	0.0211214	-0.677594													6781	stanniocalcin 1(STC1)
145270	145270	4121	2.40713	0.274027	3.43261	0.00083196	0.0211898	-0.673419													643723	LYPLAL1 antisense RNA 1 (head to head)(LYPLAL1-AS1)
8140	8140	4602	-1.62883	5.27678	-3.42942	0.000840867	0.0213705	-0.809669													5764	pleiotrophin(PTN)
55273	55273	2388	1.96296	0.633996	3.42579	0.000851111	0.021515	-0.692847													285313	immunoglobulin superfamily member 10(IGSF10)
84983	84983	868	-2.18103	-2.08659	-3.42242	0.000860738	0.0216886	-0.72921													202374	serine/threonine kinase 32A(STK32A)
338398	338398	957	1.64034	-3.52882	3.42191	0.000862197	0.0217022	-0.719246													6790	aurora kinase A(AURKA)
3778	3778	18275	1.77135	3.57206	3.42157	0.000863187	0.0217039	-0.859412													8839	WNT1 inducible signaling pathway protein 2(WISP2)
3738	3738	9031	1.88201	2.68073	3.42122	0.000864194	0.0217061	-0.752624													8840	WNT1 inducible signaling pathway protein 1(WISP1)
124872	124872	2264	2.85038	2.09318	3.42007	0.000867504	0.0217198	-0.848272													197257	lactate dehydrogenase D(LDHD)
1281	1281	5490	-1.7324	9.30864	-3.41306	0.000887995	0.0220921	-0.931173													151176	erythroferrone(ERFE)
2587	2587	2787	1.96718	-3.61416	3.41344	0.000886886	0.0220921	-0.749541													100874377	SMIM2 intronic transcript 1(SMIM2-IT1)
11141	11141	3331	2.46165	-2.83939	3.41159	0.000892349	0.0221537	-0.756914													651	bone morphogenetic protein 3(BMP3)
56159	56159	3958	1.74907	-0.150698	3.4075	0.000904574	0.022293	-0.764873													10891	PPARG coactivator 1 alpha(PPARGC1A)
100128006	100128006	3727	1.91179	-2.12399	3.40516	0.000911647	0.0223289	-0.765438													4747	neurofilament, light polypeptide(NEFL)
28946	28946	38	2.05107	0.407723	3.40483	0.000912657	0.0223289	-0.768456													1675	complement factor D(CFD)
388649	388649	1075	1.67188	-4.3491	3.39911	0.000930144	0.0227096	-0.789453													653	bone morphogenetic protein 5(BMP5)
55083	55083	14435	-2.33815	1.53899	-3.39756	0.000934952	0.0227439	-0.776034													654	bone morphogenetic protein 6(BMP6)
4061	4061	1176	-1.59079	5.12091	-3.39741	0.000935409	0.0227439	-0.862109													81551	stathmin 4(STMN4)
59341	59341	3969	-1.74121	0.596607	-3.39336	0.000948063	0.0229177	-0.802031													10894	lymphatic vessel endothelial hyaluronan receptor 1(LYVE1)
9620	9620	12583	-1.53593	3.76689	-3.39233	0.000951299	0.0229177	-0.887089													6799	sulfotransferase family 1A member 2(SULT1A2)
2277	2277	2074	1.92366	-3.7446	3.39271	0.000950093	0.0229177	-0.805343													56977	storkhead box 2(STOX2)
340533	340533	11757	2.13687	-0.990109	3.39304	0.000949079	0.0229177	-0.786137													3730	anosmin 1(ANOS1)
83259	83259	11457	2.73215	-2.91513	3.39061	0.000956744	0.0229784	-0.819424													84627	zinc finger protein 469(ZNF469)
10690	10690	13096	1.75068	-4.02676	3.38969	0.000959655	0.0230249	-0.809519													148113	cartilage intermediate layer protein 2(CILP2)
220382	220382	1861	2.2954	-1.50965	3.38899	0.000961884	0.0230549	-0.821823													27284	sulfotransferase family 1B member 1(SULT1B1)
283576	283576	8466	2.14536	-3.22091	3.38578	0.000972168	0.0232777	-0.820995													118421	long intergenic non-protein coding RNA 161(LINC00161)
84466	84466	8696	1.72225	-0.789822	3.38314	0.000980713	0.0233637	-0.820045													50839	taste 2 receptor member 10(TAS2R10)
28477	28477	50	2.13308	2.46827	3.38354	0.000979403	0.0233637	-0.927569													101929098	uncharacterized LOC101929098(LOC101929098)
80274	80274	4330	1.70854	1.77335	3.38121	0.00098697	0.023481	-0.836437													3738	potassium voltage-gated channel subfamily A member 3(KCNA3)
51471	51471	832	2.01838	-0.222147	3.37875	0.000995035	0.0236166	-0.825697													3741	potassium voltage-gated channel subfamily A member 5(KCNA5)
140730	140730	5210	2.46253	-1.17742	3.37866	0.000995332	0.0236166	-0.831849													8862	apelin(APLN)
286234	286234	4447	2.16188	-3.2225	3.37383	0.00101135	0.0239487	-0.86445													27299	ADAM like decysin 1(ADAMDEC1)
28935	28935	351	2.37078	2.54916	3.37234	0.00101632	0.0239939	-0.921972													6820	sulfotransferase family 2B member 1(SULT2B1)
6581	6581	4708	-1.73574	3.10927	-3.37066	0.00102199	0.0241036	-0.923383													8870	immediate early response 3(IER3)
105379046	105379046	1514	-1.60049	-2.3472	-3.36868	0.00102869	0.0241716	-0.869505													388780	uncharacterized LOC388780(LOC388780)
399473	399473	5465	-1.59451	-0.171943	-3.36829	0.00103	0.0241716	-0.8737													102723766	uncharacterized LOC102723766(LOC102723766)
1179	1179	3123	3.02906	6.91843	3.36944	0.00102612	0.0241716	-1.05082													27306	hematopoietic prostaglandin D synthase(HPGDS)
54997	54997	1061	-2.78311	2.84437	-3.3677	0.001032	0.0241945	-0.857345													50859	SPARC/osteonectin, cwcv and kazal like domains proteoglycan 3(SPOCK3)
56977	56977	13088	1.53712	1.43474	3.36351	0.00104638	0.0243719	-0.895513													23213	sulfatase 1(SULF1)
28948	28948	38	1.93184	-0.285071	3.36072	0.00105604	0.0245385	-0.878756													283316	CD163 molecule like 1(CD163L1)
1101	1101	2721	1.59801	2.25067	3.35689	0.00106943	0.0247774	-0.965214													256691	MAM domain containing 2(MAMDC2)
1496	1496	5123	2.54367	-1.49791	3.35569	0.00107365	0.0247803	-0.911649													9912	Rho GTPase activating protein 44(ARHGAP44)
6241	6241	3434	-1.53344	5.06968	-3.35224	0.00108593	0.0249382	-1.10403													57016	aldo-keto reductase family 1 member B10(AKR1B10)
11280	11280	6573	2.18589	-1.60218	3.3507	0.0010914	0.0250396	-0.924152													643763	uncharacterized LOC643763(UG0898H09)
1805	1805	1728	2.81035	2.91527	3.34807	0.00110088	0.0251854	-0.913543													54972	transmembrane protein 132A(TMEM132A)
414763	414763	725	-2.21635	-3.69333	-3.34672	0.00110579	0.025247	-0.92895													27328	protocadherin 11 X-linked(PCDH11X)
643723	643723	1629	1.8699	-3.40254	3.34536	0.00111073	0.0252862	-0.933408													27330	ribosomal protein S6 kinase A6(RPS6KA6)
646892	646892	4012	1.95888	-0.365234	3.33976	0.00113134	0.025575	-0.944062													3778	potassium calcium-activated channel subfamily M alpha 1(KCNMA1)
51046	51046	10546	2.02725	-3.27832	3.33893	0.00113442	0.0256032	-0.948512													101929173	THSD4 antisense RNA 2(THSD4-AS2)
102723344	102723344	1204	1.8621	-0.0167686	3.33577	0.00114623	0.0257957	-0.973567													57030	solute carrier family 17 member 7(SLC17A7)
56479	56479	7635	1.88478	-1.37008	3.33458	0.0011507	0.0258716	-0.967345													105369728	serine/arginine repetitive matrix protein 1-like(LOC105369728)
4318	4318	2336	-2.47763	4.31722	-3.33386	0.00115342	0.0258833	-0.992361													100996301	FOXD3 antisense RNA 1 (head to head)(FOXD3-AS1)
3248	3248	4520	1.61984	5.02622	3.33089	0.00116468	0.0260864	-1.1682													9928	kinesin family member 14(KIF14)
3662	3662	5461	1.82086	3.68599	3.32863	0.00117334	0.026172	-1.09684													27338	ubiquitin conjugating enzyme E2 S(UBE2S)
57733	57733	2226	2.4977	1.33439	3.32885	0.00117246	0.026172	-1.03779													338645	leucine zipper protein 2(LUZP2)
4886	4886	3956	1.90735	1.59781	3.32355	0.00119299	0.026519	-1.03691													402135	olfactory receptor family 5 subfamily K member 2(OR5K2)
6367	6367	2918	-2.05191	0.921793	-3.32071	0.0012041	0.0266258	-0.986948													54997	tescalcin(TESC)
255738	255738	4423	-2.27159	4.07668	-3.31842	0.00121313	0.026765	-1.11861													101101776	BMS1, ribosome biogenesis factor pseudogene 17(BMS1P17)
5030	5030	1639	2.30536	-1.48515	3.31846	0.00121298	0.026765	-1.00981													3801	kinesin family member C3(KIFC3)
5212	5212	3446	1.59165	-1.04566	3.31698	0.00121886	0.0268162	-0.998472													81624	diaphanous related formin 3(DIAPH3)
3039	3039	606	2.02537	1.59927	3.31595	0.00122297	0.0268702	-1.00229													730	complement C7(C7)
100506013	100506013	2622	-2.05541	-3.72254	-3.31353	0.00123263	0.0269431	-1.02058													4828	neuromedin B(NMB)
2681	2681	1755	1.55482	1.88657	3.31301	0.00123475	0.0269644	-1.01625													1756	dystrophin(DMD)
572558	572558	763	2.55248	-2.06025	3.31225	0.00123779	0.0270058	-1.02521													8929	paired like homeobox 2b(PHOX2B)
643236	643236	6035	1.87857	1.88337	3.31044	0.00124511	0.0271405	-1.14186													100188953	long intergenic non-protein coding RNA 92(LINC00092)
389658	389658	1171	-2.69901	-1.50049	-3.30837	0.00125356	0.0272743	-1.03449													219874	olfactory receptor family 6 subfamily T member 1(OR6T1)
387849	387849	1139	1.62769	3.07296	3.30662	0.00126072	0.0272992	-1.18171													2788	G protein subunit gamma 7(GNG7)
123103	123103	3904	1.64953	-0.75646	3.30668	0.00126047	0.0272992	-1.03971													90853	SPOC domain containing 1(SPOCD1)
282566	282566	450	1.69067	-2.49991	3.30569	0.00126454	0.0272992	-1.04046													646892	SH2 domain containing 7(SH2D7)
2169	2169	2249	1.99913	2.7566	3.30715	0.00125854	0.0272992	-1.21379													222950	neuronal tyrosine phosphorylated phosphoinositide-3-kinase adaptor 1(NYAP1)
28408	28408	353	2.3595	3.72057	3.29782	0.00129733	0.0278413	-1.1885													3814	KiSS-1 metastasis-suppressor(KISS1)
28410	28410	359	2.65764	2.56022	3.29653	0.00130277	0.0278729	-1.12271													3815	KIT proto-oncogene receptor tyrosine kinase(KIT)
3284	3284	1870	3.47509	0.471866	3.29561	0.00130665	0.0278945	-1.07345													137970	unc-5 netrin receptor D(UNC5D)
202559	202559	3626	2.13655	-1.45421	3.29227	0.00132091	0.0280606	-1.06717													9971	nuclear receptor subfamily 1 group H member 4(NR1H4)
1087	1087	2399	2.8172	7.18656	3.29242	0.00132028	0.0280606	-1.25664													23284	adhesion G protein-coupled receptor L3(ADGRL3)
340784	340784	1074	2.07037	-2.93352	3.28629	0.00134682	0.0283867	-1.09884													4852	neuropeptide Y(NPY)
219968	219968	930	1.54508	-3.8614	3.28372	0.00135807	0.0285727	-1.09238													135924	olfactory receptor family 9 subfamily A member 2(OR9A2)
1293	1293	10859	-1.58941	6.98443	-3.27818	0.00138263	0.0288578	-1.32757													28407	immunoglobulin heavy variable 3-75 (pseudogene)(IGHV3-75)
105373780	105373780	3392	-1.69627	-3.54966	-3.27648	0.00139026	0.0289147	-1.11795													759	carbonic anhydrase 1(CA1)
28500	28500	31	1.91658	-3.40149	3.27575	0.00139358	0.0289583	-1.12131													284403	WD repeat domain 62(WDR62)
202374	202374	5663	1.83211	-1.02864	3.27506	0.00139667	0.0289715	-1.12101													28408	immunoglobulin heavy variable 3-74(IGHV3-74)
25903	25903	5655	-1.99235	2.96235	-3.27235	0.00140899	0.02915	-1.12352													760	carbonic anhydrase 2(CA2)
6556	6556	5090	-2.43443	1.78486	-3.2716	0.00141238	0.0291538	-1.12123													100996348	CA3 antisense RNA 1(CA3-AS1)
54508	54508	1396	1.53992	-0.276138	3.27101	0.0014151	0.0291538	-1.12412													255738	proprotein convertase subtilisin/kexin type 9(PCSK9)
2307	2307	1318	-1.8409	-0.0478421	-3.268	0.00142894	0.0293119	-1.14087													3833	kinesin family member C1(KIFC1)
6258	6258	2703	2.16478	-1.16171	3.26694	0.00143384	0.0293551	-1.1452													28410	immunoglobulin heavy variable 3-72(IGHV3-72)
56937	56937	5517	-1.57248	5.94322	-3.2652	0.00144187	0.029448	-1.35606													762	carbonic anhydrase 4(CA4)
101927258	101927258	639	1.76456	-3.81208	3.26515	0.00144212	0.029448	-1.148													84733	chromobox 2(CBX2)
79057	79057	2508	1.67603	-2.57071	3.26385	0.00144819	0.0295208	-1.15086													11004	kinesin family member 2C(KIF2C)
8406	8406	1903	1.68729	2.14432	3.26254	0.00145433	0.0296106	-1.16845													766	carbonic anhydrase 7(CA7)
28900	28900	351	2.5293	1.4796	3.2585	0.00147339	0.0299022	-1.17756													28417	immunoglobulin heavy variable 3-60 (pseudogene)(IGHV3-60)
4359	4359	1955	1.53517	1.27706	3.25714	0.00147988	0.0299219	-1.1619													23302	WSC domain containing 1(WSCD1)
388514	388514	2470	1.57554	-0.0202294	3.25622	0.00148425	0.0299219	-1.16543													2823	glycoprotein M6A(GPM6A)
477	477	5464	2.75321	1.3191	3.25663	0.0014823	0.0299219	-1.16524													387849	RAB15 effector protein(REP15)
3158	3158	2659	2.12724	7.9742	3.25224	0.00150338	0.0302279	-1.39333													1805	dermatopontin(DPT)
54511	54511	5638	1.75437	-1.82485	3.24909	0.00151872	0.030448	-1.19527													28435	immunoglobulin heavy variable 3-32 (pseudogene)(IGHV3-32)
27330	27330	8700	1.55866	2.96951	3.24788	0.00152466	0.0304996	-1.35889													1811	solute carrier family 26 member 3(SLC26A3)
101927973	101927973	4486	1.84665	-3.82184	3.24358	0.00154583	0.0307926	-1.20576													92949	ADAMTS like 1(ADAMTSL1)
100616225	100616225	78	1.50393	-4.29716	3.24152	0.00155613	0.0309226	-1.21189													2838	G protein-coupled receptor 15(GPR15)
282996	282996	7260	1.66977	-0.394375	3.24023	0.00156257	0.0309226	-1.20642													4886	neuropeptide Y receptor Y1(NPY1R)
6476	6476	6032	1.92063	3.13157	3.24052	0.00156111	0.0309226	-1.4264													541471	MIR4435-2 host gene(MIR4435-2HG)
54600	54600	2376	2.24434	-0.560259	3.24039	0.00156179	0.0309226	-1.2071													4888	neuropeptide Y receptor Y6 (pseudogene)(NPY6R)
28938	28938	351	2.46572	2.92007	3.24188	0.00155433	0.0309226	-1.29885													3866	keratin 15(KRT15)
22802	22802	3240	2.74662	4.74581	3.24018	0.00156284	0.0309226	-1.42145													116511	MAS1 proto-oncogene like, G protein-coupled receptor(MAS1L)
2899	2899	11434	1.98556	0.242525	3.23965	0.0015655	0.0309491	-1.2075													201501	zinc finger and BTB domain containing 7C(ZBTB7C)
28417	28417	354	2.1801	-2.16499	3.23936	0.00156694	0.0309517	-1.21081													57126	CD177 molecule(CD177)
84570	84570	10311	1.95156	-1.97702	3.23554	0.00158629	0.0312554	-1.23004													8999	cyclin dependent kinase like 2(CDKL2)
28926	28926	360	2.06827	-2.06134	3.23275	0.00160053	0.031457	-1.23058													10024	trophinin associated protein(TROAP)
101928882	101928882	2874	2.1182	-3.01543	3.22633	0.00163378	0.0318979	-1.2515													79656	BEN domain containing 5(BEND5)
2566	2566	4077	1.99224	-3.55223	3.22324	0.00165001	0.0320556	-1.25801													55083	kinesin family member 26B(KIF26B)
120400	120400	9360	2.30507	5.30712	3.22291	0.00165174	0.0320628	-1.48158													1836	solute carrier family 26 member 2(SLC26A2)
1907	1907	1253	1.83061	0.437468	3.22094	0.00166217	0.0321985	-1.2872													91948	long intergenic non-protein coding RNA 923(LINC00923)
23601	23601	3535	-2.69625	-0.53988	-3.21927	0.00167111	0.0322266	-1.27047													58157	neuroglobin(NGB)
646962	646962	950	1.70199	3.33153	3.21975	0.00166855	0.0322266	-1.44943													340784	H6 family homeobox 3(HMX3)
440508	440508	1935	2.05612	-2.36582	3.21441	0.00169724	0.0325972	-1.28328													11065	ubiquitin conjugating enzyme E2 C(UBE2C)
9518	9518	1200	-1.77003	5.15517	-3.20549	0.00174621	0.0332132	-1.4786													222008	V-set and transmembrane domain containing 2A(VSTM2A)
145438	145438	2229	1.78083	-2.75979	3.20463	0.00175099	0.0332504	-1.31083													646962	histidine rich carboxyl terminus 1(HRCT1)
90853	90853	4110	-2.18571	0.424142	-3.20406	0.00175421	0.0332847	-1.3065													202559	KH RNA binding domain containing, signal transduction associated 2(KHDRBS2)
1756	1756	16513	1.58786	3.70999	3.20201	0.00176567	0.0334215	-1.48336													138046	RALY RNA binding protein-like(RALYL)
1063	1063	10377	-1.52671	5.18809	-3.20126	0.00176992	0.0334752	-1.54195													1852	dual specificity phosphatase 9(DUSP9)
4237	4237	1798	-2.23582	2.04011	-3.19841	0.00178601	0.0337178	-1.31753													101927215	long intergenic non-protein coding RNA 1266(LINC01266)
101929730	101929730	962	1.82086	-3.31028	3.19638	0.00179761	0.0337822	-1.32862													28477	immunoglobulin heavy joining 4(IGHJ4)
729468	729468	1095	2.18118	-1.09272	3.19482	0.00180655	0.0338474	-1.33322													6974	T cell receptor gamma variable 2(TRGV2)
100506115	100506115	2013	-1.92156	0.112713	-3.19414	0.00181043	0.0338612	-1.33276													644919	uncharacterized LOC644919(LOC644919)
138046	138046	3889	1.71623	-3.83083	3.18419	0.00186854	0.0345102	-1.35866													23359	family with sequence similarity 189 member A1(FAM189A1)
51085	51085	4061	-1.98892	4.06358	-3.18132	0.0018856	0.0346354	-1.47904													10050	solute carrier family 17 member 4(SLC17A4)
391051	391051	1551	1.55452	-2.05752	3.18002	0.00189338	0.0346822	-1.36938													219968	olfactory receptor family 5 subfamily B member 21(OR5B21)
629	629	2627	-1.64734	6.25253	-3.17854	0.0019023	0.0348066	-1.61452													11075	stathmin 2(STMN2)
283208	283208	2322	-1.97958	0.122876	-3.17754	0.00190834	0.0348337	-1.37827													375616	kielin/chordin-like protein(KCP)
27231	27231	1141	1.84898	-4.21273	3.17732	0.00190969	0.0348337	-1.37595													154442	BVES antisense RNA 1(BVES-AS1)
6820	6820	1515	-2.25379	2.12857	-3.17641	0.00191518	0.0348799	-1.41192													101927258	long intergenic non-protein coding RNA 1474(LINC01474)
29942	29942	10490	1.68789	-1.34258	3.17376	0.00193131	0.0351194	-1.38714													11082	endothelial cell specific molecule 1(ESM1)
154064	154064	1402	-2.80775	-1.72161	-3.17236	0.0019399	0.0351943	-1.394													1869	E2F transcription factor 1(E2F1)
257000	257000	3733	1.73978	0.532133	3.1725	0.00193905	0.0351943	-1.4188													94031	HtrA serine peptidase 3(HTRA3)
9153	9153	2670	2.88898	2.10062	3.16951	0.00195744	0.0354307	-1.54086													387914	shisa family member 2(SHISA2)
5143	5143	6345	1.53526	1.86702	3.16631	0.00197735	0.0356544	-1.50456													57167	spalt like transcription factor 4(SALL4)
79748	79748	1736	1.65497	-3.32294	3.16561	0.0019817	0.0356894	-1.4112													503639	double homeobox A pseudogene 10(DUXAP10)
286184	286184	3712	1.81105	-4.17055	3.1614	0.00200821	0.0359028	-1.41823													100507308	TCF21 antisense RNA inducing promoter demethylation(TARID)
28813	28813	354	2.24298	5.0169	3.16211	0.00200371	0.0359028	-1.62688													2899	glutamate ionotropic receptor kainate type subunit 3(GRIK3)
283491	283491	2647	1.58033	-3.6451	3.15992	0.00201763	0.0359551	-1.42333													28500	immunoglobulin heavy diversity 3-9(IGHD3-9)
28901	28901	351	2.50174	2.11887	3.15994	0.00201747	0.0359551	-1.48087													23382	adenosylhomocysteinase like 2(AHCYL2)
23284	23284	12461	1.66114	1.96739	3.15933	0.00202137	0.0359804	-1.49706													283480	FGF14 intronic transcript 1(FGF14-IT1)
219287	219287	10646	1.65894	-3.37801	3.15688	0.00203707	0.0360853	-1.42816													7004	TEA domain transcription factor 4(TEAD4)
4499	4499	440	2.50591	3.01255	3.15586	0.00204364	0.0360951	-1.55238													56159	testis expressed 11(TEX11)
201501	201501	6508	1.56911	4.65327	3.15013	0.00208085	0.0365156	-1.69846													28513	cadherin 19(CDH19)
1261	1261	4649	2.26741	-1.93862	3.14976	0.00208327	0.0365308	-1.44874													51046	ST8 alpha-N-acetyl-neuraminide alpha-2,8-sialyltransferase 3(ST8SIA3)
84848	84848	786	-2.07922	-1.41164	-3.14867	0.00209041	0.0366287	-1.45327													8038	ADAM metallopeptidase domain 12(ADAM12)
26220	26220	3938	-1.84873	-1.97119	-3.14727	0.00209962	0.0366977	-1.4571													1894	epithelial cell transforming 2(ECT2)
254439	254439	1185	2.02981	1.52036	3.14677	0.00210296	0.0367123	-1.60053													283491	olfactory receptor family 7 subfamily E member 156 pseudogene(OR7E156P)
64063	64063	2005	-3.09303	2.27286	-3.14319	0.00212673	0.0369631	-1.47158													56169	gasdermin C(GSDMC)
26577	26577	2030	2.50139	-0.0758499	3.14104	0.00214114	0.0371234	-1.47119													4973	oxidized low density lipoprotein receptor 1(OLR1)
8061	8061	1753	-3.04	0.894843	-3.13917	0.0021538	0.0372141	-1.47346													84848	MIR503 host gene(MIR503HG)
64699	64699	3489	-1.80168	1.70476	-3.13939	0.00215233	0.0372141	-1.49413													6003	regulator of G-protein signaling 13(RGS13)
79953	79953	6135	-1.84625	0.140511	-3.12813	0.00222966	0.0379961	-1.50158													51059	family with sequence similarity 135 member B(FAM135B)
791115	791115	5128	1.76968	-3.65597	3.12853	0.00222685	0.0379961	-1.50198													1907	endothelin 2(EDN2)
503639	503639	2398	-2.72984	-1.24674	-3.12719	0.0022362	0.0380251	-1.5075													9076	claudin 1(CLDN1)
102724153	102724153	2146	2.03272	-1.35034	3.12602	0.00224447	0.0381107	-1.51046													145270	proline rich membrane anchor 1(PRIMA1)
387264	387264	942	-1.52322	0.726488	-3.124	0.00225869	0.0381655	-1.51565													1908	endothelin 3(EDN3)
9971	9971	2668	2.2889	1.37913	3.12132	0.00227767	0.0383705	-1.62617													11126	CD160 molecule(CD160)
285	285	5270	-1.53831	2.05249	-3.11868	0.0022966	0.0385794	-1.54579													4982	TNF receptor superfamily member 11b(TNFRSF11B)
100188953	100188953	1721	1.76795	-1.54583	3.11388	0.00233127	0.038995	-1.54343													84856	long intergenic non-protein coding RNA 839(LINC00839)
3371	3371	9360	-2.28823	5.68726	-3.10971	0.0023618	0.0392557	-1.72219													4988	opioid receptor mu 1(OPRM1)
63928	63928	2382	2.2585	5.44546	3.11059	0.00235532	0.0392557	-1.80264													55165	centrosomal protein 55(CEP55)
10894	10894	2500	2.31155	2.42966	3.10971	0.00236183	0.0392557	-1.56193													8061	FOS like 1, AP-1 transcription factor subunit(FOSL1)
6781	6781	3877	-2.31696	2.04796	-3.10942	0.00236393	0.0392628	-1.54988													9088	protein kinase, membrane associated tyrosine/threonine 1(PKMYT1)
64067	64067	6239	1.55448	-1.24792	3.10879	0.0023686	0.0393127	-1.55407													6017	retinaldehyde binding protein 1(RLBP1)
84856	84856	2306	-1.79001	-1.22212	-3.10741	0.00237878	0.0393709	-1.55858													81792	ADAM metallopeptidase with thrombospondin type 1 motif 12(ADAMTS12)
28817	28817	354	2.30902	3.87197	3.10715	0.00238071	0.0393752	-1.71583													899	cyclin F(CCNF)
28810	28810	354	2.3264	1.57725	3.1054	0.00239377	0.0395358	-1.60545													400258	chromosome 14 open reading frame 180(C14orf180)
2162	2162	4044	1.88139	3.98322	3.10355	0.00240761	0.0397087	-1.6623													79748	lectin, mannose binding 1 like(LMAN1L)
102724156	102724156	412	1.63069	-0.698685	3.10034	0.00243174	0.039915	-1.57978													2949	glutathione S-transferase mu 5(GSTM5)
139378	139378	10155	2.04221	-3.6319	3.09871	0.00244416	0.0400039	-1.57953													11141	interleukin 1 receptor accessory protein like 1(IL1RAPL1)
28883	28883	359	2.41163	3.77557	3.09676	0.002459	0.0401631	-1.75428													3977	leukemia inhibitory factor receptor alpha(LIFR)
100507056	100507056	2795	-2.17182	0.653185	-3.09349	0.00248414	0.0403863	-1.61023													220042	DNA damage induced apoptosis suppressor(DDIAS)
84627	84627	13936	-1.90398	1.99105	-3.09026	0.00250919	0.0406171	-1.60276													11148	HERV-H LTR-associating 2(HHLA2)
286183	286183	8947	1.96019	-2.56079	3.09	0.00251121	0.0406219	-1.60195													51085	MLX interacting protein like(MLXIPL)
22801	22801	9820	-1.71737	3.18424	-3.08959	0.00251439	0.0406248	-1.63576													391051	urate oxidase (pseudogene)(UOX)
27328	27328	10277	2.0376	-3.05138	3.08203	0.0025741	0.0414121	-1.62295													7058	thrombospondin 2(THBS2)
3043	3043	626	2.04771	3.54654	3.08054	0.00258599	0.0415466	-1.70131													11155	LIM domain binding 3(LDB3)
79935	79935	2222	-2.41335	-0.706451	-3.07851	0.00260233	0.0417524	-1.63153													375704	energy homeostasis associated(ENHO)
56896	56896	5354	2.01405	-3.04691	3.07766	0.00260913	0.0417786	-1.6326													5021	oxytocin receptor(OXTR)
91948	91948	1517	2.19471	-2.39793	3.07765	0.00260928	0.0417786	-1.63416													7070	Thy-1 cell surface antigen(THY1)
114786	114786	3913	2.13966	-1.8833	3.07716	0.00261318	0.0417831	-1.63479													101929395	uncharacterized LOC101929395(LOC101929395)
348249	348249	1464	1.58579	-3.57121	3.0756	0.00262588	0.0418008	-1.63649													677803	small nucleolar RNA, H/ACA box 15(SNORA15)
100271702	100271702	2352	1.93641	-1.36335	3.07577	0.00262445	0.0418008	-1.63591													11170	family with sequence similarity 107 member A(FAM107A)
400258	400258	2368	2.42612	-1.408	3.07585	0.00262382	0.0418008	-1.63604													2980	guanylate cyclase activator 2A(GUCA2A)
2327	2327	5304	2.21306	-0.467768	3.07285	0.00264832	0.0419763	-1.6448													7076	TIMP metallopeptidase inhibitor 1(TIMP1)
441308	441308	939	1.65875	-3.91552	3.07257	0.00265062	0.0419803	-1.64394													5028	purinergic receptor P2Y1(P2RY1)
257240	257240	3039	1.74045	0.000280414	3.0707	0.00266594	0.0420576	-1.66088													2981	guanylate cyclase activator 2B(GUCA2B)
28877	28877	357	2.08964	1.58074	3.07083	0.00266486	0.0420576	-1.70079													100128338	FAM83H antisense RNA 1 (head to head)(FAM83H-AS1)
100506033	100506033	2149	1.61028	-3.66488	3.06984	0.00267309	0.0421141	-1.65305													11174	ADAM metallopeptidase with thrombospondin type 1 motif 6(ADAMTS6)
28716	28716	63	1.52346	-4.18497	3.06902	0.00267989	0.0421649	-1.65371													5030	pyrimidinergic receptor P2Y4(P2RY4)
101927574	101927574	655	-1.66896	-2.82408	-3.06646	0.00270115	0.0423709	-1.66246													79785	RERG like(RERGL)
3569	3569	3969	-2.77894	-0.285007	-3.05959	0.002759	0.0430934	-1.67739													28584	T cell receptor beta variable 10-2(TRBV10-2)
54210	54210	3938	-2.90918	0.156326	-3.05415	0.00280568	0.0434379	-1.69068													11178	leucine zipper tumor suppressor 1(LZTS1)
283212	283212	2341	-1.69207	0.162842	-3.05441	0.00280341	0.0434379	-1.69018													100271702	long intergenic non-protein coding RNA 940(LINC00940)
154822	154822	4013	1.74249	-3.82474	3.0529	0.00281646	0.0435012	-1.69448													8110	double PHD fingers 3(DPF3)
28903	28903	351	2.24903	1.89362	3.05081	0.00283464	0.0436105	-1.77333													4017	lysyl oxidase like 2(LOXL2)
101929173	101929173	2139	1.94261	-3.49094	3.04799	0.00285939	0.043887	-1.70769													948	CD36 molecule(CD36)
6696	6696	1814	-3.52681	4.0093	-3.04723	0.00286606	0.0439506	-1.72158													79799	UDP glucuronosyltransferase family 2 member A3(UGT2A3)
94031	94031	3393	-1.92622	3.60493	-3.04676	0.00287018	0.0439852	-1.74604													100132417	Fc fragment of IgG receptor Ic, pseudogene(FCGR1CP)
255057	255057	2667	-1.64843	-1.15753	-3.04611	0.00287594	0.0440448	-1.71278													147381	cerebellin 2 precursor(CBLN2)
5764	5764	1859	1.55329	2.40908	3.04439	0.00289118	0.044135	-1.75191													79801	SHC binding and spindle associated 1(SHCBP1)
28919	28919	360	2.58991	3.24935	3.04456	0.00288968	0.044135	-1.86668													100507206	long intergenic non-protein coding RNA 943(LINC00943)
56923	56923	2106	-2.40782	-3.5681	-3.04253	0.00290772	0.0442442	-1.72039													283576	zinc finger DHHC-type containing 22(ZDHHC22)
54550	54550	2795	1.92732	-2.2723	3.04266	0.00290662	0.0442442	-1.72011													956	ectonucleoside triphosphate diphosphohydrolase 3(ENTPD3)
1103	1103	2728	2.08581	-2.6122	3.04204	0.00291212	0.0442827	-1.7228													957	ectonucleoside triphosphate diphosphohydrolase 5(ENTPD5)
28905	28905	357	1.81279	-2.96011	3.04092	0.00292214	0.0443492	-1.72382													7102	tetraspanin 7(TSPAN7)
22871	22871	9704	2.19423	-1.86269	3.04004	0.00293008	0.0444411	-1.72753													9153	solute carrier family 28 member 2(SLC28A2)
28513	28513	6615	2.44612	0.199469	3.03485	0.00297712	0.0449522	-1.74433													57282	solute carrier family 4 member 10(SLC4A10)
101927215	101927215	3851	1.73163	-3.70904	3.03447	0.0029806	0.044976	-1.74066													54210	triggering receptor expressed on myeloid cells 1(TREM1)
54831	54831	2126	2.12282	1.69713	3.0334	0.00299039	0.045015	-1.88636													282566	long intergenic non-protein coding RNA 515(LINC00515)
219874	219874	1447	2.14896	-3.03509	3.03097	0.00301268	0.0452285	-1.74921													9156	exonuclease 1(EXO1)
80320	80320	4094	-1.66113	2.48952	-3.02991	0.00302247	0.0453179	-1.90472													100131378	chromosome 11 open reading frame 91(C11orf91)
284194	284194	1877	1.57427	3.44965	3.03002	0.00302146	0.0453179	-1.97574													23495	TNF receptor superfamily member 13B(TNFRSF13B)
2980	2980	575	2.34535	5.06669	3.02656	0.0030537	0.0455579	-2.03321													56265	carboxypeptidase X, M14 family member 1(CPXM1)
6003	6003	1563	1.62525	-0.487462	3.02146	0.00310164	0.045921	-1.78058													124872	beta-1,4-N-acetyl-galactosaminyltransferase 2(B4GALNT2)
154442	154442	1716	1.95931	-3.5091	3.02033	0.00311237	0.045998	-1.77646													79819	WD repeat domain 78(WDR78)
196051	196051	2134	-2.21837	-1.06107	-3.01977	0.00311769	0.0460431	-1.77703													5067	contactin 3(CNTN3)
59353	59353	2071	2.05589	-0.260669	3.01834	0.0031314	0.0461304	-1.78598													8140	solute carrier family 7 member 5(SLC7A5)
3494	3494	1019	2.77387	8.60513	3.01791	0.00313545	0.0461608	-2.03846													59341	transient receptor potential cation channel subfamily V member 4(TRPV4)
3294	3294	1434	1.89254	4.77284	3.017	0.00314426	0.046204	-2.06194													101928386	uncharacterized LOC101928386(LOC101928386)
28934	28934	357	2.0603	-1.10979	3.01672	0.00314689	0.0462139	-1.78545													26577	procollagen C-endopeptidase enhancer 2(PCOLCE2)
140456	140456	3712	1.77208	-3.39213	3.01646	0.00314942	0.0462222	-1.7868													7123	C-type lectin domain family 3 member B(CLEC3B)
28831	28831	38	1.7814	-0.0603506	3.01483	0.00316515	0.0464105	-1.8231													983	cyclin dependent kinase 1(CDK1)
2823	2823	4709	2.93731	-0.670409	3.01366	0.00317648	0.0464398	-1.79259													59353	transmembrane protein 35A(TMEM35A)
100507308	100507308	2984	1.85134	-2.1422	3.01276	0.00318517	0.0464866	-1.7948													441308	olfactory receptor family 4 subfamily F member 21(OR4F21)
3866	3866	3464	-1.67817	2.25433	-3.01192	0.00319331	0.0465766	-1.90747													4061	lymphocyte antigen 6 complex, locus E(LY6E)
100507206	100507206	2261	1.97865	-2.97644	3.01094	0.00320287	0.0465802	-1.79913													221150	spindle and kinetochore associated complex subunit 3(SKA3)
3131	3131	5696	2.04199	1.47871	3.01126	0.00319981	0.0465802	-1.81022													990	cell division cycle 6(CDC6)
388780	388780	1530	-1.7759	-2.17413	-3.01	0.00321211	0.0466775	-1.802													3039	hemoglobin subunit alpha 1(HBA1)
28914	28914	345	2.19126	4.58439	3.00513	0.00326009	0.0471713	-2.06662													994	cell division cycle 25B(CDC25B)
33	33	3230	2.17474	-2.52248	3.00194	0.00329191	0.047457	-1.82107													3043	hemoglobin subunit beta(HBB)
28923	28923	360	2.56863	2.17715	3.00064	0.003305	0.0476152	-1.92034													84962	ajuba LIM protein(AJUBA)
158696	158696	2908	1.90742	-3.06371	2.99851	0.00332644	0.0477797	-1.8295													574443	microRNA 490(MIR490)
5396	5396	4287	-2.08373	1.47833	-2.99771	0.0033345	0.0478662	-1.84442													11240	peptidyl arginine deiminase 2(PADI2)
3814	3814	1112	-2.04095	-2.09949	-2.99525	0.00335956	0.0479897	-1.8386													1001	cadherin 3(CDH3)
28881	28881	360	2.62472	2.81264	2.99552	0.00335677	0.0479897	-1.96523													55273	transmembrane protein 100(TMEM100)
28921	28921	360	2.43169	3.85319	2.9946	0.00336615	0.0479898	-2.00198													7146	tenascin XA (pseudogene)(TNXA)
25884	25884	2770	-3.11309	0.144488	-2.99396	0.00337269	0.0480054	-1.84069													158696	long intergenic non-protein coding RNA 889(LINC00889)
402135	402135	951	1.61031	-3.19072	2.99266	0.00338612	0.0481094	-1.84392													257000	tissue differentiation-inducing non-protein coding RNA(TINCR)
401498	401498	5383	-1.59968	-3.65392	-2.99229	0.00338994	0.0481347	-1.84501													7148	tenascin XB(TNXB)
6335	6335	9887	1.6545	1.90154	2.99153	0.0033977	0.0481579	-1.9936													7153	topoisomerase (DNA) II alpha(TOP2A)
11155	11155	6765	1.879	0.272467	2.98942	0.0034195	0.0482718	-1.85737													1009	cadherin 11(CDH11)
79190	79190	2926	1.54236	-3.99601	2.98849	0.00342917	0.0483424	-1.85426													5105	phosphoenolpyruvate carboxykinase 1(PCK1)
84069	84069	2560	-1.81954	1.05472	-2.98659	0.00344899	0.0485639	-1.86366													11251	prostaglandin D2 receptor 2(PTGDR2)
28965	28965	2971	1.96781	-2.1549	2.98624	0.00345263	0.0485684	-1.85996													79861	tubulin alpha like 3(TUBAL3)
440738	440738	1283	1.70521	-2.93154	2.98493	0.00346641	0.0486639	-1.86303													83959	solute carrier family 4 member 11(SLC4A11)
85443	85443	5448	-1.52029	-1.47789	-2.9842	0.00347413	0.0487142	-1.86478													84983	FAM222A antisense RNA 1(FAM222A-AS1)
165904	165904	6486	-1.98439	-2.46266	-2.98388	0.00347751	0.0487327	-1.86563													23544	seizure related 6 homolog like(SEZ6L)
101928386	101928386	1052	1.50439	-3.50498	2.98018	0.00351666	0.0489767	-1.87464													64506	cytoplasmic polyadenylation element binding protein 1(CPEB1)
222950	222950	4859	1.50544	-0.556737	2.98091	0.00350887	0.0489767	-1.87297													9211	leucine rich glioma inactivated 1(LGI1)
6286	6286	510	-2.49749	5.42082	-2.97932	0.00352576	0.0490591	-2.15582													51196	phospholipase C epsilon 1(PLCE1)
375704	375704	1078	1.74228	-0.314804	2.97814	0.00353838	0.0491147	-1.88164													9212	aurora kinase B(AURKB)
57379	57379	2836	2.26559	-3.22409	2.97859	0.00353362	0.0491147	-1.87865													100506115	long intergenic non-protein coding RNA 1272(LINC01272)
340578	340578	2599	1.78228	-3.01323	2.97408	0.00358212	0.0495218	-1.88993														101927260
101929098	101929098	718	1.64849	-4.42575	2.97125	0.00361289	0.0496852	-1.8966														105375007
5105	5105	2689	1.90619	6.65464	2.97186	0.00360625	0.0496852	-2.19172														105379046
135924	135924	1617	1.53904	-3.69254	2.96986	0.00362815	0.0498659	-1.90114														GeneID
																						105371697

## Sheet: go
Category	Term	Count	%	PValue	Genes	List Total	Pop Hits	Pop Total	Fold Enrichment	Bonferroni	Benjamini	FDR
GOTERM_BP_DIRECT	GO:0030574~collagen catabolic process	21	2.99145e+16	4.01509	64066, 1295, 1294, 1282, 1293, 1281, 1290, 1303, 1301, 1289, 1278, 1288, 1277, 4323, 4312, 4314, 4317, 4318, 9509, 84570, 4319	534	64	16792	1031811797752800	106315	106801	105637
GOTERM_BP_DIRECT	GO:0030199~collagen fibril organization	13	1.85185e+16	1.65534e+07	7146, 7148, 1281, 1290, 176, 1303, 1301, 1289, 1278, 1277, 4017, 1805, 9509	534	39	16792	1.04819e+16	4.4032e+07	2.16909e+09	2.14545e+10
GOTERM_BP_DIRECT	GO:0007155~cell adhesion	42	5982905982905980	2.44635e+06	2191, 5067, 6696, 8038, 7148, 22871, 3381, 176, 1237, 10417, 1277, 145864, 1496, 8406, 3730, 10894, 22801, 7058, 9635, 6387, 6401, 8840, 29119, 1295, 1294, 7070, 1272, 1293, 3371, 25975, 1404, 1303, 1289, 1288, 1001, 4973, 10024, 4017, 1805, 8839, 948, 1009	534	459	16792	2.87738e+16	6.50726e+09	2.16909e+09	2.14545e+10
GOTERM_BP_DIRECT	GO:0030198~extracellular matrix organization	26	3.7037e+16	3.3474e+07	25903, 6696, 1282, 1281, 3381, 176, 1278, 633, 1277, 22801, 5212, 4982, 1295, 1294, 1293, 3371, 25975, 1290, 1404, 1301, 1289, 25890, 1288, 6678, 85301, 4237	534	196	16792	4171367423373840	8.90404e+09	2.22602e+10	2.20175e+10
GOTERM_BP_DIRECT	GO:0006898~receptor-mediated endocytosis	23	3276353276353270	1.15543e+09	286133, 28919, 28938, 28817, 64699, 3043, 3494, 28903, 28816, 28813, 155, 283316, 3512, 3039, 84466, 28883, 6678, 51554, 4973, 4017, 7804, 948, 2209	534	186	16792	3888445894245090	3.07297e+11	6.14689e+10	6.07987e+10
GOTERM_BP_DIRECT	GO:0001503~ossification	15	2.13675e+16	1.95643e+09	7123, 6781, 6696, 285313, 25884, 3381, 1290, 596, 653, 1301, 6678, 1836, 4318, 8519, 1009	534	80	16792	5896067415730330	5.20275e+11	8.67351e+10	8.57895e+09
GOTERM_BP_DIRECT	GO:0006508~proteolysis	39	5555555555555550	6.36696e+08	2191, 28919, 28938, 28817, 8038, 64699, 28816, 28813, 176, 10537, 1675, 1179, 4323, 4225, 22802, 64066, 9635, 6422, 11174, 94031, 222643, 29953, 28903, 79148, 28883, 27299, 5126, 4312, 9507, 4973, 4314, 5328, 7804, 4317, 629, 4318, 64063, 92949, 4319	534	500	16792	245276404494382	0.001692178608052708	2.41944e+12	2.39307e+12
GOTERM_BP_DIRECT	GO:0015701~bicarbonate transport	11	1566951566951560	8.95858e+07	1811, 760, 8671, 762, 3039, 766, 3043, 759, 1836, 57282, 83959	534	44	16792	7861423220973780	0.0023801469656743457	2.97873e+11	2.94625e+12
GOTERM_BP_DIRECT	GO:0051552~flavone metabolic process	5	0.7122507122507122	1.43114e+11	54600, 54577, 54576, 54575, 10891	534	6	16792	2620474406991260	0.037353001724269475	0.004229802954852987	0.0041836885617361685
GOTERM_BP_DIRECT	GO:0035987~endodermal cell differentiation	8	1.1396e+16	1.59448e+10	1303, 3624, 1301, 4323, 1295, 1294, 4317, 4318	534	27	16792	9317242335968920	0.041526533273152255	0.004241306082234576	0.004195066279082395
GOTERM_BP_DIRECT	GO:0001501~skeletal system development	16	2.2792e+16	3.0271e+11	7004, 4982, 1281, 1290, 176, 1404, 651, 1303, 653, 654, 1278, 1277, 145864, 9507, 4318, 1009	534	137	16792	3.67249e+16	0.07736552366936911	0.007320083740115514	0.007240278315881172
GOTERM_BP_DIRECT	GO:0008284~positive regulation of cell proliferation	33	4700854700854700	3.78704e+10	11082, 9340, 51085, 374, 3815, 80320, 332, 596, 4828, 994, 2069, 6469, 3977, 7076, 7472, 8862, 3651, 5455, 6422, 1908, 8061, 2263, 1271, 3371, 80310, 3569, 63928, 3589, 2651, 2277, 5764, 1907, 9928	534	466	16792	2.22684e+16	0.09582940131660689	0.008394609462034892	0.0083030892836894
GOTERM_BP_DIRECT	GO:0007204~positive regulation of cytosolic calcium ion concentration	15	2.13675e+16	9.25264e+10	5030, 5021, 59341, 5729, 111, 1237, 4828, 553, 51196, 2587, 1907, 5028, 948, 56923, 4988	534	134	16792	3.52004e+16	0.21818077034618732	0.017745743265344074	0.017552274635759493
GOTERM_BP_DIRECT	GO:0009612~response to mechanical stimulus	10	1.4245e+16	9.33986e+09	1116, 6387, 4323, 5028, 3741, 8061, 59341, 1281, 3371, 285	534	59	16792	532977845489748	0.21999270629352097	0.017745743265344074	0.017552274635759493
GOTERM_BP_DIRECT	GO:0042060~wound healing	11	1566951566951560	2.13755e+12	9620, 7076, 3569, 7474, 2069, 1001, 6678, 6556, 1281, 3371, 4988	534	80	16792	432378277153558	0.4337107792097584	0.03790597081784406	0.03749271023373975
GOTERM_BP_DIRECT	GO:0001659~temperature homeostasis	6	0.8547008547008548	2.54102e+12	33, 155, 1149, 1907, 10891, 153	534	19	16792	9930218805440560	0.49135148388094463	0.04224450931683896	0.04178394887691853
GOTERM_BP_DIRECT	GO:0010628~positive regulation of gene expression	21	2.99145e+16	2.76611e+11	4593, 5354, 130497, 9314, 5455, 59341, 2053, 1272, 3371, 3815, 3624, 3569, 51471, 983, 3553, 1001, 128239, 6424, 6556, 54997, 1869	534	262	16792	2.52046e+16	0.5209195674016953	0.04328147035771556	0.04280960470343971
GOTERM_BP_DIRECT	GO:0007067~mitotic nuclear division	20	2849002849002840	3.72913e+12	9212, 6790, 1063, 9088, 22974, 990, 332, 221150, 57405, 55165, 994, 253012, 983, 54478, 54443, 899, 83461, 83540, 113130, 11004	534	248	16792	2535942974507670	0.6292151565921553	0.055108240019519916	0.05450743589900635
GOTERM_BP_DIRECT	GO:0043434~response to peptide hormone	8	1.1396e+16	4.31365e+12	374, 7076, 5021, 6387, 2069, 1277, 6678, 4747	534	44	16792	5717398706162750	0.6826273285664939	0.060391106522582505	0.059732707240945336
GOTERM_BP_DIRECT	GO:0007267~cell-cell signaling	20	2849002849002840	5.01308e+11	7472, 8840, 1908, 6367, 2100, 2263, 29953, 153, 374, 155, 3624, 651, 4828, 3589, 2069, 3553, 6469, 9518, 8839, 56923	534	254	16792	2476038809755520	0.7365297288490915	0.06607669786008079	0.06535631280822277
GOTERM_BP_DIRECT	GO:0051216~cartilage development	9	1282051282051280	5.21658e+11	7076, 651, 1116, 7474, 5396, 653, 654, 25884, 23213	534	59	16792	4796800609407730	0.7504192353543251	0.06607669786008079	0.06535631280822277
GOTERM_BP_DIRECT	GO:0071230~cellular response to amino acid stimulus	8	1.1396e+16	6.5222e+11	80310, 1278, 1288, 1277, 1282, 64506, 1281, 1290	534	47	16792	5352458363216190	0.823682880281746	0.06995935593001315	0.06919664114731751
GOTERM_BP_DIRECT	GO:0051781~positive regulation of cell division	8	1.1396e+16	6.5222e+11	80310, 346389, 2069, 3553, 2277, 5764, 6469, 2263	534	47	16792	5352458363216190	0.823682880281746	0.06995935593001315	0.06919664114731751
GOTERM_BP_DIRECT	GO:0022617~extracellular matrix disassembly	10	1.4245e+16	6.57513e+10	176, 7076, 6696, 4323, 4312, 9507, 4314, 4317, 4318, 4319	534	76	16792	413759116893357	0.8261494296822899	0.06995935593001315	0.06919664114731751
GOTERM_BP_DIRECT	GO:0030324~lung development	10	1.4245e+16	6.57513e+10	7472, 1116, 7474, 4323, 5764, 6469, 6678, 2263, 10630, 9509	534	76	16792	413759116893357	0.8261494296822899	0.06995935593001315	0.06919664114731751
GOTERM_BP_DIRECT	GO:1902476~chloride transmembrane transport	11	1566951566951560	7.26762e+11	1811, 22802, 2566, 54831, 9635, 1179, 266675, 203859, 56923, 1836, 57030	534	93	16792	3.71938e+16	0.855415290065814	0.07211849294824307	0.07133223870181486
GOTERM_BP_DIRECT	GO:0051965~positive regulation of synapse assembly	9	1282051282051280	7.3203e+11	9378, 5021, 79953, 7058, 23284, 22871, 114798, 84189, 147381	534	62	16792	4564697354113800	0.8574286013481894	0.07211849294824307	0.07133223870181486
GOTERM_BP_DIRECT	GO:0071560~cellular response to transforming growth factor beta stimulus	8	1.1396e+16	8.43505e+11	50507, 7472, 80310, 7123, 7474, 1277, 6422, 10891	534	49	16792	5133990674921650	0.8940375674687433	0.07895519293157537	0.07809440323420105
GOTERM_BP_DIRECT	GO:0051453~regulation of intracellular pH	7	0.9971509971509971	8.6079e+10	1811, 760, 8671, 6549, 1836, 57282, 83959	534	36	16792	611444028297961	0.8988030475028721	0.07895519293157537	0.07809440323420105
GOTERM_BP_DIRECT	GO:0006814~sodium ion transport	10	1.4245e+16	0.0010471382252290077	8671, 11280, 477, 10050, 6332, 6335, 246213, 60482, 57282, 83959	534	81	16792	388218430665372	0.9383848218911515	0.09284625597030535	0.09183402235258398
GOTERM_BP_DIRECT	GO:0034097~response to cytokine	8	1.1396e+16	0.0012105360829279593	7076, 596, 5021, 3651, 6678, 8061, 1281, 3977	534	52	16792	4837798905214630	0.9601238362643287	0.10387180582543136	0.10273936884462778
GOTERM_BP_DIRECT	GO:0052695~cellular glucuronidation	5	0.7122507122507122	0.001347548708149845	79799, 54600, 54577, 54576, 54575	534	16	16792	982677902621723	0.972315895242006	0.11201498636495587	0.11079377034819507
GOTERM_BP_DIRECT	GO:1904224~negative regulation of glucuronosyltransferase activity	4	0.5698005698005698	0.0015806192791343817	54600, 54577, 54576, 54575	534	8	16792	1.57228e+16	0.9851205409331706	0.12366021419110163	0.12231203892360465
GOTERM_BP_DIRECT	GO:2001030~negative regulation of cellular glucuronidation	4	0.5698005698005698	0.0015806192791343817	54600, 54577, 54576, 54575	534	8	16792	1.57228e+16	0.9851205409331706	0.12366021419110163	0.12231203892360465
GOTERM_BP_DIRECT	GO:0050776~regulation of immune response	15	2.13675e+16	0.0016590789927793186	28919, 28938, 28817, 28903, 1281, 28816, 28813, 54210, 2214, 1278, 1277, 28883, 11126, 2209, 8519	534	178	16792	2649917939654080	0.9879273782733192	0.12609000345122823	0.12471533800006822
GOTERM_BP_DIRECT	GO:0006956~complement activation	10	1.4245e+16	0.0017417027325292108	28919, 28817, 28938, 730, 1675, 28883, 28903, 28816, 629, 28813	534	87	16792	3.61445e+16	0.9903129811452878	0.12869247968132502	0.12728944136900983
GOTERM_BP_DIRECT	GO:0052697~xenobiotic glucuronidation	4	0.5698005698005698	0.0023152398258662545	54600, 54577, 54576, 54575	534	9	16792	1.39759e+16	0.9978997065502531	0.15926603892794433	0.1575296798569254
GOTERM_BP_DIRECT	GO:0045922~negative regulation of fatty acid metabolic process	4	0.5698005698005698	0.0023152398258662545	54600, 54577, 54576, 54575	534	9	16792	1.39759e+16	0.9978997065502531	0.15926603892794433	0.1575296798569254
GOTERM_BP_DIRECT	GO:0006730~one-carbon metabolic process	6	0.8547008547008548	0.002335103578266853	760, 25902, 762, 23382, 766, 759	534	30	16792	6289138576779020	0.9980080454377691	0.15926603892794433	0.1575296798569254
GOTERM_BP_DIRECT	GO:0097091~synaptic vesicle clustering	3	0.4273504273504274	0.0029534290703765154	9378, 79953, 22871	534	3	16792	3144569288389510	0.9996171033577509	0.19092443580545254	0.188842928798551
GOTERM_BP_DIRECT	GO:0007166~cell surface receptor signaling pathway	19	2.70655e+16	0.0029764724954002572	5021, 7102, 1908, 9340, 135924, 4061, 3624, 23284, 23495, 117, 1907, 5028, 4886, 139378, 11126, 4888, 948, 3977, 8519	534	274	16792	2180540747423380	0.9996399340172771	0.19092443580545254	0.188842928798551
GOTERM_BP_DIRECT	GO:0030336~negative regulation of cell migration	10	1.4245e+16	0.0031943851118865657	596, 6781, 6422, 23671, 5764, 6469, 9370, 23213, 7070, 8519	534	95	16792	3310072935146850	0.9997986900537917	0.19092443580545254	0.188842928798551
GOTERM_BP_DIRECT	GO:0051481~negative regulation of cytosolic calcium ion concentration	4	0.5698005698005698	0.003229924665881716	6263, 477, 3741, 4988	534	10	16792	1.25783e+16	0.9998169048638617	0.19092443580545254	0.188842928798551
GOTERM_BP_DIRECT	GO:0046888~negative regulation of hormone secretion	4	0.5698005698005698	0.003229924665881716	3569, 4828, 3589, 9370	534	10	16792	1.25783e+16	0.9998169048638617	0.19092443580545254	0.188842928798551
GOTERM_BP_DIRECT	GO:0007019~microtubule depolymerization	4	0.5698005698005698	0.003229924665881716	81551, 9928, 146909, 11004	534	10	16792	1.25783e+16	0.9998169048638617	0.19092443580545254	0.188842928798551
GOTERM_BP_DIRECT	GO:0071456~cellular response to hypoxia	10	1.4245e+16	0.003428376528658137	596, 6781, 1179, 5366, 6422, 5764, 10891, 5105, 64506, 1869	534	96	16792	3.27559e+16	0.9998921910518577	0.1982495992658836	0.19608823145433824
GOTERM_BP_DIRECT	GO:0006955~immune response	25	3561253561253560	0.004282293685715749	28919, 28938, 28817, 28816, 28813, 1237, 730, 3512, 654, 3553, 2209, 6387, 8862, 6367, 11251, 4982, 3494, 28903, 3569, 2214, 28883, 27299, 6556, 51554, 948	534	421	16792	1.86732e+16	0.9999889751710278	0.24035160761303137	0.23773123294356602
GOTERM_BP_DIRECT	GO:0048016~inositol phosphate-mediated signaling	4	0.5698005698005698	0.004337171866701318	51196, 1908, 1907, 56923	534	11	16792	1.14348e+16	0.9999904785980028	0.24035160761303137	0.23773123294356602
GOTERM_BP_DIRECT	GO:0052696~flavonoid glucuronidation	5	0.7122507122507122	0.004658051701739208	79799, 54600, 54577, 54576, 54575	534	22	16792	7146748382703430	0.999995960400712	0.25074276156581454	0.24800909987957068
GOTERM_BP_DIRECT	GO:0007218~neuropeptide signaling pathway	10	1.4245e+16	0.004807473999946068	4828, 2587, 11251, 4852, 4886, 53831, 4888, 56923, 4988, 22986	534	101	16792	3113434938999510	0.999997290424062	0.25074276156581454	0.24800909987957068
GOTERM_BP_DIRECT	GO:0042593~glucose homeostasis	10	1.4245e+16	0.004807473999946068	9971, 51085, 3569, 4828, 1268, 5166, 3651, 5105, 9370, 59341	534	101	16792	3113434938999510	0.999997290424062	0.25074276156581454	0.24800909987957068
GOTERM_BP_DIRECT	GO:0000082~G1/S transition of mitotic cell cycle	10	1.4245e+16	0.00512876112039206	6241, 55388, 990, 3624, 983, 23594, 8318, 128239, 113130, 9088	534	102	16792	3.08291e+16	0.999998852137722	0.26235585731236305	0.25949558668752903
GOTERM_BP_DIRECT	GO:0042542~response to hydrogen peroxide	7	0.9971509971509971	0.005333861137631537	374, 596, 3039, 1277, 3741, 8061, 3043	534	51	16792	4.31608e+16	0.9999993367038843	0.2676994457754696	0.26478091798318065
GOTERM_BP_DIRECT	GO:0050900~leukocyte migration	11	1566951566951560	0.0054979510965856414	54210, 1278, 6401, 1277, 57126, 4312, 4973, 4318, 23657, 8140, 285	534	122	16792	2835267391170870	0.9999995723242029	0.2684886346830686	0.2655615029515615
GOTERM_BP_DIRECT	GO:0032230~positive regulation of synaptic transmission, GABAergic	4	0.5698005698005698	0.005647732202020499	760, 5021, 766, 22871	534	12	16792	1.04819e+16	0.9999997135067653	0.2684886346830686	0.2655615029515615
GOTERM_BP_DIRECT	GO:0001649~osteoblast differentiation	10	1.4245e+16	0.005821072455065009	22801, 651, 6696, 654, 1277, 6422, 4653, 6615, 3371, 3381	534	104	16792	3023624315759140	0.9999998198174415	0.2684886346830686	0.2655615029515615
GOTERM_BP_DIRECT	GO:0007188~adenylate cyclase-modulating G-protein coupled receptor signaling pathway	6	0.8547008547008548	0.0059551990399628	346562, 155, 1268, 2587, 2641, 9340	534	37	16792	5099301548739750	0.9999998741512685	0.2684886346830686	0.2655615029515615
GOTERM_BP_DIRECT	GO:0035094~response to nicotine	6	0.8547008547008548	0.0059551990399628	346562, 596, 1268, 477, 3651, 23657	534	37	16792	5099301548739750	0.9999998741512685	0.2684886346830686	0.2655615029515615
GOTERM_BP_DIRECT	GO:0032467~positive regulation of cytokinesis	6	0.8547008547008548	0.0059551990399628	9212, 990, 994, 1894, 9928, 117194	534	37	16792	5099301548739750	0.9999998741512685	0.2684886346830686	0.2655615029515615
GOTERM_BP_DIRECT	GO:0071300~cellular response to retinoic acid	8	1.1396e+16	0.006658791386145547	7472, 7474, 130497, 1277, 9314, 5105, 54997, 3371	534	70	16792	3.59379e+16	0.9999999808625698	0.29520641811911924	0.29198800228248223
GOTERM_BP_DIRECT	GO:0051301~cell division	21	2.99145e+16	0.008387435192708214	6790, 11065, 27338, 1063, 22974, 990, 332, 221150, 57405, 994, 253012, 983, 54478, 899, 83461, 83540, 9928, 113130, 146909, 3833, 11004	534	350	16792	1886741573033700	0.9999999998138872	0.36574717397711226	0.36175970478713626
GOTERM_BP_DIRECT	GO:0032461~positive regulation of protein oligomerization	4	0.5698005698005698	0.008913785659007856	3512, 5366, 4312, 4314	534	14	16792	8984483681112890	0.9999999999546666	0.3824301589187242	0.37826080756209146
GOTERM_BP_DIRECT	GO:0043408~regulation of MAPK cascade	6	0.8547008547008548	0.009232613155384237	3624, 651, 653, 654, 4653, 9518	534	41	16792	460180871471636	0.9999999999807367	0.38982144433844557	0.3855715112986655
GOTERM_BP_DIRECT	GO:0042391~regulation of membrane potential	8	1.1396e+16	0.00963609054883895	1811, 2899, 340273, 140730, 3741, 1261, 3778, 1836	534	75	16792	3354207240948810	0.999999999993481	0.3937361174740791	0.3894435056670309
GOTERM_BP_DIRECT	GO:0031069~hair follicle morphogenesis	5	0.7122507122507122	0.009863882837848196	596, 25928, 6469, 2263, 6615	534	27	16792	5823276459980580	0.9999999999964646	0.3937361174740791	0.3894435056670309
GOTERM_BP_DIRECT	GO:0048863~stem cell differentiation	5	0.7122507122507122	0.009863882837848196	2823, 2118, 3815, 130497, 3651	534	27	16792	5823276459980580	0.9999999999964646	0.3937361174740791	0.3894435056670309
GOTERM_CC_DIRECT	GO:0005578~proteinaceous extracellular matrix	46	6552706552706550	0.000146359	25903, 653808, 7146, 7148, 256691, 176, 1116, 10417, 1278, 633, 145864, 6469, 4147, 3730, 81792, 50859, 7076, 7472, 7474, 115908, 8840, 5212, 6422, 11174, 4982, 148113, 1293, 1290, 1404, 79148, 1301, 1289, 1288, 1101, 6678, 4312, 4653, 9507, 4314, 1805, 8839, 4317, 4318, 92949, 4319, 9509	571	268	18224	5478108581436070	0.00518111	0.00518111	0.00502012
GOTERM_CC_DIRECT	GO:0005576~extracellular region	110	1.56695e+16	5.4968	25903, 100506013, 285313, 3512, 633, 6469, 7058, 9635, 1908, 4982, 6367, 3494, 222008, 2162, 28903, 3371, 2277, 1907, 9507, 4852, 57758, 9509, 90226, 8038, 3381, 3814, 389658, 651, 653, 654, 9518, 7472, 7076, 7474, 6387, 6422, 389376, 2100, 2980, 9370, 1404, 23671, 85301, 4237, 5328, 64063, 84570, 28938, 28817, 7123, 3043, 28816, 28813, 79057, 3039, 2069, 3553, 6424, 8862, 94031, 375704, 285, 338…	571	1610	18224	2.18059e+16	1965.09	972.934	942.702
GOTERM_CC_DIRECT	GO:0005615~extracellular space	97	1.38177e+16	143.086	5143, 100506013, 22871, 257240, 10417, 3512, 1179, 6469, 255738, 6401, 1908, 4982, 6367, 1472, 3494, 23213, 3371, 1469, 760, 56265, 2277, 1907, 9507, 4852, 90226, 3381, 374, 3814, 3815, 1116, 651, 653, 654, 9518, 4225, 50859, 7472, 7076, 7474, 6781, 6387, 8840, 6422, 9370, 25975, 1805, 8839, 5328, 948, 84570, 2191, 7123, 2069, 3553, 6424, 116173, 115908, 8862, 285, 6282, 80310, 1303, 3569, 6678, …	571	1347	18224	2.29833e+16	506.994	1688.42	1635.95
GOTERM_CC_DIRECT	GO:0031012~extracellular matrix	35	4985754985754980	62747.2	7123, 653808, 7148, 1282, 1281, 3381, 176, 1278, 633, 1277, 4323, 4147, 81792, 50859, 7472, 64066, 7058, 6422, 1295, 2263, 1294, 1293, 3371, 1290, 1404, 1303, 1289, 25890, 4312, 4653, 9507, 4017, 1805, 4317, 4319	571	296	18224	377384389643584	2.22125e+08	5.55313e+06	5.38057e+06
GOTERM_CC_DIRECT	GO:0005581~collagen trimer	18	2564102564102560	3.31338e+06	7076, 115908, 9370, 1294, 1293, 1281, 1290, 1303, 1301, 1289, 1278, 1288, 1277, 4312, 85301, 948, 4317, 84570	571	92	18224	6244422447270230	1.17294e+10	2.34588e+07	2.27298e+09
GOTERM_CC_DIRECT	GO:0005887~integral component of plasma membrane	85	1.21083e+16	7.8318e+06	9620, 5021, 10050, 266675, 22871, 1261, 135924, 23601, 27328, 153, 1811, 155, 553, 54831, 1179, 2587, 23284, 2069, 57863, 117, 4323, 4886, 4888, 253559, 10894, 54716, 5030, 286133, 22802, 9635, 196051, 4982, 29953, 9153, 9076, 8140, 4061, 23657, 1268, 23495, 6556, 5028, 4973, 53831, 60482, 2838, 80031, 8671, 4593, 340273, 7102, 6335, 59341, 57282, 28231, 1237, 2523, 2566, 79953, 116511, 4225, 841…	571	1415	18224	1917211760410410	2.77245e+09	4.62076e+09	4.47718e+09
GOTERM_CC_DIRECT	GO:0005886~plasma membrane	181	2.57835e+16	3.48904e+09	9620, 84281, 5021, 6476, 5145, 130399, 203859, 22871, 9340, 23601, 2823, 111, 202374, 2788, 477, 84962, 255057, 1179, 57863, 117, 6469, 56937, 4323, 139411, 54997, 253559, 255738, 10894, 5030, 22801, 22802, 50839, 6003, 9635, 6401, 4982, 196051, 402135, 23213, 222008, 28903, 8140, 760, 27132, 762, 2675, 54769, 4973, 5028, 53831, 60482, 2838, 113130, 8671, 11280, 8038, 1087, 145270, 338398, 1756, …	571	4121	18224	1.40179e+16	1.23504e+12	1.76446e+11	1.70963e+11
GOTERM_CC_DIRECT	GO:0005788~endoplasmic reticulum lumen	22	3133903133903130	6.68712e+07	7474, 1295, 1294, 1282, 1293, 1281, 1290, 80310, 283208, 1303, 1301, 1289, 1278, 1288, 2641, 1277, 6469, 85301, 60681, 5329, 92949, 84570	571	192	18224	3657034442498540	2.36696e+12	2.95905e+11	2.8671e+11
GOTERM_CC_DIRECT	GO:0005604~basement membrane	12	1.7094e+16	3.34835e+10	176, 7076, 7058, 1289, 4147, 5764, 6678, 4017, 1294, 1282, 25975, 3371	571	79	18224	4847990423197140	0.011783368192557209	0.0013170159843698855	0.0012760917588668665
GOTERM_CC_DIRECT	GO:0016324~apical plasma membrane	22	3133903133903130	3.47595e+11	5030, 50507, 346562, 22802, 5593, 5021, 6781, 6476, 10050, 59341, 7070, 9076, 1271, 8140, 3814, 1811, 762, 5028, 11178, 3778, 948, 54716	571	291	18224	2412888704328930	0.11579828805659664	0.012304867092688226	0.011922512465514299
GOTERM_CC_DIRECT	GO:0009986~cell surface	33	4700854700854700	4.6128e+12	2191, 11141, 59341, 22871, 23601, 1756, 374, 633, 117, 6469, 8406, 6424, 84189, 137970, 255738, 9378, 286133, 7474, 6422, 9370, 80328, 2263, 23213, 23657, 81501, 762, 51330, 5764, 6678, 5028, 5328, 80274, 948	571	542	18224	1.94322e+16	0.15068984708425903	0.014844833661985015	0.014383553519945934
GOTERM_CC_DIRECT	GO:0031225~anchored component of membrane	12	1.7094e+16	8.29435e+11	762, 5067, 2675, 57126, 646627, 1087, 133121, 1272, 1271, 5329, 154064, 4061	571	113	18224	3.3893e+16	0.25453102281316065	0.024468326867290894	0.02370801162565191
GOTERM_CC_DIRECT	GO:0000775~chromosome, centromeric region	8	1.1396e+16	0.0019246715306684024	55355, 332, 1058, 83540, 1063, 113130, 79075, 11004	571	57	18224	4479429747749400	0.49439029240400534	0.052410286296662646	0.05078171807840477
GOTERM_CC_DIRECT	GO:0060076~excitatory synapse	5	0.7122507122507122	0.00442331526362108	79953, 246213, 2263, 22871, 57030	571	22	18224	7253622034707840	0.7918147523091146	0.1118466859515616	0.10837122395871647
GOTERM_CC_DIRECT	GO:0016021~integral component of membrane	190	2.70655e+16	0.0059124719189164315	9620, 5021, 100506013, 6476, 203859, 1580, 9340, 23601, 2823, 111, 596, 116135, 477, 255057, 23284, 117, 56937, 4323, 92736, 139378, 139411, 253559, 10894, 5030, 50839, 6401, 196051, 222643, 2681, 402135, 222008, 9076, 8140, 762, 284723, 9507, 4973, 60482, 2838, 8671, 4593, 7102, 10350, 8038, 25840, 1087, 64699, 145270, 338398, 23302, 23544, 374, 2327, 3815, 2566, 253012, 79799, 84466, 116511, 83…	571	5163	18224	1.17452e+16	0.8774488767098921	0.1395343372864278	0.13519852454588907
GOTERM_CC_DIRECT	GO:0031988~membrane-bounded vesicle	4	0.5698005698005698	0.008563699192209647	6696, 653, 654, 3381	571	14	18224	9118839129347000	0.9523848714024296	0.18947184462763844	0.1835843014329943
GOTERM_CC_DIRECT	GO:0032133~chromosome passenger complex	3	0.4273504273504274	0.009171401411191417	9212, 6790, 332	571	5	18224	1914956217162870	0.961675122331932	0.1909809470330448	0.18504651082580328
GOTERM_MF_DIRECT	GO:0005201~extracellular matrix structural constituent	16	2.2792e+16	1.08739e+07	7148, 1282, 1281, 1290, 176, 1404, 1116, 1301, 1289, 1278, 1288, 633, 1277, 145864, 3730, 85301	512	67	16881	7873600746268650	7.48124e+08	7.48124e+08	7.38337e+07
GOTERM_MF_DIRECT	GO:0004222~metalloendopeptidase activity	19	2.70655e+16	7.97513e+06	2191, 22802, 64066, 9635, 8038, 11174, 79148, 1179, 27299, 4323, 4312, 4225, 9507, 4314, 81792, 4317, 4318, 9509, 4319	512	113	16881	5543746543141590	5.48687e+09	2.74344e+10	2.70756e+08
GOTERM_MF_DIRECT	GO:0004252~serine-type endopeptidase activity	22	3133903133903130	3.41762e+11	2191, 28919, 28938, 28817, 94031, 64699, 28903, 28816, 28813, 1675, 28883, 4323, 5126, 4312, 4314, 5328, 255738, 629, 4317, 4318, 64063, 4319	512	255	16881	2.84453e+16	0.023239329755763483	0.00783773968956362	0.007735211118043164
GOTERM_MF_DIRECT	GO:0005179~hormone activity	12	1.7094e+16	1.2548e+12	3624, 4828, 100506013, 6781, 2641, 90226, 8862, 1908, 1907, 2980, 9370, 151176	512	94	16881	4209025930851060	0.08271373881522992	0.021582566803312157	0.021300236714315343
GOTERM_MF_DIRECT	GO:0048407~platelet-derived growth factor binding	5	0.7122507122507122	2.31162e+12	1289, 1278, 1277, 1282, 1281	512	11	16881	1.49867e+16	0.14705301072678723	0.026280948558550624	0.02593715708031377
GOTERM_MF_DIRECT	GO:0003823~antigen binding	12	1.7094e+16	2.84009e+11	28919, 28817, 10417, 28938, 3512, 28883, 80328, 3494, 28903, 28816, 154064, 28813	512	103	16881	3.84125e+16	0.17751566974731847	0.026280948558550624	0.02593715708031377
GOTERM_MF_DIRECT	GO:0005509~calcium ion binding	40	5698005698005690	3.05457e+11	9620, 7123, 11240, 28513, 27328, 27306, 176, 79057, 54550, 23284, 83259, 6469, 4323, 4147, 85477, 54997, 50859, 6263, 9378, 64066, 6286, 7058, 9833, 23213, 25975, 6282, 79148, 114780, 63928, 1001, 6678, 4312, 60681, 4314, 80274, 57758, 7804, 4317, 4319, 1009	512	717	16881	1.83937e+16	0.1895670637895991	0.026280948558550624	0.02593715708031377
GOTERM_MF_DIRECT	GO:0005125~cytokine activity	16	2.2792e+16	3.05592e+12	7076, 7472, 7474, 6696, 4982, 9370, 374, 3624, 651, 3569, 3589, 653, 654, 3553, 9518, 116173	512	176	16881	2997336647727270	0.18964245898710164	0.026280948558550624	0.02593715708031377
GOTERM_MF_DIRECT	GO:0008083~growth factor activity	15	2.13675e+16	4.17503e+12	7076, 346389, 6387, 374, 80310, 3624, 651, 3569, 3589, 653, 654, 2069, 2277, 5764, 9518	512	162	16881	3.05284e+16	0.24971483653181303	0.031915771988959896	0.031498269157708966
GOTERM_MF_DIRECT	GO:0005229~intracellular calcium activated chloride channel activity	5	0.7122507122507122	0.0011301383734328217	22802, 9635, 1179, 203859, 56923	512	16	16881	103033447265625	0.5406647270520256	0.07223590098489617	0.07129095460573329
GOTERM_MF_DIRECT	GO:0005254~chloride channel activity	8	1.1396e+16	0.001154934463421305	1811, 22802, 2566, 54831, 9635, 1179, 266675, 1836	512	54	16881	4884548611111110	0.5484432026198075	0.07223590098489617	0.07129095460573329
GOTERM_MF_DIRECT	GO:0042923~neuropeptide binding	5	0.7122507122507122	0.002733253090292046	2587, 11251, 117, 117194, 4988	512	20	16881	824267578125	0.8478750003352487	0.1567065105100773	0.15465657069235828
GOTERM_MF_DIRECT	GO:0008237~metallopeptidase activity	9	1282051282051280	0.003098156732753782	56265, 8038, 11174, 9507, 4314, 29953, 4318, 92949, 9509	512	81	16881	3.66341e+16	0.8817365573030467	0.16396398708727708	0.16181910934921678
GOTERM_MF_DIRECT	GO:0008201~heparin binding	13	1.85185e+16	0.0034921184176928415	7123, 7058, 8840, 7148, 6422, 26577, 2263, 25890, 1289, 5764, 3730, 8839, 84570	512	160	16881	267886962890625	0.9098952418343307	0.17161267652661966	0.1693677432581028
GOTERM_MF_DIRECT	GO:0005178~integrin binding	10	1.4245e+16	0.004571780824879473	2191, 11082, 1289, 8840, 7148, 4323, 7070, 8839, 1281, 25975	512	105	16881	3.14007e+16	0.95725902439786	0.20969234716780516	0.20694927867287746
GOTERM_MF_DIRECT	GO:0050840~extracellular matrix binding	5	0.7122507122507122	0.007309004480521878	25903, 1301, 6696, 633, 6678	512	26	16881	6340519831730760	0.9935718091006553	0.31428719266244076	0.3101758776421472
GOTERM_MF_DIRECT	GO:0004089~carbonate dehydratase activity	4	0.5698005698005698	0.007824447070268057	760, 762, 766, 759	512	14	16881	9420200892857140	0.9955032054063513	0.3144499980295427	0.3103365532878772
GOTERM_MF_DIRECT	GO:0008559~xenobiotic-transporting ATPase activity	3	0.4273504273504274	0.008606529299576133	340273, 9429, 10351	512	5	16881	19782421875	0.9973861216348175	0.3144499980295427	0.3103365532878772
GOTERM_MF_DIRECT	GO:0005215~transporter activity	14	1.9943e+16	0.008683938899071673	6581, 10350, 123264, 28231, 10349, 1811, 27132, 343, 2169, 9429, 6017, 10351, 6556, 60482	512	202	16881	2.2851e+16	0.9975228397683998	0.3144499980295427	0.3103365532878772

## Sheet: path
Category	Term	Name	Count	%	PValue	Genes	List Total	Pop Hits	Pop Total	Fold Enrichment	Bonferroni	Benjamini	FDR
KEGG_PATHWAY	hsa04512:ECM-receptor interaction	ECM-receptor interaction	18	2564102564102560	5.3447e+06	22801, 6696, 7058, 7148, 1282, 1293, 1281, 3371, 3381, 1290, 1301, 1289, 1278, 1288, 1101, 1277, 85301, 948	241	87	6879	5905565889254540	1.14377e+10	1.14377e+10	1.06894e+10
KEGG_PATHWAY	hsa04974:Protein digestion and absorption	Protein digestion and absorption	14	1.9943e+16	9.58705e+09	1294, 1282, 1293, 1281, 1290, 1303, 1301, 477, 1289, 1278, 1288, 1277, 4225, 85301	241	88	6879	4541022255752540	0.0020495358657590668	0.0010258146019882094	9.58705e+11
KEGG_PATHWAY	hsa04510:Focal adhesion	Focal adhesion	20	2849002849002840	9.5014e+10	22801, 6696, 7058, 7148, 1282, 1293, 1281, 3371, 3381, 1290, 80310, 596, 1301, 1289, 1278, 1288, 1101, 1277, 2277, 85301	241	206	6879	2771220239294200	0.020128622118095074	0.005106128403137809	0.004772082619754962
KEGG_PATHWAY	hsa03320:PPAR signaling pathway	PPAR signaling pathway	11	1566951566951560	9.54417e+10	33, 2169, 6258, 5346, 28965, 4312, 5105, 9370, 4973, 6319, 948	241	67	6879	4.68626e+16	0.020218301093499202	0.005106128403137809	0.004772082619754962
KEGG_PATHWAY	hsa04151:PI3K-Akt signaling pathway	PI3K-Akt signaling pathway	26	3.7037e+16	3.81972e+11	6696, 7148, 1282, 1281, 3381, 3815, 596, 2788, 1278, 1277, 22801, 7058, 2263, 1293, 3371, 1290, 285, 80310, 3569, 1301, 1289, 1288, 1101, 2277, 5105, 85301	241	345	6879	2.15111e+16	0.0785047926055571	0.01634841743479243	0.015278894798871432
KEGG_PATHWAY	hsa04924:Renin secretion	Renin secretion	9	1282051282051280	0.0015963504173330497	155, 111, 22802, 5593, 9635, 1179, 117, 3778, 153	241	64	6879	4013939315352690	0.2895750391939992	0.0569364982182121	0.05321168057776833
KEGG_PATHWAY	hsa00982:Drug metabolism - cytochrome P450	Drug metabolism - cytochrome P450	9	1282051282051280	0.0023655242741562467	2327, 79799, 54600, 125, 54577, 126, 54576, 54575, 2949	241	68	6879	3777825237979000	0.3975929389387788	0.07231745638134812	0.06758640783303563
KEGG_PATHWAY	hsa04970:Salivary secretion	Salivary secretion	10	1.4245e+16	0.002914954266467271	6263, 155, 1469, 111, 5593, 477, 54831, 1472, 3778, 153	241	86	6879	3.31902e+16	0.46458394329924135	0.0779750266279995	0.07287385666168178
KEGG_PATHWAY	hsa05146:Amoebiasis	Amoebiasis	11	1566951566951560	0.0037360012897859557	3569, 1301, 1289, 1278, 1288, 1277, 3553, 85301, 1282, 1281, 1290	241	106	6879	2.96207e+16	0.5511208049220904	0.08130514241166188	0.07598611440342232
KEGG_PATHWAY	hsa00140:Steroid hormone biosynthesis	Steroid hormone biosynthesis	8	1.1396e+16	0.003799305720171116	79799, 54600, 54577, 54576, 54575, 6820, 3284, 3294	241	58	6879	3.93704e+16	0.5571835207457296	0.08130514241166188	0.07598611440342232
KEGG_PATHWAY	hsa00040:Pentose and glucuronate interconversions	Pentose and glucuronate interconversions	6	0.8547008547008548	0.005289564658310996	79799, 54600, 54577, 54576, 57016, 54575	241	33	6879	5189739720860050	0.6785686351116733	0.10290607607986846	0.09617390287838176
KEGG_PATHWAY	hsa05204:Chemical carcinogenesis	Chemical carcinogenesis	9	1282051282051280	0.006487901728841923	79799, 54600, 125, 54577, 126, 54576, 54575, 6799, 2949	241	80	6879	3211151452282150	0.7516545312359687	0.11098631597579316	0.10372552894933942
KEGG_PATHWAY	hsa05144:Malaria	Malaria	7	0.9971509971509971	0.006742159381707062	3569, 3039, 7058, 6401, 3553, 3043, 948	241	49	6879	4.07765e+16	0.764891448242977	0.11098631597579316	0.10372552894933942
KEGG_PATHWAY	hsa04964:Proximal tubule bicarbonate reclamation	Proximal tubule bicarbonate reclamation	5	0.7122507122507122	0.007584644624397348	760, 8671, 762, 477, 5105	241	23	6879	6205123579289190	0.8039333493460951	0.1159367106872166	0.10835206606281926
KEGG_PATHWAY	hsa04976:Bile secretion	Bile secretion	8	1.1396e+16	0.009870629199904894	9971, 760, 111, 343, 8671, 477, 9429, 123264	241	69	6879	330939924228757	0.8803050311292777	0.14082097658530981	0.13160838933206526
REACTOME_PATHWAY	R-HSA-1442490:R-HSA-1442490	Collagen degradation	19	2.70655e+16	4055.92	1295, 1294, 1282, 1293, 1281, 1290, 1303, 1301, 1289, 1278, 1288, 1277, 4323, 4312, 4314, 4317, 4318, 84570, 4319	323	64	9075	8340992647058820	1.77647e+07	1.77649e+06	1.70348e+07
REACTOME_PATHWAY	R-HSA-1650814:R-HSA-1650814	Collagen biosynthesis and modifying enzymes	17	2.42165e+16	94796.4	26577, 1295, 1294, 1282, 1293, 1281, 1290, 283208, 1303, 1301, 1289, 1278, 1288, 1277, 85301, 9509, 84570	323	67	9075	7128829536527880	4.15208e+09	2.07604e+09	1.99072e+09
REACTOME_PATHWAY	R-HSA-2022090:R-HSA-2022090	Assembly of collagen fibrils and other multimeric structures	14	1.9943e+16	3.92907e+07	1295, 1294, 1282, 1293, 1281, 1290, 1301, 1289, 1278, 1288, 1277, 85301, 4314, 4318	323	46	9075	8550948983712470	1.72093e+10	5.73645e+08	5.5007e+08
REACTOME_PATHWAY	R-HSA-3000178:R-HSA-3000178	ECM proteoglycans	16	2.2792e+16	4.25581e+07	4593, 7148, 1282, 1293, 1281, 3371, 3381, 1290, 176, 1404, 1289, 1278, 1288, 633, 1277, 6678	323	75	9075	5993808049535600	1.86403e+11	4.66011e+09	4.4686e+09
REACTOME_PATHWAY	R-HSA-1474244:R-HSA-1474244	Extracellular matrix organization	8	1.1396e+16	3.34206e+09	1289, 1278, 1288, 1277, 1294, 1282, 1281, 1290	323	15	9075	1498452012383900	1.46372e+11	2.92765e+10	2.80733e+10
REACTOME_PATHWAY	R-HSA-3000171:R-HSA-3000171	Non-integrin membrane-ECM interactions	10	1.4245e+16	8.2466e+09	1756, 9378, 1301, 1289, 1278, 1288, 1277, 1282, 1281, 1290	323	40	9075	7.02399e+16	0.0036055113266253436	5.83979e+11	5.5998e+11
REACTOME_PATHWAY	R-HSA-216083:R-HSA-216083	Integrin cell surface interactions	14	1.9943e+16	9.33299e+09	22801, 6696, 1295, 1294, 1282, 1293, 1281, 3371, 3381, 1290, 1289, 1278, 1288, 1277	323	86	9075	4573763409892720	0.004079526111385512	5.83979e+11	5.5998e+11
REACTOME_PATHWAY	R-HSA-186797:R-HSA-186797	Signaling by PDGF	8	1.1396e+16	1.03811e+12	80310, 6696, 7058, 1289, 1282, 1293, 1281, 1290	323	32	9075	7023993808049530	0.0444533292711502	0.005683663989854197	0.005450088757394436
REACTOME_PATHWAY	R-HSA-1592389:R-HSA-1592389	Activation of Matrix Metalloproteinases	8	1.1396e+16	1.27799e+12	50859, 7076, 4323, 4312, 4314, 4317, 4318, 4319	323	33	9075	6811145510835910	0.054441597286371324	0.006219560723158418	0.005963962337275195
REACTOME_PATHWAY	R-HSA-2168880:R-HSA-2168880	Scavenging of heme from plasma	11	1566951566951560	1.4542e+12	28919, 28817, 28938, 3512, 3039, 28883, 3043, 3494, 28903, 28816, 28813	323	69	9075	4479068515277960	0.061712125136167084	0.0063693842601260054	0.006107628742586581
REACTOME_PATHWAY	R-HSA-1247673:R-HSA-1247673	Erythrocytes take up oxygen and release carbon dioxide	5	0.7122507122507122	1.70193e+11	760, 762, 3039, 3043, 759	323	9	9075	1.56089e+16	0.0718399300354281	0.006776793422982258	0.006498295063133671
REACTOME_PATHWAY	R-HSA-1237044:R-HSA-1237044	Erythrocytes take up carbon dioxide and release oxygen	5	0.7122507122507122	8.62644e+11	760, 762, 3039, 3043, 759	323	13	9075	1.08061e+16	0.3147702430648224	0.031486501813338744	0.03019253598539332
REACTOME_PATHWAY	R-HSA-2214320:R-HSA-2214320	Anchoring fibril formation	5	0.7122507122507122	0.0015567637413920683	1278, 1288, 1277, 1294, 1282	323	15	9075	9365325077399380	0.4945943069415877	0.05245096297920969	0.050295443952666816
REACTOME_PATHWAY	R-HSA-5173214:R-HSA-5173214	O-glycosylation of TSR domain-containing proteins	7	0.9971509971509971	0.0023098627588235754	10417, 7058, 11174, 9507, 81792, 92949, 9509	323	39	9075	5042867349368890	0.6368321510788928	0.06331492150326702	0.06071293842779029
REACTOME_PATHWAY	R-HSA-3000170:R-HSA-3000170	Syndecan interactions	6	0.8547008547008548	0.002312111434335679	1289, 1278, 1277, 1281, 3371, 1290	323	27	9075	6243550051599580	0.6371904939381757	0.06331492150326702	0.06071293842779029
REACTOME_PATHWAY	R-HSA-113510:R-HSA-113510	E2F mediated regulation of DNA replication	5	0.7122507122507122	0.0025662045579942336	6241, 990, 983, 8318, 1869	323	17	9075	82635221271171	0.6754910857088536	0.06331492150326702	0.06071293842779029
REACTOME_PATHWAY	R-HSA-69205:R-HSA-69205	G1/S-Specific Transcription	5	0.7122507122507122	0.0025662045579942336	6241, 990, 983, 8318, 1869	323	17	9075	82635221271171	0.6754910857088536	0.06331492150326702	0.06071293842779029
REACTOME_PATHWAY	R-HSA-2029485:R-HSA-2029485	Role of phospholipids in phagocytosis	10	1.4245e+16	0.002601983075476727	28919, 28817, 28938, 2214, 196051, 28883, 28903, 28816, 2209, 28813	323	83	9075	3.38506e+16	0.6805497927773172	0.06331492150326702	0.06071293842779029
REACTOME_PATHWAY	R-HSA-2029481:R-HSA-2029481	FCGR activation	9	1282051282051280	0.0032023363797114477	28919, 28817, 28938, 2214, 28883, 28903, 28816, 2209, 28813	323	70	9075	3.61234e+16	0.7546020195436766	0.07382228075334811	0.07078848839362148
REACTOME_PATHWAY	R-HSA-3000480:R-HSA-3000480	Scavenging by Class A Receptors	5	0.7122507122507122	0.003951690025999429	286133, 1278, 1277, 1282, 1281	323	19	9075	7393677692683720	0.8234708286915238	0.0865420115693875	0.08298549054598801
REACTOME_PATHWAY	R-HSA-1474228:R-HSA-1474228	Degradation of the extracellular matrix	9	1282051282051280	0.006232585838993285	176, 6696, 4323, 4312, 9507, 4314, 4317, 4318, 4319	323	78	9075	3.24184e+16	0.9353272404770644	0.12692726027487528	0.12171107149645573
REACTOME_PATHWAY	R-HSA-198933:R-HSA-198933	Immunoregulatory interactions between a Lymphoid and a non-Lymphoid cell	15	2.13675e+16	0.006375341840290538	28919, 28938, 28817, 28903, 1281, 28816, 28813, 54210, 2214, 1278, 1277, 28883, 11126, 2209, 8519	323	186	9075	2.2658e+16	0.9392713070503294	0.12692726027487528	0.12171107149645573
REACTOME_PATHWAY	R-HSA-1475029:R-HSA-1475029	Reversible hydration of carbon dioxide	4	0.5698005698005698	0.0076702990146308445	760, 762, 766, 759	323	12	9075	9365325077399380	0.9656976621726517	0.14606917253949175	0.14006632983238934
		PI3K-Akt signaling pathway			ENTREZ_GENE_ID	Name
					1281	collagen type III alpha 1 chain(COL3A1)
					1282	collagen type IV alpha 1 chain(COL4A1)
					1288	collagen type IV alpha 6 chain(COL4A6)
					1289	collagen type V alpha 1 chain(COL5A1)
					1290	collagen type V alpha 2 chain(COL5A2)
					1293	collagen type VI alpha 3 chain(COL6A3)
					1101	chondroadherin(CHAD)
					22801	integrin subunit alpha 11(ITGA11)
					7058	thrombospondin 2(THBS2)
					596	BCL2, apoptosis regulator(BCL2)
					1301	collagen type XI alpha 1 chain(COL11A1)
					2263	fibroblast growth factor receptor 2(FGFR2)
					285	angiopoietin 2(ANGPT2)
					2788	G protein subunit gamma 7(GNG7)
					2277	vascular endothelial growth factor D(VEGFD)
					3815	KIT proto-oncogene receptor tyrosine kinase(KIT)
					6696	secreted phosphoprotein 1(SPP1)
					3371	tenascin C(TNC)
					7148	tenascin XB(TNXB)
					3569	interleukin 6(IL6)
					5105	phosphoenolpyruvate carboxykinase 1(PCK1)
					85301	collagen type XXVII alpha 1 chain(COL27A1)
					3381	integrin binding sialoprotein(IBSP)
					80310	platelet derived growth factor D(PDGFD)
					1277	collagen type I alpha 1 chain(COL1A1)
					1278	collagen type I alpha 2 chain(COL1A2)

## Sheet: string
#term ID	term description	observed gene count	background gene count	strength	false discovery rate	matching proteins in your network (labels)
CL:731	Collagen formation, and Molecules associated with elastic fibres	35	128	0.97	6.83e-18	MYOC,FAP,TIMP1,COL1A1,IBSP,WISP1,ADAMTS2,MMP27,COL8A1,MMP10,COL6A3,PCOLCE2,COL1A2,TNFRSF11B,DCSTAMP,MMP3,COL3A1,MMP14,MMP1,COL12A1,PLAUR,COL27A1,SPOCK3,COL11A1,COL5A1,MMP9,PLAU,COL5A2,MFAP2,COL4A1,LOXL2,COL4A6,SPP1,COL25A1,P4HA3
CL:732	Collagen biosynthesis and modifying enzymes, and Elastic fibre formation	21	88	0.91	2.53e-09	MYOC,FAP,COL1A1,WISP1,ADAMTS2,COL8A1,COL6A3,PCOLCE2,COL1A2,COL3A1,COL12A1,COL27A1,COL11A1,COL5A1,COL5A2,MFAP2,COL4A1,LOXL2,COL4A6,COL25A1,P4HA3
CL:907	mixed, incl. Activation of Matrix Metalloproteinases, and Dissolution of Fibrin Clot	14	40	1.08	1.05e-07	TIMP1,IBSP,MMP27,MMP10,TNFRSF11B,DCSTAMP,MMP3,MMP14,MMP1,PLAUR,SPOCK3,MMP9,PLAU,SPP1
CL:735	Collagen biosynthesis and modifying enzymes	15	56	0.96	4.05e-07	COL1A1,ADAMTS2,COL8A1,COL6A3,COL1A2,COL3A1,COL12A1,COL27A1,COL11A1,COL5A1,COL5A2,COL4A1,COL4A6,COL25A1,P4HA3
CL:12167	mixed, incl. Amplification of signal from unattached kinetochores via a MAD2 inhibitory signal, and chromosome condensation	20	123	0.74	1.25e-06	FAM64A,TROAP,PKMYT1,ANLN,NUF2,CDCA5,SPC25,MELK,BIRC5,SHCBP1,AURKB,SKA3,CENPA,CENPF,KIF14,CEP55,ECT2,CDK1,HJURP,CDCA3
CL:738	Collagen chain trimerization	13	45	0.99	1.62e-06	COL1A1,COL8A1,COL6A3,COL1A2,COL3A1,COL12A1,COL27A1,COL5A1,COL5A2,COL4A1,COL4A6,COL25A1,P4HA3
CL:744	Collagen chain trimerization	10	21	1.21	1.70e-06	COL1A1,COL8A1,COL6A3,COL1A2,COL3A1,COL12A1,COL5A1,COL5A2,COL4A1,COL4A6
CL:740	Collagen chain trimerization	12	38	1.03	2.03e-06	COL1A1,COL8A1,COL6A3,COL1A2,COL3A1,COL12A1,COL27A1,COL5A1,COL5A2,COL4A1,COL4A6,COL25A1
CL:742	Collagen chain trimerization	11	32	1.07	3.23e-06	COL1A1,COL8A1,COL6A3,COL1A2,COL3A1,COL12A1,COL27A1,COL5A1,COL5A2,COL4A1,COL4A6
CL:909	PGBD-like superfamily, and Dissolution of Fibrin Clot	10	26	1.12	5.44e-06	TIMP1,MMP10,MMP3,MMP14,MMP1,PLAUR,SPOCK3,MMP9,PLAU,SPP1
CL:12170	mixed, incl. Amplification of signal from unattached kinetochores via a MAD2 inhibitory signal, and chromosome condensation	18	116	0.72	5.85e-06	FAM64A,PKMYT1,ANLN,NUF2,CDCA5,SPC25,BIRC5,SHCBP1,AURKB,SKA3,CENPA,CENPF,KIF14,CEP55,ECT2,CDK1,HJURP,CDCA3
CL:747	mixed, incl. platelet-derived growth factor binding, and hydroxylysine metabolic process	8	14	1.29	9.38e-06	COL1A1,COL6A3,COL1A2,COL3A1,COL12A1,COL5A1,COL5A2,COL4A1
CL:12173	Amplification of signal from unattached kinetochores via a MAD2 inhibitory signal, and chromosome condensation	17	110	0.72	1.09e-05	FAM64A,PKMYT1,ANLN,NUF2,CDCA5,SPC25,BIRC5,SHCBP1,AURKB,SKA3,CENPA,CENPF,KIF14,ECT2,CDK1,HJURP,CDCA3
CL:912	Peptidase M10A, cysteine switch, zinc binding site, and Protease inhibitor I35 (TIMP)	8	15	1.26	1.15e-05	TIMP1,MMP10,MMP3,MMP14,MMP1,SPOCK3,MMP9,SPP1
CL:751	banded collagen fibril, and collagen type VI trimer	6	8	1.41	0.00010	COL1A1,COL6A3,COL1A2,COL3A1,COL5A1,COL5A2
CL:914	Peptidase M10A, cysteine switch, zinc binding site	5	5	1.53	0.00031	TIMP1,MMP10,MMP3,MMP1,MMP9
CL:12300	mixed, incl. chromosome condensation, and mitotic cytokinesis	9	44	0.84	0.0012	FAM64A,PKMYT1,ANLN,BIRC5,SHCBP1,AURKB,ECT2,CDK1,CDCA3
CL:12302	mixed, incl. mitotic cytokinesis, and G2/M DNA replication checkpoint	8	35	0.89	0.0017	PKMYT1,ANLN,BIRC5,SHCBP1,AURKB,ECT2,CDK1,CDCA3
CL:12305	mixed, incl. mitotic cytokinesis, and G2/M DNA replication checkpoint	7	30	0.9	0.0046	PKMYT1,ANLN,BIRC5,AURKB,ECT2,CDK1,CDCA3
CL:7140	mixed, incl. Class C/3 (Metabotropic glutamate/pheromone receptors), and adenylate cyclase-inhibiting G protein-coupled receptor signaling pathway	12	107	0.58	0.0093	TAS2R10,GALR1,TAS2R60,PTGDR2,NPY1R,CNR1,P2RY4,GNAT3,NPY,APLN,OPRM1,ADCY5
CL:24568	mixed, incl. secondary active sulfate transmembrane transporter activity, and Na+/H+ exchanger, isoform 2 (NHE2)	5	16	1.03	0.0152	SLC9A2,SLC26A2,CA4,SLC26A3,SLC4A4
CL:23745	Metabolism of xenobiotics by cytochrome P450, and Metabolism of steroid hormones	12	115	0.55	0.0153	HSD17B2,FMO2,UGT2A3,GSTM5,UGT1A8,ADH1B,UGT1A10,UGT1A9,UGT1A7,ADH1C,HSD3B2,SMOX
CL:23757	negative regulation of cellular glucuronidation	4	8	1.23	0.0153	UGT1A8,UGT1A10,UGT1A9,UGT1A7
CL:26579	mostly uncharacterized, incl. Shroom4, and Hemagglutinin	5	18	0.98	0.0213	STC1,HTRA3,SULT1B1,ADAM12,CPXM1
CL:23746	Metabolism of xenobiotics by cytochrome P450, and Phase I - Functionalization of compounds	10	88	0.59	0.0243	FMO2,UGT2A3,GSTM5,UGT1A8,ADH1B,UGT1A10,UGT1A9,UGT1A7,ADH1C,SMOX
CL:7142	adenylate cyclase-inhibiting G protein-coupled receptor signaling pathway, and neuropeptide receptor activity	9	73	0.62	0.0261	GALR1,PTGDR2,NPY1R,CNR1,P2RY4,NPY,APLN,OPRM1,ADCY5
CL:1235	O-glycosylation of TSR domain-containing proteins	6	31	0.82	0.0270	THBS2,ADAMTSL1,ADAMTS6,ACAN,ADAMTS12,SPON2
CL:7139	G alpha (i) signalling events	14	164	0.46	0.0272	TAS2R10,GALR1,CCR8,TAS2R60,PTGDR2,NPY1R,CNR1,P2RY4,CXCL12,GNAT3,NPY,APLN,OPRM1,ADCY5
CL:24224	organic anion transmembrane transporter activity, and ABC transporter	12	134	0.49	0.0408	SLCO4A1,ABCG2,SLC7A5,FABP2,SCN11A,SLC28A2,SLC51B,ABCA9,SLC6A20,CYP4B1,SLC17A4,NR1H4
CL:7134	G alpha (i) signalling events	15	196	0.42	0.0434	CCL22,TAS2R10,GALR1,CCR8,TAS2R60,PTGDR2,NPY1R,CNR1,P2RY4,CXCL12,GNAT3,NPY,APLN,OPRM1,ADCY5
CL:12306	mixed, incl. mitotic cytokinesis, and chromosome passenger complex	5	24	0.85	0.0445	ANLN,BIRC5,AURKB,ECT2,CDCA3
CL:18511	mixed, incl. plus-end kinesin complex, and establishment or maintenance of microtubule cytoskeleton polarity	3	5	1.31	0.0445	KIF2C,KIFC1,KIF18B
CL:24571	mixed, incl. Carbonic anhydrase, CA4, and Na+/H+ exchanger, isoforms 3/5	3	5	1.31	0.0445	SLC9A2,CA4,SLC4A4
CL:26592	mixed, incl. Hemagglutinin, and FAM196 family	3	5	1.31	0.0445	STC1,ADAM12,CPXM1
CL:7144	adenylate cyclase-inhibiting G protein-coupled receptor signaling pathway, and neuropeptide receptor activity	8	67	0.61	0.0450	GALR1,NPY1R,CNR1,P2RY4,NPY,APLN,OPRM1,ADCY5
