# Supplementary material for: Bioinformatics Analysis of RNA-seq Data Reveals Genes Related to Cancer Stem Cells in Colorectal Cancerogenesis
Source: Int J Mol Sci. 2022 Oct 31;23(21):13252. doi: 10.3390/ijms232113252 (PMC9654446; doi:10.3390/ijms232113252)
Supplement: Supplementary file 1 [file ijms-23-13252-s001.zip › ijms-1966512-supplementary-final/ijms-1966512-supplementary/Supplementary file S4/NvsC.xlsx]

## Sheet: Sheet1
Column1	GeneID	Length	logFC	AveExpr	t	P.Value	adj.P.Val	B
266675	266675	3289	4.95156	3.07191	16.3874	7.61553e-32	1.79612e-27	61.654				Gene name	GeneID	Length	logFC	AveExpr	t	P.Value	adj.P.Val	B
766	766	1852	4.66407	2.79105	14.5388	8.42848e-28	9.93929e-24	52.5669				OTOP2	92736	2359	5.99131	0.997849	14.2175	4.42183e-27	3.47629e-23	50.7983
92736	92736	2359	5.99131	0.997849	14.2175	4.42183e-27	3.47629e-23	50.7983				AQP8	343	1359	5.20224	4.56813	9.75172	9.86032e-17	3.47098e-14	27.5543
6689	6689	3531	3.60044	3.33831	13.245	7.11646e-25	4.19604e-21	45.9906				CA1	759	1511	5.10372	4.72945	10.7088	5.61252e-19	4.56452e-16	32.6368
2118	2118	2764	-4.2136	3.8091	-12.4048	6.13406e-23	2.89344e-19	41.4704				TMIGD1	388364	1249	4.98632	2.17457	11.2357	3.26181e-20	5.49498e-17	35.4323
7472	7472	2907	-5.31151	-0.782854	-12.2505	1.39882e-22	5.49854e-19	40.0681				MYOC	4653	2045	4.98489	-2.31004	11.7227	2.36851e-21	7.98017e-18	37.3267
4653	4653	2045	4.98489	-2.31004	11.7227	2.36851e-21	7.98017e-18	37.3267				BEST4	266675	3289	4.95156	3.07191	16.3874	7.61553e-32	1.79612e-27	61.654
4312	4312	2055	-5.24814	2.34006	-11.4906	8.25758e-21	2.43444e-17	36.679				KRT24	192666	1881	4.82563	-2.29913	11.1511	5.14898e-20	7.20723e-17	34.4326
8110	8110	11410	1.90285	2.10549	11.3816	1.48558e-20	3.76017e-17	36.1852				GUCA2B	2981	597	4.77045	2.24089	11.2178	3.59295e-20	5.64931e-17	35.3302
54576	54576	2396	2.88581	1.33819	11.3685	1.59431e-20	3.76017e-17	36.1006				CA7	766	1852	4.66407	2.79105	14.5388	8.42848e-28	9.93929e-24	52.5669
9076	9076	3452	-4.2262	3.37271	-11.3224	2.04414e-20	4.38282e-17	35.7748				GCG	2641	1294	4.47044	1.26019	9.51901	3.45152e-16	9.57696e-14	26.33
1277	1277	5936	-2.69391	8.88835	-11.2974	2.33871e-20	4.59654e-17	35.7627
84281	84281	6026	2.57648	3.73474	11.2725	2.67518e-20	4.85339e-17	35.6344				Gene name	GeneID	Length	logFC	AveExpr	t	P.Value	adj.P.Val	B
388364	388364	1249	4.98632	2.17457	11.2357	3.26181e-20	5.49498e-17	35.4323				CST1	1469	760	-6.1646	0.0571178	-9.12257	2.89587e-15	6.04416e-13	24.0689
2981	2981	597	4.77045	2.24089	11.2178	3.59295e-20	5.64931e-17	35.3302				MMP7	4316	1119	-5.70718	1.12234	-7.25833	4.99038e-11	1.86526e-09	14.7638
5523	5523	7883	1.51159	3.56143	11.1495	5.19495e-20	7.20723e-17	34.9815				WNT2	7472	2907	-5.31151	-0.782854	-12.2505	1.39882e-22	5.49854e-19	40.0681
192666	192666	1881	4.82563	-2.29913	11.1511	5.14898e-20	7.20723e-17	34.4326				MMP1	4312	2055	-5.24814	2.34006	-11.4906	8.25758e-21	2.43444e-17	36.679
54443	54443	4844	-2.33862	4.20172	-11.1344	5.63461e-20	7.38291e-17	34.9017				REG1A	5967	808	-5.15786	2.54475	-4.67129	8.19085e-06	5.85575e-05	3.30594
256691	256691	5548	3.19073	2.04872	11.0815	7.49786e-20	9.30721e-17	34.5562				MMP3	4314	1828	-5.02016	0.688672	-9.22533	1.67026e-15	3.78779e-13	24.6989
4306	4306	6371	2.09242	5.07723	11.0298	9.91073e-20	1.16872e-16	34.3401				INHBA	3624	2175	-4.92501	1.13202	-10.2033	8.61968e-18	5.21269e-15	29.6178
11082	11082	2089	-4.85103	-0.418487	-11.0158	1.06883e-19	1.1899e-16	33.7581				ESM1	11082	2089	-4.85103	-0.418487	-11.0158	1.06883e-19	1.1899e-16	33.7581
54575	54575	2385	2.73519	3.10779	11.0088	1.10993e-19	1.1899e-16	34.2345				REG3A	5068	1097	-4.75289	0.403361	-5.50465	2.28225e-07	2.65549e-06	6.73588
8671	8671	8191	3.46884	4.80056	10.9733	1.3443e-19	1.37849e-16	34.0425				TCN1	6947	1567	-4.56048	-0.95604	-7.13135	9.47668e-11	3.19297e-09	14.1437
25902	25902	5609	-1.91578	3.95614	-10.9322	1.67915e-19	1.65011e-16	33.8262
5570	5570	2814	2.85524	3.91128	10.8563	2.52936e-19	2.3862e-16	33.4225				Gene name	GeneID	Length	logFC	AveExpr	t	P.Value	adj.P.Val	B
1675	1675	1173	2.78989	4.73077	10.7209	5.25626e-19	4.44213e-16	32.7047				BEST4	266675	3289	4.95156	3.07191	16.3874	7.61553e-32	1.79612e-27	61.654
286133	286133	4151	3.27479	3.19426	10.7203	5.27368e-19	4.44213e-16	32.7002				CA7	766	1852	4.66407	2.79105	14.5388	8.42848e-28	9.93929e-24	52.5669
759	759	1511	5.10372	4.72945	10.7088	5.61252e-19	4.56452e-16	32.6368				OTOP2	92736	2359	5.99131	0.997849	14.2175	4.42183e-27	3.47629e-23	50.7983
5354	5354	3200	4.12859	0.642869	10.5578	1.26939e-18	9.65763e-16	31.6904				SPIB	6689	3531	3.60044	3.33831	13.245	7.11646e-25	4.19604e-21	45.9906
7804	7804	8014	-2.38061	3.07997	-10.4904	1.82758e-18	1.30616e-15	31.4638				ETV4	2118	2764	-4.2136	3.8091	-12.4048	6.13406e-23	2.89344e-19	41.4704
9340	9340	4657	2.76953	1.36141	10.4954	1.7785e-18	1.30616e-15	31.4316				WNT2	7472	2907	-5.31151	-0.782854	-12.2505	1.39882e-22	5.49854e-19	40.0681
7123	7123	961	2.65791	3.35853	10.404	2.9142e-18	2.02151e-15	30.9799				MYOC	4653	2045	4.98489	-2.31004	11.7227	2.36851e-21	7.98017e-18	37.3267
9603	9603	3711	-1.98557	4.87269	-10.3946	3.06586e-18	2.06595e-15	30.9616				MMP1	4312	2055	-5.24814	2.34006	-11.4906	8.25758e-21	2.43444e-17	36.679
5729	5729	3490	2.38115	1.95208	10.3262	4.43897e-18	2.90814e-15	30.6075				UGT1A8	54576	11410	1.90285	2.10549	11.3816	1.48558e-20	3.76017e-17	36.1852
80031	80031	7355	2.0885	3.27245	10.291	5.36698e-18	3.42108e-15	30.4138				DPF3	8110	2396	2.88581	1.33819	11.3685	1.59431e-20	3.76017e-17	36.1006
23657	23657	11845	-2.36254	2.65522	-10.2614	6.29821e-18	3.90903e-15	30.2531
3624	3624	2175	-4.92501	1.13202	-10.2033	8.61968e-18	5.21269e-15	29.6178
80157	80157	3042	3.56794	2.16102	10.1646	1.0626e-17	6.26538e-15	29.7523
28231	28231	3565	-2.61511	4.14012	-10.1484	1.15962e-17	6.67063e-15	29.6666
80323	80323	4539	1.69254	4.00903	10.1282	1.2932e-17	7.26196e-15	29.5412
51059	51059	8699	3.09431	-0.482132	10.1108	1.42111e-17	7.79464e-15	29.3216
56938	56938	7746	-1.84954	3.11492	-10.0862	1.62279e-17	8.55351e-15	29.3315
5028	5028	3110	2.15284	2.85425	10.0836	1.64558e-17	8.55351e-15	29.3187
23302	23302	9447	2.3342	3.30424	10.0811	1.66827e-17	8.55351e-15	29.2997
596	596	7758	1.5294	3.91295	10.011	2.43511e-17	1.20582e-14	28.9271
111	111	7510	2.26142	3.03787	10.0096	2.45408e-17	1.20582e-14	28.9307
11170	11170	4430	2.38183	1.7246	10.0046	2.52029e-17	1.21308e-14	28.8497
23035	23035	9037	1.73934	5.1284	9.97719	2.92276e-17	1.37867e-14	28.7316
5333	5333	3200	1.60865	5.07424	9.95977	3.21087e-17	1.48487e-14	28.636
57670	57670	12427	-1.85096	3.0342	-9.95539	3.28768e-17	1.49115e-14	28.6388
57761	57761	2887	-2.87079	3.94069	-9.94549	3.46799e-17	1.53691e-14	28.5703
9429	9429	5093	3.04865	2.83776	9.94279	3.51888e-17	1.53691e-14	28.5744
1472	1472	736	-3.44828	-3.00583	-9.87963	4.94742e-17	2.05575e-14	27.9066
347741	347741	2433	3.72715	-1.74426	9.88432	4.82397e-17	2.05575e-14	27.9617
443	443	1681	2.67273	-0.104677	9.86044	5.48722e-17	2.23131e-14	27.9693
29028	29028	5565	-1.60641	4.44462	-9.83167	6.40794e-17	2.53e-14	27.9709
2788	2788	4246	2.11925	2.05993	9.82679	6.5787e-17	2.54358e-14	27.9146
55388	55388	4569	-1.92469	2.58924	-9.78048	8.44441e-17	3.16129e-14	27.7185
9378	9378	12813	3.69899	0.242776	9.77466	8.71372e-17	3.21114e-14	27.5725
6799	6799	1893	2.46034	3.16864	9.76179	9.33957e-17	3.38883e-14	27.6169
343	343	1359	5.20224	4.56813	9.75172	9.86032e-17	3.47098e-14	27.5543
79819	79819	4167	1.77246	2.19148	9.74029	1.04867e-16	3.63718e-14	27.5068
23250	23250	9604	-1.63544	5.09132	-9.72829	1.11876e-16	3.82406e-14	27.4201
7474	7474	12703	-1.77022	3.20188	-9.68964	1.3777e-16	4.64186e-14	27.2404
5593	5593	6813	2.55101	0.748435	9.65118	1.69476e-16	5.55153e-14	27.0249
57556	57556	7048	1.75492	4.94281	9.63806	1.81881e-16	5.79686e-14	26.93
51330	51330	1033	-2.48919	4.45136	-9.62566	1.94441e-16	6.03408e-14	26.8982
10351	10351	6608	3.67216	3.15627	9.61387	2.07184e-16	6.34601e-14	26.8408
7102	7102	1806	1.86745	4.56613	9.56659	2.67209e-16	8.07964e-14	26.5552
10924	10924	2665	1.78649	4.72155	9.55328	2.87052e-16	8.54839e-14	26.4828
651	651	6077	3.86386	1.94978	9.5514	2.8996e-16	8.54839e-14	26.5097
6691	6691	1336	3.27169	-1.04412	9.53544	3.15958e-16	9.08764e-14	26.1926
84962	84962	5198	-2.24538	2.80264	-9.53277	3.20532e-16	9.10813e-14	26.3865
23136	23136	6735	1.69329	4.67534	9.5202	3.42941e-16	9.57696e-14	26.3059
2641	2641	1294	4.47044	1.26019	9.51901	3.45152e-16	9.57696e-14	26.33
760	760	1666	3.50919	6.82155	9.48255	4.19902e-16	1.13832e-13	26.1161
4852	4852	560	3.11161	-2.27713	9.43748	5.34988e-16	1.41772e-13	25.5998
222008	222008	6460	3.30773	-0.223705	9.42719	5.65389e-16	1.46535e-13	25.7678
55532	55532	3985	3.93193	1.53984	9.41649	5.98847e-16	1.5352e-13	25.8013
1811	1811	2894	4.19132	7.0884	9.38811	6.97475e-16	1.74999e-13	25.6221
994	994	4290	-1.60735	5.80311	-9.38035	7.27149e-16	1.78644e-13	25.5617
9729	9729	8124	2.59771	-3.45892	9.31385	1.03904e-15	2.50058e-13	25.0053
79075	79075	2269	-1.81474	2.09413	-9.27792	1.25989e-15	2.99856e-13	25.0697
284723	284723	4420	2.12195	1.71234	9.27437	1.2841e-15	2.99856e-13	25.0558
246213	246213	3983	3.14443	-1.3416	9.27461	1.28247e-15	2.99856e-13	24.9219
1894	1894	5538	-1.66377	4.83103	-9.25646	1.41355e-15	3.26848e-13	24.9143
57460	57460	6459	-1.62148	3.85815	-9.24211	1.52657e-15	3.49556e-13	24.8757
4314	4314	1828	-5.02016	0.688672	-9.22533	1.67026e-15	3.78779e-13	24.6989
80131	80131	4571	-2.09171	1.96298	-9.22099	1.70954e-15	3.83996e-13	24.76
79861	79861	1798	2.27162	2.43006	9.20417	1.87074e-15	4.16239e-13	24.6754
643236	643236	6035	2.85695	1.88337	9.18123	2.11538e-15	4.66273e-13	24.5631
79799	79799	3091	2.9411	4.00314	9.15945	2.3771e-15	5.19111e-13	24.4057
27299	27299	2438	2.74167	5.27148	9.14957	2.50621e-15	5.42283e-13	24.3489
22802	22802	3240	4.16331	4.74581	9.14652	2.54743e-15	5.46191e-13	24.3418
6332	6332	7872	3.79636	1.14085	9.13361	2.72961e-15	5.79981e-13	24.2942
1469	1469	760	-6.1646	0.0571178	-9.12257	2.89587e-15	6.04416e-13	24.0689
54972	54972	3520	-2.06123	3.77384	-9.11788	2.96935e-15	6.08974e-13	24.2361
957	957	6479	1.70003	6.5622	9.11856	2.95868e-15	6.08974e-13	24.1802
10630	10630	3055	-2.48011	2.57124	-9.11342	3.04111e-15	6.14659e-13	24.1831
4674	4674	2576	2.64836	0.258839	9.11133	3.07525e-15	6.14659e-13	24.1277
270	270	2407	3.27844	0.40988	9.1127	3.05287e-15	6.14659e-13	24.1298
285313	285313	9596	2.92922	0.501805	9.10479	3.18487e-15	6.3122e-13	24.0391
346389	346389	9159	-2.03554	4.80921	-9.0809	3.61895e-15	7.11275e-13	23.9977
7148	7148	13927	2.64754	4.05428	9.07158	3.8038e-15	7.41426e-13	23.9914
9211	9211	2366	3.5713	-2.03754	9.06794	3.8786e-15	7.4981e-13	23.7322
51196	51196	9691	1.75269	5.31982	9.06419	3.95709e-15	7.53953e-13	23.8945
100996348	100996348	1438	1.89481	-0.914373	9.05785	4.09349e-15	7.7236e-13	23.8717
9319	9319	2914	-2.15873	3.02356	-9.04262	4.44083e-15	8.27943e-13	23.8421
100507056	100507056	2795	-3.45176	0.653185	-9.02997	4.75137e-15	8.75477e-13	23.7131
5166	5166	3700	2.20263	4.78431	9.01231	5.22152e-15	9.40073e-13	23.6254
25890	25890	6631	2.23806	3.32694	9.01504	5.14572e-15	9.40073e-13	23.6877
130497	130497	3020	2.68449	0.342643	9.01248	5.2166e-15	9.40073e-13	23.5835
10050	10050	5900	2.63691	3.85663	9.00417	5.4536e-15	9.74418e-13	23.5978
23461	23461	9380	1.50115	4.88559	8.97714	6.30017e-15	1.10066e-12	23.4345
1908	1908	2722	2.68597	3.08678	8.97721	6.29803e-15	1.10066e-12	23.4673
5126	5126	5052	3.50621	-0.997361	8.97807	6.26911e-15	1.10066e-12	23.322
79148	79148	3637	2.20217	3.83425	8.97149	6.49312e-15	1.12603e-12	23.422
1836	1836	8075	3.27643	7.57936	8.96957	6.56005e-15	1.12933e-12	23.4121
9370	9370	4751	3.48532	-3.01851	8.96509	6.7187e-15	1.14827e-12	23.2543
762	762	1366	3.73551	4.24239	8.95475	7.10006e-15	1.20471e-12	23.3325
123264	123264	1128	2.5526	3.22413	8.94725	7.38981e-15	1.24492e-12	23.3151
144501	144501	4393	-3.93731	2.50177	-8.92528	8.30899e-15	1.38005e-12	23.2088
6713	6713	3122	-1.95574	4.85735	-8.92043	8.52666e-15	1.4063e-12	23.1457
137075	137075	1952	1.94876	4.78823	8.90993	9.01751e-15	1.47693e-12	23.0854
125	125	2814	3.55397	5.2958	8.89524	9.75217e-15	1.58624e-12	23.0183
285758	285758	2751	1.53592	0.958711	8.88982	1.00384e-14	1.62161e-12	23.0467
9499	9499	2272	2.55835	-0.854781	8.87524	1.08494e-14	1.70589e-12	22.8792
145270	145270	4121	3.22614	0.274027	8.87635	1.07855e-14	1.70589e-12	22.9193
2263	2263	6126	2.03201	4.36427	8.87137	1.10753e-14	1.71849e-12	22.8932
6445	6445	1947	2.88176	-3.12291	8.8716	1.10619e-14	1.71849e-12	22.7554
22974	22974	3750	-2.16663	5.33758	-8.86579	1.14097e-14	1.74463e-12	22.8542
25840	25840	3744	1.85589	5.86681	8.86487	1.14657e-14	1.74463e-12	22.8431
653567	653567	6185	2.51544	3.82409	8.86617	1.13869e-14	1.74463e-12	22.8699
8038	8038	8937	-3.13039	1.87839	-8.86234	1.16216e-14	1.75316e-12	22.8433
79801	79801	5702	-1.60995	2.62061	-8.86155	1.16704e-14	1.75316e-12	22.8998
100048912	100048912	4211	3.0407	1.57344	8.85512	1.20769e-14	1.80274e-12	22.8471
990	990	3420	-1.66622	3.73038	-8.84918	1.24655e-14	1.84905e-12	22.8016
4323	4323	3595	-1.53574	7.22538	-8.84606	1.26741e-14	1.85663e-12	22.737
57464	57464	6354	-2.28344	1.44903	-8.84435	1.27904e-14	1.86211e-12	22.7821
220441	220441	9820	1.81637	3.78745	8.81737	1.47661e-14	2.11066e-12	22.6173
9912	9912	4308	1.90423	4.62787	8.81807	1.47116e-14	2.11066e-12	22.6049
6422	6422	4467	3.33253	2.36226	8.80866	1.5467e-14	2.1884e-12	22.6115
54860	54860	1316	4.14883	4.03153	8.80709	1.55972e-14	2.18964e-12	22.5578
899	899	4287	-1.57897	3.62822	-8.80057	1.61474e-14	2.25347e-12	22.5519
64388	64388	4507	3.09634	2.3241	8.77458	1.85422e-14	2.57246e-12	22.4461
27284	27284	2386	1.94048	4.30489	8.75131	2.09841e-14	2.88374e-12	22.254
79785	79785	1147	3.771	-1.56193	8.7509	2.10305e-14	2.88374e-12	22.1365
57863	57863	3698	3.0607	0.632179	8.74641	2.15384e-14	2.93632e-12	22.2307
5366	5366	1936	-1.60742	2.01116	-8.74211	2.20366e-14	2.98439e-12	22.2795
128239	128239	6362	-2.01544	4.95975	-8.73895	2.24088e-14	2.99231e-12	22.1944
10446	10446	3718	2.80286	1.98704	8.73855	2.24566e-14	2.99231e-12	22.2441
203859	203859	7041	2.45464	1.80906	8.72441	2.421e-14	3.20783e-12	22.1839
115908	115908	1512	-3.58535	2.31357	-8.71496	2.54559e-14	3.26292e-12	22.0682
9928	9928	7457	-1.78777	2.33076	-8.71535	2.54039e-14	3.26292e-12	22.1392
23228	23228	5010	1.55347	3.79394	8.71663	2.52308e-14	3.26292e-12	22.0898
25975	25975	2432	-3.54111	-0.530937	-8.69036	2.90088e-14	3.67834e-12	21.8418
80726	80726	4447	2.01418	0.528792	8.6683	3.26132e-14	4.06975e-12	21.8933
7004	7004	2161	-1.72953	3.46995	-8.63691	3.85231e-14	4.73212e-12	21.7336
340419	340419	3533	3.12739	-0.328753	8.62369	4.13214e-14	4.99777e-12	21.592
79154	79154	2077	1.76822	5.66551	8.61372	4.35622e-14	5.24192e-12	21.526
3231	3231	2108	1.88917	0.429666	8.60079	4.6653e-14	5.56721e-12	21.5499
201140	201140	1120	2.93764	-2.89304	8.60045	4.67376e-14	5.56721e-12	21.3615
116966	116966	7642	2.47188	-0.708138	8.5987	4.71725e-14	5.59077e-12	21.4132
57214	57214	7271	-3.22629	4.04576	-8.59224	4.8815e-14	5.7565e-12	21.494
2949	2949	1643	1.93385	0.635308	8.58621	5.04007e-14	5.91393e-12	21.4352
4593	4593	8584	2.81037	0.00986805	8.57968	5.21741e-14	6.09172e-12	21.374
150000	150000	2953	2.40706	-0.182913	8.57415	5.37248e-14	6.21128e-12	21.4052
646627	646627	2366	3.10401	5.12081	8.57432	5.36773e-14	6.21128e-12	21.3267
2980	2980	575	3.55386	5.06669	8.56547	5.62512e-14	6.47163e-12	21.2881
60495	60495	5023	2.11052	-0.0346321	8.5344	6.6309e-14	7.385e-12	21.1923
55273	55273	2388	2.53477	0.633996	8.53419	6.63821e-14	7.385e-12	21.1665
8140	8140	4602	-2.13795	5.27678	-8.5285	6.84105e-14	7.57494e-12	21.1339
10410	10410	668	-1.55385	7.28032	-8.5229	7.04668e-14	7.76617e-12	21.047
56159	56159	3958	2.37883	-0.150698	8.51573	7.31917e-14	8.02896e-12	21.1073
25788	25788	8477	-1.56226	1.85623	-8.51138	7.48959e-14	8.17787e-12	21.09
4605	4605	2777	-2.40193	5.02955	-8.49604	8.1223e-14	8.78736e-12	20.9358
9314	9314	3035	1.87426	6.69644	8.48985	8.39272e-14	8.91583e-12	20.8833
100861550	100861550	2002	-3.05118	-2.44015	-8.48158	8.76731e-14	9.22222e-12	20.793
7076	7076	1963	-2.03106	6.67086	-8.48092	8.79796e-14	9.22222e-12	20.8421
5697	5697	1747	3.68108	1.25152	8.46364	9.63913e-14	1.00149e-11	20.833
9099	9099	4306	2.23583	2.13884	8.45576	1.00489e-13	1.03495e-11	20.7827
5067	5067	5195	2.26725	1.45216	8.45029	1.03434e-13	1.05606e-11	20.7647
1282	1282	15600	-1.96375	7.33908	-8.44295	1.07525e-13	1.09309e-11	20.6391
3977	3977	11298	2.3303	2.59966	8.43916	1.09697e-13	1.11039e-11	20.6979
2191	2191	3912	-3.52921	0.737829	-8.43793	1.10408e-13	1.11281e-11	20.5965
4969	4969	3067	2.94053	1.0952	8.43691	1.11007e-13	1.11409e-11	20.6978
55165	55165	2671	-1.85777	3.57307	-8.42933	1.1554e-13	1.15466e-11	20.6192
92949	92949	9233	1.65991	3.09836	8.42492	1.18258e-13	1.17685e-11	20.6054
643008	643008	6433	1.86813	2.87481	8.41868	1.22216e-13	1.19762e-11	20.5735
146556	146556	2152	2.76031	0.391592	8.41182	1.26721e-13	1.23501e-11	20.5207
3651	3651	2573	-3.71492	0.980474	-8.40903	1.28602e-13	1.24818e-11	20.4725
58494	58494	4670	1.56763	2.28138	8.40704	1.29957e-13	1.25616e-11	20.5467
2651	2651	10550	2.34135	2.62553	8.40321	1.32612e-13	1.2714e-11	20.4973
4085	4085	1438	-1.60691	3.72754	-8.39049	1.41813e-13	1.35412e-11	20.4236
633	633	2444	-2.5529	4.87591	-8.38631	1.4497e-13	1.37868e-11	20.4463
1268	1268	6696	2.70323	-0.0959496	8.3854	1.45671e-13	1.37978e-11	20.4234
1294	1294	9367	-1.98111	4.40476	-8.37504	1.53844e-13	1.45136e-11	20.3527
116511	116511	1137	2.54387	-2.63208	8.36411	1.62972e-13	1.53135e-11	20.2338
8708	8708	2832	2.87145	0.314634	8.36192	1.64863e-13	1.54297e-11	20.3212
29953	29953	6475	2.06095	0.712213	8.35965	1.66843e-13	1.54699e-11	20.3097
5346	5346	2998	2.70937	1.07565	8.3587	1.6768e-13	1.54699e-11	20.2877
79000	79000	2408	-2.04772	0.949871	-8.33658	1.88403e-13	1.70249e-11	20.1614
1303	1303	11874	-2.31981	5.5086	-8.31877	2.06915e-13	1.86263e-11	20.0372
399888	399888	1403	2.47642	-2.99768	8.31544	2.1058e-13	1.88841e-11	19.9369
11251	11251	2910	1.87809	1.44617	8.29127	2.39126e-13	2.11228e-11	19.95
27306	27306	1615	1.93948	0.733229	8.26934	2.68354e-13	2.34412e-11	19.8435
730	730	4315	3.35719	3.76788	8.26643	2.72498e-13	2.36282e-11	19.8212
387914	387914	4560	-2.81822	-0.617166	-8.26554	2.73765e-13	2.36511e-11	19.7087
7146	7146	2783	2.64017	1.802	8.25844	2.84173e-13	2.44606e-11	19.7878
2053	2053	2275	1.56354	5.81726	8.25394	2.90978e-13	2.49554e-11	19.6532
5125	5125	12421	1.76014	4.86102	8.24851	2.99392e-13	2.53999e-11	19.6346
116173	116173	1401	2.57835	-2.5458	8.24688	3.01968e-13	2.55266e-11	19.5984
1271	1271	2135	3.10521	1.36573	8.24616	3.03113e-13	2.55319e-11	19.7309
5328	5328	2804	-2.06864	4.26209	-8.24044	3.12362e-13	2.61243e-11	19.6894
57126	57126	2222	3.80145	4.84134	8.23514	3.21179e-13	2.67668e-11	19.5761
3381	3381	1591	-3.43037	-2.83769	-8.23204	3.26452e-13	2.70851e-11	19.5525
9452	9452	1834	1.73272	2.97114	8.23154	3.27295e-13	2.70851e-11	19.6477
84803	84803	3253	1.62772	3.46751	8.22746	3.34391e-13	2.74815e-11	19.5525
248	248	3274	2.87691	1.75697	8.22745	3.34415e-13	2.74815e-11	19.6154
253012	253012	2529	2.46109	3.53644	8.22045	3.46931e-13	2.8411e-11	19.5036
9156	9156	3968	-1.80439	2.22584	-8.21382	3.59209e-13	2.91132e-11	19.5573
2675	2675	3575	2.18256	0.993761	8.21436	3.58197e-13	2.91132e-11	19.5329
572558	572558	763	3.32614	-2.06025	8.21183	3.62989e-13	2.93188e-11	19.4284
220042	220042	3664	-1.60813	1.39084	-8.20677	3.72751e-13	2.99025e-11	19.53
85477	85477	3297	1.85941	4.39675	8.20265	3.8089e-13	3.04309e-11	19.4041
6387	6387	5290	1.98352	5.03815	8.19908	3.88085e-13	3.08181e-11	19.4218
23382	23382	5946	1.73225	6.71383	8.19807	3.9016e-13	3.0879e-11	19.3784
10891	10891	8527	1.87865	4.18804	8.19204	4.02701e-13	3.17649e-11	19.3585
1237	1237	1487	-2.63227	-1.94859	-8.17572	4.38667e-13	3.42581e-11	19.2402
2277	2277	2074	2.45596	-3.7446	8.17428	4.41988e-13	3.44036e-11	19.2437
57458	57458	6106	1.51422	4.71256	8.15856	4.79958e-13	3.71141e-11	19.1747
9569	9569	3990	-1.51019	4.65722	-8.15697	4.83965e-13	3.73017e-11	19.195
7098	7098	3041	1.50468	2.51671	8.14797	5.07338e-13	3.88492e-11	19.1721
11075	11075	2314	3.00062	2.03084	8.14847	5.0599e-13	3.88492e-11	19.2328
8840	8840	5558	-2.55945	1.58003	-8.1434	5.19623e-13	3.96612e-11	19.1719
222643	222643	3128	-1.73106	3.23208	-8.12518	5.71637e-13	4.34905e-11	19.0913
57016	57016	2621	2.58963	4.43615	8.12176	5.81953e-13	4.4133e-11	18.9968
5983	5983	8823	-1.52854	3.70146	-8.11106	6.15476e-13	4.60998e-11	18.9868
150468	150468	4791	-1.739	2.46967	-8.10321	6.41278e-13	4.74123e-11	18.9888
8839	8839	1574	3.45058	-0.379079	8.10156	6.46845e-13	4.7526e-11	18.8987
6855	6855	2433	1.51004	1.94472	8.09666	6.63605e-13	4.83901e-11	18.9697
2838	2838	1252	3.1156	1.97507	8.09633	6.64761e-13	4.83901e-11	18.9625
133121	133121	3936	2.27607	-0.744433	8.092	6.79999e-13	4.9347e-11	18.8775
3248	3248	4520	2.10566	5.02622	8.08537	7.03977e-13	5.09304e-11	18.8017
114786	114786	3913	2.94311	-1.8833	8.07946	7.26057e-13	5.22075e-11	18.7673
57167	57167	7505	-2.95764	0.348007	-8.07863	7.29233e-13	5.22765e-11	18.7901
2906	2906	5329	-3.38097	2.32417	-8.06521	7.82185e-13	5.55658e-11	18.7945
84706	84706	4211	-1.53313	4.88289	-8.05482	8.2582e-13	5.83142e-11	18.6494
120406	120406	4705	2.48351	3.32069	8.05297	8.33865e-13	5.87066e-11	18.6521
9723	9723	6904	3.20783	-0.678424	8.05001	8.4685e-13	5.91859e-11	18.6388
10349	10349	6331	2.17333	1.75821	8.03824	9.0052e-13	6.26512e-11	18.6675
23495	23495	1358	2.74472	0.626677	8.03002	9.40016e-13	6.50154e-11	18.6056
54855	54855	5720	1.56313	5.38517	8.02106	9.8502e-13	6.79125e-11	18.4588
1001	1001	4893	-4.07494	3.07666	-8.0148	1.01768e-12	6.9773e-11	18.5544
983	983	3416	-1.74534	4.13549	-8.01221	1.03156e-12	7.05197e-11	18.4497
147381	147381	4403	2.12728	-0.807818	8.01163	1.03465e-12	7.05264e-11	18.4883
144455	144455	5784	-1.6142	1.585	-8.00288	1.08297e-12	7.33964e-11	18.4941
57520	57520	7758	-1.7926	1.41781	-8.00088	1.09435e-12	7.37434e-11	18.4585
948	948	5912	1.86554	3.70499	7.99504	1.12816e-12	7.58052e-11	18.3968
145741	145741	3445	-3.25189	1.23236	-7.98833	1.16832e-12	7.80592e-11	18.4012
401022	401022	4660	1.75183	3.06585	7.96215	1.33907e-12	8.87133e-11	18.1922
257000	257000	3733	2.32397	0.532133	7.95926	1.35939e-12	8.97726e-11	18.2741
660	660	2685	1.77061	0.671875	7.95564	1.38524e-12	9.10052e-11	18.256
6469	6469	2435	-1.86947	2.02232	-7.95499	1.38995e-12	9.1061e-11	18.2527
646892	646892	4012	2.50904	-0.365234	7.93992	1.50339e-12	9.74103e-11	18.1724
81792	81792	12232	-2.86095	2.29964	-7.93624	1.5324e-12	9.90182e-11	18.1219
11148	11148	3693	2.26527	4.94552	7.92909	1.59049e-12	1.02491e-10	17.9968
2899	2899	11434	2.5015	0.242525	7.91541	1.70775e-12	1.08564e-10	18.0215
29128	29128	5198	-1.62832	3.26117	-7.90947	1.76138e-12	1.11516e-10	17.9717
54857	54857	2439	2.21702	1.36189	7.90895	1.76612e-12	1.11516e-10	17.9952
221476	221476	2470	3.22232	0.130218	7.90483	1.80435e-12	1.13481e-10	17.923
8519	8519	717	-1.57703	7.02211	-7.90325	1.81926e-12	1.13812e-10	17.8471
254439	254439	1185	2.88466	1.52036	7.90239	1.8274e-12	1.14019e-10	17.9579
1164	1164	616	-1.63769	4.52706	-7.90188	1.83226e-12	1.14021e-10	17.8827
257019	257019	6109	1.57637	2.89582	7.89999	1.85031e-12	1.14841e-10	17.8866
176	176	8955	-3.27395	0.560565	-7.88354	2.01544e-12	1.2411e-10	17.8256
6568	6568	3958	2.59739	2.8957	7.88254	2.02588e-12	1.24428e-10	17.8321
338645	338645	6753	1.98286	-0.303183	7.8767	2.08832e-12	1.2793e-10	17.8451
6335	6335	9887	2.29211	1.90154	7.86939	2.16906e-12	1.32189e-10	17.7847
283316	283316	6371	1.96593	4.11246	7.86463	2.22335e-12	1.35149e-10	17.7088
140803	140803	10223	3.07205	3.8884	7.8518	2.3764e-12	1.4408e-10	17.6183
154	154	2042	1.69416	1.05494	7.85017	2.39663e-12	1.4458e-10	17.7175
7068	7068	8230	2.04815	3.15155	7.84392	2.47563e-12	1.48706e-10	17.6157
1149	1149	1852	2.45389	-2.96405	7.84004	2.52589e-12	1.51201e-10	17.602
90226	90226	1485	-2.1787	-4.03157	-7.83939	2.53449e-12	1.51332e-10	17.594
147093	147093	2141	2.43111	-2.19391	7.83547	2.58656e-12	1.5405e-10	17.6185
4888	4888	2988	2.45281	0.454644	7.82592	2.71781e-12	1.61054e-10	17.5983
84417	84417	986	3.22708	-1.13446	7.81986	2.80458e-12	1.65779e-10	17.4874
27132	27132	2847	-3.61663	2.29776	-7.81463	2.88165e-12	1.69486e-10	17.5456
221416	221416	3642	-4.03504	1.88747	-7.81315	2.9037e-12	1.70358e-10	17.5211
6581	6581	4708	-2.15582	3.10927	-7.81121	2.93318e-12	1.7166e-10	17.5016
6263	6263	15853	1.86725	0.756831	7.80782	2.98507e-12	1.74265e-10	17.5115
57030	57030	2976	1.95164	-1.58985	7.80493	3.03011e-12	1.76023e-10	17.4033
154661	154661	4590	1.67465	1.13749	7.80436	3.039e-12	1.76105e-10	17.4864
7070	7070	2397	-1.96193	5.33772	-7.79857	3.13151e-12	1.80138e-10	17.433
477	477	5464	3.38194	1.3191	7.7988	3.12791e-12	1.80138e-10	17.4618
10529	10529	10313	-1.62736	4.57352	-7.79692	3.15852e-12	1.8125e-10	17.3469
23594	23594	1833	-1.65763	2.67019	-7.79491	3.19157e-12	1.82702e-10	17.4282
221150	221150	2946	-1.93141	3.02713	-7.79334	3.21752e-12	1.83673e-10	17.4021
5145	5145	6533	2.61366	0.741117	7.7765	3.51067e-12	1.98559e-10	17.3417
1301	1301	7723	-4.55053	0.74369	-7.7745	3.54721e-12	1.9972e-10	17.2908
3512	3512	1523	2.92642	8.67653	7.76237	3.77688e-12	2.11586e-10	17.1529
2491	2491	3950	-1.5298	1.95153	-7.7536	3.9521e-12	2.19836e-10	17.2272
55355	55355	3189	-1.73624	3.83453	-7.75251	3.97451e-12	2.20562e-10	17.1592
1272	1272	7722	2.9921	-0.0138136	7.74984	4.02966e-12	2.23098e-10	17.1895
57758	57758	5087	1.80099	2.28472	7.74076	4.22331e-12	2.32184e-10	17.1313
90381	90381	6819	-1.61546	2.75547	-7.73723	4.30114e-12	2.3482e-10	17.1245
4033	4033	3450	1.60283	2.70495	7.73673	4.31219e-12	2.3488e-10	17.0928
79686	79686	2825	1.52425	1.83567	7.73226	4.41298e-12	2.39246e-10	17.1276
139411	139411	5399	2.67535	-1.30504	7.73183	4.42278e-12	2.39246e-10	17.0882
6712	6712	13206	-1.86705	3.96045	-7.726	4.55795e-12	2.44873e-10	17.0425
11065	11065	1259	-2.2172	4.86049	-7.71668	4.78287e-12	2.55791e-10	16.941
105375007	105375007	469	2.10912	-3.93138	7.71569	4.80733e-12	2.56518e-10	16.9761
1101	1101	2721	1.97729	2.25067	7.71417	4.8452e-12	2.57955e-10	17.0122
6662	6662	3935	-1.51808	6.0445	-7.70769	5.00991e-12	2.66123e-10	16.8556
22871	22871	9704	2.9086	-1.86269	7.70438	5.09627e-12	2.69294e-10	16.9151
8929	8929	3030	2.9571	-2.8936	7.70366	5.11527e-12	2.69294e-10	16.9152
653808	653808	1930	3.75048	6.1265	7.7027	5.14059e-12	2.70024e-10	16.8426
9837	9837	3695	-1.79479	3.41462	-7.69936	5.23007e-12	2.74114e-10	16.9121
9413	9413	3143	1.94154	0.314484	7.68954	5.50178e-12	2.86445e-10	16.9178
4499	4499	440	3.21162	3.01255	7.68745	5.56161e-12	2.88631e-10	16.8602
81624	81624	9048	-1.7062	2.77363	-7.68477	5.63888e-12	2.91651e-10	16.8394
124222	124222	2793	-1.56206	3.98111	-7.68255	5.70389e-12	2.93725e-10	16.8116
2273	2273	4306	2.0623	4.13634	7.67841	5.82688e-12	2.99405e-10	16.743
6659	6659	4879	-1.58654	6.17908	-7.66956	6.09874e-12	3.11339e-10	16.668
4973	4973	2695	-3.34847	-0.202098	-7.66633	6.20135e-12	3.15213e-10	16.7477
28965	28965	2971	2.64102	-2.1549	7.66312	6.30465e-12	3.19089e-10	16.7161
3589	3589	2378	-3.21781	-0.833947	-7.65446	6.59241e-12	3.32938e-10	16.6746
10849	10849	3292	-1.58236	1.29967	-7.65164	6.68868e-12	3.36359e-10	16.7241
9073	9073	2146	3.63546	1.66112	7.64739	6.83688e-12	3.4308e-10	16.6553
11240	11240	4363	2.35213	6.28454	7.6431	6.98942e-12	3.49991e-10	16.5418
64922	64922	3609	2.01935	4.81843	7.63812	7.17101e-12	3.57565e-10	16.5156
6678	6678	3590	-1.6619	8.30294	-7.63369	7.33636e-12	3.65038e-10	16.481
126	126	1878	3.11586	6.38294	7.6297	7.48884e-12	3.71059e-10	16.4762
101669762	101669762	2616	-3.38237	-1.13955	-7.62477	7.68136e-12	3.79801e-10	16.5305
253559	253559	9881	3.21976	-1.26446	7.62418	7.70448e-12	3.80147e-10	16.5254
4017	4017	3810	-1.89004	4.52853	-7.62225	7.78125e-12	3.83133e-10	16.539
83540	83540	1990	-1.72436	2.46729	-7.61433	8.10498e-12	3.96589e-10	16.5136
197257	197257	2072	2.15589	4.12727	7.6132	8.1523e-12	3.98079e-10	16.408
643201	643201	4292	1.96777	-0.16405	7.60864	8.34549e-12	4.0667e-10	16.5171
63951	63951	2302	2.36166	-0.439515	7.60204	8.63375e-12	4.19849e-10	16.4685
1030	1030	3984	2.01014	4.89247	7.60073	8.69195e-12	4.20944e-10	16.3283
8406	8406	1903	2.03448	2.14432	7.59471	8.96505e-12	4.32394e-10	16.4453
10112	10112	3471	-1.72713	3.3252	-7.59358	9.01746e-12	4.34034e-10	16.3727
3730	3730	6721	-2.50068	0.875994	-7.59237	9.07374e-12	4.35854e-10	16.3939
1805	1805	1728	3.2486	2.91527	7.586	9.3758e-12	4.47628e-10	16.4043
28513	28513	6615	3.16357	0.199469	7.5766	9.83936e-12	4.68811e-10	16.3448
1310	1310	9164	2.67827	-0.843073	7.56663	1.03561e-11	4.9046e-10	16.2911
163175	163175	4392	2.19799	2.98942	7.56603	1.03883e-11	4.91e-10	16.271
10875	10875	4268	1.58431	4.98248	7.56049	1.06878e-11	5.02135e-10	16.1318
100133036	100133036	1543	2.50799	-1.14583	7.55681	1.08918e-11	5.08677e-10	16.2355
6258	6258	2703	2.62588	-1.16171	7.55364	1.10703e-11	5.15995e-10	16.1803
26577	26577	2030	3.13527	-0.0758499	7.55168	1.11819e-11	5.20169e-10	16.1795
92312	92312	6124	-2.42536	2.26872	-7.54935	1.13168e-11	5.24376e-10	16.2228
23213	23213	6159	-2.51064	5.44657	-7.54648	1.14841e-11	5.29011e-10	16.1341
10590	10590	1482	3.50285	0.378643	7.54659	1.1478e-11	5.29011e-10	16.2054
9518	9518	1200	-2.19838	5.15517	-7.5281	1.26197e-11	5.79056e-10	16.008
101927260	101927260	3926	-1.68701	-0.490708	-7.52425	1.28711e-11	5.89433e-10	16.0567
11004	11004	3518	-1.6117	4.04099	-7.52212	1.30123e-11	5.93606e-10	15.9783
1368	1368	6730	1.53661	4.63468	7.52065	1.31106e-11	5.96937e-10	15.9267
114822	114822	5911	-1.87541	3.73659	-7.51863	1.32471e-11	6.0199e-10	15.9929
84733	84733	5234	-2.64262	1.60978	-7.51577	1.34427e-11	6.08535e-10	16.042
116135	116135	2844	2.286	-3.29489	7.5126	1.36628e-11	6.16134e-10	15.9698
7732	7732	3660	1.72286	1.18737	7.49927	1.46278e-11	6.57136e-10	15.9749
9509	9509	7070	-2.30372	3.59487	-7.47959	1.61778e-11	7.18869e-10	15.8763
134285	134285	1361	1.92895	3.98233	7.4795	1.61848e-11	7.18869e-10	15.7332
10990	10990	2509	1.72201	2.77466	7.46898	1.708e-11	7.52956e-10	15.8117
553	553	1773	2.4141	-3.49667	7.46534	1.74004e-11	7.64226e-10	15.7447
1290	1290	7097	-1.83897	5.98978	-7.46434	1.74899e-11	7.66728e-10	15.667
4359	4359	1955	1.82448	1.27706	7.46071	1.78171e-11	7.76742e-10	15.7809
81551	81551	3044	2.82197	-2.77679	7.44647	1.91621e-11	8.29245e-10	15.6572
54498	54498	2511	-1.70867	3.29039	-7.44609	1.91994e-11	8.29335e-10	15.6751
9201	9201	13943	2.00176	1.30236	7.44455	1.93515e-11	8.3438e-10	15.7007
29119	29119	12782	2.54606	-1.3148	7.44378	1.94279e-11	8.36143e-10	15.6544
1594	1594	2487	-1.51371	0.926202	-7.43782	2.00276e-11	8.57261e-10	15.6654
287	287	15371	2.32829	2.14503	7.43278	2.05498e-11	8.7485e-10	15.6252
6319	6319	5468	-1.89768	6.98192	-7.42292	2.16106e-11	9.16699e-10	15.4169
102724153	102724153	2146	2.56218	-1.35034	7.42049	2.18801e-11	9.26465e-10	15.5759
8862	8862	3224	-2.94683	0.793984	-7.40423	2.37727e-11	9.97651e-10	15.469
389658	389658	1171	-3.15816	-1.50049	-7.40307	2.39137e-11	1.00179e-09	15.4512
284403	284403	4969	-1.57059	2.81204	-7.40108	2.41567e-11	1.01017e-09	15.4313
9762	9762	5817	-1.6613	4.22617	-7.39241	2.52487e-11	1.0521e-09	15.3722
4188	4188	2333	-2.92809	1.86272	-7.37071	2.81996e-11	1.15792e-09	15.3295
4147	4147	4137	1.62495	5.39348	7.36671	2.87795e-11	1.17569e-09	15.1447
114815	114815	9391	2.61862	-0.0763639	7.35466	3.06003e-11	1.2358e-09	15.2562
5152	5152	3127	1.7192	4.76926	7.33792	3.33194e-11	1.33646e-09	15.0065
7038	7038	9456	-2.73079	0.922388	-7.3324	3.42677e-11	1.36521e-09	15.1425
654346	654346	1760	1.85757	3.52762	7.32722	3.51825e-11	1.39929e-09	14.9924
5212	5212	3446	1.84826	-1.04566	7.32578	3.54411e-11	1.40248e-09	15.1067
646962	646962	950	2.10174	3.33153	7.32609	3.53841e-11	1.40248e-09	15.0019
6750	6750	632	3.49315	-0.223372	7.31668	3.71175e-11	1.46391e-09	15.0642
6282	6282	594	-1.78444	7.05101	-7.31085	3.82339e-11	1.49544e-09	14.8557
653	653	4280	2.40162	1.58166	7.30578	3.92297e-11	1.53184e-09	14.9832
11126	11126	2507	1.8872	0.178942	7.29829	4.07494e-11	1.58593e-09	14.9837
93035	93035	15769	2.50181	0.550596	7.29663	4.10955e-11	1.59152e-09	14.976
54577	54577	2333	2.31967	-1.92661	7.29323	4.18099e-11	1.61125e-09	14.9341
100188953	100188953	1721	2.17189	-1.54583	7.28166	4.43365e-11	1.70306e-09	14.8518
4225	4225	2312	2.96873	0.431021	7.28059	4.45783e-11	1.70956e-09	14.8844
4058	4058	3212	1.57565	3.05339	7.27051	4.69158e-11	1.79274e-09	14.7374
6663	6663	2862	2.56302	0.101388	7.26564	4.80894e-11	1.82639e-09	14.8193
643382	643382	1878	1.62842	1.94559	7.26371	4.8561e-11	1.84134e-09	14.7543
4916	4916	9556	2.32014	-0.367189	7.26128	4.91635e-11	1.84932e-09	14.7726
63928	63928	2382	2.8138	5.44546	7.26149	4.91106e-11	1.84932e-09	14.6319
4316	4316	1119	-5.70718	1.12234	-7.25833	4.99038e-11	1.86526e-09	14.7638
84141	84141	2102	-2.58364	0.789333	-7.25449	5.0884e-11	1.89889e-09	14.7399
3778	3778	18275	1.99545	3.57206	7.24254	5.40566e-11	2.00145e-09	14.573
10350	10350	6775	2.43605	1.38333	7.23732	5.55038e-11	2.0454e-09	14.6872
388514	388514	2470	1.86534	-0.0202294	7.23553	5.60092e-11	2.06081e-09	14.678
22822	22822	5913	-1.94915	5.55991	-7.23424	5.63758e-11	2.06308e-09	14.5399
64506	64506	3998	2.20775	-0.725206	7.23462	5.6268e-11	2.06308e-09	14.6437
96597	96597	4256	2.38915	-0.769151	7.23408	5.64209e-11	2.06308e-09	14.6662
1113	1113	2467	3.57078	4.24939	7.2296	5.77141e-11	2.1071e-09	14.5048
2214	2214	2403	-2.11476	3.50745	-7.22641	5.86538e-11	2.1381e-09	14.6215
577	577	6722	2.29532	-0.533191	7.21609	6.1797e-11	2.23198e-09	14.5622
80168	80168	1584	1.88547	4.2044	7.21481	6.21972e-11	2.243e-09	14.4065
50859	50859	3668	2.29529	-2.89109	7.20485	6.54076e-11	2.34443e-09	14.4955
340024	340024	5174	3.41755	1.56199	7.19685	6.81069e-11	2.43379e-09	14.4633
137970	137970	9282	2.58496	-2.12149	7.19548	6.85798e-11	2.44698e-09	14.4419
7272	7272	3022	-1.53142	2.85229	-7.19285	6.9497e-11	2.47596e-09	14.3835
64066	64066	1839	2.21778	-3.39353	7.18748	7.14056e-11	2.5363e-09	14.4141
2169	2169	2249	2.37211	2.7566	7.18299	7.30433e-11	2.58668e-09	14.2799
8736	8736	5847	2.18369	2.49451	7.18181	7.34793e-11	2.59049e-09	14.3975
10024	10024	3255	-1.73288	3.41846	-7.16867	7.85159e-11	2.75156e-09	14.2437
5630	5630	1949	2.90645	-1.28973	7.16806	7.87601e-11	2.75602e-09	14.3125
103689845	103689845	760	-1.74554	-4.52025	-7.1542	8.44622e-11	2.91234e-09	14.2569
5831	5831	2304	-1.67654	5.64549	-7.14967	8.64122e-11	2.97523e-09	14.069
11155	11155	6765	2.32686	0.272467	7.14933	8.65613e-11	2.97602e-09	14.2558
54716	54716	5698	-3.19311	2.02873	-7.14772	8.72641e-11	2.99581e-09	14.2352
60482	60482	5473	2.5603	-2.86582	7.14645	8.78241e-11	3.01065e-09	14.2069
5021	5021	4939	-1.65849	-0.0810964	-7.14376	8.90238e-11	3.04126e-09	14.2216
51301	51301	3436	1.71625	0.488646	7.14358	8.91037e-11	3.04126e-09	14.228
22989	22989	7199	1.51771	1.05188	7.13844	9.14433e-11	3.11059e-09	14.1793
7516	7516	3073	-1.57734	1.54801	-7.13561	9.27525e-11	3.14306e-09	14.1897
6549	6549	5460	1.73788	4.56972	7.1336	9.3699e-11	3.17058e-09	13.9996
6947	6947	1567	-4.56048	-0.95604	-7.13135	9.47668e-11	3.19297e-09	14.1437
55083	55083	14435	-2.53951	1.53899	-7.12961	9.55995e-11	3.21185e-09	14.1599
7153	7153	5875	-1.6686	5.80482	-7.12874	9.60203e-11	3.22139e-09	13.9646
340533	340533	11757	2.36105	-0.990109	7.11858	1.01059e-10	3.37127e-09	14.1086
4063	4063	3807	1.8282	1.24559	7.11222	1.04344e-10	3.46613e-09	14.0751
92659	92659	1895	-1.99982	0.362691	-7.10185	1.09927e-10	3.63114e-09	14.0138
6533	6533	7244	-1.66119	5.25253	-7.09884	1.11607e-10	3.66795e-09	13.8759
9833	9833	3042	-1.59891	3.79055	-7.08956	1.16933e-10	3.82505e-09	13.8317
1103	1103	2728	2.54521	-2.6122	7.07465	1.26025e-10	4.09972e-09	13.863
105371697	105371697	2006	-2.49941	-1.51538	-7.063	1.33618e-10	4.31695e-09	13.8121
57595	57595	4191	2.16053	1.52522	7.05287	1.40586e-10	4.5235e-09	13.7929
332	332	2700	-1.77529	4.41489	-7.0469	1.44855e-10	4.64184e-09	13.601
6401	6401	3875	-2.77324	0.191627	-7.03819	1.51322e-10	4.80988e-09	13.7072
22986	22986	6146	2.30996	-3.16314	7.03845	1.51126e-10	4.80988e-09	13.6955
253152	253152	1443	-2.85773	-0.581269	-7.0369	1.52299e-10	4.82792e-09	13.6893
78986	78986	1759	2.32511	-0.866164	7.02525	1.61458e-10	5.09772e-09	13.6341
50507	50507	5503	-2.50804	-0.981229	-7.00994	1.74321e-10	5.4458e-09	13.5663
6586	6586	9734	1.64162	3.73797	7.00992	1.7433e-10	5.4458e-09	13.5213
541471	541471	1117	-1.53655	2.49914	-7.00823	1.7581e-10	5.48476e-09	13.5555
1058	1058	1431	-1.63648	2.10395	-7.00635	1.77475e-10	5.5294e-09	13.542
83959	83959	6287	-2.49425	1.05982	-7.00322	1.80281e-10	5.60202e-09	13.554
29923	29923	1412	-1.63757	2.87967	-6.99775	1.85277e-10	5.74634e-09	13.4716
100128338	100128338	2737	-2.04503	2.78727	-6.99591	1.86988e-10	5.78754e-09	13.449
1087	1087	2399	3.16873	7.18656	6.98469	1.97775e-10	6.07402e-09	13.2873
80178	80178	1631	-1.60675	1.96571	-6.97676	2.05772e-10	6.28643e-09	13.4058
3899	3899	10751	2.1312	1.16809	6.97512	2.07462e-10	6.3217e-09	13.407
1278	1278	5411	-1.769	8.80995	-6.97271	2.09982e-10	6.382e-09	13.1914
57709	57709	11781	2.66651	-2.40758	6.96367	2.19676e-10	6.63388e-09	13.3403
255426	255426	2790	2.29395	-2.01548	6.9602	2.23514e-10	6.72394e-09	13.3157
79762	79762	2972	1.51544	5.29728	6.95584	2.28427e-10	6.85426e-09	13.1173
10317	10317	3007	2.08041	3.20887	6.95604	2.28196e-10	6.85426e-09	13.1488
152404	152404	4435	2.24595	-2.23077	6.95222	2.32593e-10	6.96703e-09	13.2789
9145	9145	5357	1.89751	1.5315	6.94881	2.36583e-10	7.06304e-09	13.2933
10391	10391	4428	1.60018	0.423039	6.94525	2.40827e-10	7.18065e-09	13.2767
29968	29968	2256	-1.93679	3.42608	-6.94458	2.41632e-10	7.19558e-09	13.2089
255738	255738	4423	-2.51666	4.07668	-6.93928	2.48094e-10	7.36011e-09	13.1279
2921	2921	1159	-2.48622	3.37861	-6.93689	2.51073e-10	7.43915e-09	13.1786
51316	51316	2059	2.00139	5.79209	6.93624	2.51891e-10	7.45403e-09	13.0211
23359	23359	4935	2.11398	2.32357	6.93121	2.58282e-10	7.624e-09	13.1147
10417	10417	2478	-1.59278	4.65888	-6.9289	2.61275e-10	7.70117e-09	13.108
6338	6338	2638	2.77029	3.82062	6.92716	2.63541e-10	7.75014e-09	13.0126
4319	4319	1759	-3.70911	-0.903294	-6.9212	2.71486e-10	7.97384e-09	13.1399
140730	140730	5210	2.65423	-1.17742	6.91927	2.7411e-10	8.0309e-09	13.1452
93273	93273	1282	-3.29817	-1.84232	-6.91689	2.7738e-10	8.10659e-09	13.1249
2209	2209	3598	-1.79752	0.749595	-6.90319	2.96958e-10	8.61472e-09	13.0666
51471	51471	832	2.17343	-0.222147	6.90259	2.97839e-10	8.62965e-09	13.0726
2681	2681	1755	1.68373	1.88657	6.89756	3.05393e-10	8.81603e-09	13.0407
1116	1116	2196	-3.56828	2.64488	-6.89583	3.0803e-10	8.8681e-09	13.0404
144406	144406	4297	-1.5965	0.125017	-6.89604	3.0771e-10	8.8681e-09	13.0339
100507308	100507308	2984	2.22523	-2.1422	6.89099	3.1554e-10	9.02063e-09	12.9935
7166	7166	1815	2.79229	-0.235213	6.88526	3.24649e-10	9.22512e-09	12.9897
608	608	994	2.47282	1.38665	6.87751	3.374e-10	9.53002e-09	12.9381
56265	56265	2400	-2.09266	2.28445	-6.87011	3.50037e-10	9.79314e-09	12.9171
23671	23671	2863	2.53125	-2.48027	6.8665	3.56366e-10	9.93486e-09	12.88
9745	9745	9339	2.41633	-0.169246	6.86013	3.67822e-10	1.0194e-08	12.8696
4751	4751	3276	-1.57188	3.21596	-6.85965	3.68704e-10	1.02064e-08	12.76
9088	9088	2546	-1.93605	3.0607	-6.85029	3.8623e-10	1.06541e-08	12.7265
113130	113130	3865	-1.62177	4.06446	-6.84966	3.87443e-10	1.0675e-08	12.6646
9456	9456	4312	-1.57488	0.984758	-6.84544	3.95644e-10	1.08883e-08	12.7976
79908	79908	3938	2.04146	3.94152	6.84119	4.04073e-10	1.10944e-08	12.5737
152206	152206	5296	1.59748	-0.0826789	6.83962	4.07226e-10	1.11674e-08	12.7704
3294	3294	1434	2.29865	4.77284	6.83385	4.19046e-10	1.14389e-08	12.534
4118	4118	1137	2.49256	-0.221881	6.83171	4.23512e-10	1.15341e-08	12.7236
460	460	7705	2.21738	-2.00069	6.82993	4.27267e-10	1.16096e-08	12.7046
63876	63876	4002	1.75393	0.490735	6.82799	4.31378e-10	1.16662e-08	12.7145
102723344	102723344	1204	2.07599	-0.0167686	6.82846	4.30379e-10	1.16662e-08	12.6981
11156	11156	3726	-2.06242	4.32139	-6.82673	4.3409e-10	1.1714e-08	12.6464
153	153	2862	1.96921	0.132413	6.82068	4.47306e-10	1.20156e-08	12.6817
4982	4982	2346	-1.58103	2.34633	-6.8177	4.5395e-10	1.21802e-08	12.613
590	590	2454	3.17586	0.388009	6.81381	4.62777e-10	1.23889e-08	12.6473
140578	140578	3441	2.0331	-0.953369	6.80244	4.89579e-10	1.29842e-08	12.5894
146909	146909	5031	-1.63637	2.7841	-6.79842	4.99414e-10	1.32048e-08	12.4591
100874185	100874185	917	1.84936	-4.2213	6.79748	5.01734e-10	1.32388e-08	12.5546
201501	201501	6508	1.80384	4.65327	6.79434	5.09575e-10	1.34029e-08	12.3323
54478	54478	2072	-1.50576	2.24955	-6.78793	5.25986e-10	1.37991e-08	12.486
58157	58157	1876	2.34486	-3.40074	6.78269	5.39807e-10	1.4146e-08	12.488
8870	8870	1240	-1.65844	6.67604	-6.7735	5.64865e-10	1.47698e-08	12.2173
6476	6476	6032	2.15881	3.13157	6.76356	5.933e-10	1.53938e-08	12.2036
140801	140801	813	1.70732	0.711167	6.75727	6.1201e-10	1.5827e-08	12.3643
80310	80310	3993	1.56909	2.22156	6.75348	6.23567e-10	1.61083e-08	12.2842
5348	5348	1061	2.59704	1.35587	6.75022	6.33677e-10	1.63336e-08	12.3476
117	117	6779	2.69172	-1.13152	6.74641	6.45684e-10	1.66068e-08	12.3181
441151	441151	4619	2.16185	-2.42336	6.7417	6.6088e-10	1.69791e-08	12.2903
387849	387849	1139	1.76953	3.07296	6.73993	6.66675e-10	1.70908e-08	12.1372
56977	56977	13088	1.62799	1.43474	6.73795	6.73201e-10	1.7202e-08	12.255
103021165	103021165	324	-2.40629	-2.40638	-6.72574	7.14939e-10	1.82093e-08	12.2151
23601	23601	3535	-2.93951	-0.53988	-6.72318	7.24033e-10	1.84012e-08	12.207
5745	5745	2309	1.90036	0.605024	6.71074	7.69766e-10	1.95005e-08	12.1584
57733	57733	2226	2.81137	1.33439	6.70598	7.88008e-10	1.99412e-08	12.0786
130399	130399	9077	1.51834	2.52291	6.70174	8.04616e-10	2.02961e-08	11.9862
24137	24137	4686	-1.52149	3.946	-6.69456	8.33551e-10	2.09364e-08	11.9218
27115	27115	7439	1.54136	1.45414	6.69176	8.45104e-10	2.11815e-08	12.0358
159296	159296	2345	1.71571	1.79254	6.67858	9.01649e-10	2.25031e-08	11.9427
137872	137872	1895	2.10272	1.22918	6.67749	9.06477e-10	2.2552e-08	11.999
1470	1470	694	-2.8674	-1.42739	-6.67007	9.40104e-10	2.33148e-08	11.9662
114905	114905	5006	2.03034	0.398909	6.66971	9.41765e-10	2.33314e-08	11.9663
54827	54827	3505	2.63138	4.83228	6.65855	9.94826e-10	2.45172e-08	11.6857
27253	27253	9940	-1.57157	1.89819	-6.65015	1.03664e-09	2.54944e-08	11.8675
2523	2523	4343	-1.93074	1.0624	-6.64407	1.06801e-09	2.6184e-08	11.8444
102724156	102724156	412	1.85911	-0.698685	6.64093	1.08458e-09	2.64802e-08	11.8333
4355	4355	6025	1.60197	0.630291	6.63812	1.09961e-09	2.67917e-08	11.8185
9068	9068	3819	2.41091	1.21471	6.63548	1.11396e-09	2.71132e-08	11.7909
845	845	2702	3.36704	-0.268899	6.63288	1.12825e-09	2.73763e-08	11.7947
54997	54997	1061	-2.82406	2.84437	-6.6257	1.16861e-09	2.82685e-08	11.7551
59353	59353	2071	2.35982	-0.260669	6.62387	1.17914e-09	2.84938e-08	11.754
6241	6241	3434	-1.60904	5.06968	-6.61716	1.21848e-09	2.93242e-08	11.4854
1462	1462	12416	-1.61176	5.32896	-6.61515	1.23053e-09	2.95843e-08	11.5344
79608	79608	6598	2.31262	0.00155203	6.61442	1.23497e-09	2.96005e-08	11.7094
1215	1215	1369	2.03655	-0.890306	6.60748	1.27761e-09	3.04061e-08	11.6684
29114	29114	1576	2.47699	-2.43393	6.60483	1.29429e-09	3.07409e-08	11.6526
1907	1907	1253	2.03753	0.437468	6.60242	1.30958e-09	3.10417e-08	11.631
9127	9127	3699	1.67523	-0.568704	6.60138	1.31628e-09	3.11691e-08	11.6436
202559	202559	3626	2.26891	-1.45421	6.59925	1.33004e-09	3.14005e-08	11.6374
6615	6615	1709	-1.83652	0.801778	-6.59641	1.34864e-09	3.18077e-08	11.6202
23109	23109	3824	-2.53352	-1.09287	-6.58947	1.39516e-09	3.28064e-08	11.5835
4494	4494	483	2.04962	3.97213	6.57971	1.46334e-09	3.42389e-08	11.3765
1288	1288	7592	1.85767	0.612005	6.57913	1.46749e-09	3.4283e-08	11.5267
389376	389376	454	-3.01865	-2.47579	-6.57881	1.46972e-09	3.42861e-08	11.5374
22865	22865	5112	2.88112	-1.6767	6.57782	1.47684e-09	3.44183e-08	11.5264
284948	284948	6294	1.95116	1.32548	6.57706	1.48239e-09	3.45134e-08	11.4607
80309	80309	7487	1.89858	-3.39579	6.57468	1.49965e-09	3.4881e-08	11.5125
9480	9480	16122	-2.36861	0.575526	-6.57276	1.51379e-09	3.5175e-08	11.5152
5138	5138	4847	1.50225	2.55322	6.57131	1.52455e-09	3.53555e-08	11.4639
91851	91851	4159	2.67647	2.1041	6.57073	1.5289e-09	3.54214e-08	11.4569
139760	139760	1193	2.01316	-2.87167	6.57028	1.53224e-09	3.5464e-08	11.4983
60681	60681	3388	-1.71975	5.1798	-6.56544	1.56887e-09	3.61698e-08	11.3723
340706	340706	6556	-2.3861	3.3859	-6.55837	1.62386e-09	3.72555e-08	11.3891
100652730	100652730	706	-3.0898	-2.3516	-6.55537	1.64782e-09	3.77686e-08	11.4264
5105	5105	2689	2.23083	6.65464	6.55357	1.66233e-09	3.80641e-08	11.1719
54769	54769	4386	2.10372	-2.19366	6.54964	1.69445e-09	3.86496e-08	11.3971
27022	27022	2068	2.45616	-1.71108	6.54676	1.71847e-09	3.91155e-08	11.3871
54831	54831	2126	2.47526	1.69713	6.545	1.73322e-09	3.93816e-08	11.2764
103021164	103021164	585	-2.73084	-2.15197	-6.53968	1.77877e-09	4.03777e-08	11.3536
11174	11174	8753	-1.73826	0.641639	-6.52981	1.86628e-09	4.22016e-08	11.3151
339479	339479	5416	2.57074	-0.206443	6.52928	1.87112e-09	4.22705e-08	11.273
4747	4747	3841	2.64995	-1.5128	6.51898	1.9673e-09	4.42737e-08	11.2565
643763	643763	7041	2.3185	-1.54754	6.51263	2.02897e-09	4.5488e-08	11.2293
83888	83888	1171	2.22747	-1.4204	6.50616	2.09385e-09	4.67667e-08	11.194
145864	145864	3312	-1.59072	2.71237	-6.50441	2.11173e-09	4.70749e-08	11.1636
400258	400258	2368	2.70541	-1.408	6.4982	2.17637e-09	4.81516e-08	11.1638
10537	10537	990	-2.54686	4.65953	-6.49624	2.1972e-09	4.85215e-08	11.0073
64711	64711	3906	2.88632	-2.23659	6.49584	2.20153e-09	4.85715e-08	11.1476
4857	4857	4393	2.11881	0.320332	6.49514	2.20902e-09	4.86006e-08	11.1462
284194	284194	1877	1.80441	3.44965	6.49472	2.21355e-09	4.86547e-08	10.9546
2920	2920	1205	-2.26167	3.24267	-6.49366	2.22496e-09	4.87692e-08	11.0913
3284	3284	1870	3.68693	0.471866	6.49313	2.23067e-09	4.88491e-08	11.1213
3820	3820	740	1.56372	1.66667	6.47593	2.4248e-09	5.25634e-08	11.0056
114041	114041	2201	3.03954	-0.126342	6.47379	2.45018e-09	5.30161e-08	11.0012
6286	6286	510	-2.88505	5.42082	-6.47052	2.48932e-09	5.37644e-08	10.7944
3859	3859	1992	2.04895	-0.0503069	6.46081	2.60923e-09	5.61485e-08	10.9832
117194	117194	2526	1.6981	-4.10478	6.45976	2.62264e-09	5.62868e-08	10.9856
389336	389336	4910	-2.34519	-2.62924	-6.45804	2.6445e-09	5.65977e-08	10.9786
4237	4237	1798	-2.32566	2.04011	-6.45096	2.73683e-09	5.83604e-08	10.9491
6781	6781	3877	-2.48406	2.04796	-6.44863	2.76782e-09	5.8916e-08	10.9387
23284	23284	12461	1.77563	1.96739	6.44611	2.80181e-09	5.95858e-08	10.8407
10669	10669	2698	-2.41447	2.26502	-6.43718	2.92562e-09	6.18286e-08	10.8742
388335	388335	3092	1.85503	2.68737	6.42608	3.087e-09	6.48902e-08	10.6814
89958	89958	3926	-1.88925	4.97128	-6.42479	3.1062e-09	6.51897e-08	10.5907
2903	2903	16203	2.08393	-0.68339	6.42188	3.1502e-09	6.59836e-08	10.8153
2892	2892	5729	1.83572	-0.21599	6.40713	3.38284e-09	7.05432e-08	10.7464
9717	9717	6456	1.76908	-0.19848	6.40563	3.40753e-09	7.09952e-08	10.7346
80816	80816	12117	1.83299	0.239721	6.40306	3.45002e-09	7.17083e-08	10.6754
10170	10170	2286	2.06917	4.08832	6.40301	3.45088e-09	7.17083e-08	10.4846
56899	56899	9362	2.32829	-1.35598	6.40126	3.48013e-09	7.21889e-08	10.7158
10894	10894	2500	2.44769	2.42966	6.40098	3.48486e-09	7.22236e-08	10.7019
1261	1261	4649	2.4161	-1.93862	6.39395	3.60507e-09	7.44532e-08	10.6832
84239	84239	11181	1.60168	2.085	6.39088	3.65883e-09	7.53656e-08	10.5214
101927884	101927884	1185	-1.95953	-3.23568	-6.38643	3.73827e-09	7.66671e-08	10.649
5455	5455	1503	1.89032	-3.15362	6.38405	3.78143e-09	7.74175e-08	10.6399
340273	340273	8917	2.05974	-2.71978	6.38379	3.78613e-09	7.74466e-08	10.6377
2893	2893	7906	2.10912	-1.32703	6.37796	3.89408e-09	7.93792e-08	10.6119
2823	2823	4709	3.24693	-0.670409	6.37645	3.92254e-09	7.98904e-08	10.6019
6820	6820	1515	-2.38402	2.12857	-6.37308	3.98668e-09	8.10568e-08	10.545
79007	79007	2843	-1.72723	2.45978	-6.37079	4.03092e-09	8.18857e-08	10.5297
1846	1846	9073	-2.08733	2.75607	-6.35473	4.35498e-09	8.77131e-08	10.4537
101927324	101927324	766	1.68193	-2.69765	6.35501	4.34902e-09	8.77131e-08	10.5007
3738	3738	9031	1.82611	2.68073	6.35245	4.40289e-09	8.84515e-08	10.3973
152831	152831	6079	1.50853	0.542733	6.35181	4.41649e-09	8.8574e-08	10.4664
4081	4081	2907	2.18446	-1.52821	6.34416	4.58195e-09	9.17362e-08	10.4548
223117	223117	7252	2.02248	0.649537	6.34268	4.61474e-09	9.22362e-08	10.44
5375	5375	3569	2.22521	-2.04109	6.34276	4.61302e-09	9.22362e-08	10.4484
4487	4487	1940	-2.27109	-0.0352978	-6.33622	4.76031e-09	9.48855e-08	10.421
8614	8614	5343	-2.80797	1.86266	-6.33503	4.78754e-09	9.52862e-08	10.4162
7058	7058	5881	-2.67444	4.16279	-6.33123	4.87586e-09	9.67443e-08	10.3698
140738	140738	2223	1.54866	3.84082	6.32981	4.90908e-09	9.71314e-08	10.1315
51617	51617	2452	2.71938	-1.60083	6.32819	4.94755e-09	9.77287e-08	10.3824
375323	375323	4880	2.33906	-1.37637	6.32397	5.04883e-09	9.94792e-08	10.3648
55859	55859	862	2.37501	-1.33278	6.32269	5.07981e-09	1.00006e-07	10.3546
9542	9542	8407	1.94051	-1.22484	6.31989	5.14856e-09	1.00997e-07	10.3429
3576	3576	1705	-4.26634	2.94824	-6.31907	5.16889e-09	1.01169e-07	10.343
4496	4496	397	2.63954	2.67541	6.3137	5.30374e-09	1.03556e-07	10.213
1852	1852	2907	-1.9882	-2.82663	-6.30059	5.64785e-09	1.09724e-07	10.2559
140597	140597	1101	2.43676	-0.862855	6.30036	5.65426e-09	1.09758e-07	10.2558
643911	643911	1422	-2.70145	-0.94667	-6.29378	5.83544e-09	1.12903e-07	10.224
101928307	101928307	534	1.78756	-3.78171	6.29304	5.85595e-09	1.13114e-07	10.221
101929127	101929127	879	1.82326	-3.5308	6.29316	5.85268e-09	1.13114e-07	10.2216
1404	1404	4989	1.83854	0.985786	6.28954	5.95505e-09	1.1484e-07	10.1636
10004	10004	2896	1.79525	2.81714	6.2845	6.1006e-09	1.17168e-07	10.0409
256158	256158	16459	1.59776	3.72213	6.28154	6.18748e-09	1.18547e-07	9.91338
2676	2676	1931	2.26599	-0.143039	6.28121	6.19746e-09	1.18642e-07	10.1704
114780	114780	8231	2.25898	-1.20787	6.28015	6.22889e-09	1.19147e-07	10.164
4320	4320	2261	-2.72223	4.07284	-6.27056	6.52135e-09	1.24037e-07	10.0702
340784	340784	1074	2.08022	-2.93352	6.26736	6.62205e-09	1.25547e-07	10.102
23544	23544	6573	1.90135	-1.79198	6.26329	6.75212e-09	1.27399e-07	10.0863
57282	57282	6062	2.02977	-0.0147166	6.26055	6.84101e-09	1.2887e-07	10.0362
28947	28947	38	1.92985	1.06421	6.25812	6.92108e-09	1.30067e-07	9.99232
1437	1437	785	-2.40136	-2.54591	-6.25587	6.99585e-09	1.31054e-07	10.0533
283212	283212	2341	-1.80598	0.162842	-6.25453	7.04077e-09	1.31791e-07	10.0487
80274	80274	4330	1.65337	1.77335	6.24625	7.32481e-09	1.3689e-07	9.95629
100507098	100507098	2228	2.16387	-1.43838	6.24511	7.36462e-09	1.37444e-07	10.0058
124872	124872	2264	2.88103	2.09318	6.24324	7.43069e-09	1.38321e-07	9.80719
51046	51046	10546	2.00575	-3.27832	6.24256	7.45504e-09	1.38665e-07	9.99366
254896	254896	1242	-1.99672	-2.45443	-6.24105	7.50895e-09	1.39448e-07	9.98552
51676	51676	3669	1.86325	2.60832	6.24026	7.53713e-09	1.39861e-07	9.87188
56479	56479	7635	1.84683	-1.37008	6.23645	7.67561e-09	1.42207e-07	9.96435
120400	120400	9360	2.36658	5.30712	6.22507	8.10355e-09	1.49457e-07	9.63639
83259	83259	11457	2.64182	-2.91513	6.22152	8.24186e-09	1.51863e-07	9.89511
57453	57453	9576	2.20756	-0.222474	6.2196	8.31763e-09	1.53139e-07	9.88018
7045	7045	2805	-1.58457	7.32771	-6.21933	8.32844e-09	1.53219e-07	9.58634
482	482	3453	1.81999	0.144773	6.21767	8.39471e-09	1.54077e-07	9.88162
6398	6398	2659	1.64165	4.47551	6.21598	8.46234e-09	1.55198e-07	9.59953
3805	3805	1579	1.94942	-1.44876	6.21243	8.60687e-09	1.57603e-07	9.85723
54511	54511	5638	1.76181	-1.82485	6.20922	8.73942e-09	1.59659e-07	9.84037
54798	54798	13142	2.40418	-0.874102	6.20806	8.78795e-09	1.60421e-07	9.83814
10863	10863	9841	1.51968	3.39051	6.18764	9.68433e-09	1.74488e-07	9.54154
84830	84830	7687	2.02075	4.70118	6.18649	9.73771e-09	1.75316e-07	9.45525
644139	644139	3466	2.57617	-1.21118	6.18622	9.75016e-09	1.75406e-07	9.73875
105374378	105374378	5409	-1.83221	-2.02045	-6.18571	9.77375e-09	1.75697e-07	9.73556
1063	1063	10377	-1.56374	5.18809	-6.18372	9.86656e-09	1.7723e-07	9.44468
1756	1756	16513	1.62987	3.70999	6.17734	1.01703e-08	1.82547e-07	9.47953
100128006	100128006	3727	1.83401	-2.12399	6.17713	1.01806e-08	1.82593e-07	9.69826
1440	1440	1768	-2.81029	-1.78396	-6.17657	1.02079e-08	1.82943e-07	9.69554
146395	146395	5364	2.00874	-2.59206	6.17255	1.04046e-08	1.86185e-07	9.676
3360	3360	4207	2.32234	0.351249	6.17258	1.0403e-08	1.86185e-07	9.62883
1412	1412	989	2.31284	-0.967889	6.16895	1.05839e-08	1.88393e-07	9.66105
220382	220382	1861	2.19048	-1.50965	6.16222	1.09273e-08	1.94066e-07	9.62917
84649	84649	2520	-1.66516	3.56449	-6.16192	1.09428e-08	1.94196e-07	9.52991
9212	9212	1509	-1.53568	3.50596	-6.15185	1.14784e-08	2.02179e-07	9.36889
8739	8739	1839	2.09783	-3.22679	6.1462	1.17898e-08	2.06892e-07	9.5563
100506495	100506495	4649	1.89175	-2.17089	6.14305	1.19676e-08	2.09545e-07	9.54315
27123	27123	3637	-2.71603	-1.43053	-6.1404	1.21188e-08	2.11429e-07	9.5324
286753	286753	3596	2.43691	-2.7619	6.12924	1.27761e-08	2.20913e-07	9.48225
283208	283208	2322	-1.98646	0.122876	-6.12821	1.28391e-08	2.21515e-07	9.47767
6373	6373	1606	-2.76076	0.355729	-6.12547	1.30064e-08	2.23746e-07	9.45984
8999	8999	4950	1.67786	-0.825467	6.12177	1.32361e-08	2.27035e-07	9.44441
401024	401024	21062	1.54491	2.296	6.11732	1.35176e-08	2.3119e-07	9.19099
374	374	1276	-1.98144	4.24339	-6.11431	1.37118e-08	2.34003e-07	9.17185
4317	4317	3224	-2.18605	-3.43643	-6.11311	1.37899e-08	2.35165e-07	9.41003
1951	1951	11962	-1.57977	3.2836	-6.11272	1.38148e-08	2.35421e-07	9.26124
9635	9635	4248	2.34531	-1.51005	6.10837	1.4102e-08	2.39795e-07	9.38878
1580	1580	2162	1.87345	-2.29437	6.09667	1.49032e-08	2.51604e-07	9.33561
3553	3553	1764	-2.69023	2.75372	-6.09406	1.50883e-08	2.54547e-07	9.23171
6456	6456	2920	1.66254	-2.16542	6.09353	1.51259e-08	2.54999e-07	9.32169
80328	80328	1411	-2.61106	-1.28242	-6.08979	1.53954e-08	2.58804e-07	9.30468
5764	5764	1859	1.6046	2.40908	6.0871	1.55922e-08	2.61924e-07	9.23921
283392	283392	6030	2.23292	-2.30656	6.08467	1.57718e-08	2.64565e-07	9.28167
3218	3218	1996	-2.17338	2.64771	-6.08201	1.59713e-08	2.67341e-07	9.14308
100506289	100506289	2764	1.64232	-3.29381	6.08112	1.60386e-08	2.67963e-07	9.26548
2168	2168	570	2.44747	9.36824	6.08106	1.60426e-08	2.67963e-07	8.99669
4684	4684	8527	1.70849	1.99257	6.06566	1.72507e-08	2.86319e-07	9.10407
2878	2878	1761	1.5874	4.97821	6.06261	1.75005e-08	2.89649e-07	8.94878
375567	375567	1891	1.57619	-1.94047	6.057	1.79687e-08	2.96981e-07	9.15863
162514	162514	7205	1.97171	1.77558	6.0529	1.8319e-08	3.02558e-07	9.01175
138065	138065	3544	-2.06408	0.686172	-6.04893	1.86651e-08	3.06985e-07	9.11978
2587	2587	2787	1.8439	-3.61416	6.04904	1.86548e-08	3.06985e-07	9.12316
238	238	6265	2.01922	-1.79388	6.04643	1.88851e-08	3.09752e-07	9.11144
9423	9423	6093	1.56462	2.4729	6.04432	1.90738e-08	3.12399e-07	8.96984
390594	390594	3123	1.69729	-2.97648	6.04163	1.93164e-08	3.15934e-07	9.0901
441282	441282	5308	1.86281	0.0926507	6.04123	1.93529e-08	3.16313e-07	9.00517
285016	285016	1726	1.68129	0.544844	6.03923	1.95361e-08	3.19085e-07	9.06466
64063	64063	2005	-3.07689	2.27286	-6.039	1.95572e-08	3.19209e-07	9.04994
1804	1804	6927	2.55497	-1.28549	6.03565	1.98676e-08	3.23603e-07	9.06351
2350	2350	1266	1.56378	2.7225	6.03222	2.01907e-08	3.28187e-07	8.99542
7857	7857	2572	1.84911	0.824752	6.03131	2.02771e-08	3.29364e-07	8.99144
54600	54600	2376	2.22362	-0.560259	6.02718	2.06737e-08	3.35292e-07	9.01169
284217	284217	9737	1.51721	2.36252	6.02202	2.11811e-08	3.42162e-07	8.80132
4887	4887	3689	2.33833	-2.4607	6.01788	2.15967e-08	3.47923e-07	8.98429
6327	6327	4922	2.1105	-1.12864	6.015	2.18903e-08	3.52171e-07	8.97168
79935	79935	2222	-2.46432	-0.706451	-6.01146	2.22577e-08	3.57838e-07	8.95582
139599	139599	2257	1.65086	-3.25733	6.01069	2.23382e-08	3.58699e-07	8.95242
3662	3662	5461	1.73442	3.68599	6.01065	2.23417e-08	3.58699e-07	8.73275
1295	1295	3091	-2.65114	2.14336	-6.00995	2.24159e-08	3.59646e-07	8.94407
152756	152756	2174	1.78859	-1.34312	6.0085	2.25684e-08	3.61601e-07	8.94279
430	430	1849	-2.4358	3.66335	-6.00639	2.27926e-08	3.64939e-07	8.73813
56169	56169	4808	-1.92354	-2.12959	-5.99718	2.37984e-08	3.78231e-07	8.8925
28814	28814	354	2.31029	2.17319	5.99718	2.37988e-08	3.78231e-07	8.77334
340543	340543	1166	1.94263	-2.67881	5.99554	2.39819e-08	3.80884e-07	8.8846
1995	1995	5023	2.06505	-3.07814	5.99105	2.44925e-08	3.8821e-07	8.86526
28526	28526	1510	1.58162	-0.24655	5.9909	2.4509e-08	3.88211e-07	8.83016
4493	4493	848	1.99879	6.13993	5.9889	2.47399e-08	3.91605e-07	8.5239
1179	1179	3123	2.85426	6.91843	5.98726	2.49307e-08	3.94096e-07	8.54009
23040	23040	11385	1.77666	-3.48463	5.98599	2.50793e-08	3.96179e-07	8.84283
642475	642475	3802	-1.62904	3.58245	-5.98276	2.54612e-08	4.0189e-07	8.61719
644249	644249	981	1.8418	-3.38488	5.98265	2.5475e-08	4.0189e-07	8.82769
1152	1152	1458	2.22959	8.55891	5.9825	2.54919e-08	4.0189e-07	8.51837
5239	5239	3887	2.31762	2.93246	5.97849	2.59751e-08	4.0896e-07	8.66698
10382	10382	2722	1.5207	0.265075	5.97537	2.63567e-08	4.14416e-07	8.79298
345643	345643	2104	-2.50352	-2.00198	-5.97058	2.69542e-08	4.21561e-07	8.77424
100507420	100507420	2177	-1.77078	0.183659	-5.96973	2.70612e-08	4.22667e-07	8.7511
10218	10218	2290	2.29342	-1.12116	5.96946	2.70964e-08	4.22667e-07	8.76844
147372	147372	6384	2.55001	0.321387	5.96946	2.70966e-08	4.22667e-07	8.76566
84069	84069	2560	-1.89389	1.05472	-5.96772	2.73175e-08	4.2555e-07	8.75242
3569	3569	3969	-2.81527	-0.285007	-5.96739	2.73595e-08	4.25924e-07	8.75975
6547	6547	6190	1.64335	-1.38232	5.96626	2.75043e-08	4.27896e-07	8.75539
4760	4760	3002	2.63069	-1.30345	5.96376	2.78273e-08	4.31781e-07	8.74283
282996	282996	7260	1.62032	-0.394375	5.95335	2.92142e-08	4.51815e-07	8.69288
28946	28946	38	1.93349	0.407723	5.95205	2.93925e-08	4.54274e-07	8.62905
80332	80332	3945	1.94164	2.59886	5.95147	2.94724e-08	4.54913e-07	8.56409
25928	25928	1869	1.91325	1.70462	5.95016	2.96534e-08	4.57407e-07	8.57623
285242	285242	2523	1.8853	-2.0848	5.94869	2.98564e-08	4.59937e-07	8.67141
100996492	100996492	6943	2.08398	-0.461638	5.94754	3.00176e-08	4.61817e-07	8.67164
1132	1132	1817	1.90635	-1.45981	5.93808	3.13721e-08	4.80151e-07	8.63036
6368	6368	626	1.58349	-0.0400261	5.93704	3.15252e-08	4.81868e-07	8.59599
10699	10699	5320	-1.95562	-1.32712	-5.93614	3.16576e-08	4.83578e-07	8.62227
164832	164832	13912	2.54077	-0.283271	5.93444	3.19096e-08	4.87113e-07	8.61408
154860	154860	2653	-3.26639	-2.60171	-5.93105	3.24175e-08	4.93588e-07	8.5996
5801	5801	4521	1.82041	2.56137	5.92731	3.2988e-08	5.01303e-07	8.34396
629	629	2627	-1.62311	6.25253	-5.9269	3.30513e-08	5.01941e-07	8.25568
64220	64220	5832	-2.87801	-0.0284148	-5.91801	3.44485e-08	5.20146e-07	8.5412
389023	389023	730	2.4315	-0.312823	5.9175	3.45297e-08	5.21039e-07	8.49872
28950	28950	38	1.70754	1.2558	5.91677	3.46474e-08	5.2248e-07	8.41546
5008	5008	3058	-2.90051	0.607306	-5.91407	3.50862e-08	5.2876e-07	8.5226
28811	28811	354	1.96248	-2.11384	5.90904	3.59176e-08	5.39565e-07	8.50231
54474	54474	1805	1.934	8.23376	5.90858	3.59944e-08	5.4003e-07	8.20366
90187	90187	3827	1.62406	-0.668801	5.90833	3.60358e-08	5.40189e-07	8.49849
257240	257240	3039	1.77448	0.000280414	5.90547	3.6518e-08	5.46349e-07	8.46106
643650	643650	2872	2.13083	-1.60851	5.90539	3.65314e-08	5.46349e-07	8.48412
2069	2069	4628	-2.58269	2.84089	-5.90423	3.67296e-08	5.48619e-07	8.35271
4129	4129	2773	1.8329	2.63617	5.89992	3.7474e-08	5.58675e-07	8.30148
6374	6374	2488	-3.63495	0.580301	-5.89392	3.85332e-08	5.72941e-07	8.43332
100127888	100127888	1423	-2.34922	0.426538	-5.8712	4.28189e-08	6.26868e-07	8.33183
79656	79656	2104	1.6463	-0.276945	5.87124	4.28125e-08	6.26868e-07	8.33199
219287	219287	10646	1.62307	-3.37801	5.8698	4.30985e-08	6.3057e-07	8.32806
284076	284076	3575	1.7289	2.14226	5.8601	4.50816e-08	6.55922e-07	8.08538
563	563	1265	-2.27723	4.27652	-5.8576	4.56072e-08	6.62344e-07	8.10653
414332	414332	2017	1.76357	-0.748775	5.85706	4.57209e-08	6.63178e-07	8.26479
5013	5013	3067	-2.38979	-2.38673	-5.84966	4.73152e-08	6.8378e-07	8.24147
100170841	100170841	3232	-2.03896	1.85526	-5.84342	4.87019e-08	7.00814e-07	8.19502
56934	56934	3867	1.81273	-2.50759	5.84351	4.8681e-08	7.00814e-07	8.21533
1734	1734	6716	-1.93127	1.58359	-5.8407	4.9317e-08	7.08368e-07	8.17027
93986	93986	7355	1.7655	2.0068	5.83946	4.96022e-08	7.11599e-07	8.03104
30815	30815	3565	1.64011	6.35811	5.83628	5.03365e-08	7.20817e-07	7.83539
654790	654790	1424	2.42764	-1.42669	5.83369	5.09441e-08	7.28191e-07	8.1722
6900	6900	7883	1.95333	-1.16647	5.83009	5.17979e-08	7.39947e-07	8.15539
100132741	100132741	1064	1.69825	-1.72601	5.8283	5.22279e-08	7.45188e-07	8.14883
3772	3772	6842	-2.21986	-1.10594	-5.82712	5.25139e-08	7.48362e-07	8.14142
4886	4886	3956	1.80959	1.59781	5.81773	5.48432e-08	7.77798e-07	7.97702
1833	1833	1684	-2.20181	-3.88136	-5.81674	5.50945e-08	7.80891e-07	8.09639
29841	29841	3792	-1.57718	1.4461	-5.80617	5.78467e-08	8.1549e-07	8.01624
57116	57116	3756	-1.67949	-0.932573	-5.8059	5.79207e-08	8.16045e-07	8.04751
1830	1830	5551	-3.60279	-0.788267	-5.8012	5.91882e-08	8.32411e-07	8.02858
2162	2162	4044	1.81721	3.98322	5.80065	5.93387e-08	8.3403e-07	7.86229
100506115	100506115	2013	-1.81337	0.112713	-5.79925	5.97245e-08	8.37686e-07	8.01886
353324	353324	3178	-1.59545	-1.11817	-5.79906	5.97749e-08	8.37686e-07	8.01692
2565	2565	6769	1.72337	-3.98027	5.79691	6.0372e-08	8.44528e-07	8.0108
202374	202374	5663	1.70622	-1.02864	5.79477	6.09689e-08	8.51866e-07	8.00112
4915	4915	20458	1.75369	1.97578	5.79211	6.17227e-08	8.59853e-07	7.7919
23217	23217	7044	1.60112	-3.09282	5.78148	6.48188e-08	8.99795e-07	7.94416
147409	147409	7042	-1.51488	-1.60359	-5.77829	6.57785e-08	9.11873e-07	7.9305
6493	6493	6947	-2.98604	1.28815	-5.77637	6.63599e-08	9.17503e-07	7.89994
1610	1610	1838	2.66071	-0.276244	5.76805	6.89514e-08	9.48785e-07	7.86229
3745	3745	12096	2.27983	-0.856974	5.76742	6.91501e-08	9.50965e-07	7.88268
7850	7850	5506	1.67495	3.60481	5.76646	6.94555e-08	9.54053e-07	7.57224
257194	257194	6041	1.62682	2.10771	5.75989	7.15836e-08	9.79291e-07	7.73627
57628	57628	7840	2.2662	0.692875	5.75761	7.23404e-08	9.87355e-07	7.71964
5596	5596	7006	2.45828	-1.39205	5.75537	7.30854e-08	9.96946e-07	7.831
285878	285878	3031	1.80963	-3.64661	5.75474	7.33003e-08	9.98722e-07	7.82823
51085	51085	4061	-1.87522	4.06358	-5.75225	7.4142e-08	1.00786e-06	7.61202
9507	9507	4332	-2.27925	2.40756	-5.75179	7.42995e-08	1.00884e-06	7.79703
401	401	1699	1.87394	-3.32089	5.74985	7.49621e-08	1.01725e-06	7.80727
25903	25903	5655	-1.78681	2.96235	-5.7398	7.85013e-08	1.05858e-06	7.71041
147111	147111	2297	-4.08189	0.0261278	-5.73816	7.90932e-08	1.06534e-06	7.75259
29106	29106	3310	1.98158	-1.28429	5.73768	7.92673e-08	1.06647e-06	7.75277
3777	3777	4052	1.91835	-0.398922	5.73613	7.98328e-08	1.07285e-06	7.7432
343171	343171	945	1.82179	-1.68757	5.73221	8.12824e-08	1.08985e-06	7.72947
645784	645784	1731	2.01417	1.82738	5.73176	8.14475e-08	1.09144e-06	7.5993
84059	84059	19490	1.70637	0.649169	5.72695	8.32657e-08	1.11265e-06	7.58594
2571	2571	3884	-2.66526	-1.76579	-5.72378	8.44826e-08	1.12291e-06	7.69393
101929395	101929395	499	1.79016	-0.0742567	5.72172	8.52831e-08	1.13064e-06	7.60549
79190	79190	2926	1.56358	-3.99601	5.72144	8.53921e-08	1.13145e-06	7.68149
441425	441425	4342	1.61218	-1.17855	5.71762	8.69001e-08	1.14884e-06	7.65543
138046	138046	3889	1.62813	-3.83083	5.71218	8.90894e-08	1.1745e-06	7.64185
50632	50632	3063	1.94562	-2.28503	5.70264	9.30636e-08	1.22007e-06	7.60253
1776	1776	1076	2.10768	2.84798	5.69916	9.45564e-08	1.23758e-06	7.41069
390264	390264	936	1.62017	-3.39483	5.6969	9.55379e-08	1.24834e-06	7.5704
4495	4495	405	2.34516	5.43397	5.69527	9.62534e-08	1.25561e-06	7.22286
7490	7490	3315	-2.5995	-2.1899	-5.69269	9.73944e-08	1.26769e-06	7.55682
1996	1996	5354	1.7719	-1.42553	5.68679	1.00054e-07	1.29872e-06	7.5338
341116	341116	3506	2.4355	-2.60878	5.67777	1.04258e-07	1.34662e-06	7.49609
2919	2919	1192	-2.39488	4.02562	-5.67567	1.05259e-07	1.35881e-06	7.32521
9758	9758	8557	2.0409	-3.1593	5.67189	1.07088e-07	1.3809e-06	7.46948
1800	1800	2411	-4.30534	3.74517	-5.6715	1.07282e-07	1.38265e-06	7.37017
284578	284578	2363	1.69077	-0.536669	5.66903	1.08495e-07	1.39751e-06	7.43977
22801	22801	9820	-1.61805	3.18424	-5.66342	1.11306e-07	1.43138e-06	7.342
9671	9671	5823	2.10062	-2.07334	5.66318	1.11425e-07	1.43213e-06	7.43238
375704	375704	1078	1.74271	-0.314804	5.66289	1.11576e-07	1.43329e-06	7.4212
27328	27328	10277	1.96821	-3.05138	5.65784	1.14171e-07	1.46503e-06	7.40972
1381	1381	772	2.30763	-2.03543	5.65048	1.18062e-07	1.50558e-06	7.37846
645367	645367	2484	1.74377	-1.00154	5.64786	1.19474e-07	1.52148e-06	7.34634
9075	9075	3438	-3.95371	1.94115	-5.64673	1.20092e-07	1.52771e-06	7.29901
290	290	3803	2.21565	6.94448	5.64287	1.22218e-07	1.55141e-06	6.98966
345557	345557	7739	2.10663	-1.16092	5.64062	1.23474e-07	1.5623e-06	7.33371
28408	28408	353	2.13181	3.72057	5.63754	1.25218e-07	1.58353e-06	7.0598
23584	23584	1786	2.27481	5.08897	5.62257	1.34027e-07	1.68062e-06	6.89488
57452	57452	5510	1.86177	0.619423	5.61989	1.35669e-07	1.69748e-06	7.23443
5803	5803	8159	2.19503	-0.921777	5.61367	1.39547e-07	1.74231e-06	7.21559
5521	5521	3603	1.67978	-0.951943	5.61336	1.39742e-07	1.74382e-06	7.21344
3557	3557	3333	-2.31549	2.59682	-5.61046	1.41593e-07	1.76235e-06	7.0729
28938	28938	351	2.23713	2.92007	5.60923	1.42384e-07	1.77023e-06	6.99675
1258	1258	6921	2.00876	-2.33294	5.60858	1.42809e-07	1.77276e-06	7.19591
102723766	102723766	821	1.67112	0.636093	5.60812	1.43105e-07	1.77545e-06	7.14177
28777	28777	295	1.70492	-3.19254	5.60745	1.43538e-07	1.77988e-06	7.18941
11280	11280	6573	1.91736	-1.60218	5.60688	1.43911e-07	1.78357e-06	7.19058
341676	341676	7357	-1.53824	-0.289961	-5.60386	1.45894e-07	1.80625e-06	7.16676
2694	2694	1554	-2.26122	-1.74827	-5.59621	1.51035e-07	1.86014e-06	7.14564
7477	7477	4128	-2.08499	-2.58671	-5.59499	1.51873e-07	1.86753e-06	7.13855
389206	389206	8850	1.67156	-0.771277	5.59413	1.52465e-07	1.87153e-06	7.12231
4336	4336	8786	1.80256	-1.65386	5.593	1.5325e-07	1.87957e-06	7.1284
10752	10752	12709	1.646	1.57972	5.59177	1.54107e-07	1.88811e-06	6.97488
2904	2904	30824	-1.93424	1.7393	-5.58685	1.57573e-07	1.92557e-06	7.05502
134829	134829	11478	1.8888	-2.8474	5.58255	1.60672e-07	1.9584e-06	7.08722
6967	6967	569	1.57232	-0.223993	5.58029	1.62317e-07	1.97537e-06	7.03639
5837	5837	3616	1.90974	0.548463	5.57973	1.6273e-07	1.97835e-06	7.05812
92291	92291	8744	1.79307	3.17137	5.57826	1.63814e-07	1.9905e-06	6.76229
3167	3167	1746	1.89528	-2.95749	5.57754	1.64347e-07	1.99594e-06	7.06665
2045	2045	7800	2.26166	0.665598	5.57648	1.65136e-07	2.00346e-06	7.00832
388595	388595	1265	1.85242	1.62333	5.57407	1.66944e-07	2.02228e-06	6.89865
28812	28812	342	2.15431	2.34303	5.56782	1.71729e-07	2.0781e-06	6.8645
11178	11178	7253	-1.5988	1.07099	-5.56381	1.74863e-07	2.1108e-06	6.99795
2204	2204	2885	-2.2423	-2.49313	-5.55288	1.83703e-07	2.20163e-06	6.95555
3158	3158	2659	1.91066	7.9742	5.55287	1.8371e-07	2.20163e-06	6.59548
9834	9834	9612	1.9232	2.59916	5.55145	1.84896e-07	2.21359e-06	6.76876
221662	221662	5165	1.74992	0.426427	5.54794	1.87846e-07	2.24549e-06	6.89724
80320	80320	4094	-1.62469	2.48952	-5.54657	1.89009e-07	2.25368e-06	6.71162
7275	7275	7955	1.53912	0.964264	5.54484	1.9049e-07	2.26789e-06	6.88165
8436	8436	3251	1.68753	3.03999	5.54338	1.91747e-07	2.28056e-06	6.75378
100287482	100287482	1035	-1.85437	-1.64686	-5.53059	2.03112e-07	2.40332e-06	6.86522
326343	326343	569	1.80689	-1.51599	5.52966	2.03958e-07	2.41121e-06	6.86249
6101	6101	7100	-1.97546	-3.57531	-5.52809	2.05405e-07	2.42709e-06	6.85189
124590	124590	3889	1.73128	-3.37395	5.52741	2.06034e-07	2.43331e-06	6.85262
6556	6556	5090	-2.10981	1.78486	-5.52053	2.12509e-07	2.49976e-06	6.78502
101101776	101101776	725	-2.10153	-3.53903	-5.51949	2.13505e-07	2.51023e-06	6.81642
54210	54210	3938	-2.73501	0.156326	-5.51857	2.14396e-07	2.51819e-06	6.80704
440712	440712	2301	1.76604	-0.0669465	5.51866	2.14311e-07	2.51819e-06	6.80251
56896	56896	5354	1.90711	-3.04691	5.51421	2.18641e-07	2.56167e-06	6.79501
4246	4246	521	1.85664	-0.663864	5.51331	2.1952e-07	2.56814e-06	6.75853
57484	57484	10631	1.76187	1.74264	5.51285	2.19973e-07	2.56996e-06	6.7135
6004	6004	2432	-1.78073	2.88122	-5.50991	2.22896e-07	2.60118e-06	6.71584
5068	5068	1097	-4.75289	0.403361	-5.50465	2.28225e-07	2.65549e-06	6.73588
7111	7111	3426	1.8436	0.604572	5.50413	2.28761e-07	2.6578e-06	6.72921
84983	84983	868	-1.85135	-2.08659	-5.50289	2.30038e-07	2.67001e-06	6.74844
100506013	100506013	2622	-1.80687	-3.72254	-5.50297	2.29953e-07	2.67001e-06	6.74767
100128164	100128164	7012	1.56524	-1.64093	5.49778	2.35378e-07	2.72394e-06	6.72627
5653	5653	1711	-4.23835	-0.89939	-5.49376	2.3966e-07	2.76942e-06	6.7015
22915	22915	4994	1.94836	1.59239	5.49102	2.42618e-07	2.79909e-06	6.6258
375057	375057	8257	2.10359	1.25737	5.49036	2.43341e-07	2.80288e-06	6.61115
440508	440508	1935	1.85476	-2.36582	5.4895	2.44276e-07	2.81174e-06	6.69117
101928882	101928882	2874	1.9007	-3.01543	5.48724	2.46764e-07	2.83761e-06	6.68089
10381	10381	2006	-1.82055	3.79783	-5.48276	2.51764e-07	2.88386e-06	6.45914
25984	25984	2454	-4.12303	1.67713	-5.47876	2.56315e-07	2.93171e-06	6.63137
4629	4629	6949	2.21707	7.07507	5.47884	2.56223e-07	2.93171e-06	6.25271
28477	28477	50	1.8601	2.46827	5.47083	2.65583e-07	3.02745e-06	6.35856
5054	5054	3190	-2.63025	3.63985	-5.46728	2.69836e-07	3.07147e-06	6.54685
171024	171024	15366	1.88648	4.8061	5.46662	2.70631e-07	3.07755e-06	6.25184
56164	56164	3798	-1.94318	0.0439839	-5.4661	2.71267e-07	3.08329e-06	6.57137
1909	1909	4150	-1.72428	2.21126	-5.45928	2.79662e-07	3.16802e-06	6.51479
131578	131578	5940	-2.16917	0.291759	-5.45696	2.82575e-07	3.19795e-06	6.54345
85300	85300	5036	1.90647	-2.83738	5.4567	2.82898e-07	3.20007e-06	6.54928
6003	6003	1563	1.556	-0.487462	5.45309	2.87501e-07	3.24436e-06	6.50589
3627	3627	1216	-2.09337	2.00287	-5.44891	2.92918e-07	3.29288e-06	6.42612
28500	28500	31	1.6823	-3.40149	5.44622	2.96465e-07	3.32642e-06	6.50765
645323	645323	4186	1.75895	-3.17986	5.44023	3.04492e-07	3.40352e-06	6.4835
503637	503637	2107	-2.31125	-1.77008	-5.43849	3.06867e-07	3.42521e-06	6.47134
200150	200150	4395	1.72017	-3.32305	5.4377	3.07943e-07	3.43559e-06	6.47212
79698	79698	2784	1.64706	-3.39325	5.43716	3.08687e-07	3.44226e-06	6.4709
284276	284276	2243	1.54656	-3.20282	5.43101	3.17268e-07	3.52296e-06	6.44395
2596	2596	2104	2.2082	-1.02884	5.42652	3.23685e-07	3.58241e-06	6.42257
337959	337959	849	2.41852	-2.1862	5.42222	3.29949e-07	3.64148e-06	6.40591
7262	7262	920	-1.50828	3.8497	-5.42167	3.30753e-07	3.64695e-06	6.09968
28816	28816	354	1.99402	3.88434	5.42032	3.32749e-07	3.66552e-06	6.10324
94234	94234	2319	-3.42905	2.24462	-5.41936	3.34165e-07	3.6794e-06	6.34238
28410	28410	359	2.29251	2.56022	5.40968	3.48877e-07	3.82354e-06	6.16282
26960	26960	12785	1.69161	1.9426	5.40893	3.50049e-07	3.83404e-06	6.19313
79981	79981	6157	1.5615	4.0246	5.40874	3.50345e-07	3.83429e-06	5.98835
55800	55800	6066	1.58519	-0.395298	5.4069	3.53227e-07	3.86174e-06	6.33608
219874	219874	1447	1.99983	-3.03509	5.40568	3.55139e-07	3.87417e-06	6.33425
729468	729468	1095	1.92025	-1.09272	5.39954	3.64961e-07	3.97635e-06	6.30884
10462	10462	1912	1.67455	2.1936	5.3956	3.71417e-07	4.02938e-06	6.1974
6096	6096	3604	1.78496	-2.92552	5.39539	3.71761e-07	4.02973e-06	6.29458
388780	388780	1530	-1.67431	-2.17413	-5.38923	3.82068e-07	4.13163e-06	6.27022
8328	8328	3207	1.68439	-1.29611	5.38799	3.84174e-07	4.1525e-06	6.24461
6345	6345	4214	1.57776	-0.863802	5.38744	3.85113e-07	4.15884e-06	6.25941
103344932	103344932	1391	1.64624	-3.48864	5.38031	3.97488e-07	4.28267e-06	6.23089
63924	63924	1384	1.99392	0.905551	5.37643	4.04389e-07	4.35106e-06	6.11081
22953	22953	2168	1.79911	-2.51457	5.37467	4.07551e-07	4.38108e-06	6.20984
441430	441430	3998	1.56559	-1.75081	5.37445	4.07959e-07	4.38347e-06	6.19096
6696	6696	1814	-3.16901	4.0093	-5.37175	4.12871e-07	4.43423e-06	6.12958
285492	285492	2483	2.44623	-1.83743	5.36751	4.2069e-07	4.50384e-06	6.16589
3039	3039	606	1.71348	1.59927	5.36399	4.27297e-07	4.56423e-06	6.10275
5268	5268	2707	-2.61539	2.75659	-5.36344	4.28346e-07	4.57209e-06	5.91702
5178	5178	9030	1.6976	0.335536	5.3634	4.28422e-07	4.57209e-06	6.13284
654463	654463	7371	1.76035	2.55996	5.35943	4.36016e-07	4.64875e-06	5.82969
8647	8647	5198	2.33848	0.86723	5.35527	4.44106e-07	4.72025e-06	6.00413
1311	1311	2452	-3.30514	-0.551629	-5.35473	4.45176e-07	4.72949e-06	6.11478
2563	2563	2334	-1.60522	-0.969739	-5.35046	4.53666e-07	4.80886e-06	6.10425
199675	199675	1308	-2.43485	-2.0661	-5.34975	4.55094e-07	4.8188e-06	6.09834
5450	5450	3861	1.56979	3.73925	5.34969	4.55217e-07	4.8188e-06	5.81753
2690	2690	6143	1.65822	1.80913	5.3485	4.57612e-07	4.83981e-06	5.97299
3857	3857	2290	1.83195	-2.21283	5.34859	4.57431e-07	4.83981e-06	6.09868
121549	121549	2260	1.50131	-3.5693	5.32741	5.02278e-07	5.25099e-06	5.99859
632	632	545	1.51013	-2.69194	5.32641	5.04501e-07	5.26489e-06	6.00805
10178	10178	13968	1.97617	-0.484398	5.32159	5.15346e-07	5.3591e-06	5.97975
79804	79804	766	2.3392	-1.46483	5.31722	5.25358e-07	5.4512e-06	5.96855
51308	51308	2266	1.53485	0.412479	5.31332	5.34462e-07	5.53592e-06	5.92974
101929705	101929705	2297	-2.097	-1.62373	-5.30423	5.5628e-07	5.73421e-06	5.91351
2358	2358	2493	-2.47087	-1.24784	-5.30342	5.58282e-07	5.75233e-06	5.90547
100190940	100190940	3211	-3.07087	-0.820487	-5.30265	5.60175e-07	5.76202e-06	5.89907
28900	28900	351	2.16465	1.4796	5.30264	5.602e-07	5.76202e-06	5.8016
4498	4498	408	1.88333	-0.20874	5.30026	5.66094e-07	5.80998e-06	5.87906
401585	401585	375	-1.63899	-2.93917	-5.29726	5.73619e-07	5.87443e-06	5.88443
8061	8061	1753	-2.64566	0.894843	-5.29649	5.75547e-07	5.89162e-06	5.86583
25789	25789	1712	1.92723	-1.13041	5.29571	5.77543e-07	5.90435e-06	5.87836
654	654	3105	1.59901	1.77233	5.29267	5.85289e-07	5.97061e-06	5.78981
253868	253868	3610	2.21401	-1.3117	5.29115	5.89231e-07	6.00527e-06	5.85753
140458	140458	3793	2.03668	-2.8374	5.28765	5.98369e-07	6.08299e-06	5.84287
7140	7140	1687	1.68118	-2.0022	5.28367	6.08911e-07	6.1795e-06	5.83019
79368	79368	3796	1.98649	0.737238	5.28205	6.13246e-07	6.21814e-06	5.73086
390261	390261	942	1.67227	-3.43532	5.28051	6.17404e-07	6.25492e-06	5.80912
10202	10202	2844	-2.14216	-0.698553	-5.2802	6.18243e-07	6.26074e-06	5.81425
101927969	101927969	1949	1.62545	-0.924177	5.27354	6.36596e-07	6.44383e-06	5.72325
84502	84502	4404	1.62621	-2.03953	5.27249	6.39518e-07	6.47062e-06	5.78372
100129654	100129654	2450	-1.56465	-3.8281	-5.2721	6.40634e-07	6.47914e-06	5.77638
64699	64699	3489	-1.57005	1.70476	-5.27083	6.44201e-07	6.50963e-06	5.68015
643418	643418	2175	-1.51276	-3.5189	-5.26695	6.55266e-07	6.61011e-06	5.75524
956	956	5437	1.55462	-0.2526	5.26278	6.67334e-07	6.71749e-06	5.69026
101927125	101927125	1008	-2.84844	-0.699783	-5.26114	6.72166e-07	6.74714e-06	5.73019
28901	28901	351	2.1855	2.11887	5.2611	6.72283e-07	6.74714e-06	5.57045
5241	5241	17432	1.53068	0.387744	5.25907	6.78292e-07	6.79301e-06	5.70011
29951	29951	4094	2.41631	-0.609767	5.25697	6.84548e-07	6.84984e-06	5.71425
284424	284424	768	1.79048	-3.68911	5.25477	6.91184e-07	6.91038e-06	5.71068
253982	253982	1478	-1.66648	1.40478	-5.25232	6.98632e-07	6.97892e-06	5.64543
54738	54738	1879	2.12673	-1.8155	5.25153	7.01054e-07	6.99719e-06	5.68752
28818	28818	354	1.88462	-0.157565	5.2479	7.12264e-07	7.10307e-06	5.64684
27286	27286	2190	-1.5801	3.19771	-5.24502	7.2129e-07	7.1779e-06	5.45792
53831	53831	4088	-1.90235	-0.895976	-5.24373	7.25367e-07	7.21543e-06	5.66424
441501	441501	1064	1.65751	-1.49403	5.24162	7.321e-07	7.27626e-06	5.65821
92737	92737	3272	1.93596	-1.82322	5.23735	7.45905e-07	7.38546e-06	5.64019
9971	9971	2668	2.2034	1.37913	5.23641	7.48954e-07	7.40322e-06	5.46776
2167	2167	838	2.62583	0.774074	5.23621	7.49613e-07	7.40663e-06	5.60957
6495	6495	2687	-1.69166	-2.68359	-5.23523	7.52829e-07	7.43448e-06	5.6263
6860	6860	4096	1.901	-2.59322	5.23343	7.58784e-07	7.48783e-06	5.6231
729359	729359	6761	2.63343	2.14818	5.23267	7.61304e-07	7.50642e-06	5.52499
283576	283576	8466	1.75222	-3.22091	5.23213	7.63099e-07	7.51489e-06	5.61182
374877	374877	2215	-1.70214	0.182769	-5.2316	7.64873e-07	7.52902e-06	5.5944
25802	25802	3967	1.87095	4.37857	5.23111	7.66506e-07	7.54195e-06	5.3101
973	973	1258	1.7839	3.57343	5.22687	7.80837e-07	7.66696e-06	5.32164
158763	158763	3267	1.59828	-3.20529	5.22636	7.82555e-07	7.68063e-06	5.59479
2134	2134	4202	1.70355	-1.87809	5.2253	7.86188e-07	7.70987e-06	5.59097
28817	28817	354	2.04552	3.87197	5.22215	7.97075e-07	7.80689e-06	5.28603
11223	11223	4668	1.60895	3.13359	5.22052	8.02769e-07	7.84638e-06	5.33044
3605	3605	1859	-1.84574	-3.41412	-5.21926	8.07202e-07	7.88317e-06	5.5616
8991	8991	2054	1.53979	8.49087	5.21908	8.07838e-07	7.88611e-06	5.17375
54979	54979	1399	1.66133	0.939293	5.21752	8.13361e-07	7.93675e-06	5.42435
8448	8448	3430	1.56525	1.16863	5.21301	8.29488e-07	8.07407e-06	5.41308
10777	10777	9348	1.62522	-2.97746	5.20409	8.62378e-07	8.3666e-06	5.49997
81607	81607	3572	-1.61902	2.91865	-5.20387	8.63179e-07	8.37092e-06	5.24548
3952	3952	3503	2.02033	-2.81032	5.20147	8.72272e-07	8.45562e-06	5.48782
5030	5030	1639	1.89021	-1.48515	5.19916	8.81096e-07	8.53414e-06	5.48089
4741	4741	3627	1.76417	-1.5148	5.19419	9.00353e-07	8.70636e-06	5.46189
1991	1991	1687	1.58708	-1.73627	5.19329	9.03851e-07	8.73303e-06	5.45956
728606	728606	2598	1.59861	-2.181	5.19238	9.07442e-07	8.76413e-06	5.45595
3798	3798	3897	1.64416	-0.0620243	5.18973	9.17989e-07	8.8515e-06	5.42192
2566	2566	4077	1.69604	-3.55223	5.18644	9.31191e-07	8.96414e-06	5.42719
100996301	100996301	1235	1.62776	-3.4316	5.18298	9.45312e-07	9.08612e-06	5.41485
23491	23491	4553	1.53964	5.76371	5.181	9.53463e-07	9.15239e-06	4.98923
3195	3195	2690	-2.49967	-0.672086	-5.18008	9.57298e-07	9.18547e-06	5.40221
144571	144571	2187	1.55638	-0.888665	5.17814	9.65374e-07	9.25919e-06	5.38841
3552	3552	2928	-2.27305	-0.844687	-5.17631	9.73092e-07	9.31461e-06	5.37399
7130	7130	1694	-2.0153	0.204574	-5.17586	9.75005e-07	9.3288e-06	5.37497
55885	55885	5898	2.07584	0.254551	5.1753	9.77353e-07	9.34748e-06	5.31862
81501	81501	2516	-1.57368	-2.74329	-5.17136	9.94234e-07	9.49737e-06	5.36588
170425	170425	2685	-2.44008	-2.07161	-5.17109	9.95407e-07	9.50473e-06	5.36409
57057	57057	1828	-2.18683	-1.92652	-5.17017	9.99382e-07	9.53341e-06	5.36356
140767	140767	2408	1.55254	-3.90386	5.17011	9.99624e-07	9.53341e-06	5.3585
6424	6424	2974	-3.02475	1.22721	-5.1639	1.02691e-06	9.76992e-06	5.32098
22914	22914	1589	1.57677	-2.72897	5.15994	1.04471e-06	9.91134e-06	5.3234
28915	28915	348	2.02321	1.67482	5.15323	1.07552e-06	1.0175e-05	5.15758
64180	64180	1738	1.68868	-2.00109	5.15188	1.08181e-06	1.02304e-05	5.28867
3040	3040	605	1.64431	3.62873	5.15123	1.08487e-06	1.02552e-05	5.1043
1501	1501	6168	1.66883	-0.998705	5.14401	1.11929e-06	1.05383e-05	5.24253
8710	8710	2595	-1.8501	-3.73647	-5.14329	1.12281e-06	1.05588e-05	5.25114
8483	8483	4468	2.16048	2.10913	5.14269	1.12574e-06	1.05821e-05	5.19405
2208	2208	1886	2.01859	-0.0109329	5.13423	1.16765e-06	1.09369e-05	5.19472
79628	79628	26580	-1.52838	1.97812	-5.13382	1.16972e-06	1.09519e-05	5.07727
84189	84189	4181	1.58285	1.71858	5.13373	1.17021e-06	1.09521e-05	4.94114
10917	10917	2440	1.7223	4.11504	5.13254	1.17622e-06	1.09953e-05	4.80478
101929733	101929733	463	1.68958	-2.80973	5.12951	1.19171e-06	1.11137e-05	5.20198
7032	7032	708	-2.36885	-0.325364	-5.1257	1.21149e-06	1.12831e-05	5.16586
28935	28935	351	1.90649	2.54916	5.12538	1.21319e-06	1.12831e-05	4.93769
353189	353189	5556	1.58993	0.0556035	5.1236	1.22252e-06	1.13561e-05	5.12584
26228	26228	1950	1.65471	0.0268583	5.11877	1.2483e-06	1.15637e-05	5.1196
4137	4137	7128	1.61801	-0.0312454	5.11725	1.2565e-06	1.16351e-05	5.11595
28934	28934	357	1.84509	-1.10979	5.11376	1.27553e-06	1.17974e-05	5.1144
28449	28449	350	2.05225	1.43144	5.10951	1.29913e-06	1.19844e-05	4.99657
2875	2875	2793	1.50274	4.87745	5.10918	1.30098e-06	1.19952e-05	4.69826
2151	2151	3429	-1.63326	0.806976	-5.10301	1.33604e-06	1.22944e-05	5.02826
64168	64168	5140	1.75616	-1.47937	5.1026	1.33839e-06	1.23112e-05	5.08754
155	155	2647	1.63329	-3.19803	5.1018	1.343e-06	1.23488e-05	5.08685
28427	28427	332	1.70831	-3.06769	5.10145	1.34504e-06	1.23627e-05	5.0812
192134	192134	2560	1.75201	2.98651	5.10128	1.34603e-06	1.2367e-05	4.71438
23563	23563	3250	1.67307	4.14945	5.09818	1.36413e-06	1.25235e-05	4.65765
29113	29113	1136	-2.43526	-2.76456	-5.0865	1.43442e-06	1.30975e-05	5.01726
101927843	101927843	897	2.19036	-1.94658	5.08248	1.45938e-06	1.32883e-05	4.98803
9118	9118	3231	2.06821	-1.83872	5.08014	1.47412e-06	1.33926e-05	4.99846
53345	53345	1483	1.60115	1.3081	5.07942	1.47872e-06	1.3424e-05	4.87707
387700	387700	4622	1.76019	-1.975	5.07678	1.4956e-06	1.35355e-05	4.98379
200931	200931	1455	2.10986	2.40848	5.07561	1.50313e-06	1.35933e-05	4.72212
4318	4318	2336	-1.91277	4.31722	-5.07397	1.51371e-06	1.36733e-05	4.76945
645745	645745	316	2.03242	-0.760035	5.07191	1.52718e-06	1.37844e-05	4.94446
1300	1300	5043	-3.29449	0.691954	-5.06926	1.54465e-06	1.3926e-05	4.93234
26033	26033	9306	1.97661	-0.726731	5.06908	1.54583e-06	1.39314e-05	4.94171
285175	285175	13900	1.74453	-2.46963	5.06471	1.57509e-06	1.4168e-05	4.93556
3814	3814	1112	-1.81608	-2.09949	-5.06431	1.5778e-06	1.4187e-05	4.93718
245972	245972	2433	1.54012	0.703113	5.06033	1.60498e-06	1.43877e-05	4.8574
140456	140456	3712	1.56449	-3.39213	5.05957	1.61019e-06	1.44232e-05	4.91889
29802	29802	585	1.83121	-0.241693	5.05872	1.61608e-06	1.4465e-05	4.88824
10309	10309	2066	-2.30154	0.911329	-5.05755	1.62419e-06	1.45266e-05	4.86008
389549	389549	4197	-2.58011	-3.08711	-5.04998	1.67769e-06	1.4971e-05	4.87042
103695435	103695435	1180	-2.51991	-2.1689	-5.04026	1.74901e-06	1.55486e-05	4.8376
101927577	101927577	860	1.6152	-4.29894	5.03767	1.76847e-06	1.56979e-05	4.81995
151176	151176	2901	-1.81385	-1.00665	-5.03656	1.7769e-06	1.57609e-05	4.82163
89886	89886	1156	-1.84566	-2.83917	-5.0321	1.81104e-06	1.60275e-05	4.80301
11202	11202	1148	-2.79586	-2.64885	-5.03105	1.81917e-06	1.60814e-05	4.79066
1511	1511	966	2.02604	0.815844	5.02871	1.8375e-06	1.62131e-05	4.75343
7291	7291	1807	-1.66737	-0.266159	-5.02797	1.84327e-06	1.62396e-05	4.78045
101927746	101927746	740	-1.7899	-0.245898	-5.02501	1.86674e-06	1.64158e-05	4.75608
2674	2674	9752	2.17147	2.13952	5.02453	1.87055e-06	1.64432e-05	4.66085
3494	3494	1019	2.45523	8.60513	5.02287	1.88384e-06	1.65415e-05	4.36858
644844	644844	436	1.66332	7.34489	5.01796	1.92378e-06	1.68533e-05	4.34611
28948	28948	38	1.55574	-0.285071	5.01616	1.93856e-06	1.69588e-05	4.66856
7704	7704	2720	2.19595	0.753081	5.01303	1.96462e-06	1.71612e-05	4.70201
4988	4988	23687	1.55757	-3.2374	5.00943	1.99506e-06	1.73629e-05	4.70486
6273	6273	963	-2.38897	0.493554	-5.00703	2.01554e-06	1.7508e-05	4.68778
338821	338821	1923	-2.07131	-3.58846	-5.00695	2.01619e-06	1.7508e-05	4.70056
4321	4321	1877	-1.98677	3.5697	-5.00594	2.02495e-06	1.75777e-05	4.43879
54346	54346	3682	-2.33265	-1.0126	-5.00481	2.03472e-06	1.76495e-05	4.69392
8549	8549	5053	-1.78563	3.47845	-5.00385	2.04303e-06	1.7702e-05	4.38552
55117	55117	8937	1.73987	-3.07488	5.0035	2.04607e-06	1.77088e-05	4.691
3131	3131	5696	1.77441	1.47871	4.99531	2.11864e-06	1.82478e-05	4.59494
183	183	2584	-1.9012	3.26772	-4.98349	2.22787e-06	1.90654e-05	4.48539
94233	94233	2406	1.56436	-3.44636	4.97898	2.27098e-06	1.94032e-05	4.58815
4224	4224	3462	1.70114	6.32743	4.97345	2.3249e-06	1.98526e-05	4.13662
25817	25817	2886	-1.5676	0.669133	-4.97289	2.33041e-06	1.98924e-05	4.55518
9358	9358	5926	-2.34735	0.709254	-4.97245	2.33476e-06	1.99224e-05	4.54536
23650	23650	3565	-2.64028	3.08385	-4.97119	2.34732e-06	2.00159e-05	4.35923
23336	23336	7355	2.07476	3.92292	4.97041	2.35507e-06	2.00666e-05	4.24104
6414	6414	2203	1.56072	5.8964	4.96906	2.36862e-06	2.01674e-05	4.12126
28776	28776	351	2.25186	2.13055	4.96544	2.40522e-06	2.04274e-05	4.39256
28926	28926	360	1.67922	-2.06134	4.96081	2.45297e-06	2.07289e-05	4.51026
640	640	4297	1.94448	0.909289	4.95948	2.46677e-06	2.08005e-05	4.43563
84824	84824	2363	1.93378	0.339901	4.95228	2.54314e-06	2.1368e-05	4.43153
28476	28476	53	1.65853	2.73763	4.94898	2.57892e-06	2.16224e-05	4.16518
9892	9892	5499	1.9669	-2.49473	4.94819	2.58759e-06	2.16874e-05	4.47217
28919	28919	360	2.21904	3.24935	4.94805	2.58913e-06	2.16926e-05	4.17871
114299	114299	9558	-1.60746	-0.476721	-4.94558	2.61632e-06	2.18971e-05	4.44545
28813	28813	354	1.86771	5.0169	4.94494	2.62345e-06	2.19411e-05	4.06423
28479	28479	52	1.74131	1.08369	4.94235	2.65226e-06	2.21507e-05	4.29933
114131	114131	710	2.06363	-1.06276	4.93855	2.69531e-06	2.24625e-05	4.41615
28881	28881	360	2.27387	2.81264	4.93862	2.6945e-06	2.24625e-05	4.18187
284186	284186	3742	-1.50778	-0.358352	-4.93738	2.70859e-06	2.25652e-05	4.40725
28423	28423	359	1.92527	2.53898	4.93673	2.71604e-06	2.26192e-05	4.18802
22895	22895	4667	1.59953	-2.81053	4.93431	2.74405e-06	2.28203e-05	4.41212
677839	677839	138	-2.00498	0.0261754	-4.92667	2.83398e-06	2.34935e-05	4.35667
79949	79949	4750	-1.6426	3.03893	-4.92239	2.88561e-06	2.38713e-05	4.10021
6017	6017	2236	1.61025	-3.24702	4.91721	2.94937e-06	2.43135e-05	4.34455
120071	120071	3512	-2.30836	2.47746	-4.91633	2.96029e-06	2.43779e-05	4.23098
28453	28453	352	1.719	-1.55017	4.91608	2.96344e-06	2.43954e-05	4.32873
28452	28452	353	1.86133	4.2993	4.91345	2.99652e-06	2.46333e-05	3.95234
5968	5968	806	-4.15967	-0.963552	-4.90837	3.06126e-06	2.50694e-05	4.28415
4148	4148	2583	-1.68046	-1.11602	-4.90732	3.07482e-06	2.51717e-05	4.30601
102724957	102724957	1144	1.502	-3.34534	4.90606	3.09117e-06	2.52967e-05	4.30684
26762	26762	3255	1.78496	1.35421	4.90559	3.0974e-06	2.53302e-05	4.10616
6572	6572	2420	1.61594	-3.16892	4.90422	3.11531e-06	2.54501e-05	4.2916
5368	5368	1482	1.65021	-0.459861	4.90182	3.14688e-06	2.56193e-05	4.2632
28412	28412	350	1.84624	2.67364	4.89944	3.17858e-06	2.58417e-05	4.02371
2357	2357	1371	-1.9602	1.25737	-4.89446	3.24583e-06	2.63339e-05	4.23443
28411	28411	359	1.84402	0.778923	4.89312	3.26423e-06	2.64468e-05	4.17853
206338	206338	8982	1.51022	-2.255	4.8817	3.4246e-06	2.76417e-05	4.19838
727677	727677	1932	-2.08553	-0.787815	-4.88109	3.43344e-06	2.77036e-05	4.19989
286467	286467	2928	-1.92496	-0.83175	-4.88038	3.44358e-06	2.77759e-05	4.19449
28810	28810	354	1.92052	1.57725	4.87807	3.4772e-06	2.79801e-05	4.03899
28903	28903	351	1.89261	1.89362	4.87692	3.49398e-06	2.8096e-05	3.99896
100271702	100271702	2352	1.63443	-1.36335	4.87592	3.50865e-06	2.81947e-05	4.16455
441509	441509	2158	1.62409	-1.67152	4.87467	3.52713e-06	2.8324e-05	4.16221
503639	503639	2398	-2.23304	-1.24674	-4.87333	3.54704e-06	2.84451e-05	4.17032
11254	11254	4563	-2.65874	0.700751	-4.87323	3.54853e-06	2.84473e-05	4.08612
1496	1496	5123	1.93365	-1.49791	4.86932	3.60719e-06	2.88587e-05	4.15808
388021	388021	6150	1.77503	-1.31953	4.86631	3.65301e-06	2.91758e-05	4.14625
3043	3043	626	1.69336	3.54654	4.86581	3.66057e-06	2.92164e-05	3.93877
28877	28877	357	1.74863	1.58074	4.86253	3.71123e-06	2.95408e-05	3.97525
150538	150538	3316	1.91114	2.6459	4.85578	3.8176e-06	3.03158e-05	3.74642
100505994	100505994	1009	-2.27924	-2.03912	-4.85521	3.82673e-06	3.03686e-05	4.10191
100507351	100507351	4232	2.09344	0.0749878	4.85396	3.84678e-06	3.04757e-05	4.01288
1944	1944	1782	-1.53708	3.73442	-4.85185	3.88093e-06	3.0705e-05	3.80673
6833	6833	5019	1.61565	-1.06881	4.8471	3.95886e-06	3.12482e-05	4.04758
8817	8817	1982	-1.52263	-1.62115	-4.84262	4.03363e-06	3.16899e-05	4.0504
7447	7447	2005	-1.51133	2.5875	-4.84246	4.03635e-06	3.17007e-05	3.85976
57526	57526	9756	1.56088	0.7499	4.83175	4.22094e-06	3.30076e-05	3.91197
2891	2891	5871	1.54256	-3.71499	4.82424	4.35534e-06	3.389e-05	3.97887
5101	5101	12544	1.8171	-0.732915	4.81822	4.46596e-06	3.46137e-05	3.94401
127534	127534	3174	-2.19209	-0.121891	-4.81078	4.60648e-06	3.55859e-05	3.90379
28896	28896	351	1.93562	3.00793	4.80761	4.66771e-06	3.59882e-05	3.61357
100506621	100506621	5176	1.57136	1.36177	4.80585	4.70197e-06	3.62168e-05	3.79199
731220	731220	3274	-1.51865	-2.48536	-4.80379	4.74232e-06	3.65157e-05	3.89746
6425	6425	1883	2.30466	-0.988318	4.8036	4.7462e-06	3.65337e-05	3.90106
28518	28518	347	1.79547	-2.39792	4.80226	4.7727e-06	3.66898e-05	3.8956
101928766	101928766	5271	-1.62251	-0.837357	-4.79643	4.88976e-06	3.75041e-05	3.86947
84631	84631	5022	1.57257	-2.16552	4.79089	5.00344e-06	3.82889e-05	3.85431
23460	23460	6384	2.14826	1.98518	4.78955	5.03141e-06	3.84779e-05	3.73311
9119	9119	2125	-2.10248	-2.96293	-4.78703	5.08435e-06	3.87696e-05	3.83123
341359	341359	3478	1.82753	-2.24242	4.78438	5.1406e-06	3.91479e-05	3.82577
84951	84951	4151	-1.95049	4.08859	-4.7831	5.1679e-06	3.93051e-05	3.44264
1114	1114	2652	2.28249	1.12239	4.78051	5.22384e-06	3.97177e-05	3.71269
64805	64805	2398	1.58275	-1.10747	4.77605	5.32116e-06	4.03925e-05	3.79173
28905	28905	357	1.50996	-2.96011	4.77336	5.38087e-06	4.07802e-05	3.77079
389643	389643	5581	1.77477	1.48189	4.77191	5.4133e-06	4.09864e-05	3.67465
84570	84570	10311	1.51091	-1.97702	4.77015	5.45295e-06	4.12601e-05	3.7715
28393	28393	353	1.717	1.2912	4.76917	5.47505e-06	4.14008e-05	3.60178
389602	389602	2536	-2.28636	2.00862	-4.76804	5.50072e-06	4.15549e-05	3.66416
1825	1825	7699	-2.66478	0.242004	-4.76394	5.59495e-06	4.21857e-05	3.70601
53904	53904	9037	1.57311	-1.25848	4.75833	5.72634e-06	4.31075e-05	3.69705
547	547	9699	1.98135	-0.118512	4.75542	5.79544e-06	4.35581e-05	3.69269
3543	3543	1068	1.66584	-0.545986	4.75491	5.80766e-06	4.36307e-05	3.68578
118427	118427	4611	1.68248	-2.99013	4.75267	5.86189e-06	4.40015e-05	3.70094
3800	3800	7296	1.68679	1.04329	4.75069	5.90984e-06	4.42628e-05	3.61089
148823	148823	7069	1.51908	-0.580658	4.74379	6.0807e-06	4.53983e-05	3.65251
27121	27121	2289	-2.14254	-2.51684	-4.7436	6.08565e-06	4.54209e-05	3.66489
57575	57575	10059	1.73791	-1.70282	4.73636	6.27009e-06	4.66793e-05	3.64022
80078	80078	3885	-1.75819	-3.34016	-4.73366	6.34025e-06	4.70828e-05	3.61846
28914	28914	345	1.83484	4.58439	4.72766	6.499e-06	4.81253e-05	3.1854
100996259	100996259	1759	1.50124	-2.98037	4.72457	6.5823e-06	4.86504e-05	3.57448
28883	28883	359	1.94944	3.77557	4.72297	6.62561e-06	4.89399e-05	3.24136
101927318	101927318	994	-1.71467	-3.65944	-4.72135	6.67012e-06	4.92062e-05	3.57174
100288524	100288524	1270	1.55183	-3.35435	4.71907	6.73282e-06	4.9511e-05	3.57738
127254	127254	9420	1.63851	-2.79155	4.71888	6.73803e-06	4.9511e-05	3.57243
54055	54055	1279	1.59755	-1.05202	4.71846	6.74972e-06	4.95771e-05	3.56907
23732	23732	3094	1.71488	-3.26886	4.71783	6.76729e-06	4.96907e-05	3.56496
101929423	101929423	3189	1.5417	-2.44085	4.71763	6.77283e-06	4.97159e-05	3.56942
3359	3359	2411	1.76041	-2.15112	4.71331	6.89442e-06	5.05141e-05	3.55306
10022	10022	718	3.16172	-0.708045	4.71053	6.97355e-06	5.10147e-05	3.47287
366	366	3021	-2.66403	0.267761	-4.70611	7.10126e-06	5.17867e-05	3.49629
148	148	29271	2.20202	0.527436	4.70614	7.10041e-06	5.17867e-05	3.50228
28475	28475	65	2.05672	1.36547	4.69913	7.30793e-06	5.30657e-05	3.32971
4151	4151	1497	1.59875	1.54235	4.69746	7.35793e-06	5.33959e-05	3.33013
4842	4842	12685	1.7819	-2.3143	4.69681	7.37778e-06	5.35235e-05	3.47407
5549	5549	5820	1.95903	3.02951	4.69199	7.52495e-06	5.44739e-05	3.32326
125113	125113	1735	1.71258	-1.94618	4.68903	7.61704e-06	5.5056e-05	3.46161
414763	414763	725	-1.64505	-3.69333	-4.68649	7.69666e-06	5.55295e-05	3.44244
28940	28940	351	1.96833	3.13413	4.68611	7.70861e-06	5.55987e-05	3.15669
222553	222553	5147	1.50388	-0.94958	4.68061	7.88413e-06	5.66222e-05	3.41462
28941	28941	351	1.79945	3.33861	4.67881	7.94269e-06	5.69733e-05	3.07838
725	725	2578	-1.90452	2.41313	-4.67778	7.97609e-06	5.71955e-05	3.20306
5967	5967	808	-5.15786	2.54475	-4.67129	8.19085e-06	5.85575e-05	3.30594
84985	84985	6588	-2.08008	-1.05022	-4.66571	8.37983e-06	5.97094e-05	3.36282
1129	1129	6427	2.4775	-1.87218	4.66437	8.42563e-06	5.99996e-05	3.35172
846	846	7653	1.622	-1.90265	4.66329	8.46298e-06	6.01746e-05	3.36199
1008	1008	3561	1.54746	-3.53597	4.66266	8.48463e-06	6.03104e-05	3.35088
728747	728747	3517	1.5644	-1.08949	4.6498	8.94218e-06	6.31063e-05	3.24951
10265	10265	2756	-2.11804	-2.81383	-4.64597	9.0826e-06	6.40016e-05	3.29364
28876	28876	345	1.77939	3.44786	4.64396	9.15758e-06	6.44721e-05	2.95849
222546	222546	3507	1.85675	-1.72909	4.64053	9.28645e-06	6.52431e-05	3.26477
2172	2172	1087	-2.79813	-0.282075	-4.63995	9.30844e-06	6.53781e-05	3.25976
163223	163223	3822	1.57389	-1.85047	4.63528	9.48712e-06	6.64944e-05	3.24877
400706	400706	3226	-2.10564	-2.26552	-4.63269	9.58734e-06	6.71171e-05	3.23755
57822	57822	3552	-1.8226	0.0196464	-4.62792	9.77524e-06	6.82906e-05	3.20156
284749	284749	3592	1.73837	-0.942533	4.6229	9.97682e-06	6.94725e-05	3.19676
115584	115584	3853	1.84295	-1.16567	4.61656	1.0237e-05	7.10743e-05	3.17771
28891	28891	351	1.9098	-0.494485	4.61524	1.0292e-05	7.13515e-05	3.1321
339751	339751	2538	-1.67676	-1.04226	-4.61397	1.03453e-05	7.16288e-05	3.16433
64344	64344	6397	1.53438	1.23074	4.61102	1.04697e-05	7.23068e-05	3.0703
127294	127294	5800	-1.74587	2.77857	-4.6052	1.072e-05	7.38062e-05	2.89456
3642	3642	2829	2.19659	0.12321	4.60336	1.08001e-05	7.41977e-05	3.1057
3577	3577	2486	-1.75297	-1.3224	-4.60139	1.08866e-05	7.47486e-05	3.10573
90853	90853	4110	-1.62215	0.424142	-4.59412	1.12121e-05	7.67599e-05	3.07641
221833	221833	4907	-1.95193	-3.02982	-4.5926	1.12812e-05	7.71207e-05	3.0856
55554	55554	2856	1.57365	0.0970015	4.59252	1.12848e-05	7.71228e-05	2.99397
83998	83998	2262	-2.3207	4.82569	-4.5911	1.135e-05	7.74747e-05	2.61211
54658	54658	2357	2.02089	-0.579562	4.58665	1.15561e-05	7.86353e-05	2.99445
342977	342977	1688	-1.7892	-1.60003	-4.583	1.17281e-05	7.96452e-05	3.05555
4884	4884	5437	2.57767	-0.397535	4.58189	1.17806e-05	7.98867e-05	3.04275
2827	2827	2115	-1.51251	-1.58993	-4.58066	1.18393e-05	8.02151e-05	3.04532
115019	115019	4840	-1.79342	-3.00313	-4.57805	1.19652e-05	8.09287e-05	3.02481
2775	2775	8295	1.56619	2.18402	4.57786	1.19739e-05	8.09644e-05	2.88166
2139	2139	2971	1.53373	1.77639	4.5769	1.20207e-05	8.1211e-05	2.76126
728192	728192	914	-2.14235	-2.53187	-4.57471	1.21273e-05	8.18612e-05	3.01585
4322	4322	2719	-2.12527	-2.35162	-4.57223	1.22495e-05	8.25443e-05	3.00437
196051	196051	2134	-1.76248	-1.06107	-4.56567	1.25781e-05	8.43245e-05	2.98237
28923	28923	360	2.06556	2.17715	4.56248	1.27406e-05	8.53412e-05	2.74707
55530	55530	6425	1.50139	-2.11645	4.55783	1.29816e-05	8.66931e-05	2.96211
28416	28416	353	1.83102	0.719967	4.55582	1.30872e-05	8.72911e-05	2.86626
84848	84848	786	-1.58471	-1.41164	-4.55402	1.31826e-05	8.77786e-05	2.9442
3426	3426	2535	-1.60141	3.42468	-4.55218	1.32806e-05	8.83315e-05	2.6813
102724661	102724661	677	1.61642	-1.82544	4.54958	1.342e-05	8.90827e-05	2.90635
283487	283487	6322	-1.52049	0.988177	-4.54329	1.37643e-05	9.11883e-05	2.86997
8744	8744	1688	-1.86771	0.330248	-4.54201	1.38353e-05	9.15562e-05	2.87063
28939	28939	351	1.96199	1.02174	4.5354	1.42075e-05	9.37301e-05	2.74436
285423	285423	2997	1.61251	-1.60206	4.53378	1.43e-05	9.4287e-05	2.79281
26777	26777	138	-1.93947	0.0674937	-4.52615	1.4745e-05	9.68691e-05	2.78311
9271	9271	3980	-2.54033	-1.55422	-4.52517	1.48032e-05	9.72243e-05	2.83793
100216479	100216479	2858	1.50494	-0.589379	4.52297	1.49339e-05	9.80557e-05	2.77479
347730	347730	2212	1.92184	-1.27633	4.51921	1.51607e-05	9.94062e-05	2.81512
28874	28874	348	1.86199	4.23838	4.5191	1.51678e-05	9.94256e-05	2.42131
28409	28409	359	1.86291	1.81779	4.51761	1.52584e-05	9.99912e-05	2.61605
28815	28815	354	1.76871	4.70417	4.5166	1.53202e-05	0.000100326	2.38084
28417	28417	354	1.61502	-2.16499	4.51594	1.53611e-05	0.000100525	2.78166
64106	64106	1311	-1.65446	-2.97811	-4.51392	1.54856e-05	0.000101283	2.78723
28921	28921	360	1.93556	3.85319	4.51274	1.5559e-05	0.000101707	2.46193
100423062	100423062	1059	1.62839	3.44153	4.50828	1.5839e-05	0.000103279	2.37287
100506243	100506243	692	1.61495	-0.497591	4.50802	1.58554e-05	0.000103358	2.75235
2637	2637	1800	-1.57972	-3.72216	-4.50762	1.58809e-05	0.000103467	2.76081
59283	59283	8751	-1.67656	-1.5042	-4.50454	1.60779e-05	0.000104577	2.75324
3872	3872	1574	-3.36974	1.43739	-4.50199	1.62427e-05	0.000105562	2.72337
28424	28424	353	1.68633	3.97243	4.50104	1.63042e-05	0.000105874	2.34489
2922	2922	1249	-1.84794	-3.40465	-4.49956	1.64013e-05	0.0001063	2.72889
28937	28937	351	1.89341	2.9441	4.49586	1.66456e-05	0.000107506	2.43054
4488	4488	2208	-2.6004	0.579576	-4.49474	1.67201e-05	0.000107832	2.70521
286234	286234	4447	1.51381	-3.2225	4.49478	1.67175e-05	0.000107832	2.72684
85409	85409	2362	-1.97977	2.2785	-4.49122	1.69569e-05	0.00010921	2.64413
136306	136306	2030	1.83746	-0.929138	4.48484	1.73942e-05	0.000111783	2.64401
5350	5350	1714	1.84308	0.992381	4.47898	1.7805e-05	0.000114205	2.55616
642477	642477	5222	-2.15853	-0.776524	-4.47709	1.79396e-05	0.000114974	2.64707
100422943	100422943	73	-1.53941	-2.06902	-4.46811	1.85932e-05	0.000118744	2.61956
28400	28400	353	1.71915	1.69181	4.4505	1.99405e-05	0.00012656	2.35261
80164	80164	4518	-1.98295	0.394376	-4.44691	2.02265e-05	0.0001281	2.5305
11247	11247	1804	-1.6452	-1.58761	-4.44553	2.03377e-05	0.000128769	2.53268
28432	28432	353	1.6006	-0.611776	4.4448	2.03965e-05	0.000129014	2.50267
1672	1672	463	1.6198	2.03817	4.44334	2.05157e-05	0.000129687	2.30519
28885	28885	360	1.88643	0.650395	4.44041	2.07553e-05	0.000131026	2.41642
6280	6280	577	-2.22557	3.05806	-4.44008	2.07821e-05	0.00013116	2.44043
83539	83539	10600	1.72839	-2.09157	4.42785	2.18132e-05	0.000136971	2.475
3579	3579	2940	-1.69652	-0.574181	-4.42677	2.19067e-05	0.000137483	2.45814
6913	6913	4334	-1.5283	-1.75616	-4.41592	2.28671e-05	0.000142602	2.4259
55600	55600	1182	1.95856	5.24573	4.41598	2.28616e-05	0.000142602	1.94246
91608	91608	3194	-1.68736	-0.273537	-4.41244	2.31832e-05	0.00014442	2.40601
28420	28420	350	1.61994	2.22354	4.404	2.39687e-05	0.000148568	2.12835
28942	28942	345	1.65478	1.45812	4.40078	2.42742e-05	0.000150304	2.20181
7432	7432	4459	2.21033	0.70589	4.39993	2.43559e-05	0.000150652	2.30403
6865	6865	2416	2.09795	0.172682	4.38897	2.54299e-05	0.000156515	2.28853
57379	57379	2836	1.76089	-3.22409	4.38536	2.57936e-05	0.000158463	2.31739
6530	6530	6970	1.56699	-3.15837	4.38385	2.59473e-05	0.000159325	2.31377
6442	6442	1463	1.7407	0.791371	4.3794	2.64057e-05	0.000161719	2.25101
1360	1360	1816	2.11613	-2.80671	4.37262	2.71177e-05	0.000165692	2.2702
27290	27290	368	-2.36183	4.14224	-4.37032	2.73635e-05	0.000166978	1.81234
5396	5396	4287	-1.54287	1.47833	-4.35672	2.88622e-05	0.000174901	2.11232
28906	28906	342	1.97315	0.915757	4.35475	2.90864e-05	0.000176057	2.07474
170572	170572	1699	1.80946	-2.92686	4.35328	2.9254e-05	0.000176821	2.20557
1607	1607	9176	1.65003	-2.10936	4.352	2.94009e-05	0.000177664	2.19643
4586	4586	17448	-2.37924	0.825943	-4.35106	2.95091e-05	0.000178226	2.01732
28785	28785	364	1.98373	0.148699	4.34839	2.98195e-05	0.000179824	2.12921
401491	401491	887	1.53521	-2.32806	4.34161	3.06204e-05	0.00018409	2.14991
28894	28894	351	1.8213	-0.235801	4.34092	3.0703e-05	0.000184445	2.11713
28434	28434	353	1.72805	4.65642	4.33465	3.14646e-05	0.000188492	1.67656
28450	28450	353	1.83171	3.39823	4.33259	3.17183e-05	0.000189723	1.77642
28943	28943	351	1.73946	2.80575	4.32408	3.27882e-05	0.00019528	1.78775
53820	53820	2313	-1.69689	-1.6297	-4.32236	3.30096e-05	0.0001964	2.08947
222865	222865	3065	1.58151	-1.71979	4.32168	3.30961e-05	0.000196766	2.08293
28415	28415	365	1.5057	-2.08494	4.31996	3.33193e-05	0.000197994	2.057
8715	8715	6319	1.66178	-1.64349	4.31748	3.3643e-05	0.000199615	2.06117
2215	2215	2741	-1.90268	1.60793	-4.3141	3.4088e-05	0.000201954	2.0089
28821	28821	356	1.8127	0.897224	4.31238	3.43171e-05	0.000203104	1.95791
3493	3493	1061	1.88558	9.11582	4.31063	3.45521e-05	0.00020429	1.58122
9227	9227	5325	1.64343	-2.12064	4.31026	3.46009e-05	0.000204527	2.04425
339778	339778	1198	-1.67403	-0.178611	-4.31012	3.46201e-05	0.000204589	2.03355
28448	28448	359	1.75537	3.53273	4.30944	3.47122e-05	0.00020504	1.66533
93010	93010	3725	1.56229	4.28178	4.30867	3.48159e-05	0.000205437	1.55175
11141	11141	3331	1.63219	-2.83939	4.30491	3.53295e-05	0.000208207	2.02247
102725101	102725101	1653	1.58775	-0.185151	4.30062	3.59223e-05	0.000211331	1.96453
28822	28822	347	1.69328	3.46566	4.29815	3.62694e-05	0.00021317	1.67065
28902	28902	351	1.8067	1.81823	4.295	3.67153e-05	0.000215406	1.76383
28826	28826	347	1.84594	1.55349	4.29335	3.69506e-05	0.00021669	1.82826
28234	28234	3014	-2.66254	-0.771744	-4.28424	3.8279e-05	0.000223634	1.94091
4680	4680	2703	-1.562	8.24759	-4.28254	3.85323e-05	0.000224946	1.44607
28391	28391	356	1.74355	2.82148	4.2807	3.88081e-05	0.000226389	1.63216
126961	126961	507	-1.70314	-0.64483	-4.27608	3.95081e-05	0.00022979	1.88225
101929839	101929839	2247	-1.82057	-1.76232	-4.27344	3.99144e-05	0.000231843	1.90703
5317	5317	5447	-1.94327	0.579651	-4.27064	4.03496e-05	0.000233819	1.87471
10874	10874	1322	-1.63953	-0.218882	-4.26359	4.14633e-05	0.000239705	1.86341
28870	28870	342	2.00774	0.27554	4.25431	4.29756e-05	0.000247517	1.78003
652995	652995	2314	-2.26569	1.01646	-4.24637	4.43116e-05	0.000254156	1.68602
28775	28775	351	2.15189	2.53434	4.24474	4.45918e-05	0.000255701	1.56757
5284	5284	4317	2.23119	10.7284	4.24363	4.47815e-05	0.000256539	1.36906
9464	9464	2368	2.25585	1.15513	4.23161	4.69024e-05	0.000266939	1.72742
115350	115350	5341	1.8912	0.0567877	4.22987	4.72171e-05	0.000268276	1.68111
56776	56776	8041	1.9975	-0.899463	4.22998	4.71971e-05	0.000268276	1.69725
285220	285220	7406	1.70911	-3.20908	4.22389	4.83142e-05	0.000273456	1.72039
225689	225689	3068	-1.74173	1.9246	-4.22135	4.87872e-05	0.000275727	1.59499
3855	3855	2593	-1.94112	0.955742	-4.21983	4.90736e-05	0.000276758	1.65811
388255	388255	945	1.63681	0.904919	4.21714	4.95829e-05	0.000279363	1.58216
28933	28933	351	1.76836	2.83503	4.21646	4.97116e-05	0.000279847	1.3807
255275	255275	2452	-2.03099	-0.616614	-4.20847	5.12587e-05	0.000287295	1.67924
28414	28414	353	1.70423	1.0985	4.19847	5.32579e-05	0.000297439	1.52152
5662	5662	4789	1.77108	1.61072	4.19432	5.41109e-05	0.000301276	1.48061
28907	28907	345	1.81056	-0.950828	4.18814	5.54027e-05	0.000307019	1.58345
9153	9153	2670	2.07186	2.10062	4.18549	5.59655e-05	0.000309193	1.24083
28904	28904	351	1.69595	2.28213	4.18355	5.6382e-05	0.000311297	1.3436
5649	5649	11571	1.70224	1.07848	4.18051	5.70396e-05	0.000314612	1.48256
345630	345630	1058	1.5464	-1.45055	4.17551	5.81384e-05	0.000319849	1.56022
28392	28392	350	1.5821	4.2421	4.17215	5.88874e-05	0.00032299	1.09849
28481	28481	55	1.67698	0.135692	4.16505	6.05016e-05	0.000330909	1.43815
9027	9027	1073	2.01755	-1.92364	4.16226	6.11459e-05	0.00033398	1.51696
28426	28426	355	1.84587	1.63356	4.15506	6.28423e-05	0.0003419	1.30992
57188	57188	7478	1.86877	1.69465	4.13977	6.65964e-05	0.00035934	1.37213
8941	8941	2528	1.50344	-1.36378	4.13967	6.66218e-05	0.000359395	1.4268
28442	28442	353	1.58566	5.14067	4.13871	6.68656e-05	0.000360216	0.944371
28443	28443	359	1.55364	0.264781	4.13365	6.81587e-05	0.000366345	1.3342
28457	28457	358	1.79314	2.88174	4.13186	6.86241e-05	0.000368511	1.08007
101927412	101927412	706	1.61392	-2.76005	4.13178	6.86429e-05	0.000368528	1.41624
28428	28428	353	1.63849	0.422479	4.12963	6.92048e-05	0.000371122	1.30282
146713	146713	4291	1.55633	-0.572781	4.12081	7.15518e-05	0.000382144	1.36207
4070	4070	2072	-2.19142	2.1546	-4.11691	7.26146e-05	0.000386944	1.24765
100506465	100506465	2222	-2.09577	-2.99751	-4.11102	7.42461e-05	0.000394568	1.32152
392364	392364	1014	1.53195	-2.50529	4.10263	7.66341e-05	0.000404978	1.30246
28439	28439	353	1.73056	3.84846	4.09562	7.86827e-05	0.000414041	0.870664
7137	7137	843	-1.78331	-2.38641	-4.09456	7.89987e-05	0.000415102	1.2671
26050	26050	5976	1.66251	-1.92384	4.09376	7.92358e-05	0.000416208	1.2738
728464	728464	1101	1.51076	-1.25579	4.09276	7.95365e-05	0.000417416	1.26864
220082	220082	1761	-1.77812	-2.95817	-4.0893	8.05786e-05	0.00042204	1.24887
28421	28421	353	1.51834	-1.05172	4.08907	8.06471e-05	0.000422305	1.23598
22854	22854	7542	1.58813	-2.72518	4.08899	8.06706e-05	0.000422334	1.26186
3853	3853	2450	-2.33944	-2.03467	-4.08562	8.1701e-05	0.00042716	1.24144
124	124	1500	2.07414	0.918135	4.07294	8.56829e-05	0.000444725	1.0998
126393	126393	1460	1.68058	2.64724	4.06801	8.72812e-05	0.000452026	0.986587
342035	342035	5105	1.75456	0.815295	4.06276	8.90132e-05	0.000460087	1.00381
25834	25834	6690	1.51571	-2.92566	4.06043	8.9793e-05	0.000463711	1.16078
1674	1674	2248	2.07544	5.2337	4.0572	9.08865e-05	0.00046864	0.64187
5179	5179	1414	1.58739	-4.03191	4.05548	9.14724e-05	0.000470647	1.1275
57565	57565	5149	1.52007	-1.23695	4.04792	9.40957e-05	0.00048255	1.11159
28797	28797	347	1.76784	3.76717	4.04648	9.46022e-05	0.000484726	0.723519
387695	387695	862	1.61321	6.17555	4.04104	9.65439e-05	0.000493281	0.55538
3990	3990	2277	1.75723	0.621284	4.03396	9.91269e-05	0.000505275	0.958055
3002	3002	946	-1.57909	1.24214	-4.02926	0.000100877	0.000512201	1.00801
28912	28912	348	1.60324	5.71801	4.0166	0.000105742	0.000533916	0.490111
400958	400958	3029	1.56237	-2.7581	4.01221	0.000107482	0.000541079	0.998393
8857	8857	12832	1.76877	9.36145	4.00753	0.000109365	0.000549386	0.498673
28803	28803	347	2.03106	2.25131	4.00215	0.000111569	0.000559269	0.77392
3934	3934	822	-1.83631	6.7195	-3.99575	0.000114244	0.000570615	0.388137
22943	22943	1805	-1.59897	-1.53607	-3.99441	0.000114814	0.000572615	0.937332
60675	60675	1613	-1.52832	-2.56532	-3.99355	0.000115181	0.000573956	0.912087
2562	2562	7566	1.55461	-0.544576	3.98789	0.000117619	0.000584501	0.887575
6279	6279	584	-1.72069	1.17183	-3.98471	0.000119007	0.000590405	0.856662
5650	5650	2135	-2.40167	-2.64673	-3.97018	0.000125567	0.000619173	0.836609
7020	7020	4584	-1.60814	0.102822	-3.96919	0.000126029	0.00062093	0.83373
389058	389058	3097	-2.05904	0.981704	-3.95855	0.000131068	0.000643473	0.783671
28783	28783	369	1.71241	-1.79463	3.95555	0.000132519	0.00064911	0.781974
29986	29986	1418	1.84707	-0.236898	3.95389	0.000133335	0.0006527	0.733265
401492	401492	2328	-1.59456	-1.81165	-3.95213	0.000134196	0.000656235	0.788228
56923	56923	2106	-1.65797	-3.5681	-3.94986	0.000135325	0.000661343	0.776816
28922	28922	363	1.77117	-0.544693	3.94663	0.000136939	0.000667845	0.725094
3854	3854	2282	-2.73653	0.0274063	-3.94356	0.000138493	0.000674309	0.745478
9058	9058	3124	1.655	1.75544	3.94313	0.00013871	0.00067509	0.415906
6372	6372	1659	-1.84333	0.216015	-3.94226	0.000139153	0.000676963	0.724725
92293	92293	4995	1.76501	-0.529187	3.94216	0.000139206	0.000677084	0.7454
28444	28444	353	1.51878	4.16798	3.92951	0.000145816	0.000705163	0.257826
100379249	100379249	828	-1.62588	-4.18952	-3.92679	0.000147272	0.000711325	0.685391
1056	1056	2386	-1.83382	2.15157	-3.89573	0.000164964	0.000785838	0.373772
28882	28882	362	1.96909	1.73273	3.8913	0.000167643	0.000797469	0.421622
28445	28445	353	1.62893	2.18514	3.8887	0.00016924	0.000804093	0.310108
7425	7425	3186	-1.50789	-0.331238	-3.87356	0.000178808	0.000843268	0.510023
4009	4009	3947	1.64346	-1.97511	3.873	0.00017917	0.000844637	0.526198
102724760	102724760	562	1.50071	0.434785	3.87228	0.000179637	0.000846333	0.420932
28786	28786	371	1.67157	-2.63659	3.86797	0.000182466	0.000858462	0.495666
28893	28893	351	1.55842	4.23981	3.86634	0.000183551	0.000862363	0.0220575
5743	5743	4493	-1.53679	2.26978	-3.86411	0.000185039	0.000868835	0.319114
3352	3352	2835	-2.08693	0.335269	-3.86177	0.000186611	0.000875343	0.435247
28474	28474	353	1.80271	3.0232	3.85072	0.000194226	0.00090548	0.111192
9965	9965	2137	-1.76017	-2.95074	-3.84521	0.000198127	0.000921557	0.418011
43849	43849	2126	-1.86163	-0.671789	-3.84027	0.000201689	0.000935278	0.403638
8843	8843	2137	-1.89138	-0.308062	-3.83964	0.000202149	0.000937044	0.382777
84624	84624	6551	-1.78242	2.36657	-3.83717	0.000203955	0.000944489	0.338859
5055	5055	2166	-1.60889	-3.12729	-3.8308	0.000208693	0.000962836	0.370044
100507639	100507639	1025	-2.13198	-2.55183	-3.82566	0.000212595	0.000979118	0.361478
28446	28446	293	1.59709	-0.0899892	3.81546	0.000220532	0.00100936	0.26037
2128	2128	3195	-2.33151	-0.408671	-3.80357	0.000230145	0.00104585	0.26976
185	185	2571	1.93702	-0.725768	3.7989	0.000234026	0.00106103	0.273441
28823	28823	347	1.60571	4.37865	3.79489	0.000237406	0.00107352	-0.159604
4935	4935	1821	-1.84576	0.571486	-3.79454	0.000237707	0.00107463	0.175524
28784	28784	359	1.82237	2.52991	3.79301	0.000239012	0.00107908	0.0361676
3897	3897	5242	1.67088	2.48117	3.78813	0.000243218	0.00109429	0.02062
154064	154064	1402	-1.76151	-1.72161	-3.78746	0.000243806	0.00109657	0.241334
6340	6340	3499	1.88752	-0.763684	3.7794	0.000250919	0.00112316	0.158352
55350	55350	1763	-1.54798	-2.00008	-3.77124	0.000258335	0.00115046	0.172135
28388	28388	353	1.60752	3.66792	3.76761	0.000261692	0.00116365	-0.269495
169693	169693	4668	1.51747	0.352371	3.7574	0.000271372	0.00119997	0.0417889
5266	5266	554	-1.50169	4.03153	-3.75703	0.000271736	0.00120107	-0.349109
794	794	1469	1.99369	0.287786	3.75409	0.00027459	0.00121209	0.0979379
56001	56001	2401	-1.84371	-3.45545	-3.74936	0.000279237	0.00122961	0.108781
28772	28772	353	2.64928	1.23371	3.74448	0.000284117	0.00124877	-0.0432616
442038	442038	2106	-1.57808	-1.82434	-3.74304	0.000285569	0.00125422	0.0384867
28908	28908	363	1.57007	5.60715	3.74275	0.000285859	0.00125502	-0.44108
3500	3500	992	-1.57039	7.59901	-3.74245	0.000286165	0.0012559	-0.453404
10290	10290	12743	1.59329	2.53496	3.74246	0.000286155	0.0012559	-0.15017
2813	2813	3653	1.57267	0.359346	3.72108	0.000308639	0.00133712	-0.128517
28892	28892	351	1.55661	-0.90973	3.71785	0.000312187	0.00135125	-0.0169457
10332	10332	2499	1.72907	-1.6877	3.70895	0.000322133	0.00138742	-0.0185331
55867	55867	3860	-1.66064	-1.1771	-3.70208	0.000330025	0.00141572	-0.0411847
340146	340146	2403	-2.00888	-0.719169	-3.70019	0.000332226	0.00142387	-0.044995
28799	28799	347	1.52967	-0.056215	3.68939	0.00034508	0.00146908	-0.139328
284340	284340	853	-1.6915	-2.93113	-3.68829	0.000346417	0.00147371	-0.0857534
28778	28778	353	1.64118	2.61425	3.6845	0.00035105	0.0014918	-0.358589
28781	28781	369	2.02019	1.00014	3.67644	0.000361117	0.00152935	-0.243797
28780	28780	369	1.52988	-1.89992	3.67171	0.000367143	0.00154941	-0.151138
2001	2001	2575	-1.89647	-2.74651	-3.6689	0.000370767	0.00156348	-0.163616
1356	1356	5527	1.90826	2.87294	3.65984	0.000382695	0.00160374	-0.355423
5267	5267	2009	-1.98295	-1.59695	-3.65975	0.000382823	0.00160399	-0.187924
389812	389812	927	2.22055	0.244637	3.65949	0.00038317	0.00160479	-0.21266
333932	333932	507	-1.5366	-0.122869	-3.65309	0.000391819	0.00163558	-0.294798
27344	27344	1057	2.06768	0.897253	3.64417	0.00040419	0.00168038	-0.334478
28834	28834	320	1.59808	1.68196	3.64214	0.000407057	0.00169	-0.382702
6564	6564	3127	1.72024	1.56941	3.63896	0.000411591	0.00170574	-0.444582
6703	6703	682	-1.53514	-3.88465	-3.60771	0.000458707	0.00187303	-0.360631
28809	28809	348	1.52665	3.42851	3.60297	0.000466285	0.00189973	-0.773523
26579	26579	2494	-1.50746	2.65372	-3.59464	0.00047988	0.00194634	-0.706842
8076	8076	3003	1.6139	1.25753	3.59104	0.000485883	0.00196629	-0.474414
6999	6999	1703	-1.65392	1.12945	-3.57118	0.000520238	0.00207787	-0.495874
28385	28385	365	1.61445	2.16665	3.56454	0.000532233	0.00211682	-0.722356
7036	7036	4089	-1.73102	1.82313	-3.55847	0.000543427	0.00215262	-0.604089
5645	5645	882	-2.19085	-0.840595	-3.55494	0.000550027	0.00217331	-0.519255
26353	26353	2002	1.6468	1.40964	3.54864	0.000562008	0.00221285	-0.652672
25884	25884	2770	-1.91372	0.144488	-3.54703	0.00056511	0.00222284	-0.555464
1380	1380	4245	1.7767	1.32555	3.53118	0.000596527	0.0023274	-0.783
6755	6755	2741	-1.69574	-1.62239	-3.53059	0.000597725	0.00233052	-0.585066
7031	7031	492	-1.58899	4.42599	-3.52986	0.000599213	0.00233517	-1.13996
8988	8988	784	1.53055	-1.68781	3.52653	0.000606044	0.00235673	-0.602254
28473	28473	353	1.60062	2.60368	3.52188	0.000615714	0.00238685	-0.975646
3502	3502	1348	-1.52545	5.08401	-3.51116	0.000638553	0.00246607	-1.11554
54959	54959	1356	-1.52632	-1.58892	-3.50948	0.000642217	0.00247738	-0.653953
64849	64849	4235	-1.56303	0.248863	-3.49903	0.000665354	0.00254912	-0.689956
80339	80339	2805	-1.63185	-0.443523	-3.49523	0.000673968	0.00257584	-0.705665
54988	54988	2461	1.63869	-0.433982	3.4947	0.000675184	0.00258008	-0.695178
101928607	101928607	875	-1.77574	-0.88901	-3.49389	0.00067703	0.00258597	-0.701718
79136	79136	792	-1.52136	-1.90094	-3.491	0.000683682	0.00260748	-0.718685
10643	10643	4551	-1.75421	-0.549388	-3.46642	0.000742777	0.00280205	-0.811197
339390	339390	1360	1.54875	-0.941794	3.45552	0.000770499	0.00289274	-0.810912
25758	25758	12307	-1.75609	-0.343157	-3.45189	0.000779947	0.00292359	-0.876813
26154	26154	9982	-1.61321	-1.56296	-3.43401	0.00082807	0.00308093	-0.886322
768	768	1663	-2.42908	1.52346	-3.41192	0.000891383	0.0032772	-1.01954
5655	5655	3450	-2.27629	1.02293	-3.36323	0.00104732	0.00375844	-1.16098
8115	8115	1620	1.81201	-1.06217	3.36263	0.00104942	0.00376433	-1.10973
405753	405753	1441	-2.31887	1.68678	-3.36183	0.00105218	0.00377367	-1.26295
83417	83417	3459	1.50929	-2.16189	3.36067	0.00105619	0.00378519	-1.09505
5502	5502	1938	1.70883	-0.377168	3.34058	0.00112828	0.00400759	-1.16195
28396	28396	356	1.51643	2.26559	3.32898	0.001172	0.00413424	-1.54618
199786	199786	3700	1.53171	-0.188872	3.31376	0.00123172	0.0043146	-1.28931
387129	387129	1970	-2.30773	-1.74572	-3.31286	0.00123532	0.00432342	-1.24368
931	931	3594	1.69362	1.40011	3.31202	0.00123871	0.00433198	-1.4748
1543	1543	2685	1.52157	-2.66639	3.30913	0.00125043	0.00437104	-1.27206
1264	1264	2254	1.50746	4.57732	3.27619	0.00139156	0.00479124	-1.80708
28820	28820	353	1.5326	2.4065	3.27546	0.00139488	0.00480127	-1.58832
554202	554202	2148	-1.50011	-3.02619	-3.24142	0.00155663	0.00525827	-1.47301
5308	5308	4398	-1.66938	2.05743	-3.23134	0.00160775	0.00539759	-1.74061
28920	28920	360	1.85445	1.3738	3.22583	0.00163638	0.00547829	-1.64717
55655	55655	3669	1.56627	1.22345	3.21265	0.0017068	0.00568155	-1.8503
85407	85407	9499	-1.69744	3.6942	-3.18798	0.0018462	0.00607288	-1.89144
28464	28464	353	1.51587	-0.208651	3.15555	0.00204564	0.00662	-1.75854
2742	2742	4221	1.50487	-0.350949	3.15524	0.00204762	0.00662549	-1.80744
63950	63950	4166	-1.52225	-2.63732	-3.15224	0.00206709	0.00668021	-1.70762
25830	25830	3415	1.50154	-2.12629	3.1479	0.00209547	0.00675804	-1.71626
260429	260429	1815	-1.73727	-0.539077	-3.13932	0.00215279	0.00691172	-1.7617
404744	404744	6188	-1.73622	-2.19717	-3.11819	0.00230006	0.00729517	-1.83848
729993	729993	11081	1.70533	-0.0163616	3.11758	0.00230446	0.00730716	-1.86379
10232	10232	2581	-1.85752	3.08877	-3.09579	0.00246643	0.00773936	-2.1982
229	229	2426	-1.74876	3.86255	-3.06819	0.00268669	0.00830699	-2.34153
3227	3227	2037	-1.6725	-3.27441	-3.06253	0.00273414	0.00843487	-1.97362
9421	9421	1738	1.68782	-3.211	3.02778	0.00304225	0.00922291	-2.0814
251	251	2494	-1.50055	-0.535817	-3.00739	0.00323773	0.00972019	-2.19227
11197	11197	2240	-1.54748	-2.56799	-2.99319	0.00338068	0.0100852	-2.17225
11281	11281	6313	-1.70741	-1.95849	-2.8643	0.00497017	0.013897	-2.50056
84740	84740	6795	-1.64812	-0.833059	-2.86248	0.00499681	0.0139566	-2.52949
3026	3026	3150	-1.90027	-1.3476	-2.86233	0.00499913	0.0139598	-2.50565
283120	283120	2308	-2.26592	3.95267	-2.81727	0.00570359	0.0156055	-2.68071
1671	1671	468	-2.29653	-0.0381593	-2.75108	0.0069036	0.0183606	-2.83267
54905	54905	2347	-1.82506	2.32783	-2.72414	0.00745474	0.0195616	-3.05228
139728	139728	3178	1.51817	0.135633	2.71284	0.00769744	0.0201096	-2.90589
153571	153571	2116	-1.52519	-2.31492	-2.64546	0.00930046	0.0235179	-3.05141
1576	1576	2885	1.58508	0.928251	2.6168	0.0100695	0.0251604	-3.28
6289	6289	2331	-1.93591	-0.618941	-2.5568	0.011868	0.0288564	-3.27995
3249	3249	2670	-1.61749	0.514831	-2.51308	0.0133547	0.0318894	-3.37841
10562	10562	2919	-1.63861	7.46793	-2.46935	0.0150067	0.0351558	-4.10365
101928353	101928353	673	-1.628	-0.654682	-2.42374	0.0169219	0.0388649	-3.59648
58530	58530	402	-2.229	0.18035	-2.42321	0.0169453	0.0389147	-3.59942

## Sheet: Sheet2
Column1	GeneID	Length	logFC	AveExpr	t	P.Value	adj.P.Val	B												ENTREZ_GENE_ID	Name
266675	266675	3289	-4.95156	-3.07191	-16.3874	7.61553e-32	1.79612e-27	61.654												133121	ectonucleotide pyrophosphatase/phosphodiesterase 6(ENPP6)
766	766	1852	-4.66407	-2.79105	-14.5388	8.42848e-28	9.93929e-24	52.5669												2053	epoxide hydrolase 2(EPHX2)
92736	92736	2359	-5.99131	-0.997849	-14.2175	4.42183e-27	3.47629e-23	50.7983		Gene name	GeneID	Length	logFC	AveExpr	t	P.Value	adj.P.Val	B		2069	epiregulin(EREG)
6689	6689	3531	-3.60044	-3.33831	-13.245	7.11646e-25	4.19604e-21	45.9906		CST1	1469	760	6.1646	-0.0571178	9.12257	2.89587e-15	6.04416e-13	24.0689		342035	gliomedin(GLDN)
2118	2118	2764	4.2136	-3.8091	12.4048	6.13406e-23	2.89344e-19	41.4704		MMP7	4316	1119	5.70718	-1.12234	7.25833	4.99038e-11	1.86526e-09	14.7638		4118	mal, T-cell differentiation protein(MAL)
7472	7472	2907	5.31151	0.782854	12.2505	1.39882e-22	5.49854e-19	40.0681		WNT2	7472	2907	5.31151	0.782854	12.2505	1.39882e-22	5.49854e-19	40.0681		94233	opsin 4(OPN4)
4653	4653	2045	-4.98489	2.31004	-11.7227	2.36851e-21	7.98017e-18	37.3267		MMP1	4312	2055	5.24814	-2.34006	11.4906	8.25758e-21	2.43444e-17	36.679		10265	iroquois homeobox 5(IRX5)
4312	4312	2055	5.24814	-2.34006	11.4906	8.25758e-21	2.43444e-17	36.679		REG1A	5967	808	5.15786	-2.54475	4.67129	8.19085e-06	5.85575e-05	3.30594		94234	forkhead box Q1(FOXQ1)
54576	54576	2396	-2.88581	-1.33819	-11.3685	1.59431e-20	3.76017e-17	36.1006		MMP3	4314	1828	5.02016	-0.688672	9.22533	1.67026e-15	3.78779e-13	24.6989		253982	aspartate beta-hydroxylase domain containing 1(ASPHD1)
8110	8110	11410	-1.90285	-2.10549	-11.3816	1.48558e-20	3.76017e-17	36.1852		INHBA	3624	2175	4.92501	-1.13202	10.2033	8.61968e-18	5.21269e-15	29.6178		83998	regenerating family member 4(REG4)
9076	9076	3452	4.2262	-3.37271	11.3224	2.04414e-20	4.38282e-17	35.7748		ESM1	11082	2089	4.85103	0.418487	11.0158	1.06883e-19	1.1899e-16	33.7581		4129	monoamine oxidase B(MAOB)
1277	1277	5936	2.69391	-8.88835	11.2974	2.33871e-20	4.59654e-17	35.7627		REG3A	5068	1097	4.75289	-0.403361	5.50465	2.28225e-07	2.65549e-06	6.73588		337959	keratin associated protein 13-2(KRTAP13-2)
84281	84281	6026	-2.57648	-3.73474	-11.2725	2.67518e-20	4.85339e-17	35.6344		TCN1	6947	1567	4.56048	0.95604	7.13135	9.47668e-11	3.19297e-09	14.1437		57379	activation induced cytidine deaminase(AICDA)
388364	388364	1249	-4.98632	-2.17457	-11.2357	3.26181e-20	5.49498e-17	35.4323												286753	tumor suppressor candidate 5(TUSC5)
2981	2981	597	-4.77045	-2.24089	-11.2178	3.59295e-20	5.64931e-17	35.3302		Gene name	GeneID	Length	logFC	AveExpr	t	P.Value	adj.P.Val	B		79908	butyrophilin like 8(BTNL8)
192666	192666	1881	-4.82563	2.29913	-11.1511	5.14898e-20	7.20723e-17	34.4326		OTOP2	92736	2359	-5.99131	-0.997849	-14.2175	4.42183e-27	3.47629e-23	50.7983		100507098	ADAMTS9 antisense RNA 2(ADAMTS9-AS2)
5523	5523	7883	-1.51159	-3.56143	-11.1495	5.19495e-20	7.20723e-17	34.9815		AQP8	343	1359	-5.20224	-4.56813	-9.75172	9.86032e-17	3.47098e-14	27.5543		4137	microtubule associated protein tau(MAPT)
54443	54443	4844	2.33862	-4.20172	11.1344	5.63461e-20	7.38291e-17	34.9017		CA1	759	1511	-5.10372	-4.72945	-10.7088	5.61252e-19	4.56452e-16	32.6368		10290	SPEG complex locus(SPEG)
256691	256691	5548	-3.19073	-2.04872	-11.0815	7.49786e-20	9.30721e-17	34.5562		TMIGD1	388364	1249	-4.98632	-2.17457	-11.2357	3.26181e-20	5.49498e-17	35.4323		4147	matrilin 2(MATN2)
4306	4306	6371	-2.09242	-5.07723	-11.0298	9.91073e-20	1.16872e-16	34.3401		MYOC	4653	2045	-4.98489	2.31004	-11.7227	2.36851e-21	7.98017e-18	37.3267		4148	matrilin 3(MATN3)
54575	54575	2385	-2.73519	-3.10779	-11.0088	1.10993e-19	1.1899e-16	34.2345		BEST4	266675	3289	-4.95156	-3.07191	-16.3874	7.61553e-32	1.79612e-27	61.654		55350	vanin 3(VNN3)
11082	11082	2089	4.85103	0.418487	11.0158	1.06883e-19	1.1899e-16	33.7581		KRT24	192666	1881	-4.82563	2.29913	-11.1511	5.14898e-20	7.20723e-17	34.4326		284723	solute carrier family 25 member 34(SLC25A34)
8671	8671	8191	-3.46884	-4.80056	-10.9733	1.3443e-19	1.37849e-16	34.0425		GUCA2B	2981	597	-4.77045	-2.24089	-11.2178	3.59295e-20	5.64931e-17	35.3302		4151	myoglobin(MB)
25902	25902	5609	1.91578	-3.95614	10.9322	1.67915e-19	1.65011e-16	33.8262		CA7	766	1852	-4.66407	-2.79105	-14.5388	8.42848e-28	9.93929e-24	52.5669		55355	Holliday junction recognition protein(HJURP)
5570	5570	2814	-2.85524	-3.91128	-10.8563	2.52936e-19	2.3862e-16	33.4225		GCG	2641	1294	-4.47044	-1.26019	-9.51901	3.45152e-16	9.57696e-14	26.33		387129	neuropeptide S receptor 1(NPSR1)
286133	286133	4151	-3.27479	-3.19426	-10.7203	5.27368e-19	4.44213e-16	32.7002												340024	solute carrier family 6 member 19(SLC6A19)
1675	1675	1173	-2.78989	-4.73077	-10.7209	5.25626e-19	4.44213e-16	32.7047		Gene name	GeneID	Length	logFC	AveExpr	t	P.Value	adj.P.Val	B		79935	cyclin N-terminal domain containing 2(CNTD2)
759	759	1511	-5.10372	-4.72945	-10.7088	5.61252e-19	4.56452e-16	32.6368		BEST4	266675	3289	-4.95156	-3.07191	-16.3874	7.61553e-32	1.79612e-27	61.654		10309	cyclin O(CCNO)
5354	5354	3200	-4.12859	-0.642869	-10.5578	1.26939e-18	9.65763e-16	31.6904		CA7	766	1852	-4.66407	-2.79105	-14.5388	8.42848e-28	9.93929e-24	52.5669		2118	ETS variant 4(ETV4)
9340	9340	4657	-2.76953	-1.36141	-10.4954	1.7785e-18	1.30616e-15	31.4316		OTOP2	92736	2359	-5.99131	-0.997849	-14.2175	4.42183e-27	3.47629e-23	50.7983		284749	long intergenic non-protein coding RNA 494(LINC00494)
7804	7804	8014	2.38061	-3.07997	10.4904	1.82758e-18	1.30616e-15	31.4638		SPIB	6689	3531	-3.60044	-3.33831	-13.245	7.11646e-25	4.19604e-21	45.9906		90187	elastin microfibril interfacer 3(EMILIN3)
7123	7123	961	-2.65791	-3.35853	-10.404	2.9142e-18	2.02151e-15	30.9799		ETV4	2118	2764	4.2136	-3.8091	12.4048	6.13406e-23	2.89344e-19	41.4704		79949	pleckstrin homology domain containing S1(PLEKHS1)
9603	9603	3711	1.98557	-4.87269	10.3946	3.06586e-18	2.06595e-15	30.9616		WNT2	7472	2907	5.31151	0.782854	12.2505	1.39882e-22	5.49854e-19	40.0681		100507056	colon cancer associated transcript 1 (non-protein coding)(CCAT1)
5729	5729	3490	-2.38115	-1.95208	-10.3262	4.43897e-18	2.90814e-15	30.6075		MYOC	4653	2045	-4.98489	2.31004	-11.7227	2.36851e-21	7.98017e-18	37.3267		10317	beta-1,3-galactosyltransferase 5(B3GALT5)
80031	80031	7355	-2.0885	-3.27245	-10.291	5.36698e-18	3.42108e-15	30.4138		MMP1	4312	2055	5.24814	-2.34006	11.4906	8.25758e-21	2.43444e-17	36.679		2128	even-skipped homeobox 1(EVX1)
23657	23657	11845	2.36254	-2.65522	10.2614	6.29821e-18	3.90903e-15	30.2531		UGT1A8	54576	2396	-2.88581	-1.33819	-11.3685	1.59431e-20	3.76017e-17	36.1006		401492	long intergenic non-protein coding RNA 1235(LINC01235)
3624	3624	2175	4.92501	-1.13202	10.2033	8.61968e-18	5.21269e-15	29.6178		DPF3	8110	11410	-1.90285	-2.10549	-11.3816	1.48558e-20	3.76017e-17	36.1852		389206	BEN domain containing 4(BEND4)
80157	80157	3042	-3.56794	-2.16102	-10.1646	1.0626e-17	6.26538e-15	29.7523												100128164	four and a half LIM domains 1 pseudogene(LOC100128164)
28231	28231	3565	2.61511	-4.14012	10.1484	1.15962e-17	6.67063e-15	29.6666												401491	VLDLR antisense RNA 1(VLDLR-AS1)
80323	80323	4539	-1.69254	-4.00903	-10.1282	1.2932e-17	7.26196e-15	29.5412												2134	exostosin like glycosyltransferase 1(EXTL1)
51059	51059	8699	-3.09431	0.482132	-10.1108	1.42111e-17	7.79464e-15	29.3216												374877	chromosome 19 open reading frame 45(C19orf45)
23302	23302	9447	-2.3342	-3.30424	-10.0811	1.66827e-17	8.55351e-15	29.2997												84059	adhesion G protein-coupled receptor V1(ADGRV1)
5028	5028	3110	-2.15284	-2.85425	-10.0836	1.64558e-17	8.55351e-15	29.3187												2139	EYA transcriptional coactivator and phosphatase 2(EYA2)
56938	56938	7746	1.84954	-3.11492	10.0862	1.62279e-17	8.55351e-15	29.3315												103689845	long intergenic non-protein coding RNA 1050(LINC01050)
111	111	7510	-2.26142	-3.03787	-10.0096	2.45408e-17	1.20582e-14	28.9307												10332	C-type lectin domain family 4 member M(CLEC4M)
596	596	7758	-1.5294	-3.91295	-10.011	2.43511e-17	1.20582e-14	28.9271												4188	MyoD family inhibitor(MDFI)
11170	11170	4430	-2.38183	-1.7246	-10.0046	2.52029e-17	1.21308e-14	28.8497												55388	minichromosome maintenance 10 replication initiation factor(MCM10)
23035	23035	9037	-1.73934	-5.1284	-9.97719	2.92276e-17	1.37867e-14	28.7316												114780	polycystin 1 like 2 (gene/pseudogene)(PKD1L2)
5333	5333	3200	-1.60865	-5.07424	-9.95977	3.21087e-17	1.48487e-14	28.636												731220	RFX family member 8, lacking RFX DNA binding domain(RFX8)
57670	57670	12427	1.85096	-3.0342	9.95539	3.28768e-17	1.49115e-14	28.6388												30815	ST6 N-acetylgalactosaminide alpha-2,6-sialyltransferase 6(ST6GALNAC6)
9429	9429	5093	-3.04865	-2.83776	-9.94279	3.51888e-17	1.53691e-14	28.5744												53345	transmembrane 6 superfamily member 2(TM6SF2)
57761	57761	2887	2.87079	-3.94069	9.94549	3.46799e-17	1.53691e-14	28.5703												6241	ribonucleotide reductase regulatory subunit M2(RRM2)
347741	347741	2433	-3.72715	1.74426	-9.88432	4.82397e-17	2.05575e-14	27.9617												114786	XK related 4(XKR4)
1472	1472	736	3.44828	3.00583	9.87963	4.94742e-17	2.05575e-14	27.9066												84069	pleckstrin homology domain containing N1(PLEKHN1)
443	443	1681	-2.67273	0.104677	-9.86044	5.48722e-17	2.23131e-14	27.9693												28772	immunoglobulin lambda variable 10-54(IGLV10-54)
29028	29028	5565	1.60641	-4.44462	9.83167	6.40794e-17	2.53e-14	27.9709												51301	glucosaminyl (N-acetyl) transferase 4, core 2(GCNT4)
2788	2788	4246	-2.11925	-2.05993	-9.82679	6.5787e-17	2.54358e-14	27.9146												2151	coagulation factor II thrombin receptor like 2(F2RL2)
55388	55388	4569	1.92469	-2.58924	9.78048	8.44441e-17	3.16129e-14	27.7185												28775	immunoglobulin lambda variable 7-46 (gene/pseudogene)(IGLV7-46)
9378	9378	12813	-3.69899	-0.242776	-9.77466	8.71372e-17	3.21114e-14	27.5725												28776	immunoglobulin lambda variable 7-43(IGLV7-43)
6799	6799	1893	-2.46034	-3.16864	-9.76179	9.33957e-17	3.38883e-14	27.6169												333932	histone cluster 2 H3 family member a(HIST2H3A)
343	343	1359	-5.20224	-4.56813	-9.75172	9.86032e-17	3.47098e-14	27.5543												28777	immunoglobulin lambda variable 7-35 (pseudogene)(IGLV7-35)
79819	79819	4167	-1.77246	-2.19148	-9.74029	1.04867e-16	3.63718e-14	27.5068												100423062	immunoglobulin lambda like polypeptide 5(IGLL5)
23250	23250	9604	1.63544	-5.09132	9.72829	1.11876e-16	3.82406e-14	27.4201												28778	immunoglobulin lambda variable 6-57(IGLV6-57)
7474	7474	12703	1.77022	-3.20188	9.68964	1.3777e-16	4.64186e-14	27.2404												57452	polypeptide N-acetylgalactosaminyltransferase 16(GALNT16)
5593	5593	6813	-2.55101	-0.748435	-9.65118	1.69476e-16	5.55153e-14	27.0249												51308	receptor accessory protein 2(REEP2)
57556	57556	7048	-1.75492	-4.94281	-9.63806	1.81881e-16	5.79686e-14	26.93												28780	immunoglobulin lambda variable 5-48 (non-functional)(IGLV5-48)
51330	51330	1033	2.48919	-4.45136	9.62566	1.94441e-16	6.03408e-14	26.8982												79981	FERM domain containing 1(FRMD1)
10351	10351	6608	-3.67216	-3.15627	-9.61387	2.07184e-16	6.34601e-14	26.8408												57453	DS cell adhesion molecule like 1(DSCAML1)
7102	7102	1806	-1.86745	-4.56613	-9.56659	2.67209e-16	8.07964e-14	26.5552												28781	immunoglobulin lambda variable 5-45(IGLV5-45)
651	651	6077	-3.86386	-1.94978	-9.5514	2.8996e-16	8.54839e-14	26.5097												10349	ATP binding cassette subfamily A member 10(ABCA10)
10924	10924	2665	-1.78649	-4.72155	-9.55328	2.87052e-16	8.54839e-14	26.4828												100861550	PDX1 antisense RNA 1(PDX1-AS1)
6691	6691	1336	-3.27169	1.04412	-9.53544	3.15958e-16	9.08764e-14	26.1926												10350	ATP binding cassette subfamily A member 9(ABCA9)
84962	84962	5198	2.24538	-2.80264	9.53277	3.20532e-16	9.10813e-14	26.3865												28783	immunoglobulin lambda variable 5-37(IGLV5-37)
2641	2641	1294	-4.47044	-1.26019	-9.51901	3.45152e-16	9.57696e-14	26.33												10351	ATP binding cassette subfamily A member 8(ABCA8)
23136	23136	6735	-1.69329	-4.67534	-9.5202	3.42941e-16	9.57696e-14	26.3059												111	adenylate cyclase 5(ADCY5)
760	760	1666	-3.50919	-6.82155	-9.48255	4.19902e-16	1.13832e-13	26.1161												28784	immunoglobulin lambda variable 4-69(IGLV4-69)
4852	4852	560	-3.11161	2.27713	-9.43748	5.34988e-16	1.41772e-13	25.5998												28785	immunoglobulin lambda variable 4-60(IGLV4-60)
222008	222008	6460	-3.30773	0.223705	-9.42719	5.65389e-16	1.46535e-13	25.7678												57458	transmembrane and coiled-coil domain family 3(TMCC3)
55532	55532	3985	-3.93193	-1.53984	-9.41649	5.98847e-16	1.5352e-13	25.8013												2162	coagulation factor XIII A chain(F13A1)
1811	1811	2894	-4.19132	-7.0884	-9.38811	6.97475e-16	1.74999e-13	25.6221												28786	immunoglobulin lambda variable 4-3(IGLV4-3)
994	994	4290	1.60735	-5.80311	9.38035	7.27149e-16	1.78644e-13	25.5617												6258	retinoid X receptor gamma(RXRG)
9729	9729	8124	-2.59771	3.45892	-9.31385	1.03904e-15	2.50058e-13	25.0053												90226	urocortin 2(UCN2)
246213	246213	3983	-3.14443	1.3416	-9.27461	1.28247e-15	2.99856e-13	24.9219												57460	protein phosphatase, Mg2+/Mn2+ dependent 1H(PPM1H)
284723	284723	4420	-2.12195	-1.71234	-9.27437	1.2841e-15	2.99856e-13	25.0558												51316	placenta specific 8(PLAC8)
79075	79075	2269	1.81474	-2.09413	9.27792	1.25989e-15	2.99856e-13	25.0697												117	ADCYAP receptor type I(ADCYAP1R1)
1894	1894	5538	1.66377	-4.83103	9.25646	1.41355e-15	3.26848e-13	24.9143												2167	fatty acid binding protein 4(FABP4)
57460	57460	6459	1.62148	-3.85815	9.24211	1.52657e-15	3.49556e-13	24.8757												6263	ryanodine receptor 3(RYR3)
4314	4314	1828	5.02016	-0.688672	9.22533	1.67026e-15	3.78779e-13	24.6989												57464	striatin interacting protein 2(STRIP2)
80131	80131	4571	2.09171	-1.96298	9.22099	1.70954e-15	3.83996e-13	24.76												2168	fatty acid binding protein 1(FABP1)
79861	79861	1798	-2.27162	-2.43006	-9.20417	1.87074e-15	4.16239e-13	24.6754												2169	fatty acid binding protein 2(FABP2)
643236	643236	6035	-2.85695	-1.88337	-9.18123	2.11538e-15	4.66273e-13	24.5631												2172	fatty acid binding protein 6(FABP6)
79799	79799	3091	-2.9411	-4.00314	-9.15945	2.3771e-15	5.19111e-13	24.4057												124	alcohol dehydrogenase 1A (class I), alpha polypeptide(ADH1A)
27299	27299	2438	-2.74167	-5.27148	-9.14957	2.50621e-15	5.42283e-13	24.3489												28797	immunoglobulin lambda variable 3-19(IGLV3-19)
22802	22802	3240	-4.16331	-4.74581	-9.14652	2.54743e-15	5.46191e-13	24.3418												125	alcohol dehydrogenase 1B (class I), beta polypeptide(ADH1B)
6332	6332	7872	-3.79636	-1.14085	-9.13361	2.72961e-15	5.79981e-13	24.2942												114815	sortilin related VPS10 domain containing receptor 1(SORCS1)
1469	1469	760	6.1646	-0.0571178	9.12257	2.89587e-15	6.04416e-13	24.0689												126	alcohol dehydrogenase 1C (class I), gamma polypeptide(ADH1C)
957	957	6479	-1.70003	-6.5622	-9.11856	2.95868e-15	6.08974e-13	24.1802												28799	immunoglobulin lambda variable 3-16(IGLV3-16)
54972	54972	3520	2.06123	-3.77384	9.11788	2.96935e-15	6.08974e-13	24.2361												4224	meprin A subunit alpha(MEP1A)
270	270	2407	-3.27844	-0.40988	-9.1127	3.05287e-15	6.14659e-13	24.1298												4225	meprin A subunit beta(MEP1B)
4674	4674	2576	-2.64836	-0.258839	-9.11133	3.07525e-15	6.14659e-13	24.1277												6273	S100 calcium binding protein A2(S100A2)
10630	10630	3055	2.48011	-2.57124	9.11342	3.04111e-15	6.14659e-13	24.1831												51330	TNF receptor superfamily member 12A(TNFRSF12A)
285313	285313	9596	-2.92922	-0.501805	-9.10479	3.18487e-15	6.3122e-13	24.0391												92291	calpain 13(CAPN13)
346389	346389	9159	2.03554	-4.80921	9.0809	3.61895e-15	7.11275e-13	23.9977												28803	immunoglobulin lambda variable 3-10(IGLV3-10)
7148	7148	13927	-2.64754	-4.05428	-9.07158	3.8038e-15	7.41426e-13	23.9914												92293	transmembrane protein 132C(TMEM132C)
9211	9211	2366	-3.5713	2.03754	-9.06794	3.8786e-15	7.4981e-13	23.7322												114822	rhophilin Rho GTPase binding protein 1(RHPN1)
51196	51196	9691	-1.75269	-5.31982	-9.06419	3.95709e-15	7.53953e-13	23.8945												6279	S100 calcium binding protein A8(S100A8)
100996348	100996348	1438	-1.89481	0.914373	-9.05785	4.09349e-15	7.7236e-13	23.8717												8328	growth factor independent 1B transcriptional repressor(GFI1B)
9319	9319	2914	2.15873	-3.02356	9.04262	4.44083e-15	8.27943e-13	23.8421												643201	centrosomal protein 192kDa pseudogene(LOC643201)
100507056	100507056	2795	3.45176	-0.653185	9.02997	4.75137e-15	8.75477e-13	23.7131												6280	S100 calcium binding protein A9(S100A9)
130497	130497	3020	-2.68449	-0.342643	-9.01248	5.2166e-15	9.40073e-13	23.5835												28809	immunoglobulin lambda variable 3-1(IGLV3-1)
25890	25890	6631	-2.23806	-3.32694	-9.01504	5.14572e-15	9.40073e-13	23.6877												26762	hepatitis A virus cellular receptor 1(HAVCR1)
5166	5166	3700	-2.20263	-4.78431	-9.01231	5.22152e-15	9.40073e-13	23.6254												28810	immunoglobulin lambda variable 2-34 (pseudogene)(IGLV2-34)
10050	10050	5900	-2.63691	-3.85663	-9.00417	5.4536e-15	9.74418e-13	23.5978												6282	S100 calcium binding protein A11(S100A11)
5126	5126	5052	-3.50621	0.997361	-8.97807	6.26911e-15	1.10066e-12	23.322												28811	immunoglobulin lambda variable 2-33 (non-functional)(IGLV2-33)
1908	1908	2722	-2.68597	-3.08678	-8.97721	6.29803e-15	1.10066e-12	23.4673												57484	ring finger protein 150(RNF150)
23461	23461	9380	-1.50115	-4.88559	-8.97714	6.30017e-15	1.10066e-12	23.4345												101928607	TRPM2 antisense RNA(TRPM2-AS)
79148	79148	3637	-2.20217	-3.83425	-8.97149	6.49312e-15	1.12603e-12	23.422												28812	immunoglobulin lambda variable 2-28 (pseudogene)(IGLV2-28)
1836	1836	8075	-3.27643	-7.57936	-8.96957	6.56005e-15	1.12933e-12	23.4121												28813	immunoglobulin lambda variable 2-23(IGLV2-23)
9370	9370	4751	-3.48532	3.01851	-8.96509	6.7187e-15	1.14827e-12	23.2543												10381	tubulin beta 3 class III(TUBB3)
762	762	1366	-3.73551	-4.24239	-8.95475	7.10006e-15	1.20471e-12	23.3325												4237	microfibrillar associated protein 2(MFAP2)
123264	123264	1128	-2.5526	-3.22413	-8.94725	7.38981e-15	1.24492e-12	23.3151												28814	immunoglobulin lambda variable 2-18(IGLV2-18)
144501	144501	4393	3.93731	-2.50177	8.92528	8.30899e-15	1.38005e-12	23.2088												10382	tubulin beta 4A class IVa(TUBB4A)
6713	6713	3122	1.95574	-4.85735	8.92043	8.52666e-15	1.4063e-12	23.1457												6286	S100 calcium binding protein P(S100P)
137075	137075	1952	-1.94876	-4.78823	-8.90993	9.01751e-15	1.47693e-12	23.0854												2191	fibroblast activation protein alpha(FAP)
125	125	2814	-3.55397	-5.2958	-8.89524	9.75217e-15	1.58624e-12	23.0183												28815	immunoglobulin lambda variable 2-14(IGLV2-14)
285758	285758	2751	-1.53592	-0.958711	-8.88982	1.00384e-14	1.62161e-12	23.0467												28816	immunoglobulin lambda variable 2-11(IGLV2-11)
145270	145270	4121	-3.22614	-0.274027	-8.87635	1.07855e-14	1.70589e-12	22.9193												139411	patched domain containing 1(PTCHD1)
9499	9499	2272	-2.55835	0.854781	-8.87524	1.08494e-14	1.70589e-12	22.8792												28817	immunoglobulin lambda variable 2-8(IGLV2-8)
6445	6445	1947	-2.88176	3.12291	-8.8716	1.10619e-14	1.71849e-12	22.7554												6289	serum amyloid A2(SAA2)
2263	2263	6126	-2.03201	-4.36427	-8.87137	1.10753e-14	1.71849e-12	22.8932												28818	immunoglobulin lambda variable 2-5 (pseudogene)(IGLV2-5)
653567	653567	6185	-2.51544	-3.82409	-8.86617	1.13869e-14	1.74463e-12	22.8699												219287	APC membrane recruitment protein 2(AMER2)
25840	25840	3744	-1.85589	-5.86681	-8.86487	1.14657e-14	1.74463e-12	22.8431												28820	immunoglobulin lambda variable 1-51(IGLV1-51)
22974	22974	3750	2.16663	-5.33758	8.86579	1.14097e-14	1.74463e-12	22.8542												148	adrenoceptor alpha 1A(ADRA1A)
79801	79801	5702	1.60995	-2.62061	8.86155	1.16704e-14	1.75316e-12	22.8998												28821	immunoglobulin lambda variable 1-50 (non-functional)(IGLV1-50)
8038	8038	8937	3.13039	-1.87839	8.86234	1.16216e-14	1.75316e-12	22.8433												28822	immunoglobulin lambda variable 1-47(IGLV1-47)
100048912	100048912	4211	-3.0407	-1.57344	-8.85512	1.20769e-14	1.80274e-12	22.8471												4246	secretoglobin family 2A member 1(SCGB2A1)
990	990	3420	1.66622	-3.73038	8.84918	1.24655e-14	1.84905e-12	22.8016												28823	immunoglobulin lambda variable 1-44(IGLV1-44)
4323	4323	3595	1.53574	-7.22538	8.84606	1.26741e-14	1.85663e-12	22.737												10391	coronin 2B(CORO2B)
57464	57464	6354	2.28344	-1.44903	8.84435	1.27904e-14	1.86211e-12	22.7821												192666	keratin 24(KRT24)
9912	9912	4308	-1.90423	-4.62787	-8.81807	1.47116e-14	2.11066e-12	22.6049												26777	small nucleolar RNA, H/ACA box 71A(SNORA71A)
220441	220441	9820	-1.81637	-3.78745	-8.81737	1.47661e-14	2.11066e-12	22.6173												92312	mex-3 RNA binding family member A(MEX3A)
6422	6422	4467	-3.33253	-2.36226	-8.80866	1.5467e-14	2.1884e-12	22.6115												153	adrenoceptor beta 1(ADRB1)
54860	54860	1316	-4.14883	-4.03153	-8.80709	1.55972e-14	2.18964e-12	22.5578												28826	immunoglobulin lambda variable 1-36(IGLV1-36)
899	899	4287	1.57897	-3.62822	8.80057	1.61474e-14	2.25347e-12	22.5519												154	adrenoceptor beta 2(ADRB2)
64388	64388	4507	-3.09634	-2.3241	-8.77458	1.85422e-14	2.57246e-12	22.4461												155	adrenoceptor beta 3(ADRB3)
79785	79785	1147	-3.771	1.56193	-8.7509	2.10305e-14	2.88374e-12	22.1365												2204	Fc fragment of IgA receptor(FCAR)
27284	27284	2386	-1.94048	-4.30489	-8.75131	2.09841e-14	2.88374e-12	22.254												256158	hemicentin 2(HMCN2)
57863	57863	3698	-3.0607	-0.632179	-8.74641	2.15384e-14	2.93632e-12	22.2307												80031	semaphorin 6D(SEMA6D)
5366	5366	1936	1.60742	-2.01116	8.74211	2.20366e-14	2.98439e-12	22.2795												2208	Fc fragment of IgE receptor II(FCER2)
10446	10446	3718	-2.80286	-1.98704	-8.73855	2.24566e-14	2.99231e-12	22.2441												2209	Fc fragment of IgG receptor Ia(FCGR1A)
128239	128239	6362	2.01544	-4.95975	8.73895	2.24088e-14	2.99231e-12	22.1944												28834	immunoglobulin lambda constant 7(IGLC7)
203859	203859	7041	-2.45464	-1.80906	-8.72441	2.421e-14	3.20783e-12	22.1839												2214	Fc fragment of IgG receptor IIIa(FCGR3A)
23228	23228	5010	-1.55347	-3.79394	-8.71663	2.52308e-14	3.26292e-12	22.0898												2215	Fc fragment of IgG receptor IIIb(FCGR3B)
9928	9928	7457	1.78777	-2.33076	8.71535	2.54039e-14	3.26292e-12	22.1392												10410	interferon induced transmembrane protein 3(IFITM3)
115908	115908	1512	3.58535	-2.31357	8.71496	2.54559e-14	3.26292e-12	22.0682												84141	eva-1 homolog A, regulator of programmed cell death(EVA1A)
25975	25975	2432	3.54111	0.530937	8.69036	2.90088e-14	3.67834e-12	21.8418												643236	transmembrane protein 72(TMEM72)
80726	80726	4447	-2.01418	-0.528792	-8.6683	3.26132e-14	4.06975e-12	21.8933												6319	stearoyl-CoA desaturase(SCD)
7004	7004	2161	1.72953	-3.46995	8.63691	3.85231e-14	4.73212e-12	21.7336												57520	HECT, C2 and WW domain containing E3 ubiquitin protein ligase 2(HECW2)
340419	340419	3533	-3.12739	0.328753	-8.62369	4.13214e-14	4.99777e-12	21.592												176	aggrecan(ACAN)
79154	79154	2077	-1.76822	-5.66551	-8.61372	4.35622e-14	5.24192e-12	21.526												10417	spondin 2(SPON2)
201140	201140	1120	-2.93764	2.89304	-8.60045	4.67376e-14	5.56721e-12	21.3615												57526	protocadherin 19(PCDH19)
3231	3231	2108	-1.88917	-0.429666	-8.60079	4.6653e-14	5.56721e-12	21.5499												401585	uncharacterized LOC401585(LOC401585)
116966	116966	7642	-2.47188	0.708138	-8.5987	4.71725e-14	5.59077e-12	21.4132												340146	solute carrier family 35 member D3(SLC35D3)
57214	57214	7271	3.22629	-4.04576	8.59224	4.8815e-14	5.7565e-12	21.494												6327	sodium voltage-gated channel beta subunit 2(SCN2B)
2949	2949	1643	-1.93385	-0.635308	-8.58621	5.04007e-14	5.91393e-12	21.4352												183	angiotensinogen(AGT)
4593	4593	8584	-2.81037	-0.00986805	-8.57968	5.21741e-14	6.09172e-12	21.374												125113	keratin 222(KRT222)
646627	646627	2366	-3.10401	-5.12081	-8.57432	5.36773e-14	6.21128e-12	21.3267												185	angiotensin II receptor type 1(AGTR1)
150000	150000	2953	-2.40706	0.182913	-8.57415	5.37248e-14	6.21128e-12	21.4052												440508	C-type lectin domain family 4 member G pseudogene 1(CLEC4GP1)
2980	2980	575	-3.55386	-5.06669	-8.56547	5.62512e-14	6.47163e-12	21.2881												6332	sodium voltage-gated channel alpha subunit 7(SCN7A)
55273	55273	2388	-2.53477	-0.633996	-8.53419	6.63821e-14	7.385e-12	21.1665												6335	sodium voltage-gated channel alpha subunit 9(SCN9A)
60495	60495	5023	-2.11052	0.0346321	-8.5344	6.6309e-14	7.385e-12	21.1923												645323	long intergenic non-protein coding RNA 461(LINC00461)
8140	8140	4602	2.13795	-5.27678	8.5285	6.84105e-14	7.57494e-12	21.1339												6338	sodium channel epithelial 1 beta subunit(SCNN1B)
10410	10410	668	1.55385	-7.28032	8.5229	7.04668e-14	7.76617e-12	21.047												6340	sodium channel epithelial 1 gamma subunit(SCNN1G)
56159	56159	3958	-2.37883	0.150698	-8.51573	7.31917e-14	8.02896e-12	21.1073												28870	immunoglobulin kappa variable 6D-21 (non-functional)(IGKV6D-21)
25788	25788	8477	1.56226	-1.85623	8.51138	7.48959e-14	8.17787e-12	21.09												6345	sarcalumenin(SRL)
4605	4605	2777	2.40193	-5.02955	8.49604	8.1223e-14	8.78736e-12	20.9358												28874	immunoglobulin kappa variable 3D-20(IGKV3D-20)
9314	9314	3035	-1.87426	-6.69644	-8.48985	8.39272e-14	8.91583e-12	20.8833												28876	immunoglobulin kappa variable 3D-11(IGKV3D-11)
7076	7076	1963	2.03106	-6.67086	8.48092	8.79796e-14	9.22222e-12	20.8421												28877	immunoglobulin kappa variable 3D-7(IGKV3D-7)
100861550	100861550	2002	3.05118	2.44015	8.48158	8.76731e-14	9.22222e-12	20.793												10446	leucine rich repeat neuronal 2(LRRN2)
5697	5697	1747	-3.68108	-1.25152	-8.46364	9.63913e-14	1.00149e-11	20.833												80078	lung cancer associated lncRNA 1(LCAL1)
9099	9099	4306	-2.23583	-2.13884	-8.45576	1.00489e-13	1.03495e-11	20.7827												28881	immunoglobulin kappa variable 2D-30(IGKV2D-30)
5067	5067	5195	-2.26725	-1.45216	-8.45029	1.03434e-13	1.05606e-11	20.7647												28882	immunoglobulin kappa variable 2D-29(IGKV2D-29)
1282	1282	15600	1.96375	-7.33908	8.44295	1.07525e-13	1.09309e-11	20.6391												4306	nuclear receptor subfamily 3 group C member 2(NR3C2)
3977	3977	11298	-2.3303	-2.59966	-8.43916	1.09697e-13	1.11039e-11	20.6979												28883	immunoglobulin kappa variable 2D-28(IGKV2D-28)
2191	2191	3912	3.52921	-0.737829	8.43793	1.10408e-13	1.11281e-11	20.5965												57556	semaphorin 6A(SEMA6A)
4969	4969	3067	-2.94053	-1.0952	-8.43691	1.11007e-13	1.11409e-11	20.6978												28885	immunoglobulin kappa variable 2D-24 (non-functional)(IGKV2D-24)
55165	55165	2671	1.85777	-3.57307	8.42933	1.1554e-13	1.15466e-11	20.6192												8406	sushi repeat containing protein, X-linked(SRPX)
92949	92949	9233	-1.65991	-3.09836	-8.42492	1.18258e-13	1.17685e-11	20.6054												2263	fibroblast growth factor receptor 2(FGFR2)
643008	643008	6433	-1.86813	-2.87481	-8.41868	1.22216e-13	1.19762e-11	20.5735												245972	ATPase H+ transporting V0 subunit d2(ATP6V0D2)
146556	146556	2152	-2.76031	-0.391592	-8.41182	1.26721e-13	1.23501e-11	20.5207												114905	C1q and tumor necrosis factor related protein 7(C1QTNF7)
3651	3651	2573	3.71492	-0.980474	8.40903	1.28602e-13	1.24818e-11	20.4725												4312	matrix metallopeptidase 1(MMP1)
58494	58494	4670	-1.56763	-2.28138	-8.40704	1.29957e-13	1.25616e-11	20.5467												4314	matrix metallopeptidase 3(MMP3)
2651	2651	10550	-2.34135	-2.62553	-8.40321	1.32612e-13	1.2714e-11	20.4973												28891	immunoglobulin kappa variable 1D-43(IGKV1D-43)
4085	4085	1438	1.60691	-3.72754	8.39049	1.41813e-13	1.35412e-11	20.4236												84189	SLIT and NTRK like family member 6(SLITRK6)
633	633	2444	2.5529	-4.87591	8.38631	1.4497e-13	1.37868e-11	20.4463												28892	immunoglobulin kappa variable 1D-42 (non-functional)(IGKV1D-42)
1268	1268	6696	-2.70323	0.0959496	-8.3854	1.45671e-13	1.37978e-11	20.4234												4316	matrix metallopeptidase 7(MMP7)
1294	1294	9367	1.98111	-4.40476	8.37504	1.53844e-13	1.45136e-11	20.3527												389336	chromosome 5 open reading frame 46(C5orf46)
116511	116511	1137	-2.54387	2.63208	-8.36411	1.62972e-13	1.53135e-11	20.2338												57565	kelch like family member 14(KLHL14)
8708	8708	2832	-2.87145	-0.314634	-8.36192	1.64863e-13	1.54297e-11	20.3212												28893	immunoglobulin kappa variable 1D-39(IGKV1D-39)
5346	5346	2998	-2.70937	-1.07565	-8.3587	1.6768e-13	1.54699e-11	20.2877												4317	matrix metallopeptidase 8(MMP8)
29953	29953	6475	-2.06095	-0.712213	-8.35965	1.66843e-13	1.54699e-11	20.3097												28894	immunoglobulin kappa variable 1D-37 (non-functional)(IGKV1D-37)
79000	79000	2408	2.04772	-0.949871	8.33658	1.88403e-13	1.70249e-11	20.1614												10462	C-type lectin domain family 10 member A(CLEC10A)
1303	1303	11874	2.31981	-5.5086	8.31877	2.06915e-13	1.86263e-11	20.0372												4318	matrix metallopeptidase 9(MMP9)
399888	399888	1403	-2.47642	2.99768	-8.31544	2.1058e-13	1.88841e-11	19.9369												4319	matrix metallopeptidase 10(MMP10)
11251	11251	2910	-1.87809	-1.44617	-8.29127	2.39126e-13	2.11228e-11	19.95												200931	solute carrier family 51 alpha subunit(SLC51A)
27306	27306	1615	-1.93948	-0.733229	-8.26934	2.68354e-13	2.34412e-11	19.8435												28896	immunoglobulin kappa variable 1D-33(IGKV1D-33)
730	730	4315	-3.35719	-3.76788	-8.26643	2.72498e-13	2.36282e-11	19.8212												4320	matrix metallopeptidase 11(MMP11)
387914	387914	4560	2.81822	0.617166	8.26554	2.73765e-13	2.36511e-11	19.7087												6368	C-C motif chemokine ligand 23(CCL23)
7146	7146	2783	-2.64017	-1.802	-8.25844	2.84173e-13	2.44606e-11	19.7878												2273	four and a half LIM domains 1(FHL1)
2053	2053	2275	-1.56354	-5.81726	-8.25394	2.90978e-13	2.49554e-11	19.6532												4321	matrix metallopeptidase 12(MMP12)
5125	5125	12421	-1.76014	-4.86102	-8.24851	2.99392e-13	2.53999e-11	19.6346												4322	matrix metallopeptidase 13(MMP13)
116173	116173	1401	-2.57835	2.5458	-8.24688	3.01968e-13	2.55266e-11	19.5984												4323	matrix metallopeptidase 14(MMP14)
1271	1271	2135	-3.10521	-1.36573	-8.24616	3.03113e-13	2.55319e-11	19.7309												100422943	microRNA 3189(MIR3189)
5328	5328	2804	2.06864	-4.26209	8.24044	3.12362e-13	2.61243e-11	19.6894												28900	immunoglobulin kappa variable 1D-17(IGKV1D-17)
57126	57126	2222	-3.80145	-4.84134	-8.23514	3.21179e-13	2.67668e-11	19.5761												6372	C-X-C motif chemokine ligand 6(CXCL6)
9452	9452	1834	-1.73272	-2.97114	-8.23154	3.27295e-13	2.70851e-11	19.6477												2277	vascular endothelial growth factor D(VEGFD)
3381	3381	1591	3.43037	2.83769	8.23204	3.26452e-13	2.70851e-11	19.5525												28901	immunoglobulin kappa variable 1D-16(IGKV1D-16)
248	248	3274	-2.87691	-1.75697	-8.22745	3.34415e-13	2.74815e-11	19.6154												6373	C-X-C motif chemokine ligand 11(CXCL11)
84803	84803	3253	-1.62772	-3.46751	-8.22746	3.34391e-13	2.74815e-11	19.5525												229	aldolase, fructose-bisphosphate B(ALDOB)
253012	253012	2529	-2.46109	-3.53644	-8.22045	3.46931e-13	2.8411e-11	19.5036												28902	immunoglobulin kappa variable 1D-13(IGKV1D-13)
2675	2675	3575	-2.18256	-0.993761	-8.21436	3.58197e-13	2.91132e-11	19.5329												6374	C-X-C motif chemokine ligand 5(CXCL5)
9156	9156	3968	1.80439	-2.22584	8.21382	3.59209e-13	2.91132e-11	19.5573												57575	protocadherin 10(PCDH10)
572558	572558	763	-3.32614	2.06025	-8.21183	3.62989e-13	2.93188e-11	19.4284												28903	immunoglobulin kappa variable 1D-12(IGKV1D-12)
220042	220042	3664	1.60813	-1.39084	8.20677	3.72751e-13	2.99025e-11	19.53												116966	WD repeat domain 17(WDR17)
85477	85477	3297	-1.85941	-4.39675	-8.20265	3.8089e-13	3.04309e-11	19.4041												28904	immunoglobulin kappa variable 1D-8(IGKV1D-8)
6387	6387	5290	-1.98352	-5.03815	-8.19908	3.88085e-13	3.08181e-11	19.4218												28905	immunoglobulin kappa variable 7-3 (pseudogene)(IGKV7-3)
23382	23382	5946	-1.73225	-6.71383	-8.19807	3.9016e-13	3.0879e-11	19.3784												28906	immunoglobulin kappa variable 6-21 (non-functional)(IGKV6-21)
10891	10891	8527	-1.87865	-4.18804	-8.19204	4.02701e-13	3.17649e-11	19.3585												55530	SV2 related protein(SVOP)
1237	1237	1487	2.63227	1.94859	8.17572	4.38667e-13	3.42581e-11	19.2402												28907	immunoglobulin kappa variable 5-2(IGKV5-2)
2277	2277	2074	-2.45596	3.7446	-8.17428	4.41988e-13	3.44036e-11	19.2437												221416	chromosome 6 open reading frame 223(C6orf223)
57458	57458	6106	-1.51422	-4.71256	-8.15856	4.79958e-13	3.71141e-11	19.1747												28908	immunoglobulin kappa variable 4-1(IGKV4-1)
9569	9569	3990	1.51019	-4.65722	8.15697	4.83965e-13	3.73017e-11	19.195												55532	solute carrier family 30 member 10(SLC30A10)
11075	11075	2314	-3.00062	-2.03084	-8.14847	5.0599e-13	3.88492e-11	19.2328												238	anaplastic lymphoma receptor tyrosine kinase(ALK)
7098	7098	3041	-1.50468	-2.51671	-8.14797	5.07338e-13	3.88492e-11	19.1721												28912	immunoglobulin kappa variable 3-20(IGKV3-20)
8840	8840	5558	2.55945	-1.58003	8.1434	5.19623e-13	3.96612e-11	19.1719												4336	myelin-associated oligodendrocyte basic protein(MOBP)
222643	222643	3128	1.73106	-3.23208	8.12518	5.71637e-13	4.34905e-11	19.0913												100128006	uncharacterized LOC100128006(LOC100128006)
57016	57016	2621	-2.58963	-4.43615	-8.12176	5.81953e-13	4.4133e-11	18.9968												28914	immunoglobulin kappa variable 3-11(IGKV3-11)
5983	5983	8823	1.52854	-3.70146	8.11106	6.15476e-13	4.60998e-11	18.9868												28915	immunoglobulin kappa variable 3-7 (non-functional)(IGKV3-7)
150468	150468	4791	1.739	-2.46967	8.10321	6.41278e-13	4.74123e-11	18.9888												6387	C-X-C motif chemokine ligand 12(CXCL12)
8839	8839	1574	-3.45058	0.379079	-8.10156	6.46845e-13	4.7526e-11	18.8987												8436	serum deprivation response(SDPR)
2838	2838	1252	-3.1156	-1.97507	-8.09633	6.64761e-13	4.83901e-11	18.9625												653567	transmembrane protein 236(TMEM236)
6855	6855	2433	-1.51004	-1.94472	-8.09666	6.63605e-13	4.83901e-11	18.9697												28919	immunoglobulin kappa variable 2-30(IGKV2-30)
133121	133121	3936	-2.27607	0.744433	-8.092	6.79999e-13	4.9347e-11	18.8775												28920	immunoglobulin kappa variable 2-29 (gene/pseudogene)(IGKV2-29)
3248	3248	4520	-2.10566	-5.02622	-8.08537	7.03977e-13	5.09304e-11	18.8017												248	alkaline phosphatase, intestinal(ALPI)
114786	114786	3913	-2.94311	1.8833	-8.07946	7.26057e-13	5.22075e-11	18.7673												28921	immunoglobulin kappa variable 2-28(IGKV2-28)
57167	57167	7505	2.95764	-0.348007	8.07863	7.29233e-13	5.22765e-11	18.7901												28922	immunoglobulin kappa variable 2-26 (pseudogene)(IGKV2-26)
2906	2906	5329	3.38097	-2.32417	8.06521	7.82185e-13	5.55658e-11	18.7945												57595	PDZ domain containing 4(PDZD4)
84706	84706	4211	1.53313	-4.88289	8.05482	8.2582e-13	5.83142e-11	18.6494												28923	immunoglobulin kappa variable 2-24(IGKV2-24)
120406	120406	4705	-2.48351	-3.32069	-8.05297	8.33865e-13	5.87066e-11	18.6521												251	alkaline phosphatase, placental like 2(ALPPL2)
9723	9723	6904	-3.20783	0.678424	-8.05001	8.4685e-13	5.91859e-11	18.6388												28926	immunoglobulin kappa variable 2-18 (pseudogene)(IGKV2-18)
10349	10349	6331	-2.17333	-1.75821	-8.03824	9.0052e-13	6.26512e-11	18.6675												645367	gamma-glutamyltransferase 8 pseudogene(GGT8P)
23495	23495	1358	-2.74472	-0.626677	-8.03002	9.40016e-13	6.50154e-11	18.6056												6398	secreted and transmembrane 1(SECTM1)
54855	54855	5720	-1.56313	-5.38517	-8.02106	9.8502e-13	6.79125e-11	18.4588												405753	dual oxidase maturation factor 2(DUOXA2)
1001	1001	4893	4.07494	-3.07666	8.0148	1.01768e-12	6.9773e-11	18.5544												8448	double C2 domain alpha(DOC2A)
983	983	3416	1.74534	-4.13549	8.01221	1.03156e-12	7.05197e-11	18.4497												6401	selectin E(SELE)
147381	147381	4403	-2.12728	0.807818	-8.01163	1.03465e-12	7.05264e-11	18.4883												80131	leucine rich repeat containing 8 family member E(LRRC8E)
144455	144455	5784	1.6142	-1.585	8.00288	1.08297e-12	7.33964e-11	18.4941												55554	kallikrein related peptidase 15(KLK15)
57520	57520	7758	1.7926	-1.41781	8.00088	1.09435e-12	7.37434e-11	18.4585												4355	membrane palmitoylated protein 2(MPP2)
948	948	5912	-1.86554	-3.70499	-7.99504	1.12816e-12	7.58052e-11	18.3968												729359	perilipin 4(PLIN4)
145741	145741	3445	3.25189	-1.23236	7.98833	1.16832e-12	7.80592e-11	18.4012												389376	surfactant associated 2(SFTA2)
401022	401022	4660	-1.75183	-3.06585	-7.96215	1.33907e-12	8.87133e-11	18.1922												28933	immunoglobulin kappa variable 1-33(IGKV1-33)
257000	257000	3733	-2.32397	-0.532133	-7.95926	1.35939e-12	8.97726e-11	18.2741												28934	immunoglobulin kappa variable 1-32 (pseudogene)(IGKV1-32)
660	660	2685	-1.77061	-0.671875	-7.95564	1.38524e-12	9.10052e-11	18.256												28935	immunoglobulin kappa variable 1-27(IGKV1-27)
6469	6469	2435	1.86947	-2.02232	7.95499	1.38995e-12	9.1061e-11	18.2527												4359	myelin protein zero(MPZ)
646892	646892	4012	-2.50904	0.365234	-7.93992	1.50339e-12	9.74103e-11	18.1724												28937	immunoglobulin kappa variable 1-17(IGKV1-17)
81792	81792	12232	2.86095	-2.29964	7.93624	1.5324e-12	9.90182e-11	18.1219												28938	immunoglobulin kappa variable 1-16(IGKV1-16)
11148	11148	3693	-2.26527	-4.94552	-7.92909	1.59049e-12	1.02491e-10	17.9968												28939	immunoglobulin kappa variable 1-13 (gene/pseudogene)(IGKV1-13)
2899	2899	11434	-2.5015	-0.242525	-7.91541	1.70775e-12	1.08564e-10	18.0215												90381	TOPBP1 interacting checkpoint and replication regulator(TICRR)
54857	54857	2439	-2.21702	-1.36189	-7.90895	1.76612e-12	1.11516e-10	17.9952												28940	immunoglobulin kappa variable 1-12(IGKV1-12)
29128	29128	5198	1.62832	-3.26117	7.90947	1.76138e-12	1.11516e-10	17.9717												28941	immunoglobulin kappa variable 1-9(IGKV1-9)
221476	221476	2470	-3.22232	-0.130218	-7.90483	1.80435e-12	1.13481e-10	17.923												84239	ATPase 13A4(ATP13A4)
8519	8519	717	1.57703	-7.02211	7.90325	1.81926e-12	1.13812e-10	17.8471												28942	immunoglobulin kappa variable 1-8(IGKV1-8)
254439	254439	1185	-2.88466	-1.52036	-7.90239	1.8274e-12	1.14019e-10	17.9579												6414	selenoprotein P(SELENOP)
1164	1164	616	1.63769	-4.52706	7.90188	1.83226e-12	1.14021e-10	17.8827												270	adenosine monophosphate deaminase 1(AMPD1)
257019	257019	6109	-1.57637	-2.89582	-7.89999	1.85031e-12	1.14841e-10	17.8866												51471	N-acetyltransferase 8B (putative, gene/pseudogene)(NAT8B)
176	176	8955	3.27395	-0.560565	7.88354	2.01544e-12	1.2411e-10	17.8256												102723344	uncharacterized LOC102723344(LOC102723344)
6568	6568	3958	-2.59739	-2.8957	-7.88254	2.02588e-12	1.24428e-10	17.8321												28943	immunoglobulin kappa variable 1-6(IGKV1-6)
338645	338645	6753	-1.98286	0.303183	-7.8767	2.08832e-12	1.2793e-10	17.8451												346389	MACC1, MET transcriptional regulator(MACC1)
6335	6335	9887	-2.29211	-1.90154	-7.86939	2.16906e-12	1.32189e-10	17.7847												284948	SH2 domain containing 6(SH2D6)
283316	283316	6371	-1.96593	-4.11246	-7.86463	2.22335e-12	1.35149e-10	17.7088												22801	integrin subunit alpha 11(ITGA11)
140803	140803	10223	-3.07205	-3.8884	-7.8518	2.3764e-12	1.4408e-10	17.6183												28946	immunoglobulin kappa joining 5(IGKJ5)
154	154	2042	-1.69416	-1.05494	-7.85017	2.39663e-12	1.4458e-10	17.7175												22802	chloride channel accessory 4(CLCA4)
7068	7068	8230	-2.04815	-3.15155	-7.84392	2.47563e-12	1.48706e-10	17.6157												28947	immunoglobulin kappa joining 4(IGKJ4)
1149	1149	1852	-2.45389	2.96405	-7.84004	2.52589e-12	1.51201e-10	17.602												28948	immunoglobulin kappa joining 3(IGKJ3)
90226	90226	1485	2.1787	4.03157	7.83939	2.53449e-12	1.51332e-10	17.594												375057	stum, mechanosensory transduction mediator homolog(STUM)
147093	147093	2141	-2.43111	2.19391	-7.83547	2.58656e-12	1.5405e-10	17.6185												28950	immunoglobulin kappa joining 1(IGKJ1)
4888	4888	2988	-2.45281	-0.454644	-7.82592	2.71781e-12	1.61054e-10	17.5983												6422	secreted frizzled related protein 1(SFRP1)
84417	84417	986	-3.22708	1.13446	-7.81986	2.80458e-12	1.65779e-10	17.4874												127254	glutamate rich 3(ERICH3)
27132	27132	2847	3.61663	-2.29776	7.81463	2.88165e-12	1.69486e-10	17.5456												6424	secreted frizzled related protein 4(SFRP4)
221416	221416	3642	4.03504	-1.88747	7.81315	2.9037e-12	1.70358e-10	17.5211												6425	secreted frizzled related protein 5(SFRP5)
6581	6581	4708	2.15582	-3.10927	7.81121	2.93318e-12	1.7166e-10	17.5016												57628	dipeptidyl peptidase like 10(DPP10)
6263	6263	15853	-1.86725	-0.756831	-7.80782	2.98507e-12	1.74265e-10	17.5115												80157	cell wall biogenesis 43 C-terminal homolog(CWH43)
57030	57030	2976	-1.95164	1.58985	-7.80493	3.03011e-12	1.76023e-10	17.4033												287	ankyrin 2(ANK2)
154661	154661	4590	-1.67465	-1.13749	-7.80436	3.039e-12	1.76105e-10	17.4864												10529	nebulette(NEBL)
477	477	5464	-3.38194	-1.3191	-7.7988	3.12791e-12	1.80138e-10	17.4618												290	alanyl aminopeptidase, membrane(ANPEP)
7070	7070	2397	1.96193	-5.33772	7.79857	3.13151e-12	1.80138e-10	17.433												8483	cartilage intermediate layer protein(CILP)
10529	10529	10313	1.62736	-4.57352	7.79692	3.15852e-12	1.8125e-10	17.3469												28965	solute carrier family 27 member 6(SLC27A6)
23594	23594	1833	1.65763	-2.67019	7.79491	3.19157e-12	1.82702e-10	17.4282												80164	proline rich 36(PRR36)
221150	221150	2946	1.93141	-3.02713	7.79334	3.21752e-12	1.83673e-10	17.4021												22822	pleckstrin homology like domain family A member 1(PHLDA1)
5145	5145	6533	-2.61366	-0.741117	-7.7765	3.51067e-12	1.98559e-10	17.3417												221476	peptidase inhibitor 16(PI16)
1301	1301	7723	4.55053	-0.74369	7.7745	3.54721e-12	1.9972e-10	17.2908												10537	ubiquitin D(UBD)
3512	3512	1523	-2.92642	-8.67653	-7.76237	3.77688e-12	2.11586e-10	17.1529												80168	monoacylglycerol O-acyltransferase 2(MOGAT2)
2491	2491	3950	1.5298	-1.95153	7.7536	3.9521e-12	2.19836e-10	17.2272												6442	sarcoglycan alpha(SGCA)
55355	55355	3189	1.73624	-3.83453	7.75251	3.97451e-12	2.20562e-10	17.1592												101928766	uncharacterized LOC101928766(LOC101928766)
1272	1272	7722	-2.9921	0.0138136	-7.74984	4.02966e-12	2.23098e-10	17.1895												6445	sarcoglycan gamma(SGCG)
57758	57758	5087	-1.80099	-2.28472	-7.74076	4.22331e-12	2.32184e-10	17.1313												2350	folate receptor beta(FOLR2)
90381	90381	6819	1.61546	-2.75547	7.73723	4.30114e-12	2.3482e-10	17.1245												55600	intelectin 1(ITLN1)
4033	4033	3450	-1.60283	-2.70495	-7.73673	4.31219e-12	2.3488e-10	17.0928												80178	chromosome 16 open reading frame 59(C16orf59)
139411	139411	5399	-2.67535	1.30504	-7.73183	4.42278e-12	2.39246e-10	17.0882												340273	ATP binding cassette subfamily B member 5(ABCB5)
79686	79686	2825	-1.52425	-1.83567	-7.73226	4.41298e-12	2.39246e-10	17.1276												2357	formyl peptide receptor 1(FPR1)
6712	6712	13206	1.86705	-3.96045	7.726	4.55795e-12	2.44873e-10	17.0425												2358	formyl peptide receptor 2(FPR2)
11065	11065	1259	2.2172	-4.86049	7.71668	4.78287e-12	2.55791e-10	16.941												84281	chromosome 2 open reading frame 88(C2orf88)
105375007	105375007	469	-2.10912	3.93138	-7.71569	4.80733e-12	2.56518e-10	16.9761												6456	SH3 domain containing GRB2 like 2, endophilin A1(SH3GL2)
1101	1101	2721	-1.97729	-2.25067	-7.71417	4.8452e-12	2.57955e-10	17.0122												643382	transmembrane protein 253(TMEM253)
6662	6662	3935	1.51808	-6.0445	7.70769	5.00991e-12	2.66123e-10	16.8556												127294	myomesin 3(MYOM3)
8929	8929	3030	-2.9571	2.8936	-7.70366	5.11527e-12	2.69294e-10	16.9152												10562	olfactomedin 4(OLFM4)
22871	22871	9704	-2.9086	1.86269	-7.70438	5.09627e-12	2.69294e-10	16.9151												6469	sonic hedgehog(SHH)
653808	653808	1930	-3.75048	-6.1265	-7.7027	5.14059e-12	2.70024e-10	16.8426												57670	KIAA1549(KIAA1549)
9837	9837	3695	1.79479	-3.41462	7.69936	5.23007e-12	2.74114e-10	16.9121												22854	netrin G1(NTNG1)
9413	9413	3143	-1.94154	-0.314484	-7.68954	5.50178e-12	2.86445e-10	16.9178												8519	interferon induced transmembrane protein 1(IFITM1)
4499	4499	440	-3.21162	-3.01255	-7.68745	5.56161e-12	2.88631e-10	16.8602												115019	solute carrier family 26 member 9(SLC26A9)
81624	81624	9048	1.7062	-2.77363	7.68477	5.63888e-12	2.91651e-10	16.8394												6476	sucrase-isomaltase(SI)
124222	124222	2793	1.56206	-3.98111	7.68255	5.70389e-12	2.93725e-10	16.8116												332	baculoviral IAP repeat containing 5(BIRC5)
2273	2273	4306	-2.0623	-4.13634	-7.67841	5.82688e-12	2.99405e-10	16.743												139599	MAGE family member E2(MAGEE2)
6659	6659	4879	1.58654	-6.17908	7.66956	6.09874e-12	3.11339e-10	16.668												260429	protease, serine 33(PRSS33)
4973	4973	2695	3.34847	0.202098	7.66633	6.20135e-12	3.15213e-10	16.7477												145741	C2 calcium dependent domain containing 4A(C2CD4A)
28965	28965	2971	-2.64102	2.1549	-7.66312	6.30465e-12	3.19089e-10	16.7161												26960	neurobeachin(NBEA)
3589	3589	2378	3.21781	0.833947	7.65446	6.59241e-12	3.32938e-10	16.6746												22865	SLIT and NTRK like family member 3(SLITRK3)
10849	10849	3292	1.58236	-1.29967	7.65164	6.68868e-12	3.36359e-10	16.7241												643418	lipase family member N(LIPN)
9073	9073	2146	-3.63546	-1.66112	-7.64739	6.83688e-12	3.4308e-10	16.6553												96597	TBC1 domain family member 27(TBC1D27)
11240	11240	4363	-2.35213	-6.28454	-7.6431	6.98942e-12	3.49991e-10	16.5418												22871	neuroligin 1(NLGN1)
64922	64922	3609	-2.01935	-4.81843	-7.63812	7.17101e-12	3.57565e-10	16.5156												343	aquaporin 8(AQP8)
6678	6678	3590	1.6619	-8.30294	7.63369	7.33636e-12	3.65038e-10	16.481												285016	family with sequence similarity 150 member B(FAM150B)
126	126	1878	-3.11586	-6.38294	-7.6297	7.48884e-12	3.71059e-10	16.4762												6493	single-minded family bHLH transcription factor 2(SIM2)
101669762	101669762	2616	3.38237	1.13955	7.62477	7.68136e-12	3.79801e-10	16.5305												10590	secretagogin, EF-hand calcium binding protein(SCGN)
253559	253559	9881	-3.21976	1.26446	-7.62418	7.70448e-12	3.80147e-10	16.5254												6495	SIX homeobox 1(SIX1)
4017	4017	3810	1.89004	-4.52853	7.62225	7.78125e-12	3.83133e-10	16.539												29028	ATPase family, AAA domain containing 2(ATAD2)
83540	83540	1990	1.72436	-2.46729	7.61433	8.10498e-12	3.96589e-10	16.5136												8549	leucine rich repeat containing G protein-coupled receptor 5(LGR5)
197257	197257	2072	-2.15589	-4.12727	-7.6132	8.1523e-12	3.98079e-10	16.408												100127888	SLCO4A1 antisense RNA 1(SLCO4A1-AS1)
643201	643201	4292	-1.96777	0.16405	-7.60864	8.34549e-12	4.0667e-10	16.5171												55655	NLR family pyrin domain containing 2(NLRP2)
63951	63951	2302	-2.36166	0.439515	-7.60204	8.63375e-12	4.19849e-10	16.4685												57709	solute carrier family 7 member 14(SLC7A14)
1030	1030	3984	-2.01014	-4.89247	-7.60073	8.69195e-12	4.20944e-10	16.3283												366	aquaporin 9(AQP9)
8406	8406	1903	-2.03448	-2.14432	-7.59471	8.96505e-12	4.32394e-10	16.4453												22895	rabphilin 3A(RPH3A)
10112	10112	3471	1.72713	-3.3252	7.59358	9.01746e-12	4.34034e-10	16.3727												282996	RNA binding motif protein 20(RBM20)
3730	3730	6721	2.50068	-0.875994	7.59237	9.07374e-12	4.35854e-10	16.3939												374	amphiregulin(AREG)
1805	1805	1728	-3.2486	-2.91527	-7.586	9.3758e-12	4.47628e-10	16.4043												729468	phosphoglucomutase 5 pseudogene 4(PGM5P4)
28513	28513	6615	-3.16357	-0.199469	-7.5766	9.83936e-12	4.68811e-10	16.3448												123264	solute carrier family 51 beta subunit(SLC51B)
1310	1310	9164	-2.67827	0.843073	-7.56663	1.03561e-11	4.9046e-10	16.2911												22914	killer cell lectin like receptor K1(KLRK1)
163175	163175	4392	-2.19799	-2.98942	-7.56603	1.03883e-11	4.91e-10	16.271												6530	solute carrier family 6 member 2(SLC6A2)
10875	10875	4268	-1.58431	-4.98248	-7.56049	1.06878e-11	5.02135e-10	16.1318												22915	multimerin 1(MMRN1)
100133036	100133036	1543	-2.50799	1.14583	-7.55681	1.08918e-11	5.08677e-10	16.2355												63876	PBX/knotted 1 homeobox 2(PKNOX2)
6258	6258	2703	-2.62588	1.16171	-7.55364	1.10703e-11	5.15995e-10	16.1803												57733	glucosylceramidase beta 3 (gene/pseudogene)(GBA3)
26577	26577	2030	-3.13527	0.0758499	-7.55168	1.11819e-11	5.20169e-10	16.1795												6533	solute carrier family 6 member 6(SLC6A6)
92312	92312	6124	2.42536	-2.26872	7.54935	1.13168e-11	5.24376e-10	16.2228												10630	podoplanin(PDPN)
10590	10590	1482	-3.50285	-0.378643	-7.54659	1.1478e-11	5.29011e-10	16.2054												4487	msh homeobox 1(MSX1)
23213	23213	6159	2.51064	-5.44657	7.54648	1.14841e-11	5.29011e-10	16.1341												4488	msh homeobox 2(MSX2)
9518	9518	1200	2.19838	-5.15517	7.5281	1.26197e-11	5.79056e-10	16.008												4493	metallothionein 1E(MT1E)
101927260	101927260	3926	1.68701	0.490708	7.52425	1.28711e-11	5.89433e-10	16.0567												27022	forkhead box D3(FOXD3)
11004	11004	3518	1.6117	-4.04099	7.52212	1.30123e-11	5.93606e-10	15.9783												440712	chromosome 1 open reading frame 186(C1orf186)
1368	1368	6730	-1.53661	-4.63468	-7.52065	1.31106e-11	5.96937e-10	15.9267												4494	metallothionein 1F(MT1F)
114822	114822	5911	1.87541	-3.73659	7.51863	1.32471e-11	6.0199e-10	15.9929												4495	metallothionein 1G(MT1G)
84733	84733	5234	2.64262	-1.60978	7.51577	1.34427e-11	6.08535e-10	16.042												4496	metallothionein 1H(MT1H)
116135	116135	2844	-2.286	3.29489	-7.5126	1.36628e-11	6.16134e-10	15.9698												401	paired like homeobox 2a(PHOX2A)
7732	7732	3660	-1.72286	-1.18737	-7.49927	1.46278e-11	6.57136e-10	15.9749												4498	metallothionein 1J, pseudogene(MT1JP)
134285	134285	1361	-1.92895	-3.98233	-7.4795	1.61848e-11	7.18869e-10	15.7332												10643	insulin like growth factor 2 mRNA binding protein 3(IGF2BP3)
9509	9509	7070	2.30372	-3.59487	7.47959	1.61778e-11	7.18869e-10	15.8763												4499	metallothionein 1M(MT1M)
10990	10990	2509	-1.72201	-2.77466	-7.46898	1.708e-11	7.52956e-10	15.8117												80274	signal peptide, CUB domain and EGF like domain containing 1(SCUBE1)
553	553	1773	-2.4141	3.49667	-7.46534	1.74004e-11	7.64226e-10	15.7447												6547	solute carrier family 8 member A3(SLC8A3)
1290	1290	7097	1.83897	-5.98978	7.46434	1.74899e-11	7.66728e-10	15.667												6549	solute carrier family 9 member A2(SLC9A2)
4359	4359	1955	-1.82448	-1.27706	-7.46071	1.78171e-11	7.76742e-10	15.7809												225689	mitogen-activated protein kinase 15(MAPK15)
81551	81551	3044	-2.82197	2.77679	-7.44647	1.91621e-11	8.29245e-10	15.6572												6556	solute carrier family 11 member 1(SLC11A1)
54498	54498	2511	1.70867	-3.29039	7.44609	1.91994e-11	8.29335e-10	15.6751												57758	signal peptide, CUB domain and EGF like domain containing 2(SCUBE2)
9201	9201	13943	-2.00176	-1.30236	-7.44455	1.93515e-11	8.3438e-10	15.7007												22943	dickkopf WNT signaling pathway inhibitor 1(DKK1)
29119	29119	12782	-2.54606	1.3148	-7.44378	1.94279e-11	8.36143e-10	15.6544												57761	tribbles pseudokinase 3(TRIB3)
1594	1594	2487	1.51371	-0.926202	7.43782	2.00276e-11	8.57261e-10	15.6654												51617	HMP19 protein(HMP19)
287	287	15371	-2.32829	-2.14503	-7.43278	2.05498e-11	8.7485e-10	15.6252												101928882	uncharacterized LOC101928882(LOC101928882)
6319	6319	5468	1.89768	-6.98192	7.42292	2.16106e-11	9.16699e-10	15.4169												100170841	chromosome 17 open reading frame 96(C17orf96)
102724153	102724153	2146	-2.56218	1.35034	-7.42049	2.18801e-11	9.26465e-10	15.5759												6564	solute carrier family 15 member 1(SLC15A1)
8862	8862	3224	2.94683	-0.793984	7.40423	2.37727e-11	9.97651e-10	15.469												8614	stanniocalcin 2(STC2)
389658	389658	1171	3.15816	1.50049	7.40307	2.39137e-11	1.00179e-09	15.4512												389549	FEZ family zinc finger 1(FEZF1)
284403	284403	4969	1.57059	-2.81204	7.40108	2.41567e-11	1.01017e-09	15.4313												6568	solute carrier family 17 member 1(SLC17A1)
9762	9762	5817	1.6613	-4.22617	7.39241	2.52487e-11	1.0521e-09	15.3722												22953	purinergic receptor P2X 2(P2RX2)
4188	4188	2333	2.92809	-1.86272	7.37071	2.81996e-11	1.15792e-09	15.3295												6572	solute carrier family 18 member A3(SLC18A3)
4147	4147	4137	-1.62495	-5.39348	-7.36671	2.87795e-11	1.17569e-09	15.1447												10669	cell growth regulator with EF-hand domain 1(CGREF1)
114815	114815	9391	-2.61862	0.0763639	-7.35466	3.06003e-11	1.2358e-09	15.2562												430	achaete-scute family bHLH transcription factor 2(ASCL2)
5152	5152	3127	-1.7192	-4.76926	-7.33792	3.33194e-11	1.33646e-09	15.0065												29106	secretogranin III(SCG3)
7038	7038	9456	2.73079	-0.922388	7.3324	3.42677e-11	1.36521e-09	15.1425												63924	cell death inducing DFFA like effector c(CIDEC)
654346	654346	1760	-1.85757	-3.52762	-7.32722	3.51825e-11	1.39929e-09	14.9924												80309	SPHK1 interactor, AKAP domain containing(SPHKAP)
646962	646962	950	-2.10174	-3.33153	-7.32609	3.53841e-11	1.40248e-09	15.0019												6581	solute carrier family 22 member 3(SLC22A3)
5212	5212	3446	-1.84826	1.04566	-7.32578	3.54411e-11	1.40248e-09	15.1067												266675	bestrophin 4(BEST4)
6750	6750	632	-3.49315	0.223372	-7.31668	3.71175e-11	1.46391e-09	15.0642												201140	dehydrogenase/reductase 7C(DHRS7C)
6282	6282	594	1.78444	-7.05101	7.31085	3.82339e-11	1.49544e-09	14.8557												80310	platelet derived growth factor D(PDGFD)
653	653	4280	-2.40162	-1.58166	-7.30578	3.92297e-11	1.53184e-09	14.9832												63928	calcineurin like EF-hand protein 2(CHP2)
11126	11126	2507	-1.8872	-0.178942	-7.29829	4.07494e-11	1.58593e-09	14.9837												29113	chromosome 6 open reading frame 15(C6orf15)
93035	93035	15769	-2.50181	-0.550596	-7.29663	4.10955e-11	1.59152e-09	14.976												29114	transgelin 3(TAGLN3)
54577	54577	2333	-2.31967	1.92661	-7.29323	4.18099e-11	1.61125e-09	14.9341												6586	slit guidance ligand 3(SLIT3)
100188953	100188953	1721	-2.17189	1.54583	-7.28166	4.43365e-11	1.70306e-09	14.8518												2491	centromere protein I(CENPI)
4225	4225	2312	-2.96873	-0.431021	-7.28059	4.45783e-11	1.70956e-09	14.8844												170425	long intergenic non-protein coding RNA 858(LINC00858)
4058	4058	3212	-1.57565	-3.05339	-7.27051	4.69158e-11	1.79274e-09	14.7374												443	aspartoacylase(ASPA)
6663	6663	2862	-2.56302	-0.101388	-7.26564	4.80894e-11	1.82639e-09	14.8193												22974	TPX2, microtubule nucleation factor(TPX2)
643382	643382	1878	-1.62842	-1.94559	-7.26371	4.8561e-11	1.84134e-09	14.7543												29119	catenin alpha 3(CTNNA3)
63928	63928	2382	-2.8138	-5.44546	-7.26149	4.91106e-11	1.84932e-09	14.6319												84417	chromosome 2 open reading frame 40(C2orf40)
4916	4916	9556	-2.32014	0.367189	-7.26128	4.91635e-11	1.84932e-09	14.7726												80320	Sp6 transcription factor(SP6)
4316	4316	1119	5.70718	-1.12234	7.25833	4.99038e-11	1.86526e-09	14.7638												80323	coiled-coil domain containing 68(CCDC68)
84141	84141	2102	2.58364	-0.789333	7.25449	5.0884e-11	1.89889e-09	14.7399												340419	R-spondin 2(RSPO2)
3778	3778	18275	-1.99545	-3.57206	-7.24254	5.40566e-11	2.00145e-09	14.573												246213	solute carrier family 17 member 8(SLC17A8)
10350	10350	6775	-2.43605	-1.38333	-7.23732	5.55038e-11	2.0454e-09	14.6872												8647	ATP binding cassette subfamily B member 11(ABCB11)
388514	388514	2470	-1.86534	0.0202294	-7.23553	5.60092e-11	2.06081e-09	14.678												29128	ubiquitin like with PHD and ring finger domains 1(UHRF1)
96597	96597	4256	-2.38915	0.769151	-7.23408	5.64209e-11	2.06308e-09	14.6662												80328	UL16 binding protein 2(ULBP2)
64506	64506	3998	-2.20775	0.725206	-7.23462	5.6268e-11	2.06308e-09	14.6437												145864	hyaluronan and proteoglycan link protein 3(HAPLN3)
22822	22822	5913	1.94915	-5.55991	7.23424	5.63758e-11	2.06308e-09	14.5399												22986	sortilin related VPS10 domain containing receptor 3(SORCS3)
1113	1113	2467	-3.57078	-4.24939	-7.2296	5.77141e-11	2.1071e-09	14.5048												100874185	FRMD6 antisense RNA 2(FRMD6-AS2)
2214	2214	2403	2.11476	-3.50745	7.22641	5.86538e-11	2.1381e-09	14.6215												10699	corin, serine peptidase(CORIN)
577	577	6722	-2.29532	0.533191	-7.21609	6.1797e-11	2.23198e-09	14.5622												117194	MAS related GPR family member X2(MRGPRX2)
80168	80168	1584	-1.88547	-4.2044	-7.21481	6.21972e-11	2.243e-09	14.4065												460	astrotactin 1(ASTN1)
50859	50859	3668	-2.29529	2.89109	-7.20485	6.54076e-11	2.34443e-09	14.4955												22989	myosin heavy chain 15(MYH15)
340024	340024	5174	-3.41755	-1.56199	-7.19685	6.81069e-11	2.43379e-09	14.4633												80332	ADAM metallopeptidase domain 33(ADAM33)
137970	137970	9282	-2.58496	2.12149	-7.19548	6.85798e-11	2.44698e-09	14.4419												63950	DMRT like family A2(DMRTA2)
7272	7272	3022	1.53142	-2.85229	7.19285	6.9497e-11	2.47596e-09	14.3835												63951	DMRT like family A1(DMRTA1)
64066	64066	1839	-2.21778	3.39353	-7.18748	7.14056e-11	2.5363e-09	14.4141												139728	pregnancy up-regulated nonubiquitous CaM kinase(PNCK)
2169	2169	2249	-2.37211	-2.7566	-7.18299	7.30433e-11	2.58668e-09	14.2799												154064	retinoic acid early transcript 1L(RAET1L)
8736	8736	5847	-2.18369	-2.49451	-7.18181	7.34793e-11	2.59049e-09	14.3975												80339	patatin like phospholipase domain containing 3(PNPLA3)
10024	10024	3255	1.73288	-3.41846	7.16867	7.85159e-11	2.75156e-09	14.2437												6615	snail family transcriptional repressor 1(SNAI1)
5630	5630	1949	-2.90645	1.28973	-7.16806	7.87601e-11	2.75602e-09	14.3125												2523	fucosyltransferase 1 (H blood group)(FUT1)
103689845	103689845	760	1.74554	4.52025	7.1542	8.44622e-11	2.91234e-09	14.2569												51676	ankyrin repeat and SOCS box containing 2(ASB2)
5831	5831	2304	1.67654	-5.64549	7.14967	8.64122e-11	2.97523e-09	14.069												221662	RNA binding motif protein 24(RBM24)
11155	11155	6765	-2.32686	-0.272467	-7.14933	8.65613e-11	2.97602e-09	14.2558												477	ATPase Na+/K+ transporting subunit alpha 2(ATP1A2)
54716	54716	5698	3.19311	-2.02873	7.14772	8.72641e-11	2.99581e-09	14.2352												57822	grainyhead like transcription factor 3(GRHL3)
60482	60482	5473	-2.5603	2.86582	-7.14645	8.78241e-11	3.01065e-09	14.2069												8671	solute carrier family 4 member 4(SLC4A4)
51301	51301	3436	-1.71625	-0.488646	-7.14358	8.91037e-11	3.04126e-09	14.228												482	ATPase Na+/K+ transporting subunit beta 2(ATP1B2)
5021	5021	4939	1.65849	0.0810964	7.14376	8.90238e-11	3.04126e-09	14.2216												254439	chromosome 11 open reading frame 86(C11orf86)
22989	22989	7199	-1.51771	-1.05188	-7.13844	9.14433e-11	3.11059e-09	14.1793												389602	uncharacterized LOC389602(LOC389602)
7516	7516	3073	1.57734	-1.54801	7.13561	9.27525e-11	3.14306e-09	14.1897												4586	mucin 5AC, oligomeric mucus/gel-forming(MUC5AC)
6549	6549	5460	-1.73788	-4.56972	-7.1336	9.3699e-11	3.17058e-09	13.9996												113130	cell division cycle associated 5(CDCA5)
6947	6947	1567	4.56048	0.95604	7.13135	9.47668e-11	3.19297e-09	14.1437												27115	phosphodiesterase 7B(PDE7B)
55083	55083	14435	2.53951	-1.53899	7.12961	9.55995e-11	3.21185e-09	14.1599												27121	dickkopf WNT signaling pathway inhibitor 4(DKK4)
7153	7153	5875	1.6686	-5.80482	7.12874	9.60203e-11	3.22139e-09	13.9646												4593	muscle associated receptor tyrosine kinase(MUSK)
340533	340533	11757	-2.36105	0.990109	-7.11858	1.01059e-10	3.37127e-09	14.1086												150000	ATP binding cassette subfamily C member 13 (pseudogene)(ABCC13)
4063	4063	3807	-1.8282	-1.24559	-7.11222	1.04344e-10	3.46613e-09	14.0751												139760	G protein-coupled receptor 119(GPR119)
92659	92659	1895	1.99982	-0.362691	7.10185	1.09927e-10	3.63114e-09	14.0138												92659	MAFG antisense RNA 1 (head to head)(MAFG-AS1)
6533	6533	7244	1.66119	-5.25253	7.09884	1.11607e-10	3.66795e-09	13.8759												285175	unc-80 homolog, NALCN activator(UNC80)
9833	9833	3042	1.59891	-3.79055	7.08956	1.16933e-10	3.82505e-09	13.8317												27123	dickkopf WNT signaling pathway inhibitor 2(DKK2)
1103	1103	2728	-2.54521	2.6122	-7.07465	1.26025e-10	4.09972e-09	13.863												283120	H19, imprinted maternally expressed transcript (non-protein coding)(H19)
105371697	105371697	2006	2.49941	1.51538	7.063	1.33618e-10	4.31695e-09	13.8121												131578	leucine rich repeat containing 15(LRRC15)
57595	57595	4191	-2.16053	-1.52522	-7.05287	1.40586e-10	4.5235e-09	13.7929												55800	sodium voltage-gated channel beta subunit 3(SCN3B)
332	332	2700	1.77529	-4.41489	7.0469	1.44855e-10	4.64184e-09	13.601												653808	zymogen granule protein 16(ZG16)
22986	22986	6146	-2.30996	3.16314	-7.03845	1.51126e-10	4.80988e-09	13.6955												23035	PH domain and leucine rich repeat protein phosphatase 2(PHLPP2)
6401	6401	3875	2.77324	-0.191627	7.03819	1.51322e-10	4.80988e-09	13.7072												27132	copine 7(CPNE7)
253152	253152	1443	2.85773	0.581269	7.0369	1.52299e-10	4.82792e-09	13.6893												4605	MYB proto-oncogene like 2(MYBL2)
78986	78986	1759	-2.32511	0.866164	-7.02525	1.61458e-10	5.09772e-09	13.6341												23040	myelin transcription factor 1 like(MYT1L)
6586	6586	9734	-1.64162	-3.73797	-7.00992	1.7433e-10	5.4458e-09	13.5213												10752	cell adhesion molecule L1 like(CHL1)
50507	50507	5503	2.50804	0.981229	7.00994	1.74321e-10	5.4458e-09	13.5663												2562	gamma-aminobutyric acid type A receptor beta3 subunit(GABRB3)
541471	541471	1117	1.53655	-2.49914	7.00823	1.7581e-10	5.48476e-09	13.5555												2563	gamma-aminobutyric acid type A receptor delta subunit(GABRD)
1058	1058	1431	1.63648	-2.10395	7.00635	1.77475e-10	5.5294e-09	13.542												6659	SRY-box 4(SOX4)
83959	83959	6287	2.49425	-1.05982	7.00322	1.80281e-10	5.60202e-09	13.554												8708	beta-1,3-galactosyltransferase 1(B3GALT1)
29923	29923	1412	1.63757	-2.87967	6.99775	1.85277e-10	5.74634e-09	13.4716												2565	gamma-aminobutyric acid type A receptor gamma1 subunit(GABRG1)
100128338	100128338	2737	2.04503	-2.78727	6.99591	1.86988e-10	5.78754e-09	13.449												8710	serpin family B member 7(SERPINB7)
1087	1087	2399	-3.16873	-7.18656	-6.98469	1.97775e-10	6.07402e-09	13.2873												2566	gamma-aminobutyric acid type A receptor gamma2 subunit(GABRG2)
80178	80178	1631	1.60675	-1.96571	6.97676	2.05772e-10	6.28643e-09	13.4058												6662	SRY-box 9(SOX9)
3899	3899	10751	-2.1312	-1.16809	-6.97512	2.07462e-10	6.3217e-09	13.407												57863	cell adhesion molecule 3(CADM3)
1278	1278	5411	1.769	-8.80995	6.97271	2.09982e-10	6.382e-09	13.1914												6663	SRY-box 10(SOX10)
57709	57709	11781	-2.66651	2.40758	-6.96367	2.19676e-10	6.63388e-09	13.3403												100507639	uncharacterized LOC100507639(LOC100507639)
255426	255426	2790	-2.29395	2.01548	-6.9602	2.23514e-10	6.72394e-09	13.3157												8715	nucleolar protein 4(NOL4)
10317	10317	3007	-2.08041	-3.20887	-6.95604	2.28196e-10	6.85426e-09	13.1488												2571	glutamate decarboxylase 1(GAD1)
79762	79762	2972	-1.51544	-5.29728	-6.95584	2.28427e-10	6.85426e-09	13.1173												389643	nuclear GTPase, germinal center associated(NUGGC)
152404	152404	4435	-2.24595	2.23077	-6.95222	2.32593e-10	6.96703e-09	13.2789												4629	myosin heavy chain 11(MYH11)
9145	9145	5357	-1.89751	-1.5315	-6.94881	2.36583e-10	7.06304e-09	13.2933												399888	family with sequence similarity 180 member B(FAM180B)
10391	10391	4428	-1.60018	-0.423039	-6.94525	2.40827e-10	7.18065e-09	13.2767												6678	secreted protein acidic and cysteine rich(SPARC)
29968	29968	2256	1.93679	-3.42608	6.94458	2.41632e-10	7.19558e-09	13.2089												84502	junctophilin 4(JPH4)
255738	255738	4423	2.51666	-4.07668	6.93928	2.48094e-10	7.36011e-09	13.1279												10777	cAMP regulated phosphoprotein 21(ARPP21)
2921	2921	1159	2.48622	-3.37861	6.93689	2.51073e-10	7.43915e-09	13.1786												2587	galanin receptor 1(GALR1)
51316	51316	2059	-2.00139	-5.79209	-6.93624	2.51891e-10	7.45403e-09	13.0211												375323	lipoma HMGIC fusion partner-like 4(LHFPL4)
23359	23359	4935	-2.11398	-2.32357	-6.93121	2.58282e-10	7.624e-09	13.1147												389658	family with sequence similarity 150 member A(FAM150A)
10417	10417	2478	1.59278	-4.65888	6.9289	2.61275e-10	7.70117e-09	13.108												285220	EPH receptor A6(EPHA6)
6338	6338	2638	-2.77029	-3.82062	-6.92716	2.63541e-10	7.75014e-09	13.0126												8736	myomesin 1(MYOM1)
4319	4319	1759	3.70911	0.903294	6.9212	2.71486e-10	7.97384e-09	13.1399												6689	Spi-B transcription factor(SPIB)
140730	140730	5210	-2.65423	1.17742	-6.91927	2.7411e-10	8.0309e-09	13.1452												8739	harakiri, BCL2 interacting protein(HRK)
93273	93273	1282	3.29817	1.84232	6.91689	2.7738e-10	8.10659e-09	13.1249												6691	serine peptidase inhibitor, Kazal type 2(SPINK2)
2209	2209	3598	1.79752	-0.749595	6.90319	2.96958e-10	8.61472e-09	13.0666												547	kinesin family member 1A(KIF1A)
51471	51471	832	-2.17343	0.222147	-6.90259	2.97839e-10	8.62965e-09	13.0726												2596	growth associated protein 43(GAP43)
2681	2681	1755	-1.68373	-1.88657	-6.89756	3.05393e-10	8.81603e-09	13.0407												8744	tumor necrosis factor superfamily member 9(TNFSF9)
144406	144406	4297	1.5965	-0.125017	6.89604	3.0771e-10	8.8681e-09	13.0339												6696	secreted phosphoprotein 1(SPP1)
1116	1116	2196	3.56828	-2.64488	6.89583	3.0803e-10	8.8681e-09	13.0404												553	arginine vasopressin receptor 1B(AVPR1B)
100507308	100507308	2984	-2.22523	2.1422	-6.89099	3.1554e-10	9.02063e-09	12.9935												102724661	uncharacterized LOC102724661(LOC102724661)
7166	7166	1815	-2.79229	0.235213	-6.88526	3.24649e-10	9.22512e-09	12.9897												4653	myocilin(MYOC)
608	608	994	-2.47282	-1.38665	-6.87751	3.374e-10	9.53002e-09	12.9381												127534	gap junction protein beta 4(GJB4)
56265	56265	2400	2.09266	-2.28445	6.87011	3.50037e-10	9.79314e-09	12.9171												6703	small proline rich protein 2D(SPRR2D)
23671	23671	2863	-2.53125	2.48027	-6.8665	3.56366e-10	9.93486e-09	12.88												340533	KIAA2022(KIAA2022)
9745	9745	9339	-2.41633	0.169246	-6.86013	3.67822e-10	1.0194e-08	12.8696												101927969	uncharacterized LOC101927969(LOC101927969)
4751	4751	3276	1.57188	-3.21596	6.85965	3.68704e-10	1.02064e-08	12.76												55859	brain expressed X-linked 1(BEX1)
9088	9088	2546	1.93605	-3.0607	6.85029	3.8623e-10	1.06541e-08	12.7265												563	alpha-2-glycoprotein 1, zinc-binding(AZGP1)
113130	113130	3865	1.62177	-4.06446	6.84966	3.87443e-10	1.0675e-08	12.6646												6712	spectrin beta, non-erythrocytic 2(SPTBN2)
9456	9456	4312	1.57488	-0.984758	6.84544	3.95644e-10	1.08883e-08	12.7976												6713	squalene epoxidase(SQLE)
79908	79908	3938	-2.04146	-3.94152	-6.84119	4.04073e-10	1.10944e-08	12.5737												340543	transcription elongation factor A like 5(TCEAL5)
152206	152206	5296	-1.59748	0.0826789	-6.83962	4.07226e-10	1.11674e-08	12.7704												55867	solute carrier family 22 member 11(SLC22A11)
3294	3294	1434	-2.29865	-4.77284	-6.83385	4.19046e-10	1.14389e-08	12.534												53820	ripply transcriptional repressor 3(RIPPLY3)
4118	4118	1137	-2.49256	0.221881	-6.83171	4.23512e-10	1.15341e-08	12.7236												285242	5-hydroxytryptamine receptor 3E(HTR3E)
460	460	7705	-2.21738	2.00069	-6.82993	4.27267e-10	1.16096e-08	12.7046												64063	protease, serine 22(PRSS22)
102723344	102723344	1204	-2.07599	0.0167686	-6.82846	4.30379e-10	1.16662e-08	12.6981												92737	delta/notch like EGF repeat containing(DNER)
63876	63876	4002	-1.75393	-0.490735	-6.82799	4.31378e-10	1.16662e-08	12.7145												92736	otopetrin 2(OTOP2)
11156	11156	3726	2.06242	-4.32139	6.82673	4.3409e-10	1.1714e-08	12.6464												577	adhesion G protein-coupled receptor B3(ADGRB3)
153	153	2862	-1.96921	-0.132413	-6.82068	4.47306e-10	1.20156e-08	12.6817												64066	matrix metallopeptidase 27(MMP27)
4982	4982	2346	1.58103	-2.34633	6.8177	4.5395e-10	1.21802e-08	12.613												4674	nucleosome assembly protein 1 like 2(NAP1L2)
590	590	2454	-3.17586	-0.388009	-6.81381	4.62777e-10	1.23889e-08	12.6473												23109	dendrin(DDN)
140578	140578	3441	-2.0331	0.953369	-6.80244	4.89579e-10	1.29842e-08	12.5894												53831	G protein-coupled receptor 84(GPR84)
146909	146909	5031	1.63637	-2.7841	6.79842	4.99414e-10	1.32048e-08	12.4591												4680	carcinoembryonic antigen related cell adhesion molecule 6(CEACAM6)
100874185	100874185	917	-1.84936	4.2213	-6.79748	5.01734e-10	1.32388e-08	12.5546												283212	kelch like family member 35(KLHL35)
201501	201501	6508	-1.80384	-4.65327	-6.79434	5.09575e-10	1.34029e-08	12.3323												643650	long intergenic non-protein coding RNA 842(LINC00842)
54478	54478	2072	1.50576	-2.24955	6.78793	5.25986e-10	1.37991e-08	12.486												4684	neural cell adhesion molecule 1(NCAM1)
58157	58157	1876	-2.34486	3.40074	-6.78269	5.39807e-10	1.4146e-08	12.488												283208	prolyl 4-hydroxylase subunit alpha 3(P4HA3)
8870	8870	1240	1.65844	-6.67604	6.7735	5.64865e-10	1.47698e-08	12.2173												2637	gastrulation brain homeobox 2(GBX2)
6476	6476	6032	-2.15881	-3.13157	-6.76356	5.933e-10	1.53938e-08	12.2036												55885	LIM domain only 3(LMO3)
140801	140801	813	-1.70732	-0.711167	-6.75727	6.1201e-10	1.5827e-08	12.3643												170572	5-hydroxytryptamine receptor 3C(HTR3C)
80310	80310	3993	-1.56909	-2.22156	-6.75348	6.23567e-10	1.61083e-08	12.2842												590	butyrylcholinesterase(BCHE)
5348	5348	1061	-2.59704	-1.35587	-6.75022	6.33677e-10	1.63336e-08	12.3476												2641	glucagon(GCG)
117	117	6779	-2.69172	1.13152	-6.74641	6.45684e-10	1.66068e-08	12.3181												596	BCL2, apoptosis regulator(BCL2)
441151	441151	4619	-2.16185	2.42336	-6.7417	6.6088e-10	1.69791e-08	12.2903												2651	glucosaminyl (N-acetyl) transferase 2, I-branching enzyme (I blood group)(GCNT2)
387849	387849	1139	-1.76953	-3.07296	-6.73993	6.66675e-10	1.70908e-08	12.1372												84570	collagen type XXV alpha 1 chain(COL25A1)
56977	56977	13088	-1.62799	-1.43474	-6.73795	6.73201e-10	1.7202e-08	12.255												6750	somatostatin(SST)
103021165	103021165	324	2.40629	2.40638	6.72574	7.14939e-10	1.82093e-08	12.2151												23136	erythrocyte membrane protein band 4.1 like 3(EPB41L3)
23601	23601	3535	2.93951	0.53988	6.72318	7.24033e-10	1.84012e-08	12.207												608	TNF receptor superfamily member 17(TNFRSF17)
5745	5745	2309	-1.90036	-0.605024	-6.71074	7.69766e-10	1.95005e-08	12.1584												10849	CD3e molecule associated protein(CD3EAP)
57733	57733	2226	-2.81137	-1.33439	-6.70598	7.88008e-10	1.99412e-08	12.0786												6755	somatostatin receptor 5(SSTR5)
130399	130399	9077	-1.51834	-2.52291	-6.70174	8.04616e-10	2.02961e-08	11.9862												103695435	BBOX1 antisense RNA 1(BBOX1-AS1)
24137	24137	4686	1.52149	-3.946	6.69456	8.33551e-10	2.09364e-08	11.9218												64106	neuropeptide FF receptor 1(NPFFR1)
27115	27115	7439	-1.54136	-1.45414	-6.69176	8.45104e-10	2.11815e-08	12.0358												387695	chromosome 10 open reading frame 99(C10orf99)
159296	159296	2345	-1.71571	-1.79254	-6.67858	9.01649e-10	2.25031e-08	11.9427												10863	ADAM metallopeptidase domain 28(ADAM28)
137872	137872	1895	-2.10272	-1.22918	-6.67749	9.06477e-10	2.2552e-08	11.999												8817	fibroblast growth factor 18(FGF18)
1470	1470	694	2.8674	1.42739	6.67007	9.40104e-10	2.33148e-08	11.9662												387700	solute carrier family 16 member 12(SLC16A12)
114905	114905	5006	-2.03034	-0.398909	-6.66971	9.41765e-10	2.33314e-08	11.9663												100132741	uncharacterized LOC100132741(LOC100132741)
54827	54827	3505	-2.63138	-4.83228	-6.65855	9.94826e-10	2.45172e-08	11.6857												2674	GDNF family receptor alpha 1(GFRA1)
27253	27253	9940	1.57157	-1.89819	6.65015	1.03664e-09	2.54944e-08	11.8675												2675	GDNF family receptor alpha 2(GFRA2)
2523	2523	4343	1.93074	-1.0624	6.64407	1.06801e-09	2.6184e-08	11.8444												2676	GDNF family receptor alpha 3(GFRA3)
102724156	102724156	412	-1.85911	0.698685	-6.64093	1.08458e-09	2.64802e-08	11.8333												27253	protocadherin 17(PCDH17)
4355	4355	6025	-1.60197	-0.630291	-6.63812	1.09961e-09	2.67917e-08	11.8185												629	complement factor B(CFB)
9068	9068	3819	-2.41091	-1.21471	-6.63548	1.11396e-09	2.71132e-08	11.7909												727677	cancer susceptibility candidate 8 (non-protein coding)(CASC8)
845	845	2702	-3.36704	0.268899	-6.63288	1.12825e-09	2.73763e-08	11.7947												645745	metallothionein 1H-like 1(MT1HL1)
54997	54997	1061	2.82406	-2.84437	6.6257	1.16861e-09	2.82685e-08	11.7551												632	bone gamma-carboxyglutamate protein(BGLAP)
59353	59353	2071	-2.35982	0.260669	-6.62387	1.17914e-09	2.84938e-08	11.754												2681	glycoprotein, alpha-galactosyltransferase 1 pseudogene(GGTA1P)
6241	6241	3434	1.60904	-5.06968	6.61716	1.21848e-09	2.93242e-08	11.4854												633	biglycan(BGN)
1462	1462	12416	1.61176	-5.32896	6.61515	1.23053e-09	2.95843e-08	11.5344												414332	lipocalin 10(LCN10)
79608	79608	6598	-2.31262	-0.00155203	-6.61442	1.23497e-09	2.96005e-08	11.7094												10874	neuromedin U(NMU)
1215	1215	1369	-2.03655	0.890306	-6.60748	1.27761e-09	3.04061e-08	11.6684												10875	fibrinogen like 2(FGL2)
29114	29114	1576	-2.47699	2.43393	-6.60483	1.29429e-09	3.07409e-08	11.6526												6781	stanniocalcin 1(STC1)
1907	1907	1253	-2.03753	-0.437468	-6.60242	1.30958e-09	3.10417e-08	11.631												640	BLK proto-oncogene, Src family tyrosine kinase(BLK)
9127	9127	3699	-1.67523	0.568704	-6.60138	1.31628e-09	3.11691e-08	11.6436												2690	growth hormone receptor(GHR)
202559	202559	3626	-2.26891	1.45421	-6.59925	1.33004e-09	3.14005e-08	11.6374												285313	immunoglobulin superfamily member 10(IGSF10)
6615	6615	1709	1.83652	-0.801778	6.59641	1.34864e-09	3.18077e-08	11.6202												4741	neurofilament, medium polypeptide(NEFM)
23109	23109	3824	2.53352	1.09287	6.58947	1.39516e-09	3.28064e-08	11.5835												2694	gastric intrinsic factor(GIF)
4494	4494	483	-2.04962	-3.97213	-6.57971	1.46334e-09	3.42389e-08	11.3765												102724760	immunoglobulin heavy variable 1/OR15-1 pseudogene(LOC102724760)
1288	1288	7592	-1.85767	-0.612005	-6.57913	1.46749e-09	3.4283e-08	11.5267												8839	WNT1 inducible signaling pathway protein 2(WISP2)
389376	389376	454	3.01865	2.47579	6.57881	1.46972e-09	3.42861e-08	11.5374												8840	WNT1 inducible signaling pathway protein 1(WISP1)
22865	22865	5112	-2.88112	1.6767	-6.57782	1.47684e-09	3.44183e-08	11.5264												221833	Sp8 transcription factor(SP8)
284948	284948	6294	-1.95116	-1.32548	-6.57706	1.48239e-09	3.45134e-08	11.4607												197257	lactate dehydrogenase D(LDHD)
80309	80309	7487	-1.89858	3.39579	-6.57468	1.49965e-09	3.4881e-08	11.5125												8843	hydroxycarboxylic acid receptor 3(HCAR3)
9480	9480	16122	2.36861	-0.575526	6.57276	1.51379e-09	3.5175e-08	11.5152												10891	PPARG coactivator 1 alpha(PPARGC1A)
5138	5138	4847	-1.50225	-2.55322	-6.57131	1.52455e-09	3.53555e-08	11.4639												4747	neurofilament, light polypeptide(NEFL)
91851	91851	4159	-2.67647	-2.1041	-6.57073	1.5289e-09	3.54214e-08	11.4569												651	bone morphogenetic protein 3(BMP3)
139760	139760	1193	-2.01316	2.87167	-6.57028	1.53224e-09	3.5464e-08	11.4983												152206	coiled-coil domain containing 13(CCDC13)
60681	60681	3388	1.71975	-5.1798	6.56544	1.56887e-09	3.61698e-08	11.3723												653	bone morphogenetic protein 5(BMP5)
340706	340706	6556	2.3861	-3.3859	6.55837	1.62386e-09	3.72555e-08	11.3891												10894	lymphatic vessel endothelial hyaluronan receptor 1(LYVE1)
100652730	100652730	706	3.0898	2.3516	6.55537	1.64782e-09	3.77686e-08	11.4264												654	bone morphogenetic protein 6(BMP6)
5105	5105	2689	-2.23083	-6.65464	-6.55357	1.66233e-09	3.80641e-08	11.1719												4751	NIMA related kinase 2(NEK2)
54769	54769	4386	-2.10372	2.19366	-6.54964	1.69445e-09	3.86496e-08	11.3971												6799	sulfotransferase family 1A member 2(SULT1A2)
27022	27022	2068	-2.45616	1.71108	-6.54676	1.71847e-09	3.91155e-08	11.3871												53904	myosin IIIA(MYO3A)
54831	54831	2126	-2.47526	-1.69713	-6.545	1.73322e-09	3.93816e-08	11.2764												84624	fibronectin type III domain containing 1(FNDC1)
103021164	103021164	585	2.73084	2.15197	6.53968	1.77877e-09	4.03777e-08	11.3536												645784	ankyrin repeat domain 36B pseudogene 2(ANKRD36BP2)
11174	11174	8753	1.73826	-0.641639	6.52981	1.86628e-09	4.22016e-08	11.3151												137872	alcohol dehydrogenase, iron containing 1(ADHFE1)
339479	339479	5416	-2.57074	0.206443	-6.52928	1.87112e-09	4.22705e-08	11.273												27284	sulfotransferase family 1B member 1(SULT1B1)
4747	4747	3841	-2.64995	1.5128	-6.51898	1.9673e-09	4.42737e-08	11.2565												660	BMX non-receptor tyrosine kinase(BMX)
643763	643763	7041	-2.3185	1.54754	-6.51263	2.02897e-09	4.5488e-08	11.2293												27286	sushi repeat containing protein, X-linked 2(SRPX2)
83888	83888	1171	-2.22747	1.4204	-6.50616	2.09385e-09	4.67667e-08	11.194												84631	SLIT and NTRK like family member 2(SLITRK2)
145864	145864	3312	1.59072	-2.71237	6.50441	2.11173e-09	4.70749e-08	11.1636												115350	Fc receptor like 1(FCRL1)
400258	400258	2368	-2.70541	1.408	-6.4982	2.17637e-09	4.81516e-08	11.1638												4760	neuronal differentiation 1(NEUROD1)
10537	10537	990	2.54686	-4.65953	6.49624	2.1972e-09	4.85215e-08	11.0073												8857	Fc fragment of IgG binding protein(FCGBP)
64711	64711	3906	-2.88632	2.23659	-6.49584	2.20153e-09	4.85715e-08	11.1476												27290	serine peptidase inhibitor, Kazal type 4(SPINK4)
4857	4857	4393	-2.11881	-0.320332	-6.49514	2.20902e-09	4.86006e-08	11.1462												8862	apelin(APLN)
284194	284194	1877	-1.80441	-3.44965	-6.49472	2.21355e-09	4.86547e-08	10.9546												27299	ADAM like decysin 1(ADAMDEC1)
2920	2920	1205	2.26167	-3.24267	6.49366	2.22496e-09	4.87692e-08	11.0913												6820	sulfotransferase family 2B member 1(SULT2B1)
3284	3284	1870	-3.68693	-0.471866	-6.49313	2.23067e-09	4.88491e-08	11.1213												10917	butyrophilin like 3(BTNL3)
3820	3820	740	-1.56372	-1.66667	-6.47593	2.4248e-09	5.25634e-08	11.0056												8870	immediate early response 3(IER3)
114041	114041	2201	-3.03954	0.126342	-6.47379	2.45018e-09	5.30161e-08	11.0012												100996259	family with sequence similarity 106 member B(FAM106B)
6286	6286	510	2.88505	-5.42082	6.47052	2.48932e-09	5.37644e-08	10.7944												64168	N-terminal EF-hand calcium binding protein 1(NECAB1)
3859	3859	1992	-2.04895	0.0503069	-6.46081	2.60923e-09	5.61485e-08	10.9832												84649	diacylglycerol O-acyltransferase 2(DGAT2)
117194	117194	2526	-1.6981	4.10478	-6.45976	2.62264e-09	5.62868e-08	10.9856												27306	hematopoietic prostaglandin D synthase(HPGDS)
389336	389336	4910	2.34519	2.62924	6.45804	2.6445e-09	5.65977e-08	10.9786												10924	sphingomyelin phosphodiesterase acid like 3A(SMPDL3A)
4237	4237	1798	2.32566	-2.04011	6.45096	2.73683e-09	5.83604e-08	10.9491												23213	sulfatase 1(SULF1)
6781	6781	3877	2.48406	-2.04796	6.44863	2.76782e-09	5.8916e-08	10.9387												256691	MAM domain containing 2(MAMDC2)
23284	23284	12461	-1.77563	-1.96739	-6.44611	2.80181e-09	5.95858e-08	10.8407												283316	CD163 molecule like 1(CD163L1)
10669	10669	2698	2.41447	-2.26502	6.43718	2.92562e-09	6.18286e-08	10.8742												389812	lipocalin 15(LCN15)
388335	388335	3092	-1.85503	-2.68737	-6.42608	3.087e-09	6.48902e-08	10.6814												23217	zinc finger RNA binding protein 2(ZFR2)
89958	89958	3926	1.88925	-4.97128	6.42479	3.1062e-09	6.51897e-08	10.5907												6833	ATP binding cassette subfamily C member 8(ABCC8)
2903	2903	16203	-2.08393	0.68339	-6.42188	3.1502e-09	6.59836e-08	10.8153												64180	dipeptidase 3(DPEP3)
2892	2892	5729	-1.83572	0.21599	-6.40713	3.38284e-09	7.05432e-08	10.7464												2742	glycine receptor alpha 2(GLRA2)
9717	9717	6456	-1.76908	0.19848	-6.40563	3.40753e-09	7.09952e-08	10.7346												643763	uncharacterized LOC643763(UG0898H09)
10170	10170	2286	-2.06917	-4.08832	-6.40301	3.45088e-09	7.17083e-08	10.4846												23228	phospholipase C like 2(PLCL2)
80816	80816	12117	-1.83299	-0.239721	-6.40306	3.45002e-09	7.17083e-08	10.6754												27328	protocadherin 11 X-linked(PCDH11X)
56899	56899	9362	-2.32829	1.35598	-6.40126	3.48013e-09	7.21889e-08	10.7158												56001	nuclear RNA export factor 2(NXF2)
10894	10894	2500	-2.44769	-2.42966	-6.40098	3.48486e-09	7.22236e-08	10.7019												326343	metallothionein 1D, pseudogene(MT1DP)
1261	1261	4649	-2.4161	1.93862	-6.39395	3.60507e-09	7.44532e-08	10.6832												6855	synaptophysin(SYP)
84239	84239	11181	-1.60168	-2.085	-6.39088	3.65883e-09	7.53656e-08	10.5214												100996301	FOXD3 antisense RNA 1 (head to head)(FOXD3-AS1)
101927884	101927884	1185	1.95953	3.23568	6.38643	3.73827e-09	7.66671e-08	10.649												121549	achaete-scute family bHLH transcription factor 4(ASCL4)
5455	5455	1503	-1.89032	3.15362	-6.38405	3.78143e-09	7.74175e-08	10.6399												6860	synaptotagmin 4(SYT4)
340273	340273	8917	-2.05974	2.71978	-6.38379	3.78613e-09	7.74466e-08	10.6377												162514	transient receptor potential cation channel subfamily V member 3(TRPV3)
2893	2893	7906	-2.10912	1.32703	-6.37796	3.89408e-09	7.93792e-08	10.6119												27344	proprotein convertase subtilisin/kexin type 1 inhibitor(PCSK1N)
2823	2823	4709	-3.24693	0.670409	-6.37645	3.92254e-09	7.98904e-08	10.6019												338645	leucine zipper protein 2(LUZP2)
6820	6820	1515	2.38402	-2.12857	6.37308	3.98668e-09	8.10568e-08	10.545												6865	tachykinin receptor 2(TACR2)
79007	79007	2843	1.72723	-2.45978	6.37079	4.03092e-09	8.18857e-08	10.5297												23250	ATPase phospholipid transporting 11A(ATP11A)
101927324	101927324	766	-1.68193	2.69765	-6.35501	4.34902e-09	8.77131e-08	10.5007												725	complement component 4 binding protein beta(C4BPB)
1846	1846	9073	2.08733	-2.75607	6.35473	4.35498e-09	8.77131e-08	10.4537												2775	G protein subunit alpha o1(GNAO1)
3738	3738	9031	-1.82611	-2.68073	-6.35245	4.40289e-09	8.84515e-08	10.3973												730	complement C7(C7)
152831	152831	6079	-1.50853	-0.542733	-6.35181	4.41649e-09	8.8574e-08	10.4664												64220	stimulated by retinoic acid 6(STRA6)
4081	4081	2907	-2.18446	1.52821	-6.34416	4.58195e-09	9.17362e-08	10.4548												100507420	long intergenic non-protein coding RNA 1605(LINC01605)
5375	5375	3569	-2.22521	2.04109	-6.34276	4.61302e-09	9.22362e-08	10.4484												8929	paired like homeobox 2b(PHOX2B)
223117	223117	7252	-2.02248	-0.649537	-6.34268	4.61474e-09	9.22362e-08	10.44												219874	olfactory receptor family 6 subfamily T member 1(OR6T1)
4487	4487	1940	2.27109	0.0352978	6.33622	4.76031e-09	9.48855e-08	10.421												84706	glutamic--pyruvic transaminase 2(GPT2)
8614	8614	5343	2.80797	-1.86266	6.33503	4.78754e-09	9.52862e-08	10.4162												2788	G protein subunit gamma 7(GNG7)
7058	7058	5881	2.67444	-4.16279	6.33123	4.87586e-09	9.67443e-08	10.3698												90853	SPOC domain containing 1(SPOCD1)
140738	140738	2223	-1.54866	-3.84082	-6.32981	4.90908e-09	9.71314e-08	10.1315												340706	von Willebrand factor A domain containing 2(VWA2)
51617	51617	2452	-2.71938	1.60083	-6.32819	4.94755e-09	9.77287e-08	10.3824												4842	nitric oxide synthase 1(NOS1)
375323	375323	4880	-2.33906	1.37637	-6.32397	5.04883e-09	9.94792e-08	10.3648												285423	uncharacterized LOC285423(LOC285423)
55859	55859	862	-2.37501	1.33278	-6.32269	5.07981e-09	1.00006e-07	10.3546												8941	cyclin dependent kinase 5 regulatory subunit 2(CDK5R2)
9542	9542	8407	-1.94051	1.22484	-6.31989	5.14856e-09	1.00997e-07	10.3429												10990	leukocyte immunoglobulin like receptor B5(LILRB5)
3576	3576	1705	4.26634	-2.94824	6.31907	5.16889e-09	1.01169e-07	10.343												137970	unc-5 netrin receptor D(UNC5D)
4496	4496	397	-2.63954	-2.67541	-6.3137	5.30374e-09	1.03556e-07	10.213												23284	adhesion G protein-coupled receptor L3(ADGRL3)
1852	1852	2907	1.9882	2.82663	6.30059	5.64785e-09	1.09724e-07	10.2559												4852	neuropeptide Y(NPY)
140597	140597	1101	-2.43676	0.862855	-6.30036	5.65426e-09	1.09758e-07	10.2558												6900	contactin 2(CNTN2)
643911	643911	1422	2.70145	0.94667	6.29378	5.83544e-09	1.12903e-07	10.224												759	carbonic anhydrase 1(CA1)
101929127	101929127	879	-1.82326	3.5308	-6.29316	5.85268e-09	1.13114e-07	10.2216												760	carbonic anhydrase 2(CA2)
101928307	101928307	534	-1.78756	3.78171	-6.29304	5.85595e-09	1.13114e-07	10.221												4857	NOVA alternative splicing regulator 1(NOVA1)
1404	1404	4989	-1.83854	-0.985786	-6.28954	5.95505e-09	1.1484e-07	10.1636												100996348	CA3 antisense RNA 1(CA3-AS1)
10004	10004	2896	-1.79525	-2.81714	-6.2845	6.1006e-09	1.17168e-07	10.0409												762	carbonic anhydrase 4(CA4)
256158	256158	16459	-1.59776	-3.72213	-6.28154	6.18748e-09	1.18547e-07	9.91338												84733	chromobox 2(CBX2)
2676	2676	1931	-2.26599	0.143039	-6.28121	6.19746e-09	1.18642e-07	10.1704												11004	kinesin family member 2C(KIF2C)
114780	114780	8231	-2.25898	1.20787	-6.28015	6.22889e-09	1.19147e-07	10.164												2813	glycoprotein 2(GP2)
4320	4320	2261	2.72223	-4.07284	6.27056	6.52135e-09	1.24037e-07	10.0702												766	carbonic anhydrase 7(CA7)
340784	340784	1074	-2.08022	2.93352	-6.26736	6.62205e-09	1.25547e-07	10.102												768	carbonic anhydrase 9(CA9)
23544	23544	6573	-1.90135	1.79198	-6.26329	6.75212e-09	1.27399e-07	10.0863												6913	T-box 15(TBX15)
57282	57282	6062	-2.02977	0.0147166	-6.26055	6.84101e-09	1.2887e-07	10.0362												283392	TRHDE antisense RNA 1(TRHDE-AS1)
28947	28947	38	-1.92985	-1.06421	-6.25812	6.92108e-09	1.30067e-07	9.99232												84740	AFAP1 antisense RNA 1(AFAP1-AS1)
1437	1437	785	2.40136	2.54591	6.25587	6.99585e-09	1.31054e-07	10.0533												23302	WSC domain containing 1(WSCD1)
283212	283212	2341	1.80598	-0.162842	6.25453	7.04077e-09	1.31791e-07	10.0487												2823	glycoprotein M6A(GPM6A)
80274	80274	4330	-1.65337	-1.77335	-6.24625	7.32481e-09	1.3689e-07	9.95629												375567	von Willebrand factor C domain containing 2(VWC2)
100507098	100507098	2228	-2.16387	1.43838	-6.24511	7.36462e-09	1.37444e-07	10.0058												2827	G protein-coupled receptor 3(GPR3)
124872	124872	2264	-2.88103	-2.09318	-6.24324	7.43069e-09	1.38321e-07	9.80719												387849	RAB15 effector protein(REP15)
51046	51046	10546	-2.00575	3.27832	-6.24256	7.45504e-09	1.38665e-07	9.99366												4884	neuronal pentraxin 1(NPTX1)
254896	254896	1242	1.99672	2.45443	6.24105	7.50895e-09	1.39448e-07	9.98552												92949	ADAMTS like 1(ADAMTSL1)
51676	51676	3669	-1.86325	-2.60832	-6.24026	7.53713e-09	1.39861e-07	9.87188												2838	G protein-coupled receptor 15(GPR15)
56479	56479	7635	-1.84683	1.37008	-6.23645	7.67561e-09	1.42207e-07	9.96435												4886	neuropeptide Y receptor Y1(NPY1R)
120400	120400	9360	-2.36658	-5.30712	-6.22507	8.10355e-09	1.49457e-07	9.63639												4887	neuropeptide Y receptor Y2(NPY2R)
83259	83259	11457	-2.64182	2.91513	-6.22152	8.24186e-09	1.51863e-07	9.89511												541471	MIR4435-2 host gene(MIR4435-2HG)
57453	57453	9576	-2.20756	0.222474	-6.2196	8.31763e-09	1.53139e-07	9.88018												4888	neuropeptide Y receptor Y6 (pseudogene)(NPY6R)
7045	7045	2805	1.58457	-7.32771	6.21933	8.32844e-09	1.53219e-07	9.58634												794	calbindin 2(CALB2)
482	482	3453	-1.81999	-0.144773	-6.21767	8.39471e-09	1.54077e-07	9.88162												8988	heat shock protein family B (small) member 3(HSPB3)
6398	6398	2659	-1.64165	-4.47551	-6.21598	8.46234e-09	1.55198e-07	9.59953												201501	zinc finger and BTB domain containing 7C(ZBTB7C)
3805	3805	1579	-1.94942	1.44876	-6.21243	8.60687e-09	1.57603e-07	9.85723												8991	selenium binding protein 1(SELENBP1)
54511	54511	5638	-1.76181	1.82485	-6.20922	8.73942e-09	1.59659e-07	9.84037												6947	transcobalamin 1(TCN1)
54798	54798	13142	-2.40418	0.874102	-6.20806	8.78795e-09	1.60421e-07	9.83814												8999	cyclin dependent kinase like 2(CDKL2)
10863	10863	9841	-1.51968	-3.39051	-6.18764	9.68433e-09	1.74488e-07	9.54154												54055	cytochrome P450 family 4 subfamily F member 29, pseudogene(CYP4F29P)
84830	84830	7687	-2.02075	-4.70118	-6.18649	9.73771e-09	1.75316e-07	9.45525												23336	synemin(SYNM)
644139	644139	3466	-2.57617	1.21118	-6.18622	9.75016e-09	1.75406e-07	9.73875												100507351	uncharacterized LOC100507351(LOC100507351)
105374378	105374378	5409	1.83221	2.02045	6.18571	9.77375e-09	1.75697e-07	9.73556												58157	neuroglobin(NGB)
1063	1063	10377	1.56374	-5.18809	6.18372	9.86656e-09	1.7723e-07	9.44468												285492	long intergenic non-protein coding RNA 955(LINC00955)
1756	1756	16513	-1.62987	-3.70999	-6.17734	1.01703e-08	1.82547e-07	9.47953												4915	neurotrophic receptor tyrosine kinase 2(NTRK2)
100128006	100128006	3727	-1.83401	2.12399	-6.17713	1.01806e-08	1.82593e-07	9.69826												4916	neurotrophic receptor tyrosine kinase 3(NTRK3)
1440	1440	1768	2.81029	1.78396	6.17657	1.02079e-08	1.82943e-07	9.69554												340784	H6 family homeobox 3(HMX3)
3360	3360	4207	-2.32234	-0.351249	-6.17258	1.0403e-08	1.86185e-07	9.62883												6967	T cell receptor gamma constant 2(TRGC2)
146395	146395	5364	-2.00874	2.59206	-6.17255	1.04046e-08	1.86185e-07	9.676												441151	transmembrane protein 151B(TMEM151B)
1412	1412	989	-2.31284	0.967889	-6.16895	1.05839e-08	1.88393e-07	9.66105												11065	ubiquitin conjugating enzyme E2 C(UBE2C)
220382	220382	1861	-2.19048	1.50965	-6.16222	1.09273e-08	1.94066e-07	9.62917												2875	glutamic--pyruvic transaminase(GPT)
84649	84649	2520	1.66516	-3.56449	6.16192	1.09428e-08	1.94196e-07	9.52991												222008	V-set and transmembrane domain containing 2A(VSTM2A)
9212	9212	1509	1.53568	-3.50596	6.15185	1.14784e-08	2.02179e-07	9.36889												138046	RALY RNA binding protein-like(RALYL)
8739	8739	1839	-2.09783	3.22679	-6.1462	1.17898e-08	2.06892e-07	9.5563												2878	glutathione peroxidase 3(GPX3)
100506495	100506495	4649	-1.89175	2.17089	-6.14305	1.19676e-08	2.09545e-07	9.54315												23359	family with sequence similarity 189 member A1(FAM189A1)
27123	27123	3637	2.71603	1.43053	6.1404	1.21188e-08	2.11429e-07	9.5324												84803	glycerol-3-phosphate acyltransferase 3(GPAT3)
286753	286753	3596	-2.43691	2.7619	-6.12924	1.27761e-08	2.20913e-07	9.48225												102724957	uncharacterized LOC102724957(LOC102724957)
283208	283208	2322	1.98646	-0.122876	6.12821	1.28391e-08	2.21515e-07	9.47767												9027	N-acetyltransferase 8 (putative)(NAT8)
6373	6373	1606	2.76076	-0.355729	6.12547	1.30064e-08	2.23746e-07	9.45984												11075	stathmin 2(STMN2)
8999	8999	4950	-1.67786	0.825467	-6.12177	1.32361e-08	2.27035e-07	9.44441												100652730	long intergenic non-protein coding RNA 659(LINC00659)
401024	401024	21062	-1.54491	-2.296	-6.11732	1.35176e-08	2.3119e-07	9.19099												4935	G protein-coupled receptor 143(GPR143)
374	374	1276	1.98144	-4.24339	6.11431	1.37118e-08	2.34003e-07	9.17185												43849	kallikrein related peptidase 12(KLK12)
4317	4317	3224	2.18605	3.43643	6.11311	1.37899e-08	2.35165e-07	9.41003												11082	endothelial cell specific molecule 1(ESM1)
1951	1951	11962	1.57977	-3.2836	6.11272	1.38148e-08	2.35421e-07	9.26124												2891	glutamate ionotropic receptor AMPA type subunit 2(GRIA2)
9635	9635	4248	-2.34531	1.51005	-6.10837	1.4102e-08	2.39795e-07	9.38878												2892	glutamate ionotropic receptor AMPA type subunit 3(GRIA3)
1580	1580	2162	-1.87345	2.29437	-6.09667	1.49032e-08	2.51604e-07	9.33561												2893	glutamate ionotropic receptor AMPA type subunit 4(GRIA4)
3553	3553	1764	2.69023	-2.75372	6.09406	1.50883e-08	2.54547e-07	9.23171												845	calsequestrin 2(CASQ2)
6456	6456	2920	-1.66254	2.16542	-6.09353	1.51259e-08	2.54999e-07	9.32169												643911	colorectal neoplasia differentially expressed (non-protein coding)(CRNDE)
80328	80328	1411	2.61106	1.28242	6.08979	1.53954e-08	2.58804e-07	9.30468												846	calcium sensing receptor(CASR)
5764	5764	1859	-1.6046	-2.40908	-6.0871	1.55922e-08	2.61924e-07	9.23921												387914	shisa family member 2(SHISA2)
283392	283392	6030	-2.23292	2.30656	-6.08467	1.57718e-08	2.64565e-07	9.28167												100507308	TCF21 antisense RNA inducing promoter demethylation(TARID)
3218	3218	1996	2.17338	-2.64771	6.08201	1.59713e-08	2.67341e-07	9.14308												138065	ring finger protein 183(RNF183)
2168	2168	570	-2.44747	-9.36824	-6.08106	1.60426e-08	2.67963e-07	8.99669												2899	glutamate ionotropic receptor kainate type subunit 3(GRIK3)
100506289	100506289	2764	-1.64232	3.29381	-6.08112	1.60386e-08	2.67963e-07	9.26548												93010	UDP-GlcNAc:betaGal beta-1,3-N-acetylglucosaminyltransferase 7(B3GNT7)
4684	4684	8527	-1.70849	-1.99257	-6.06566	1.72507e-08	2.86319e-07	9.10407												152404	immunoglobulin superfamily member 11(IGSF11)
2878	2878	1761	-1.5874	-4.97821	-6.06261	1.75005e-08	2.89649e-07	8.94878												23382	adenosylhomocysteinase like 2(AHCYL2)
375567	375567	1891	-1.57619	1.94047	-6.057	1.79687e-08	2.96981e-07	9.15863												2903	glutamate ionotropic receptor NMDA type subunit 2A(GRIN2A)
162514	162514	7205	-1.97171	-1.77558	-6.0529	1.8319e-08	3.02558e-07	9.01175												80726	KIAA1683(KIAA1683)
2587	2587	2787	-1.8439	3.61416	-6.04904	1.86548e-08	3.06985e-07	9.12316												6999	tryptophan 2,3-dioxygenase(TDO2)
138065	138065	3544	2.06408	-0.686172	6.04893	1.86651e-08	3.06985e-07	9.11978												64344	hypoxia inducible factor 3 alpha subunit(HIF3A)
238	238	6265	-2.01922	1.79388	-6.04643	1.88851e-08	3.09752e-07	9.11144												2904	glutamate ionotropic receptor NMDA type subunit 2B(GRIN2B)
9423	9423	6093	-1.56462	-2.4729	-6.04432	1.90738e-08	3.12399e-07	8.96984												84824	Fc receptor like A(FCRLA)
390594	390594	3123	-1.69729	2.97648	-6.04163	1.93164e-08	3.15934e-07	9.0901												2906	glutamate ionotropic receptor NMDA type subunit 2D(GRIN2D)
441282	441282	5308	-1.86281	-0.0926507	-6.04123	1.93529e-08	3.16313e-07	9.00517												283487	long intergenic non-protein coding RNA 346(LINC00346)
285016	285016	1726	-1.68129	-0.544844	-6.03923	1.95361e-08	3.19085e-07	9.06466												7004	TEA domain transcription factor 4(TEAD4)
64063	64063	2005	3.07689	-2.27286	6.039	1.95572e-08	3.19209e-07	9.04994												84830	androgen dependent TFPI regulating protein(ADTRP)
1804	1804	6927	-2.55497	1.28549	-6.03565	1.98676e-08	3.23603e-07	9.06351												56159	testis expressed 11(TEX11)
2350	2350	1266	-1.56378	-2.7225	-6.03222	2.01907e-08	3.28187e-07	8.99542												101928307	uncharacterized LOC101928307(LOC101928307)
7857	7857	2572	-1.84911	-0.824752	-6.03131	2.02771e-08	3.29364e-07	8.99144												9058	solute carrier family 13 member 2(SLC13A2)
54600	54600	2376	-2.22362	0.560259	-6.02718	2.06737e-08	3.35292e-07	9.01169												56164	serine/threonine kinase 31(STK31)
284217	284217	9737	-1.51721	-2.36252	-6.02202	2.11811e-08	3.42162e-07	8.80132												100216479	fatty acyl-CoA reductase 2 pseudogene 2(FAR2P2)
4887	4887	3689	-2.33833	2.4607	-6.01788	2.15967e-08	3.47923e-07	8.98429												2919	C-X-C motif chemokine ligand 1(CXCL1)
6327	6327	4922	-2.1105	1.12864	-6.015	2.18903e-08	3.52171e-07	8.97168												2920	C-X-C motif chemokine ligand 2(CXCL2)
79935	79935	2222	2.46432	0.706451	6.01146	2.22577e-08	3.57838e-07	8.95582												2921	C-X-C motif chemokine ligand 3(CXCL3)
3662	3662	5461	-1.73442	-3.68599	-6.01065	2.23417e-08	3.58699e-07	8.73275												4969	osteoglycin(OGN)
139599	139599	2257	-1.65086	3.25733	-6.01069	2.23382e-08	3.58699e-07	8.95242												56169	gasdermin C(GSDMC)
1295	1295	3091	2.65114	-2.14336	6.00995	2.24159e-08	3.59646e-07	8.94407												2922	gastrin releasing peptide(GRP)
152756	152756	2174	-1.78859	1.34312	-6.0085	2.25684e-08	3.61601e-07	8.94279												93035	polycystic kidney and hepatic disease 1 (autosomal recessive)-like 1(PKHD1L1)
430	430	1849	2.4358	-3.66335	6.00639	2.27926e-08	3.64939e-07	8.73813												9068	angiopoietin like 1(ANGPTL1)
28814	28814	354	-2.31029	-2.17319	-5.99718	2.37988e-08	3.78231e-07	8.77334												7020	transcription factor AP-2 alpha(TFAP2A)
56169	56169	4808	1.92354	2.12959	5.99718	2.37984e-08	3.78231e-07	8.8925												4973	oxidized low density lipoprotein receptor 1(OLR1)
340543	340543	1166	-1.94263	2.67881	-5.99554	2.39819e-08	3.80884e-07	8.8846												9073	claudin 8(CLDN8)
1995	1995	5023	-2.06505	3.07814	-5.99105	2.44925e-08	3.8821e-07	8.86526												84848	MIR503 host gene(MIR503HG)
28526	28526	1510	-1.58162	0.24655	-5.9909	2.4509e-08	3.88211e-07	8.83016												9075	claudin 2(CLDN2)
4493	4493	848	-1.99879	-6.13993	-5.9889	2.47399e-08	3.91605e-07	8.5239												9076	claudin 1(CLDN1)
1179	1179	3123	-2.85426	-6.91843	-5.98726	2.49307e-08	3.94096e-07	8.54009												11126	CD160 molecule(CD160)
23040	23040	11385	-1.77666	3.48463	-5.98599	2.50793e-08	3.96179e-07	8.84283												4982	TNF receptor superfamily member 11b(TNFRSF11B)
1152	1152	1458	-2.22959	-8.55891	-5.9825	2.54919e-08	4.0189e-07	8.51837												7031	trefoil factor 1(TFF1)
644249	644249	981	-1.8418	3.38488	-5.98265	2.5475e-08	4.0189e-07	8.82769												7032	trefoil factor 2(TFF2)
642475	642475	3802	1.62904	-3.58245	5.98276	2.54612e-08	4.0189e-07	8.61719												4988	opioid receptor mu 1(OPRM1)
5239	5239	3887	-2.31762	-2.93246	-5.97849	2.59751e-08	4.0896e-07	8.66698												7036	transferrin receptor 2(TFR2)
10382	10382	2722	-1.5207	-0.265075	-5.97537	2.63567e-08	4.14416e-07	8.79298												7038	thyroglobulin(TG)
345643	345643	2104	2.50352	2.00198	5.97058	2.69542e-08	4.21561e-07	8.77424												9088	protein kinase, membrane associated tyrosine/threonine 1(PKMYT1)
147372	147372	6384	-2.55001	-0.321387	-5.96946	2.70966e-08	4.22667e-07	8.76566												338821	solute carrier organic anion transporter family member 1B7 (putative)(SLCO1B7)
10218	10218	2290	-2.29342	1.12116	-5.96946	2.70964e-08	4.22667e-07	8.76844												115584	solute carrier family 5 member 11(SLC5A11)
100507420	100507420	2177	1.77078	-0.183659	5.96973	2.70612e-08	4.22667e-07	8.7511												729993	shisa family member 9(SHISA9)
84069	84069	2560	1.89389	-1.05472	5.96772	2.73175e-08	4.2555e-07	8.75242												899	cyclin F(CCNF)
3569	3569	3969	2.81527	0.285007	5.96739	2.73595e-08	4.25924e-07	8.75975												64388	gremlin 2, DAN family BMP antagonist(GREM2)
6547	6547	6190	-1.64335	1.38232	-5.96626	2.75043e-08	4.27896e-07	8.75539												400258	chromosome 14 open reading frame 180(C14orf180)
4760	4760	3002	-2.63069	1.30345	-5.96376	2.78273e-08	4.31781e-07	8.74283												2949	glutathione S-transferase mu 5(GSTM5)
282996	282996	7260	-1.62032	0.394375	-5.95335	2.92142e-08	4.51815e-07	8.69288												11141	interleukin 1 receptor accessory protein like 1(IL1RAPL1)
28946	28946	38	-1.93349	-0.407723	-5.95205	2.93925e-08	4.54274e-07	8.62905												7045	transforming growth factor beta induced(TGFBI)
80332	80332	3945	-1.94164	-2.59886	-5.95147	2.94724e-08	4.54913e-07	8.56409												220042	DNA damage induced apoptosis suppressor(DDIAS)
25928	25928	1869	-1.91325	-1.70462	-5.95016	2.96534e-08	4.57407e-07	8.57623												100996492	long intergenic non-protein coding RNA 1314(LINC01314)
285242	285242	2523	-1.8853	2.0848	-5.94869	2.98564e-08	4.59937e-07	8.67141												9099	ubiquitin specific peptidase 2(USP2)
100996492	100996492	6943	-2.08398	0.461638	-5.94754	3.00176e-08	4.61817e-07	8.67164												11148	HERV-H LTR-associating 2(HHLA2)
1132	1132	1817	-1.90635	1.45981	-5.93808	3.13721e-08	4.80151e-07	8.63036												5008	oncostatin M(OSM)
6368	6368	626	-1.58349	0.0400261	-5.93704	3.15252e-08	4.81868e-07	8.59599												7058	thrombospondin 2(THBS2)
10699	10699	5320	1.95562	1.32712	5.93614	3.16576e-08	4.83578e-07	8.62227												11155	LIM domain binding 3(LDB3)
164832	164832	13912	-2.54077	0.283271	-5.93444	3.19096e-08	4.87113e-07	8.61408												11156	protein tyrosine phosphatase type IVA, member 3(PTP4A3)
154860	154860	2653	3.26639	2.60171	5.93105	3.24175e-08	4.93588e-07	8.5996												5013	orthodenticle homeobox 1(OTX1)
5801	5801	4521	-1.82041	-2.56137	-5.92731	3.2988e-08	5.01303e-07	8.34396												7068	thyroid hormone receptor beta(THRB)
629	629	2627	1.62311	-6.25253	5.9269	3.30513e-08	5.01941e-07	8.25568												5021	oxytocin receptor(OXTR)
64220	64220	5832	2.87801	0.0284148	5.91801	3.44485e-08	5.20146e-07	8.5412												375704	energy homeostasis associated(ENHO)
389023	389023	730	-2.4315	0.312823	-5.9175	3.45297e-08	5.21039e-07	8.49872												9118	internexin neuronal intermediate filament protein alpha(INA)
28950	28950	38	-1.70754	-1.2558	-5.91677	3.46474e-08	5.2248e-07	8.41546												7070	Thy-1 cell surface antigen(THY1)
5008	5008	3058	2.90051	-0.607306	5.91407	3.50862e-08	5.2876e-07	8.5226												9119	keratin 75(KRT75)
28811	28811	354	-1.96248	2.11384	-5.90904	3.59176e-08	5.39565e-07	8.50231												353189	solute carrier organic anion transporter family member 4C1(SLCO4C1)
54474	54474	1805	-1.934	-8.23376	-5.90858	3.59944e-08	5.4003e-07	8.20366												11170	family with sequence similarity 107 member A(FAM107A)
90187	90187	3827	-1.62406	0.668801	-5.90833	3.60358e-08	5.40189e-07	8.49849												931	membrane spanning 4-domains A1(MS4A1)
643650	643650	2872	-2.13083	1.60851	-5.90539	3.65314e-08	5.46349e-07	8.48412												2980	guanylate cyclase activator 2A(GUCA2A)
257240	257240	3039	-1.77448	-0.000280414	-5.90547	3.6518e-08	5.46349e-07	8.46106												23460	ATP binding cassette subfamily A member 6(ABCA6)
2069	2069	4628	2.58269	-2.84089	5.90423	3.67296e-08	5.48619e-07	8.35271												5028	purinergic receptor P2Y1(P2RY1)
4129	4129	2773	-1.8329	-2.63617	-5.89992	3.7474e-08	5.58675e-07	8.30148												7076	TIMP metallopeptidase inhibitor 1(TIMP1)
6374	6374	2488	3.63495	-0.580301	5.89392	3.85332e-08	5.72941e-07	8.43332												2981	guanylate cyclase activator 2B(GUCA2B)
79656	79656	2104	-1.6463	0.276945	-5.87124	4.28125e-08	6.26868e-07	8.33199												23461	ATP binding cassette subfamily A member 5(ABCA5)
100127888	100127888	1423	2.34922	-0.426538	5.8712	4.28189e-08	6.26868e-07	8.33183												100128338	FAM83H antisense RNA 1 (head to head)(FAM83H-AS1)
219287	219287	10646	-1.62307	3.37801	-5.8698	4.30985e-08	6.3057e-07	8.32806												11174	ADAM metallopeptidase with thrombospondin type 1 motif 6(ADAMTS6)
284076	284076	3575	-1.7289	-2.14226	-5.8601	4.50816e-08	6.55922e-07	8.08538												5030	pyrimidinergic receptor P2Y4(P2RY4)
563	563	1265	2.27723	-4.27652	5.8576	4.56072e-08	6.62344e-07	8.10653												9127	purinergic receptor P2X 6(P2RX6)
414332	414332	2017	-1.76357	0.748775	-5.85706	4.57209e-08	6.63178e-07	8.26479												11178	leucine zipper tumor suppressor 1(LZTS1)
5013	5013	3067	2.38979	2.38673	5.84966	4.73152e-08	6.8378e-07	8.24147												100271702	long intergenic non-protein coding RNA 940(LINC00940)
56934	56934	3867	-1.81273	2.50759	-5.84351	4.8681e-08	7.00814e-07	8.21533												388021	transmembrane protein 179(TMEM179)
100170841	100170841	3232	2.03896	-1.85526	5.84342	4.87019e-08	7.00814e-07	8.19502												220082	spermatid associated(SPERT)
1734	1734	6716	1.93127	-1.58359	5.8407	4.9317e-08	7.08368e-07	8.17027												80816	additional sex combs like 3, transcriptional regulator(ASXL3)
93986	93986	7355	-1.7655	-2.0068	-5.83946	4.96022e-08	7.11599e-07	8.03104												101928353	uncharacterized LOC101928353(EVADR)
30815	30815	3565	-1.64011	-6.35811	-5.83628	5.03365e-08	7.20817e-07	7.83539												254896	uncharacterized LOC254896(LOC254896)
654790	654790	1424	-2.42764	1.42669	-5.83369	5.09441e-08	7.28191e-07	8.1722												948	CD36 molecule(CD36)
6900	6900	7883	-1.95333	1.16647	-5.83009	5.17979e-08	7.39947e-07	8.15539												9145	synaptogyrin 1(SYNGR1)
100132741	100132741	1064	-1.69825	1.72601	-5.8283	5.22279e-08	7.45188e-07	8.14883												3002	granzyme B(GZMB)
3772	3772	6842	2.21986	1.10594	5.82712	5.25139e-08	7.48362e-07	8.14142												7098	toll like receptor 3(TLR3)
4886	4886	3956	-1.80959	-1.59781	-5.81773	5.48432e-08	7.77798e-07	7.97702												283576	zinc finger DHHC-type containing 22(ZDHHC22)
1833	1833	1684	2.20181	3.88136	5.81674	5.50945e-08	7.80891e-07	8.09639												956	ectonucleoside triphosphate diphosphohydrolase 3(ENTPD3)
29841	29841	3792	1.57718	-1.4461	5.80617	5.78467e-08	8.1549e-07	8.01624												11197	WNT inhibitory factor 1(WIF1)
57116	57116	3756	1.67949	0.932573	5.8059	5.79207e-08	8.16045e-07	8.04751												957	ectonucleoside triphosphate diphosphohydrolase 5(ENTPD5)
1830	1830	5551	3.60279	0.788267	5.8012	5.91882e-08	8.32411e-07	8.02858												5054	serpin family E member 1(SERPINE1)
2162	2162	4044	-1.81721	-3.98322	-5.80065	5.93387e-08	8.3403e-07	7.86229												7102	tetraspanin 7(TSPAN7)
353324	353324	3178	1.59545	1.11817	5.79906	5.97749e-08	8.37686e-07	8.01692												5055	serpin family B member 2(SERPINB2)
100506115	100506115	2013	1.81337	-0.112713	5.79925	5.97245e-08	8.37686e-07	8.01886												9153	solute carrier family 28 member 2(SLC28A2)
2565	2565	6769	-1.72337	3.98027	-5.79691	6.0372e-08	8.44528e-07	8.0108												54210	triggering receptor expressed on myeloid cells 1(TREM1)
202374	202374	5663	-1.70622	1.02864	-5.79477	6.09689e-08	8.51866e-07	8.00112												11202	kallikrein related peptidase 8(KLK8)
4915	4915	20458	-1.75369	-1.97578	-5.79211	6.17227e-08	8.59853e-07	7.7919												23491	carboxylesterase 3(CES3)
23217	23217	7044	-1.60112	3.09282	-5.78148	6.48188e-08	8.99795e-07	7.94416												9156	exonuclease 1(EXO1)
147409	147409	7042	1.51488	1.60359	5.77829	6.57785e-08	9.11873e-07	7.9305												441282	aldo-keto reductase family 1 member B15(AKR1B15)
6493	6493	6947	2.98604	-1.28815	5.77637	6.63599e-08	9.17503e-07	7.89994												342977	nanos C2HC-type zinc finger 3(NANOS3)
1610	1610	1838	-2.66071	0.276244	-5.76805	6.89514e-08	9.48785e-07	7.86229												150468	cytoskeleton associated protein 2 like(CKAP2L)
3745	3745	12096	-2.27983	0.856974	-5.76742	6.91501e-08	9.50965e-07	7.88268												23495	TNF receptor superfamily member 13B(TNFRSF13B)
7850	7850	5506	-1.67495	-3.60481	-5.76646	6.94555e-08	9.54053e-07	7.57224												7111	tropomodulin 1(TMOD1)
257194	257194	6041	-1.62682	-2.10771	-5.75989	7.15836e-08	9.79291e-07	7.73627												56265	carboxypeptidase X, M14 family member 1(CPXM1)
57628	57628	7840	-2.2662	-0.692875	-5.75761	7.23404e-08	9.87355e-07	7.71964												5067	contactin 3(CNTN3)
5596	5596	7006	-2.45828	1.39205	-5.75537	7.30854e-08	9.96946e-07	7.831												5068	regenerating family member 3 alpha(REG3A)
285878	285878	3031	-1.80963	3.64661	-5.75474	7.33003e-08	9.98722e-07	7.82823												973	CD79a molecule(CD79A)
51085	51085	4061	1.87522	-4.06358	5.75225	7.4142e-08	1.00786e-06	7.61202												3026	hyaluronan binding protein 2(HABP2)
9507	9507	4332	2.27925	-2.40756	5.75179	7.42995e-08	1.00884e-06	7.79703												7123	C-type lectin domain family 3 member B(CLEC3B)
401	401	1699	-1.87394	3.32089	-5.74985	7.49621e-08	1.01725e-06	7.80727												84951	tensin 4(TNS4)
25903	25903	5655	1.78681	-2.96235	5.7398	7.85013e-08	1.05858e-06	7.71041												11223	macrophage stimulating 1 like(MST1L)
147111	147111	2297	4.08189	-0.0261278	5.73816	7.90932e-08	1.06534e-06	7.75259												983	cyclin dependent kinase 1(CDK1)
29106	29106	3310	-1.98158	1.28429	-5.73768	7.92673e-08	1.06647e-06	7.75277												146395	GSG1 like(GSG1L)
3777	3777	4052	-1.91835	0.398922	-5.73613	7.98328e-08	1.07285e-06	7.7432												7130	TNF alpha induced protein 6(TNFAIP6)
343171	343171	945	-1.82179	1.68757	-5.73221	8.12824e-08	1.08985e-06	7.72947												990	cell division cycle 6(CDC6)
645784	645784	1731	-2.01417	-1.82738	-5.73176	8.14475e-08	1.09144e-06	7.5993												3039	hemoglobin subunit alpha 1(HBA1)
84059	84059	19490	-1.70637	-0.649169	-5.72695	8.32657e-08	1.11265e-06	7.58594												3040	hemoglobin subunit alpha 2(HBA2)
2571	2571	3884	2.66526	1.76579	5.72378	8.44826e-08	1.12291e-06	7.69393												7137	troponin I3, cardiac type(TNNI3)
101929395	101929395	499	-1.79016	0.0742567	-5.72172	8.52831e-08	1.13064e-06	7.60549												164832	LON peptidase N-terminal domain and ring finger 2(LONRF2)
79190	79190	2926	-1.56358	3.99601	-5.72144	8.53921e-08	1.13145e-06	7.68149												994	cell division cycle 25B(CDC25B)
441425	441425	4342	-1.61218	1.17855	-5.71762	8.69001e-08	1.14884e-06	7.65543												3043	hemoglobin subunit beta(HBB)
138046	138046	3889	-1.62813	3.83083	-5.71218	8.90894e-08	1.1745e-06	7.64185												84962	ajuba LIM protein(AJUBA)
50632	50632	3063	-1.94562	2.28503	-5.70264	9.30636e-08	1.22007e-06	7.60253												7140	troponin T3, fast skeletal type(TNNT3)
1776	1776	1076	-2.10768	-2.84798	-5.69916	9.45564e-08	1.23758e-06	7.41069												11240	peptidyl arginine deiminase 2(PADI2)
390264	390264	936	-1.62017	3.39483	-5.6969	9.55379e-08	1.24834e-06	7.5704												1001	cadherin 3(CDH3)
4495	4495	405	-2.34516	-5.43397	-5.69527	9.62534e-08	1.25561e-06	7.22286												7146	tenascin XA (pseudogene)(TNXA)
7490	7490	3315	2.5995	2.1899	5.69269	9.73944e-08	1.26769e-06	7.55682												257000	tissue differentiation-inducing non-protein coding RNA(TINCR)
1996	1996	5354	-1.7719	1.42553	-5.68679	1.00054e-07	1.29872e-06	7.5338												7148	tenascin XB(TNXB)
341116	341116	3506	-2.4355	2.60878	-5.67777	1.04258e-07	1.34662e-06	7.49609												5101	protocadherin 9(PCDH9)
2919	2919	1192	2.39488	-4.02562	5.67567	1.05259e-07	1.35881e-06	7.32521												11247	neurexophilin 4(NXPH4)
9758	9758	8557	-2.0409	3.1593	-5.67189	1.07088e-07	1.3809e-06	7.46948												1008	cadherin 10(CDH10)
1800	1800	2411	4.30534	-3.74517	5.6715	1.07282e-07	1.38265e-06	7.37017												9201	doublecortin like kinase 1(DCLK1)
284578	284578	2363	-1.69077	0.536669	-5.66903	1.08495e-07	1.39751e-06	7.43977												5105	phosphoenolpyruvate carboxykinase 1(PCK1)
22801	22801	9820	1.61805	-3.18424	5.66342	1.11306e-07	1.43138e-06	7.342												7153	topoisomerase (DNA) II alpha(TOP2A)
9671	9671	5823	-2.10062	2.07334	-5.66318	1.11425e-07	1.43213e-06	7.43238												102725101	Ig heavy chain V-III region 23-like(LOC102725101)
375704	375704	1078	-1.74271	0.314804	-5.66289	1.11576e-07	1.43329e-06	7.4212												11251	prostaglandin D2 receptor 2(PTGDR2)
27328	27328	10277	-1.96821	3.05138	-5.65784	1.14171e-07	1.46503e-06	7.40972												84983	FAM222A antisense RNA 1(FAM222A-AS1)
1381	1381	772	-2.30763	2.03543	-5.65048	1.18062e-07	1.50558e-06	7.37846												11254	solute carrier family 6 member 14(SLC6A14)
645367	645367	2484	-1.74377	1.00154	-5.64786	1.19474e-07	1.52148e-06	7.34634												257019	FERM domain containing 3(FRMD3)
9075	9075	3438	3.95371	-1.94115	5.64673	1.20092e-07	1.52771e-06	7.29901												84985	family with sequence similarity 83 member A(FAM83A)
290	290	3803	-2.21565	-6.94448	-5.64287	1.22218e-07	1.55141e-06	6.98966												23544	seizure related 6 homolog like(SEZ6L)
345557	345557	7739	-2.10663	1.16092	-5.64062	1.23474e-07	1.5623e-06	7.33371												199675	mast cell expressed membrane protein 1(MCEMP1)
28408	28408	353	-2.13181	-3.72057	-5.63754	1.25218e-07	1.58353e-06	7.0598												64506	cytoplasmic polyadenylation element binding protein 1(CPEB1)
23584	23584	1786	-2.27481	-5.08897	-5.62257	1.34027e-07	1.68062e-06	6.89488												9211	leucine rich glioma inactivated 1(LGI1)
57452	57452	5510	-1.86177	-0.619423	-5.61989	1.35669e-07	1.69748e-06	7.23443												9212	aurora kinase B(AURKB)
5803	5803	8159	-2.19503	0.921777	-5.61367	1.39547e-07	1.74231e-06	7.21559												7166	tryptophan hydroxylase 1(TPH1)
5521	5521	3603	-1.67978	0.951943	-5.61336	1.39742e-07	1.74382e-06	7.21344												654346	galectin 9C(LGALS9C)
3557	3557	3333	2.31549	-2.59682	5.61046	1.41593e-07	1.76235e-06	7.0729												5125	proprotein convertase subtilisin/kexin type 5(PCSK5)
28938	28938	351	-2.23713	-2.92007	-5.60923	1.42384e-07	1.77023e-06	6.99675												5126	proprotein convertase subtilisin/kexin type 2(PCSK2)
1258	1258	6921	-2.00876	2.33294	-5.60858	1.42809e-07	1.77276e-06	7.19591												1030	cyclin dependent kinase inhibitor 2B(CDKN2B)
102723766	102723766	821	-1.67112	-0.636093	-5.60812	1.43105e-07	1.77545e-06	7.14177												150538	SATB2 antisense RNA 1(SATB2-AS1)
28777	28777	295	-1.70492	3.19254	-5.60745	1.43538e-07	1.77988e-06	7.18941												23563	carbohydrate sulfotransferase 5(CHST5)
11280	11280	6573	-1.91736	1.60218	-5.60688	1.43911e-07	1.78357e-06	7.19058												9227	lecithin retinol acyltransferase (phosphatidylcholine--retinol O-acyltransferase)(LRAT)
341676	341676	7357	1.53824	0.289961	5.60386	1.45894e-07	1.80625e-06	7.16676												11280	sodium voltage-gated channel alpha subunit 11(SCN11A)
2694	2694	1554	2.26122	1.74827	5.59621	1.51035e-07	1.86014e-06	7.14564												11281	POU class 6 homeobox 2(POU6F2)
7477	7477	4128	2.08499	2.58671	5.59499	1.51873e-07	1.86753e-06	7.13855												171024	synaptopodin 2(SYNPO2)
389206	389206	8850	-1.67156	0.771277	-5.59413	1.52465e-07	1.87153e-06	7.12231												5138	phosphodiesterase 2A(PDE2A)
4336	4336	8786	-1.80256	1.65386	-5.593	1.5325e-07	1.87957e-06	7.1284												144406	WD repeat domain 66(WDR66)
10752	10752	12709	-1.646	-1.57972	-5.59177	1.54107e-07	1.88811e-06	6.97488												5145	phosphodiesterase 6A(PDE6A)
2904	2904	30824	1.93424	-1.7393	5.58685	1.57573e-07	1.92557e-06	7.05502												23584	V-set and immunoglobulin domain containing 2(VSIG2)
134829	134829	11478	-1.8888	2.8474	-5.58255	1.60672e-07	1.9584e-06	7.08722												5152	phosphodiesterase 9A(PDE9A)
6967	6967	569	-1.57232	0.223993	-5.58029	1.62317e-07	1.97537e-06	7.03639												1056	carboxyl ester lipase(CEL)
5837	5837	3616	-1.90974	-0.548463	-5.57973	1.6273e-07	1.97835e-06	7.05812												644139	phosphoinositide interacting regulator of transient receptor potential channels(PIRT)
92291	92291	8744	-1.79307	-3.17137	-5.57826	1.63814e-07	1.9905e-06	6.76229												1058	centromere protein A(CENPA)
3167	3167	1746	-1.89528	2.95749	-5.57754	1.64347e-07	1.99594e-06	7.06665												102724156	uncharacterized LOC102724156(LOC102724156)
2045	2045	7800	-2.26166	-0.665598	-5.57648	1.65136e-07	2.00346e-06	7.00832												102724153	uncharacterized LOC102724153(LOC102724153)
388595	388595	1265	-1.85242	-1.62333	-5.57407	1.66944e-07	2.02228e-06	6.89865												154661	RUN domain containing 3B(RUNDC3B)
28812	28812	342	-2.15431	-2.34303	-5.56782	1.71729e-07	2.0781e-06	6.8645												1063	centromere protein F(CENPF)
11178	11178	7253	1.5988	-1.07099	5.56381	1.74863e-07	2.1108e-06	6.99795												158763	Rho GTPase activating protein 36(ARHGAP36)
3158	3158	2659	-1.91066	-7.9742	-5.55287	1.8371e-07	2.20163e-06	6.59548												353324	spermatogenesis associated 12(SPATA12)
2204	2204	2885	2.2423	2.49313	5.55288	1.83703e-07	2.20163e-06	6.95555												23594	origin recognition complex subunit 6(ORC6)
9834	9834	9612	-1.9232	-2.59916	-5.55145	1.84896e-07	2.21359e-06	6.76876												414763	BMS1, ribosome biogenesis factor pseudogene 18(BMS1P18)
221662	221662	5165	-1.74992	-0.426427	-5.54794	1.87846e-07	2.24549e-06	6.89724												5166	pyruvate dehydrogenase kinase 4(PDK4)
80320	80320	4094	1.62469	-2.48952	5.54657	1.89009e-07	2.25368e-06	6.71162												23601	C-type lectin domain family 5 member A(CLEC5A)
7275	7275	7955	-1.53912	-0.964264	-5.54484	1.9049e-07	2.26789e-06	6.88165												9271	piwi like RNA-mediated gene silencing 1(PIWIL1)
8436	8436	3251	-1.68753	-3.03999	-5.54338	1.91747e-07	2.28056e-06	6.75378												5178	paternally expressed 3(PEG3)
100287482	100287482	1035	1.85437	1.64686	5.53059	2.03112e-07	2.40332e-06	6.86522												285758	long intergenic non-protein coding RNA 1268(LINC01268)
326343	326343	569	-1.80689	1.51599	-5.52966	2.03958e-07	2.41121e-06	6.86249												5179	proenkephalin(PENK)
6101	6101	7100	1.97546	3.57531	5.52809	2.05405e-07	2.42709e-06	6.85189												3131	HLF, PAR bZIP transcription factor(HLF)
124590	124590	3889	-1.73128	3.37395	-5.52741	2.06034e-07	2.43331e-06	6.85262												1087	carcinoembryonic antigen related cell adhesion molecule 7(CEACAM7)
6556	6556	5090	2.10981	-1.78486	5.52053	2.12509e-07	2.49976e-06	6.78502												60482	solute carrier family 5 member 7(SLC5A7)
101101776	101101776	725	2.10153	3.53903	5.51949	2.13505e-07	2.51023e-06	6.81642												144455	E2F transcription factor 7(E2F7)
440712	440712	2301	-1.76604	0.0669465	-5.51866	2.14311e-07	2.51819e-06	6.80251												54346	unc-93 homolog A (C. elegans)(UNC93A)
54210	54210	3938	2.73501	-0.156326	5.51857	2.14396e-07	2.51819e-06	6.80704												1101	chondroadherin(CHAD)
56896	56896	5354	-1.90711	3.04691	-5.51421	2.18641e-07	2.56167e-06	6.79501												103021165	cancer susceptibility candidate 19 (non-protein coding)(CASC19)
4246	4246	521	-1.85664	0.663864	-5.51331	2.1952e-07	2.56814e-06	6.75853												60495	heparanase 2 (inactive)(HPSE2)
57484	57484	10631	-1.76187	-1.74264	-5.51285	2.19973e-07	2.56996e-06	6.7135												103021164	cancer susceptibility candidate 21 (non-protein coding)(CASC21)
6004	6004	2432	1.78073	-2.88122	5.50991	2.22896e-07	2.60118e-06	6.71584												1103	choline O-acetyltransferase(CHAT)
5068	5068	1097	4.75289	-0.403361	5.50465	2.28225e-07	2.65549e-06	6.73588												441430	ankyrin repeat domain 20 family member A2(ANKRD20A2)
7111	7111	3426	-1.8436	-0.604572	-5.50413	2.28761e-07	2.6578e-06	6.72921												203859	anoctamin 5(ANO5)
100506013	100506013	2622	1.80687	3.72254	5.50297	2.29953e-07	2.67001e-06	6.74767												3158	3-hydroxy-3-methylglutaryl-CoA synthase 2(HMGCS2)
84983	84983	868	1.85135	2.08659	5.50289	2.30038e-07	2.67001e-06	6.74844												441425	ankyrin repeat domain 20 family member A3(ANKRD20A3)
100128164	100128164	7012	-1.56524	1.64093	-5.49778	2.35378e-07	2.72394e-06	6.72627												253012	HEPACAM family member 2(HEPACAM2)
5653	5653	1711	4.23835	0.89939	5.49376	2.3966e-07	2.76942e-06	6.7015												93273	LEM domain containing 1(LEMD1)
22915	22915	4994	-1.94836	-1.59239	-5.49102	2.42618e-07	2.79909e-06	6.6258												1113	chromogranin A(CHGA)
375057	375057	8257	-2.10359	-1.25737	-5.49036	2.43341e-07	2.80288e-06	6.61115												1114	chromogranin B(CHGB)
440508	440508	1935	-1.85476	2.36582	-5.4895	2.44276e-07	2.81174e-06	6.69117												5212	vitrin(VIT)
101928882	101928882	2874	-1.9007	3.01543	-5.48724	2.46764e-07	2.83761e-06	6.68089												1116	chitinase 3 like 1(CHI3L1)
10381	10381	2006	1.82055	-3.79783	5.48276	2.51764e-07	2.88386e-06	6.45914												7262	pleckstrin homology like domain family A member 2(PHLDA2)
4629	4629	6949	-2.21707	-7.07507	-5.47884	2.56223e-07	2.93171e-06	6.25271												3167	H6 family homeobox 2(HMX2)
25984	25984	2454	4.12303	-1.67713	5.47876	2.56315e-07	2.93171e-06	6.63137												100506013	apelin receptor early endogenous ligand(APELA)
28477	28477	50	-1.8601	-2.46827	-5.47083	2.65583e-07	3.02745e-06	6.35856												23650	tripartite motif containing 29(TRIM29)
5054	5054	3190	2.63025	-3.63985	5.46728	2.69836e-07	3.07147e-06	6.54685												9314	Kruppel like factor 4(KLF4)
171024	171024	15366	-1.88648	-4.8061	-5.46662	2.70631e-07	3.07755e-06	6.25184												9319	thyroid hormone receptor interactor 13(TRIP13)
56164	56164	3798	1.94318	-0.0439839	5.4661	2.71267e-07	3.08329e-06	6.57137												7272	TTK protein kinase(TTK)
1909	1909	4150	1.72428	-2.21126	5.45928	2.79662e-07	3.16802e-06	6.51479												23657	solute carrier family 7 member 11(SLC7A11)
131578	131578	5940	2.16917	-0.291759	5.45696	2.82575e-07	3.19795e-06	6.54345												1129	cholinergic receptor muscarinic 2(CHRM2)
85300	85300	5036	-1.90647	2.83738	-5.4567	2.82898e-07	3.20007e-06	6.54928												199786	family with sequence similarity 129 member C(FAM129C)
6003	6003	1563	-1.556	0.487462	-5.45309	2.87501e-07	3.24436e-06	6.50589												29802	pre-B lymphocyte 3(VPREB3)
3627	3627	1216	2.09337	-2.00287	5.44891	2.92918e-07	3.29288e-06	6.42612												7275	tubby bipartite transcription factor(TUB)
28500	28500	31	-1.6823	3.40149	-5.44622	2.96465e-07	3.32642e-06	6.50765												1132	cholinergic receptor muscarinic 4(CHRM4)
645323	645323	4186	-1.75895	3.17986	-5.44023	3.04492e-07	3.40352e-06	6.4835												136306	SVOP like(SVOPL)
503637	503637	2107	2.31125	1.77008	5.43849	3.06867e-07	3.42521e-06	6.47134												390261	olfactory receptor family 6 subfamily M member 1(OR6M1)
200150	200150	4395	-1.72017	3.32305	-5.4377	3.07943e-07	3.43559e-06	6.47212												654463	fer-1 like family member 6(FER1L6)
79698	79698	2784	-1.64706	3.39325	-5.43716	3.08687e-07	3.44226e-06	6.4709												23671	transmembrane protein with EGF like and two follistatin like domains 2(TMEFF2)
284276	284276	2243	-1.54656	3.20282	-5.43101	3.17268e-07	3.52296e-06	6.44395												5239	phosphoglucomutase 5(PGM5)
2596	2596	2104	-2.2082	1.02884	-5.42652	3.23685e-07	3.58241e-06	6.42257												100505994	lung cancer associated transcript 1 (non-protein coding)(LUCAT1)
337959	337959	849	-2.41852	2.1862	-5.42222	3.29949e-07	3.64148e-06	6.40591												144501	keratin 80(KRT80)
7262	7262	920	1.50828	-3.8497	5.42167	3.30753e-07	3.64695e-06	6.09968												5241	progesterone receptor(PGR)
28816	28816	354	-1.99402	-3.88434	-5.42032	3.32749e-07	3.66552e-06	6.10324												341116	membrane spanning 4-domains A10(MS4A10)
94234	94234	2319	3.42905	-2.24462	5.41936	3.34165e-07	3.6794e-06	6.34238												7291	twist family bHLH transcription factor 1(TWIST1)
28410	28410	359	-2.29251	-2.56022	-5.40968	3.48877e-07	3.82354e-06	6.16282												3195	T-cell leukemia homeobox 1(TLX1)
26960	26960	12785	-1.69161	-1.9426	-5.40893	3.50049e-07	3.83404e-06	6.19313												9340	glucagon like peptide 2 receptor(GLP2R)
79981	79981	6157	-1.5615	-4.0246	-5.40874	3.50345e-07	3.83429e-06	5.98835												1149	cell death-inducing DFFA-like effector a(CIDEA)
55800	55800	6066	-1.58519	0.395298	-5.4069	3.53227e-07	3.86174e-06	6.33608												390264	olfactory receptor family 10 subfamily G member 4(OR10G4)
219874	219874	1447	-1.99983	3.03509	-5.40568	3.55139e-07	3.87417e-06	6.33425												146556	chromosome 16 open reading frame 89(C16orf89)
729468	729468	1095	-1.92025	1.09272	-5.39954	3.64961e-07	3.97635e-06	6.30884												58494	junctional adhesion molecule 2(JAM2)
10462	10462	1912	-1.67455	-2.1936	-5.3956	3.71417e-07	4.02938e-06	6.1974												1152	creatine kinase B(CKB)
6096	6096	3604	-1.78496	2.92552	-5.39539	3.71761e-07	4.02973e-06	6.29458												343171	olfactory receptor family 2 subfamily W member 3(OR2W3)
388780	388780	1530	1.67431	2.17413	5.38923	3.82068e-07	4.13163e-06	6.27022												572558	PGM5 antisense RNA 1(PGM5-AS1)
8328	8328	3207	-1.68439	1.29611	-5.38799	3.84174e-07	4.1525e-06	6.24461												101927577	uncharacterized LOC101927577(LOC101927577)
6345	6345	4214	-1.57776	0.863802	-5.38744	3.85113e-07	4.15884e-06	6.25941												78986	dual specificity phosphatase 26 (putative)(DUSP26)
103344932	103344932	1391	-1.64624	3.48864	-5.38031	3.97488e-07	4.28267e-06	6.23089												728192	long intergenic non-protein coding RNA 460(LINC00460)
63924	63924	1384	-1.99392	-0.905551	-5.37643	4.04389e-07	4.35106e-06	6.11081												1164	CDC28 protein kinase regulatory subunit 2(CKS2)
22953	22953	2168	-1.79911	2.51457	-5.37467	4.07551e-07	4.38108e-06	6.20984												9358	integrin subunit beta like 1(ITGBL1)
441430	441430	3998	-1.56559	1.75081	-5.37445	4.07959e-07	4.38347e-06	6.19096												134285	transmembrane protein 171(TMEM171)
6696	6696	1814	3.16901	-4.0093	5.37175	4.12871e-07	4.43423e-06	6.12958												644249	ankyrin repeat domain-containing protein 18B-like(LOC644249)
285492	285492	2483	-2.44623	1.83743	-5.36751	4.2069e-07	4.50384e-06	6.16589												29841	grainyhead like transcription factor 1(GRHL1)
3039	3039	606	-1.71348	-1.59927	-5.36399	4.27297e-07	4.56423e-06	6.10275												5266	peptidase inhibitor 3(PI3)
5178	5178	9030	-1.6976	-0.335536	-5.3634	4.28422e-07	4.57209e-06	6.13284												3218	homeobox B8(HOXB8)
5268	5268	2707	2.61539	-2.75659	5.36344	4.28346e-07	4.57209e-06	5.91702												5267	serpin family A member 4(SERPINA4)
654463	654463	7371	-1.76035	-2.55996	-5.35943	4.36016e-07	4.64875e-06	5.82969												5268	serpin family B member 5(SERPINB5)
8647	8647	5198	-2.33848	-0.86723	-5.35527	4.44106e-07	4.72025e-06	6.00413												79000	aurora kinase A and ninein interacting protein(AUNIP)
1311	1311	2452	3.30514	0.551629	5.35473	4.45176e-07	4.72949e-06	6.11478												388255	immunoglobulin heavy variable 3/OR16-8 (non-functional)(IGHV3OR16-8)
2563	2563	2334	1.60522	0.969739	5.35046	4.53666e-07	4.80886e-06	6.10425												9370	adiponectin, C1Q and collagen domain containing(ADIPOQ)
5450	5450	3861	-1.56979	-3.73925	-5.34969	4.55217e-07	4.8188e-06	5.81753												441501	long intergenic non-protein coding RNA 891(LINC00891)
199675	199675	1308	2.43485	2.0661	5.34975	4.55094e-07	4.8188e-06	6.09834												1179	chloride channel accessory 1(CLCA1)
3857	3857	2290	-1.83195	2.21283	-5.34859	4.57431e-07	4.83981e-06	6.09868												3227	homeobox C11(HOXC11)
2690	2690	6143	-1.65822	-1.80913	-5.3485	4.57612e-07	4.83981e-06	5.97299												79007	dysbindin domain containing 1(DBNDD1)
121549	121549	2260	-1.50131	3.5693	-5.32741	5.02278e-07	5.25099e-06	5.99859												25758	KIAA1549 like(KIAA1549L)
632	632	545	-1.51013	2.69194	-5.32641	5.04501e-07	5.26489e-06	6.00805												56479	potassium voltage-gated channel subfamily Q member 5(KCNQ5)
10178	10178	13968	-1.97617	0.484398	-5.32159	5.15346e-07	5.3591e-06	5.97975												3231	homeobox D1(HOXD1)
79804	79804	766	-2.3392	1.46483	-5.31722	5.25358e-07	5.4512e-06	5.96855												58530	lymphocyte antigen 6 complex, locus G6D(LY6G6D)
51308	51308	2266	-1.53485	-0.412479	-5.31332	5.34462e-07	5.53592e-06	5.92974												9378	neurexin 1(NRXN1)
101929705	101929705	2297	2.097	1.62373	5.30423	5.5628e-07	5.73421e-06	5.91351												441509	glycine receptor alpha 4(GLRA4)
2358	2358	2493	2.47087	1.24784	5.30342	5.58282e-07	5.75233e-06	5.90547												5284	polymeric immunoglobulin receptor(PIGR)
28900	28900	351	-2.16465	-1.4796	-5.30264	5.602e-07	5.76202e-06	5.8016												140458	ankyrin repeat and SOCS box containing 5(ASB5)
100190940	100190940	3211	3.07087	0.820487	5.30265	5.60175e-07	5.76202e-06	5.89907												392364	nuclear pore associated protein 1 pseudogene(LOC392364)
4498	4498	408	-1.88333	0.20874	-5.30026	5.66094e-07	5.80998e-06	5.87906												257194	neuronal growth regulator 1(NEGR1)
401585	401585	375	1.63899	2.93917	5.29726	5.73619e-07	5.87443e-06	5.88443												140456	ankyrin repeat and SOCS box containing 11(ASB11)
8061	8061	1753	2.64566	-0.894843	5.29649	5.75547e-07	5.89162e-06	5.86583												54443	anillin actin binding protein(ANLN)
25789	25789	1712	-1.92723	1.13041	-5.29571	5.77543e-07	5.90435e-06	5.87836												3248	hydroxyprostaglandin dehydrogenase 15-(NAD)(HPGD)
654	654	3105	-1.59901	-1.77233	-5.29267	5.85289e-07	5.97061e-06	5.78981												3249	hepsin(HPN)
253868	253868	3610	-2.21401	1.3117	-5.29115	5.89231e-07	6.00527e-06	5.85753												285878	VSTM2A overlapping transcript 1(VSTM2A-OT1)
140458	140458	3793	-2.03668	2.8374	-5.28765	5.98369e-07	6.08299e-06	5.84287												23732	ferric chelate reductase 1 like(FRRS1L)
7140	7140	1687	-1.68118	2.0022	-5.28367	6.08911e-07	6.1795e-06	5.83019												152756	family with sequence similarity 218 member A(FAM218A)
79368	79368	3796	-1.98649	-0.737238	-5.28205	6.13246e-07	6.21814e-06	5.73086												144571	A2M antisense RNA 1 (head to head)(A2M-AS1)
390261	390261	942	-1.67227	3.43532	-5.28051	6.17404e-07	6.25492e-06	5.80912												64699	transmembrane protease, serine 3(TMPRSS3)
10202	10202	2844	2.14216	0.698553	5.2802	6.18243e-07	6.26074e-06	5.81425												5308	paired like homeodomain 2(PITX2)
101927969	101927969	1949	-1.62545	0.924177	-5.27354	6.36596e-07	6.44383e-06	5.72325												25788	RAD54 homolog B (S. cerevisiae)(RAD54B)
84502	84502	4404	-1.62621	2.03953	-5.27249	6.39518e-07	6.47062e-06	5.78372												25789	transmembrane protein 59 like(TMEM59L)
100129654	100129654	2450	1.56465	3.8281	5.2721	6.40634e-07	6.47914e-06	5.77638												1215	chymase 1(CMA1)
64699	64699	3489	1.57005	-1.70476	5.27083	6.44201e-07	6.50963e-06	5.68015												115908	collagen triple helix repeat containing 1(CTHRC1)
643418	643418	2175	1.51276	3.5189	5.26695	6.55266e-07	6.61011e-06	5.75524												5317	plakophilin 1(PKP1)
956	956	5437	-1.55462	0.2526	-5.26278	6.67334e-07	6.71749e-06	5.69026												9413	family with sequence similarity 189 member A2(FAM189A2)
28901	28901	351	-2.1855	-2.11887	-5.2611	6.72283e-07	6.74714e-06	5.57045												64711	heparan sulfate-glucosamine 3-sulfotransferase 6(HS3ST6)
101927125	101927125	1008	2.84844	0.699783	5.26114	6.72166e-07	6.74714e-06	5.73019												54474	keratin 20(KRT20)
5241	5241	17432	-1.53068	-0.387744	-5.25907	6.78292e-07	6.79301e-06	5.70011												25802	leiomodin 1(LMOD1)
29951	29951	4094	-2.41631	0.609767	-5.25697	6.84548e-07	6.84984e-06	5.71425												9421	heart and neural crest derivatives expressed 1(HAND1)
284424	284424	768	-1.79048	3.68911	-5.25477	6.91184e-07	6.91038e-06	5.71068												54478	family with sequence similarity 64 member A(FAM64A)
253982	253982	1478	1.66648	-1.40478	5.25232	6.98632e-07	6.97892e-06	5.64543												9423	netrin 1(NTN1)
54738	54738	1879	-2.12673	1.8155	-5.25153	7.01054e-07	6.99719e-06	5.68752												5328	plasminogen activator, urokinase(PLAU)
28818	28818	354	-1.88462	0.157565	-5.2479	7.12264e-07	7.10307e-06	5.64684												554202	MIR31 host gene(MIR31HG)
27286	27286	2190	1.5801	-3.19771	5.24502	7.2129e-07	7.1779e-06	5.45792												3284	hydroxy-delta-5-steroid dehydrogenase, 3 beta- and steroid delta-isomerase 2(HSD3B2)
53831	53831	4088	1.90235	0.895976	5.24373	7.25367e-07	7.21543e-06	5.66424												5333	phospholipase C delta 1(PLCD1)
441501	441501	1064	-1.65751	1.49403	-5.24162	7.321e-07	7.27626e-06	5.65821												1237	C-C motif chemokine receptor 8(CCR8)
92737	92737	3272	-1.93596	1.82322	-5.23735	7.45905e-07	7.38546e-06	5.64019												9429	ATP binding cassette subfamily G member 2 (Junior blood group)(ABCG2)
9971	9971	2668	-2.2034	-1.37913	-5.23641	7.48954e-07	7.40322e-06	5.46776												25817	family with sequence similarity 19 member A5, C-C motif chemokine like(FAM19A5)
2167	2167	838	-2.62583	-0.774074	-5.23621	7.49613e-07	7.40663e-06	5.60957												257240	kelch like family member 34(KLHL34)
6495	6495	2687	1.69166	2.68359	5.23523	7.52829e-07	7.43448e-06	5.6263												220382	family with sequence similarity 181 member B(FAM181B)
6860	6860	4096	-1.901	2.59322	-5.23343	7.58784e-07	7.48783e-06	5.6231												3294	hydroxysteroid 17-beta dehydrogenase 2(HSD17B2)
729359	729359	6761	-2.63343	-2.14818	-5.23267	7.61304e-07	7.50642e-06	5.52499												79075	DNA replication and sister chromatid cohesion 1(DSCC1)
283576	283576	8466	-1.75222	3.22091	-5.23213	7.63099e-07	7.51489e-06	5.61182												54498	spermine oxidase(SMOX)
374877	374877	2215	1.70214	-0.182769	5.2316	7.64873e-07	7.52902e-06	5.5944												5346	perilipin 1(PLIN1)
25802	25802	3967	-1.87095	-4.37857	-5.23111	7.66506e-07	7.54195e-06	5.3101												29923	hypoxia inducible lipid droplet associated(HILPDA)
973	973	1258	-1.7839	-3.57343	-5.22687	7.80837e-07	7.66696e-06	5.32164												253152	epoxide hydrolase 4(EPHX4)
158763	158763	3267	-1.59828	3.20529	-5.22636	7.82555e-07	7.68063e-06	5.59479												5348	FXYD domain containing ion transport regulator 1(FXYD1)
2134	2134	4202	-1.70355	1.87809	-5.2253	7.86188e-07	7.70987e-06	5.59097												5350	phospholamban(PLN)
28817	28817	354	-2.04552	-3.87197	-5.22215	7.97075e-07	7.80689e-06	5.28603												25830	sulfotransferase family 4A member 1(SULT4A1)
11223	11223	4668	-1.60895	-3.13359	-5.22052	8.02769e-07	7.84638e-06	5.33044												5354	proteolipid protein 1(PLP1)
3605	3605	1859	1.84574	3.41412	5.21926	8.07202e-07	7.88317e-06	5.5616												388335	transmembrane protein 220(TMEM220)
8991	8991	2054	-1.53979	-8.49087	-5.21908	8.07838e-07	7.88611e-06	5.17375												25834	MGAT4 family member C(MGAT4C)
54979	54979	1399	-1.66133	-0.939293	-5.21752	8.13361e-07	7.93675e-06	5.42435												1258	cyclic nucleotide gated channel beta 1(CNGB1)
8448	8448	3430	-1.56525	-1.16863	-5.21301	8.29488e-07	8.07407e-06	5.41308												9452	integral membrane protein 2A(ITM2A)
10777	10777	9348	-1.62522	2.97746	-5.20409	8.62378e-07	8.3666e-06	5.49997												105374378	uncharacterized LOC105374378(LOC105374378)
81607	81607	3572	1.61902	-2.91865	5.20387	8.63179e-07	8.37092e-06	5.24548												1261	cyclic nucleotide gated channel alpha 3(CNGA3)
3952	3952	3503	-2.02033	2.81032	-5.20147	8.72272e-07	8.45562e-06	5.48782												128239	IQ motif containing GTPase activating protein 3(IQGAP3)
5030	5030	1639	-1.89021	1.48515	-5.19916	8.81096e-07	8.53414e-06	5.48089												154860	FEZF1 antisense RNA 1(FEZF1-AS1)
4741	4741	3627	-1.76417	1.5148	-5.19419	9.00353e-07	8.70636e-06	5.46189												54511	3-hydroxymethyl-3-methylglutaryl-CoA lyase like 1(HMGCLL1)
1991	1991	1687	-1.58708	1.73627	-5.19329	9.03851e-07	8.73303e-06	5.45956												25840	methyltransferase like 7A(METTL7A)
728606	728606	2598	-1.59861	2.181	-5.19238	9.07442e-07	8.76413e-06	5.45595												1264	calponin 1(CNN1)
3798	3798	3897	-1.64416	0.0620243	-5.18973	9.17989e-07	8.8515e-06	5.42192												9456	homer scaffolding protein 1(HOMER1)
2566	2566	4077	-1.69604	3.55223	-5.18644	9.31191e-07	8.96414e-06	5.42719												1268	cannabinoid receptor 1(CNR1)
100996301	100996301	1235	-1.62776	3.4316	-5.18298	9.45312e-07	9.08612e-06	5.41485												5366	phorbol-12-myristate-13-acetate-induced protein 1(PMAIP1)
23491	23491	4553	-1.53964	-5.76371	-5.181	9.53463e-07	9.15239e-06	4.98923												1271	ciliary neurotrophic factor receptor(CNTFR)
3195	3195	2690	2.49967	0.672086	5.18008	9.57298e-07	9.18547e-06	5.40221												5368	prepronociceptin(PNOC)
144571	144571	2187	-1.55638	0.888665	-5.17814	9.65374e-07	9.25919e-06	5.38841												1272	contactin 1(CNTN1)
3552	3552	2928	2.27305	0.844687	5.17631	9.73092e-07	9.31461e-06	5.37399												9464	heart and neural crest derivatives expressed 2(HAND2)
7130	7130	1694	2.0153	-0.204574	5.17586	9.75005e-07	9.3288e-06	5.37497												101929705	uncharacterized LOC101929705(LOC101929705)
55885	55885	5898	-2.07584	-0.254551	-5.1753	9.77353e-07	9.34748e-06	5.31862												152831	klotho beta(KLB)
81501	81501	2516	1.57368	2.74329	5.17136	9.94234e-07	9.49737e-06	5.36588												1277	collagen type I alpha 1 chain(COL1A1)
170425	170425	2685	2.44008	2.07161	5.17109	9.95407e-07	9.50473e-06	5.36409												1278	collagen type I alpha 2 chain(COL1A2)
140767	140767	2408	-1.55254	3.90386	-5.17011	9.99624e-07	9.53341e-06	5.3585												29951	PDZ domain containing ring finger 4(PDZRN4)
57057	57057	1828	2.18683	1.92652	5.17017	9.99382e-07	9.53341e-06	5.36356												5375	peripheral myelin protein 2(PMP2)
6424	6424	2974	3.02475	-1.22721	5.1639	1.02691e-06	9.76992e-06	5.32098												29953	thyrotropin releasing hormone degrading enzyme(TRHDE)
22914	22914	1589	-1.57677	2.72897	-5.15994	1.04471e-06	9.91134e-06	5.3234												7425	VGF nerve growth factor inducible(VGF)
28915	28915	348	-2.02321	-1.67482	-5.15323	1.07552e-06	1.0175e-05	5.15758												1282	collagen type IV alpha 1 chain(COL4A1)
64180	64180	1738	-1.68868	2.00109	-5.15188	1.08181e-06	1.02304e-05	5.28867												60675	prokineticin 2(PROK2)
3040	3040	605	-1.64431	-3.62873	-5.15123	1.08487e-06	1.02552e-05	5.1043												120071	LARGE xylosyl- and glucuronyltransferase 2(LARGE2)
1501	1501	6168	-1.66883	0.998705	-5.14401	1.11929e-06	1.05383e-05	5.24253												7432	vasoactive intestinal peptide(VIP)
8710	8710	2595	1.8501	3.73647	5.14329	1.12281e-06	1.05588e-05	5.25114												1288	collagen type IV alpha 6 chain(COL4A6)
8483	8483	4468	-2.16048	-2.10913	-5.14269	1.12574e-06	1.05821e-05	5.19405												9480	one cut homeobox 2(ONECUT2)
2208	2208	1886	-2.01859	0.0109329	-5.13423	1.16765e-06	1.09369e-05	5.19472												60681	FK506 binding protein 10(FKBP10)
79628	79628	26580	1.52838	-1.97812	5.13382	1.16972e-06	1.09519e-05	5.07727												388364	transmembrane and immunoglobulin domain containing 1(TMIGD1)
84189	84189	4181	-1.58285	-1.71858	-5.13373	1.17021e-06	1.09521e-05	4.94114												1290	collagen type V alpha 2 chain(COL5A2)
10917	10917	2440	-1.7223	-4.11504	-5.13254	1.17622e-06	1.09953e-05	4.80478												103344932	PGM5P4 antisense RNA 1(PGM5P4-AS1)
101929733	101929733	463	-1.68958	2.80973	-5.12951	1.19171e-06	1.11137e-05	5.20198												404744	NPSR1 antisense RNA 1(NPSR1-AS1)
28935	28935	351	-1.90649	-2.54916	-5.12538	1.21319e-06	1.12831e-05	4.93769												1294	collagen type VII alpha 1 chain(COL7A1)
7032	7032	708	2.36885	0.325364	5.1257	1.21149e-06	1.12831e-05	5.16586												1295	collagen type VIII alpha 1 chain(COL8A1)
353189	353189	5556	-1.58993	-0.0556035	-5.1236	1.22252e-06	1.13561e-05	5.12584												29968	phosphoserine aminotransferase 1(PSAT1)
26228	26228	1950	-1.65471	-0.0268583	-5.11877	1.2483e-06	1.15637e-05	5.1196												5396	paired related homeobox 1(PRRX1)
4137	4137	7128	-1.61801	0.0312454	-5.11725	1.2565e-06	1.16351e-05	5.11595												1300	collagen type X alpha 1 chain(COL10A1)
28934	28934	357	-1.84509	1.10979	-5.11376	1.27553e-06	1.17974e-05	5.1144												1301	collagen type XI alpha 1 chain(COL11A1)
28449	28449	350	-2.05225	-1.43144	-5.10951	1.29913e-06	1.19844e-05	4.99657												101929733	uncharacterized LOC101929733(LOC101929733)
2875	2875	2793	-1.50274	-4.87745	-5.10918	1.30098e-06	1.19952e-05	4.69826												7447	visinin like 1(VSNL1)
2151	2151	3429	1.63326	-0.806976	5.10301	1.33604e-06	1.22944e-05	5.02826												1303	collagen type XII alpha 1 chain(COL12A1)
64168	64168	5140	-1.75616	1.47937	-5.1026	1.33839e-06	1.23112e-05	5.08754												3352	5-hydroxytryptamine receptor 1D(HTR1D)
155	155	2647	-1.63329	3.19803	-5.1018	1.343e-06	1.23488e-05	5.08685												220441	ring finger protein 152(RNF152)
28427	28427	332	-1.70831	3.06769	-5.10145	1.34504e-06	1.23627e-05	5.0812												146713	RNA binding protein, fox-1 homolog 3(RBFOX3)
192134	192134	2560	-1.75201	-2.98651	-5.10128	1.34603e-06	1.2367e-05	4.71438												9499	myotilin(MYOT)
23563	23563	3250	-1.67307	-4.14945	-5.09818	1.36413e-06	1.25235e-05	4.65765												25884	chordin like 2(CHRDL2)
29113	29113	1136	2.43526	2.76456	5.0865	1.43442e-06	1.30975e-05	5.01726												1310	collagen type XIX alpha 1 chain(COL19A1)
101927843	101927843	897	-2.19036	1.94658	-5.08248	1.45938e-06	1.32883e-05	4.98803												1311	cartilage oligomeric matrix protein(COMP)
9118	9118	3231	-2.06821	1.83872	-5.08014	1.47412e-06	1.33926e-05	4.99846												3359	5-hydroxytryptamine receptor 3A(HTR3A)
53345	53345	1483	-1.60115	-1.3081	-5.07942	1.47872e-06	1.3424e-05	4.87707												140578	chondrolectin(CHODL)
387700	387700	4622	-1.76019	1.975	-5.07678	1.4956e-06	1.35355e-05	4.98379												3360	5-hydroxytryptamine receptor 4(HTR4)
200931	200931	1455	-2.10986	-2.40848	-5.07561	1.50313e-06	1.35933e-05	4.72212												79136	lymphocyte antigen 6 complex, locus G6E(LY6G6E)
4318	4318	2336	1.91277	-4.31722	5.07397	1.51371e-06	1.36733e-05	4.76945												29986	solute carrier family 39 member 2(SLC39A2)
645745	645745	316	-2.03242	0.760035	-5.07191	1.52718e-06	1.37844e-05	4.94446												25890	ABI family member 3 binding protein(ABI3BP)
1300	1300	5043	3.29449	-0.691954	5.06926	1.54465e-06	1.3926e-05	4.93234												9507	ADAM metallopeptidase with thrombospondin type 1 motif 4(ADAMTS4)
26033	26033	9306	-1.97661	0.726731	-5.06908	1.54583e-06	1.39314e-05	4.94171												64805	purinergic receptor P2Y12(P2RY12)
285175	285175	13900	-1.74453	2.46963	-5.06471	1.57509e-06	1.4168e-05	4.93556												9509	ADAM metallopeptidase with thrombospondin type 1 motif 2(ADAMTS2)
3814	3814	1112	1.81608	2.09949	5.06431	1.5778e-06	1.4187e-05	4.93718												255275	myeloid associated differentiation marker like 2(MYADML2)
245972	245972	2433	-1.54012	-0.703113	-5.06033	1.60498e-06	1.43877e-05	4.8574												79148	matrix metallopeptidase 28(MMP28)
140456	140456	3712	-1.56449	3.39213	-5.05957	1.61019e-06	1.44232e-05	4.91889												25902	methylenetetrahydrofolate dehydrogenase (NADP+ dependent) 1-like(MTHFD1L)
29802	29802	585	-1.83121	0.241693	-5.05872	1.61608e-06	1.4465e-05	4.88824												9518	growth differentiation factor 15(GDF15)
10309	10309	2066	2.30154	-0.911329	5.05755	1.62419e-06	1.45266e-05	4.86008												54575	UDP glucuronosyltransferase family 1 member A10(UGT1A10)
389549	389549	4197	2.58011	3.08711	5.04998	1.67769e-06	1.4971e-05	4.87042												25903	olfactomedin like 2B(OLFML2B)
103695435	103695435	1180	2.51991	2.1689	5.04026	1.74901e-06	1.55486e-05	4.8376												54576	UDP glucuronosyltransferase family 1 member A8(UGT1A8)
101927577	101927577	860	-1.6152	4.29894	-5.03767	1.76847e-06	1.56979e-05	4.81995												7472	Wnt family member 2(WNT2)
151176	151176	2901	1.81385	1.00665	5.03656	1.7769e-06	1.57609e-05	4.82163												54577	UDP glucuronosyltransferase family 1 member A7(UGT1A7)
89886	89886	1156	1.84566	2.83917	5.0321	1.81104e-06	1.60275e-05	4.80301												7474	Wnt family member 5A(WNT5A)
11202	11202	1148	2.79586	2.64885	5.03105	1.81917e-06	1.60814e-05	4.79066												79154	dehydrogenase/reductase 11(DHRS11)
1511	1511	966	-2.02604	-0.815844	-5.02871	1.8375e-06	1.62131e-05	4.75343												85300	ATCAY, caytaxin(ATCAY)
7291	7291	1807	1.66737	0.266159	5.02797	1.84327e-06	1.62396e-05	4.78045												7477	Wnt family member 7B(WNT7B)
101927746	101927746	740	1.7899	0.245898	5.02501	1.86674e-06	1.64158e-05	4.75608												3381	integrin binding sialoprotein(IBSP)
2674	2674	9752	-2.17147	-2.13952	-5.02453	1.87055e-06	1.64432e-05	4.66085												140597	transcription elongation factor A like 2(TCEAL2)
3494	3494	1019	-2.45523	-8.60513	-5.02287	1.88384e-06	1.65415e-05	4.36858												83259	protocadherin 11 Y-linked(PCDH11Y)
644844	644844	436	-1.66332	-7.34489	-5.01796	1.92378e-06	1.68533e-05	4.34611												124222	progestin and adipoQ receptor family member 4(PAQR4)
28948	28948	38	-1.55574	0.285071	-5.01616	1.93856e-06	1.69588e-05	4.66856												7490	Wilms tumor 1(WT1)
7704	7704	2720	-2.19595	-0.753081	-5.01303	1.96462e-06	1.71612e-05	4.70201												400706	uncharacterized LOC400706(LOC400706)
4988	4988	23687	-1.55757	3.2374	-5.00943	1.99506e-06	1.73629e-05	4.70486												9542	neuregulin 2(NRG2)
338821	338821	1923	2.07131	3.58846	5.00695	2.01619e-06	1.7508e-05	4.70056												54600	UDP glucuronosyltransferase family 1 member A9(UGT1A9)
6273	6273	963	2.38897	-0.493554	5.00703	2.01554e-06	1.7508e-05	4.68778												25928	sclerostin domain containing 1(SOSTDC1)
4321	4321	1877	1.98677	-3.5697	5.00594	2.02495e-06	1.75777e-05	4.43879												5450	POU class 2 associating factor 1(POU2AF1)
54346	54346	3682	2.33265	1.0126	5.00481	2.03472e-06	1.76495e-05	4.69392												50507	NADPH oxidase 4(NOX4)
8549	8549	5053	1.78563	-3.47845	5.00385	2.04303e-06	1.7702e-05	4.38552												1356	ceruloplasmin(CP)
55117	55117	8937	-1.73987	3.07488	-5.0035	2.04607e-06	1.77088e-05	4.691												5455	POU class 3 homeobox 3(POU3F3)
3131	3131	5696	-1.77441	-1.47871	-4.99531	2.11864e-06	1.82478e-05	4.59494												1360	carboxypeptidase B1(CPB1)
183	183	2584	1.9012	-3.26772	4.98349	2.22787e-06	1.90654e-05	4.48539												222546	regulatory factor X6(RFX6)
94233	94233	2406	-1.56436	3.44636	-4.97898	2.27098e-06	1.94032e-05	4.58815												101927746	uncharacterized LOC101927746(LOC101927746)
4224	4224	3462	-1.70114	-6.32743	-4.97345	2.3249e-06	1.98526e-05	4.13662												64849	solute carrier family 13 member 3(SLC13A3)
25817	25817	2886	1.5676	-0.669133	4.97289	2.33041e-06	1.98924e-05	4.55518												148823	germinal center associated signaling and motility like(GCSAML)
9358	9358	5926	2.34735	-0.709254	4.97245	2.33476e-06	1.99224e-05	4.54536												79190	iroquois homeobox 6(IRX6)
23650	23650	3565	2.64028	-3.08385	4.97119	2.34732e-06	2.00159e-05	4.35923												1368	carboxypeptidase M(CPM)
23336	23336	7355	-2.07476	-3.92292	-4.97041	2.35507e-06	2.00666e-05	4.24104												222553	solute carrier family 35 member F1(SLC35F1)
6414	6414	2203	-1.56072	-5.8964	-4.96906	2.36862e-06	2.01674e-05	4.12126												100133036	family with sequence similarity 95 member B1(FAM95B1)
28776	28776	351	-2.25186	-2.13055	-4.96544	2.40522e-06	2.04274e-05	4.39256												7516	X-ray repair cross complementing 2(XRCC2)
28926	28926	360	-1.67922	2.06134	-4.96081	2.45297e-06	2.07289e-05	4.51026												130399	activin A receptor type 1C(ACVR1C)
640	640	4297	-1.94448	-0.909289	-4.95948	2.46677e-06	2.08005e-05	4.43563												9569	GTF2I repeat domain containing 1(GTF2IRD1)
84824	84824	2363	-1.93378	-0.339901	-4.95228	2.54314e-06	2.1368e-05	4.43153												3426	complement factor I(CFI)
28476	28476	53	-1.65853	-2.73763	-4.94898	2.57892e-06	2.16224e-05	4.16518												1380	complement C3d receptor 2(CR2)
9892	9892	5499	-1.9669	2.49473	-4.94819	2.58759e-06	2.16874e-05	4.47217												1381	cellular retinoic acid binding protein 1(CRABP1)
28919	28919	360	-2.21904	-3.24935	-4.94805	2.58913e-06	2.16926e-05	4.17871												163175	leucine rich repeat LGI family member 4(LGI4)
114299	114299	9558	1.60746	0.476721	4.94558	2.61632e-06	2.18971e-05	4.44545												341359	synaptotagmin 10(SYT10)
28813	28813	354	-1.86771	-5.0169	-4.94494	2.62345e-06	2.19411e-05	4.06423												25975	EGF like domain multiple 6(EGFL6)
28479	28479	52	-1.74131	-1.08369	-4.94235	2.65226e-06	2.21507e-05	4.29933												114041	B3GALT5 antisense RNA 1(B3GALT5-AS1)
28881	28881	360	-2.27387	-2.81264	-4.93862	2.6945e-06	2.24625e-05	4.18187												1404	hyaluronan and proteoglycan link protein 1(HAPLN1)
114131	114131	710	-2.06363	1.06276	-4.93855	2.69531e-06	2.24625e-05	4.41615												101929839	uncharacterized LOC101929839(LOC101929839)
284186	284186	3742	1.50778	0.358352	4.93738	2.70859e-06	2.25652e-05	4.40725												5502	protein phosphatase 1 regulatory inhibitor subunit 1A(PPP1R1A)
28423	28423	359	-1.92527	-2.53898	-4.93673	2.71604e-06	2.26192e-05	4.18802												25984	keratin 23(KRT23)
22895	22895	4667	-1.59953	2.81053	-4.93431	2.74405e-06	2.28203e-05	4.41212												54658	UDP glucuronosyltransferase family 1 member A1(UGT1A1)
677839	677839	138	2.00498	-0.0261754	4.92667	2.83398e-06	2.34935e-05	4.35667												9603	nuclear factor, erythroid 2 like 3(NFE2L3)
79949	79949	4750	1.6426	-3.03893	4.92239	2.88561e-06	2.38713e-05	4.10021												1412	crystallin beta A2(CRYBA2)
6017	6017	2236	-1.61025	3.24702	-4.91721	2.94937e-06	2.43135e-05	4.34455												101669762	bladder cancer associated transcript 1 (non-protein coding)(BLACAT1)
120071	120071	3512	2.30836	-2.47746	4.91633	2.96029e-06	2.43779e-05	4.23098												5521	protein phosphatase 2 regulatory subunit Bbeta(PPP2R2B)
28453	28453	352	-1.719	1.55017	-4.91608	2.96344e-06	2.43954e-05	4.32873												5523	protein phosphatase 2 regulatory subunit B''alpha(PPP2R3A)
28452	28452	353	-1.86133	-4.2993	-4.91345	2.99652e-06	2.46333e-05	3.95234												163223	zinc finger protein 676(ZNF676)
5968	5968	806	4.15967	0.963552	4.90837	3.06126e-06	2.50694e-05	4.28415												64922	leucine rich repeat containing 19(LRRC19)
4148	4148	2583	1.68046	1.11602	4.90732	3.07482e-06	2.51717e-05	4.30601												728464	methyltransferase like 24(METTL24)
102724957	102724957	1144	-1.502	3.34534	-4.90606	3.09117e-06	2.52967e-05	4.30684												1437	colony stimulating factor 2(CSF2)
26762	26762	3255	-1.78496	-1.35421	-4.90559	3.0974e-06	2.53302e-05	4.10616												85407	naked cuticle homolog 1(NKD1)
6572	6572	2420	-1.61594	3.16892	-4.90422	3.11531e-06	2.54501e-05	4.2916												85409	naked cuticle homolog 2(NKD2)
5368	5368	1482	-1.65021	0.459861	-4.90182	3.14688e-06	2.56193e-05	4.2632												1440	colony stimulating factor 3(CSF3)
28412	28412	350	-1.84624	-2.67364	-4.89944	3.17858e-06	2.58417e-05	4.02371												642475	maestro heat like repeat family member 6(MROH6)
2357	2357	1371	1.9602	-1.25737	4.89446	3.24583e-06	2.63339e-05	4.23443												9635	chloride channel accessory 2(CLCA2)
28411	28411	359	-1.84402	-0.778923	-4.89312	3.26423e-06	2.64468e-05	4.17853												642477	long intergenic non-protein coding RNA 1296(LINC01296)
206338	206338	8982	-1.51022	2.255	-4.8817	3.4246e-06	2.76417e-05	4.19838												3493	immunoglobulin heavy constant alpha 1(IGHA1)
727677	727677	1932	2.08553	0.787815	4.88109	3.43344e-06	2.77036e-05	4.19989												116135	leucine rich repeat containing 3B(LRRC3B)
286467	286467	2928	1.92496	0.83175	4.88038	3.44358e-06	2.77759e-05	4.19449												3494	immunoglobulin heavy constant alpha 2 (A2m marker)(IGHA2)
28810	28810	354	-1.92052	-1.57725	-4.87807	3.4772e-06	2.79801e-05	4.03899												388514	cytochrome P450 family 4 subfamily F member 24, pseudogene(CYP4F24P)
28903	28903	351	-1.89261	-1.89362	-4.87692	3.49398e-06	2.8096e-05	3.99896												284076	tubulin tyrosine ligase like 6(TTLL6)
100271702	100271702	2352	-1.63443	1.36335	-4.87592	3.50865e-06	2.81947e-05	4.16455												3500	immunoglobulin heavy constant gamma 1 (G1m marker)(IGHG1)
441509	441509	2158	-1.62409	1.67152	-4.87467	3.52713e-06	2.8324e-05	4.16221												5549	proline and arginine rich end leucine rich repeat protein(PRELP)
503639	503639	2398	2.23304	1.24674	4.87333	3.54704e-06	2.84451e-05	4.17032												3502	immunoglobulin heavy constant gamma 3 (G3m marker)(IGHG3)
11254	11254	4563	2.65874	-0.700751	4.87323	3.54853e-06	2.84473e-05	4.08612												222643	unc-5 family C-terminal like(UNC5CL)
1496	1496	5123	-1.93365	1.49791	-4.86932	3.60719e-06	2.88587e-05	4.15808												101927843	uncharacterized LOC101927843(LOC101927843)
388021	388021	6150	-1.77503	1.31953	-4.86631	3.65301e-06	2.91758e-05	4.14625												26033	attractin like 1(ATRNL1)
3043	3043	626	-1.69336	-3.54654	-4.86581	3.66057e-06	2.92164e-05	3.93877												286133	scavenger receptor class A member 5(SCARA5)
28877	28877	357	-1.74863	-1.58074	-4.86253	3.71123e-06	2.95408e-05	3.97525												1462	versican(VCAN)
150538	150538	3316	-1.91114	-2.6459	-4.85578	3.8176e-06	3.03158e-05	3.74642												140730	regulating synaptic membrane exocytosis 4(RIMS4)
100505994	100505994	1009	2.27924	2.03912	4.85521	3.82673e-06	3.03686e-05	4.10191												126393	heat shock protein family B (small) member 6(HSPB6)
100507351	100507351	4232	-2.09344	-0.0749878	-4.85396	3.84678e-06	3.04757e-05	4.01288												3512	joining chain of multimeric IgA and IgM(JCHAIN)
1944	1944	1782	1.53708	-3.73442	4.85185	3.88093e-06	3.0705e-05	3.80673												339390	C-type lectin domain family 4 member G(CLEC4G)
6833	6833	5019	-1.61565	1.06881	-4.8471	3.95886e-06	3.12482e-05	4.04758												54716	solute carrier family 6 member 20(SLC6A20)
8817	8817	1982	1.52263	1.62115	4.84262	4.03363e-06	3.16899e-05	4.0504												1469	cystatin SN(CST1)
7447	7447	2005	1.51133	-2.5875	4.84246	4.03635e-06	3.17007e-05	3.85976												1470	cystatin SA(CST2)
57526	57526	9756	-1.56088	-0.7499	-4.83175	4.22094e-06	3.30076e-05	3.91197												140738	transmembrane protein 37(TMEM37)
2891	2891	5871	-1.54256	3.71499	-4.82424	4.35534e-06	3.389e-05	3.97887												130497	odd-skipped related transciption factor 1(OSR1)
5101	5101	12544	-1.8171	0.732915	-4.81822	4.46596e-06	3.46137e-05	3.94401												1472	cystatin S(CST4)
127534	127534	3174	2.19209	0.121891	4.81078	4.60648e-06	3.55859e-05	3.90379												255426	RasGEF domain family member 1C(RASGEF1C)
28896	28896	351	-1.93562	-3.00793	-4.80761	4.66771e-06	3.59882e-05	3.61357												5570	protein kinase (cAMP-dependent, catalytic) inhibitor beta(PKIB)
100506621	100506621	5176	-1.57136	-1.36177	-4.80585	4.70197e-06	3.62168e-05	3.79199												26050	SLIT and NTRK like family member 5(SLITRK5)
731220	731220	3274	1.51865	2.48536	4.80379	4.74232e-06	3.65157e-05	3.89746												390594	kelch repeat and BTB domain containing 13(KBTBD13)
6425	6425	1883	-2.30466	0.988318	-4.8036	4.7462e-06	3.65337e-05	3.90106												9671	WSC domain containing 2(WSCD2)
28518	28518	347	-1.79547	2.39792	-4.80226	4.7727e-06	3.66898e-05	3.8956												56776	formin 2(FMN2)
101928766	101928766	5271	1.62251	0.837357	4.79643	4.88976e-06	3.75041e-05	3.86947												50632	calcyon neuron specific vesicular protein(CALY)
84631	84631	5022	-1.57257	2.16552	-4.79089	5.00344e-06	3.82889e-05	3.85431												116173	CKLF like MARVEL transmembrane domain containing 5(CMTM5)
23460	23460	6384	-2.14826	-1.98518	-4.78955	5.03141e-06	3.84779e-05	3.73311												654790	Purkinje cell protein 4 like 1(PCP4L1)
9119	9119	2125	2.10248	2.96293	4.78703	5.08435e-06	3.87696e-05	3.83123												345557	phosphatidylinositol specific phospholipase C X domain containing 3(PLCXD3)
341359	341359	3478	-1.82753	2.24242	-4.78438	5.1406e-06	3.91479e-05	3.82577												196051	phospholipid phosphatase 4(PLPP4)
84951	84951	4151	1.95049	-4.08859	4.7831	5.1679e-06	3.93051e-05	3.44264												54738	FEV, ETS transcription factor(FEV)
1114	1114	2652	-2.28249	-1.12239	-4.78051	5.22384e-06	3.97177e-05	3.71269												114131	urocortin 3(UCN3)
64805	64805	2398	-1.58275	1.10747	-4.77605	5.32116e-06	4.03925e-05	3.79173												200150	phospholipase D family member 5(PLD5)
28905	28905	357	-1.50996	2.96011	-4.77336	5.38087e-06	4.07802e-05	3.77079												3543	immunoglobulin lambda like polypeptide 1(IGLL1)
389643	389643	5581	-1.77477	-1.48189	-4.77191	5.4133e-06	4.09864e-05	3.67465												1496	catenin alpha 2(CTNNA2)
84570	84570	10311	-1.51091	1.97702	-4.77015	5.45295e-06	4.12601e-05	3.7715												83417	Fc receptor like 4(FCRL4)
28393	28393	353	-1.717	-1.2912	-4.76917	5.47505e-06	4.14008e-05	3.60178												91608	RAS like family 10 member B(RASL10B)
389602	389602	2536	2.28636	-2.00862	4.76804	5.50072e-06	4.15549e-05	3.66416												5593	protein kinase, cGMP-dependent, type II(PRKG2)
1825	1825	7699	2.66478	-0.242004	4.76394	5.59495e-06	4.21857e-05	3.70601												5596	mitogen-activated protein kinase 4(MAPK4)
53904	53904	9037	-1.57311	1.25848	-4.75833	5.72634e-06	4.31075e-05	3.69705												140767	neurensin 1(NRSN1)
547	547	9699	-1.98135	0.118512	-4.75542	5.79544e-06	4.35581e-05	3.69269												1501	catenin delta 2(CTNND2)
3543	3543	1068	-1.66584	0.545986	-4.75491	5.80766e-06	4.36307e-05	3.68578												146909	kinesin family member 18B(KIF18B)
118427	118427	4611	-1.68248	2.99013	-4.75267	5.86189e-06	4.40015e-05	3.70094												101927884	uncharacterized LOC101927884(LOC101927884)
3800	3800	7296	-1.68679	-1.04329	-4.75069	5.90984e-06	4.42628e-05	3.61089												3552	interleukin 1 alpha(IL1A)
148823	148823	7069	-1.51908	0.580658	-4.74379	6.0807e-06	4.53983e-05	3.65251												3553	interleukin 1 beta(IL1B)
27121	27121	2289	2.14254	2.51684	4.7436	6.08565e-06	4.54209e-05	3.66489												85477	scinderin(SCIN)
57575	57575	10059	-1.73791	1.70282	-4.73636	6.27009e-06	4.66793e-05	3.64022												3557	interleukin 1 receptor antagonist(IL1RN)
80078	80078	3885	1.75819	3.34016	4.73366	6.34025e-06	4.70828e-05	3.61846												100048912	CDKN2B antisense RNA 1(CDKN2B-AS1)
28914	28914	345	-1.83484	-4.58439	-4.72766	6.499e-06	4.81253e-05	3.1854												1511	cathepsin G(CTSG)
100996259	100996259	1759	-1.50124	2.98037	-4.72457	6.5823e-06	4.86504e-05	3.57448												646627	LY6/PLAUR domain containing 8(LYPD8)
28883	28883	359	-1.94944	-3.77557	-4.72297	6.62561e-06	4.89399e-05	3.24136												54769	DIRAS family GTPase 2(DIRAS2)
101927318	101927318	994	1.71467	3.65944	4.72135	6.67012e-06	4.92062e-05	3.57174												3569	interleukin 6(IL6)
127254	127254	9420	-1.63851	2.79155	-4.71888	6.73803e-06	4.9511e-05	3.57243												9717	SEC14 like lipid binding 5(SEC14L5)
100288524	100288524	1270	-1.55183	3.35435	-4.71907	6.73282e-06	4.9511e-05	3.57738												100288524	forkhead box L1-like(WI2-2373I1.2)
54055	54055	1279	-1.59755	1.05202	-4.71846	6.74972e-06	4.95771e-05	3.56907												388595	transmembrane protein 82(TMEM82)
23732	23732	3094	-1.71488	3.26886	-4.71783	6.76729e-06	4.96907e-05	3.56496												3576	C-X-C motif chemokine ligand 8(CXCL8)
101929423	101929423	3189	-1.5417	2.44085	-4.71763	6.77283e-06	4.97159e-05	3.56942												3577	C-X-C motif chemokine receptor 1(CXCR1)
3359	3359	2411	-1.76041	2.15112	-4.71331	6.89442e-06	5.05141e-05	3.55306												9723	semaphorin 3E(SEMA3E)
10022	10022	718	-3.16172	0.708045	-4.71053	6.97355e-06	5.10147e-05	3.47287												3579	C-X-C motif chemokine receptor 2(CXCR2)
148	148	29271	-2.20202	-0.527436	-4.70614	7.10041e-06	5.17867e-05	3.50228												5630	peripherin(PRPH)
366	366	3021	2.66403	-0.267761	4.70611	7.10126e-06	5.17867e-05	3.49629												100506621	long intergenic non-protein coding RNA 1279(LINC01279)
28475	28475	65	-2.05672	-1.36547	-4.69913	7.30793e-06	5.30657e-05	3.32971												100287482	small lysine rich protein 1(SMKR1)
4151	4151	1497	-1.59875	-1.54235	-4.69746	7.35793e-06	5.33959e-05	3.33013												140803	transient receptor potential cation channel subfamily M member 6(TRPM6)
4842	4842	12685	-1.7819	2.3143	-4.69681	7.37778e-06	5.35235e-05	3.47407												206338	laeverin(LVRN)
5549	5549	5820	-1.95903	-3.02951	-4.69199	7.52495e-06	5.44739e-05	3.32326												9729	KIAA0408(KIAA0408)
125113	125113	1735	-1.71258	1.94618	-4.68903	7.61704e-06	5.5056e-05	3.46161												140801	ribosomal protein L10 like(RPL10L)
414763	414763	725	1.64505	3.69333	4.68649	7.69666e-06	5.55295e-05	3.44244												3589	interleukin 11(IL11)
28940	28940	351	-1.96833	-3.13413	-4.68611	7.70861e-06	5.55987e-05	3.15669												1543	cytochrome P450 family 1 subfamily A member 1(CYP1A1)
222553	222553	5147	-1.50388	0.94958	-4.68061	7.88413e-06	5.66222e-05	3.41462												79368	Fc receptor like 2(FCRL2)
28941	28941	351	-1.79945	-3.33861	-4.67881	7.94269e-06	5.69733e-05	3.07838												5645	protease, serine 2(PRSS2)
725	725	2578	1.90452	-2.41313	4.67778	7.97609e-06	5.71955e-05	3.20306												54798	dachsous cadherin-related 2(DCHS2)
5967	5967	808	5.15786	-2.54475	4.67129	8.19085e-06	5.85575e-05	3.30594												5649	reelin(RELN)
84985	84985	6588	2.08008	1.05022	4.66571	8.37983e-06	5.97094e-05	3.36282												9745	zinc finger protein 536(ZNF536)
1129	1129	6427	-2.4775	1.87218	-4.66437	8.42563e-06	5.99996e-05	3.35172												5650	kallikrein related peptidase 7(KLK7)
846	846	7653	-1.622	1.90265	-4.66329	8.46298e-06	6.01746e-05	3.36199												339479	BMP/retinoic acid inducible neural specific 3(BRINP3)
1008	1008	3561	-1.54746	3.53597	-4.66266	8.48463e-06	6.03104e-05	3.35088												5653	kallikrein related peptidase 6(KLK6)
728747	728747	3517	-1.5644	1.08949	-4.6498	8.94218e-06	6.31063e-05	3.24951												728606	prostate cancer associated transcript 18 (non-protein coding)(PCAT18)
10265	10265	2756	2.11804	2.81383	4.64597	9.0826e-06	6.40016e-05	3.29364												3605	interleukin 17A(IL17A)
28876	28876	345	-1.77939	-3.44786	-4.64396	9.15758e-06	6.44721e-05	2.95849												5655	kallikrein related peptidase 10(KLK10)
222546	222546	3507	-1.85675	1.72909	-4.64053	9.28645e-06	6.52431e-05	3.26477												7704	zinc finger and BTB domain containing 16(ZBTB16)
2172	2172	1087	2.79813	0.282075	4.63995	9.30844e-06	6.53781e-05	3.25976												345630	fibrillarin-like 1(FBLL1)
163223	163223	3822	-1.57389	1.85047	-4.63528	9.48712e-06	6.64944e-05	3.24877												5662	pleckstrin and Sec7 domain containing(PSD)
400706	400706	3226	2.10564	2.26552	4.63269	9.58734e-06	6.71171e-05	3.23755												284186	transmembrane protein 105(TMEM105)
57822	57822	3552	1.8226	-0.0196464	4.62792	9.77524e-06	6.82906e-05	3.20156												286234	SPATA31 subfamily E member 1(SPATA31E1)
284749	284749	3592	-1.73837	0.942533	-4.6229	9.97682e-06	6.94725e-05	3.19676												9758	FERM and PDZ domain containing 4(FRMPD4)
115584	115584	3853	-1.84295	1.16567	-4.61656	1.0237e-05	7.10743e-05	3.17771												9762	leucine zipper tumor suppressor family member 3(LZTS3)
28891	28891	351	-1.9098	0.494485	-4.61524	1.0292e-05	7.13515e-05	3.1321												284194	galectin 9B(LGALS9B)
339751	339751	2538	1.67676	1.04226	4.61397	1.03453e-05	7.16288e-05	3.16433												1576	cytochrome P450 family 3 subfamily A member 4(CYP3A4)
64344	64344	6397	-1.53438	-1.23074	-4.61102	1.04697e-05	7.23068e-05	3.0703												3624	inhibin beta A subunit(INHBA)
127294	127294	5800	1.74587	-2.77857	4.6052	1.072e-05	7.38062e-05	2.89456												26154	ATP binding cassette subfamily A member 12(ABCA12)
3642	3642	2829	-2.19659	-0.12321	-4.60336	1.08001e-05	7.41977e-05	3.1057												54827	neurexophilin and PC-esterase domain family member 4(NXPE4)
3577	3577	2486	1.75297	1.3224	4.60139	1.08866e-05	7.47486e-05	3.10573												3627	C-X-C motif chemokine ligand 10(CXCL10)
90853	90853	4110	1.62215	-0.424142	4.59412	1.12121e-05	7.67599e-05	3.07641												1580	cytochrome P450 family 4 subfamily B member 1(CYP4B1)
221833	221833	4907	1.95193	3.02982	4.5926	1.12812e-05	7.71207e-05	3.0856												345643	multiciliate differentiation and DNA synthesis associated cell cycle protein(MCIDAS)
55554	55554	2856	-1.57365	-0.0970015	-4.59252	1.12848e-05	7.71228e-05	2.99397												54831	bestrophin 2(BEST2)
83998	83998	2262	2.3207	-4.82569	4.5911	1.135e-05	7.74747e-05	2.61211												7732	ring finger protein 112(RNF112)
54658	54658	2357	-2.02089	0.579562	-4.58665	1.15561e-05	7.86353e-05	2.99445												400958	uncharacterized LOC400958(LOC400958)
342977	342977	1688	1.7892	1.60003	4.583	1.17281e-05	7.96452e-05	3.05555												1594	cytochrome P450 family 27 subfamily B member 1(CYP27B1)
4884	4884	5437	-2.57767	0.397535	-4.58189	1.17806e-05	7.98867e-05	3.04275												3642	INSM transcriptional repressor 1(INSM1)
2827	2827	2115	1.51251	1.58993	4.58066	1.18393e-05	8.02151e-05	3.04532												284217	laminin subunit alpha 1(LAMA1)
115019	115019	4840	1.79342	3.00313	4.57805	1.19652e-05	8.09287e-05	3.02481												56896	dihydropyrimidinase like 5(DPYSL5)
2775	2775	8295	-1.56619	-2.18402	-4.57786	1.19739e-05	8.09644e-05	2.88166												5697	peptide YY(PYY)
2139	2139	2971	-1.53373	-1.77639	-4.5769	1.20207e-05	8.1211e-05	2.76126												159296	NK2 homeobox 3(NKX2-3)
728192	728192	914	2.14235	2.53187	4.57471	1.21273e-05	8.18612e-05	3.01585												56899	ankyrin repeat and sterile alpha motif domain containing 1B(ANKS1B)
4322	4322	2719	2.12527	2.35162	4.57223	1.22495e-05	8.25443e-05	3.00437												3651	pancreatic and duodenal homeobox 1(PDX1)
196051	196051	2134	1.76248	1.06107	4.56567	1.25781e-05	8.43245e-05	2.98237												54855	family with sequence similarity 46 member C(FAM46C)
28923	28923	360	-2.06556	-2.17715	-4.56248	1.27406e-05	8.53412e-05	2.74707												1607	diacylglycerol kinase beta(DGKB)
55530	55530	6425	-1.50139	2.11645	-4.55783	1.29816e-05	8.66931e-05	2.96211												28231	solute carrier organic anion transporter family member 4A1(SLCO4A1)
28416	28416	353	-1.83102	-0.719967	-4.55582	1.30872e-05	8.72911e-05	2.86626												54857	glycerophosphodiester phosphodiesterase domain containing 2(GDPD2)
84848	84848	786	1.58471	1.41164	4.55402	1.31826e-05	8.77786e-05	2.9442												24137	kinesin family member 4A(KIF4A)
3426	3426	2535	1.60141	-3.42468	4.55218	1.32806e-05	8.83315e-05	2.6813												1610	D-amino acid oxidase(DAO)
102724661	102724661	677	-1.61642	1.82544	-4.54958	1.342e-05	8.90827e-05	2.90635												28234	solute carrier organic anion transporter family member 1B3(SLCO1B3)
283487	283487	6322	1.52049	-0.988177	4.54329	1.37643e-05	9.11883e-05	2.86997												54860	membrane spanning 4-domains A12(MS4A12)
8744	8744	1688	1.86771	-0.330248	4.54201	1.38353e-05	9.15562e-05	2.87063												3662	interferon regulatory factor 4(IRF4)
28939	28939	351	-1.96199	-1.02174	-4.5354	1.42075e-05	9.37301e-05	2.74436												120400	neurexophilin and PC-esterase domain family member 1(NXPE1)
285423	285423	2997	-1.61251	1.60206	-4.53378	1.43e-05	9.4287e-05	2.79281												83539	carbohydrate sulfotransferase 9(CHST9)
26777	26777	138	1.93947	-0.0674937	4.52615	1.4745e-05	9.68691e-05	2.78311												83540	NUF2, NDC80 kinetochore complex component(NUF2)
9271	9271	3980	2.54033	1.55422	4.52517	1.48032e-05	9.72243e-05	2.83793												347730	leucine rich repeat transmembrane neuronal 1(LRRTM1)
100216479	100216479	2858	-1.50494	0.589379	-4.52297	1.49339e-05	9.80557e-05	2.77479												120406	neurexophilin and PC-esterase domain family member 2(NXPE2)
347730	347730	2212	-1.92184	1.27633	-4.51921	1.51607e-05	9.94062e-05	2.81512												347741	otopetrin 3(OTOP3)
28874	28874	348	-1.86199	-4.23838	-4.5191	1.51678e-05	9.94256e-05	2.42131												56923	neuromedin U receptor 2(NMUR2)
28409	28409	359	-1.86291	-1.81779	-4.51761	1.52584e-05	9.99912e-05	2.61605												81501	dendrocyte expressed seven transmembrane protein(DCSTAMP)
28815	28815	354	-1.76871	-4.70417	-4.5166	1.53202e-05	0.000100326	2.38084												5729	prostaglandin D2 receptor(PTGDR)
28417	28417	354	-1.61502	2.16499	-4.51594	1.53611e-05	0.000100525	2.78166												56934	carbonic anhydrase 10(CA10)
64106	64106	1311	1.65446	2.97811	4.51392	1.54856e-05	0.000101283	2.78723												9833	maternal embryonic leucine zipper kinase(MELK)
28921	28921	360	-1.93556	-3.85319	-4.51274	1.5559e-05	0.000101707	2.46193												56938	aryl hydrocarbon receptor nuclear translocator like 2(ARNTL2)
100423062	100423062	1059	-1.62839	-3.44153	-4.50828	1.5839e-05	0.000103279	2.37287												9834	family with sequence similarity 30, member A(FAM30A)
100506243	100506243	692	-1.61495	0.497591	-4.50802	1.58554e-05	0.000103358	2.75235												9837	GINS complex subunit 1(GINS1)
2637	2637	1800	1.57972	3.72216	4.50762	1.58809e-05	0.000103467	2.76081												5743	prostaglandin-endoperoxide synthase 2(PTGS2)
59283	59283	8751	1.67656	1.5042	4.50454	1.60779e-05	0.000104577	2.75324												284276	long intergenic non-protein coding RNA 908(LINC00908)
3872	3872	1574	3.36974	-1.43739	4.50199	1.62427e-05	0.000105562	2.72337												5745	parathyroid hormone 1 receptor(PTH1R)
28424	28424	353	-1.68633	-3.97243	-4.50104	1.63042e-05	0.000105874	2.34489												253559	cell adhesion molecule 2(CADM2)
2922	2922	1249	1.84794	3.40465	4.49956	1.64013e-05	0.0001063	2.72889												26228	signal transducing adaptor family member 1(STAP1)
28937	28937	351	-1.89341	-2.9441	-4.49586	1.66456e-05	0.000107506	2.43054												401022	HOXD antisense growth-associated long non-coding RNA(HAGLR)
286234	286234	4447	-1.51381	3.2225	-4.49478	1.67175e-05	0.000107832	2.72684												54905	cytochrome P450 family 2 subfamily W member 1(CYP2W1)
4488	4488	2208	2.6004	-0.579576	4.49474	1.67201e-05	0.000107832	2.70521												114299	paralemmin 2(PALM2)
85409	85409	2362	1.97977	-2.2785	4.49122	1.69569e-05	0.00010921	2.64413												7804	LDL receptor related protein 8(LRP8)
136306	136306	2030	-1.83746	0.929138	-4.48484	1.73942e-05	0.000111783	2.64401												100129654	transcription factor 24(TCF24)
5350	5350	1714	-1.84308	-0.992381	-4.47898	1.7805e-05	0.000114205	2.55616												100506495	LIFR antisense RNA 1(LIFR-AS1)
642477	642477	5222	2.15853	0.776524	4.47709	1.79396e-05	0.000114974	2.64707												5764	pleiotrophin(PTN)
100422943	100422943	73	1.53941	2.06902	4.46811	1.85932e-05	0.000118744	2.61956												192134	UDP-GlcNAc:betaGal beta-1,3-N-acetylglucosaminyltransferase 6(B3GNT6)
28400	28400	353	-1.71915	-1.69181	-4.4505	1.99405e-05	0.00012656	2.35261												202374	serine/threonine kinase 32A(STK32A)
80164	80164	4518	1.98295	-0.394376	4.44691	2.02265e-05	0.0001281	2.5305												401024	fibrous sheath interacting protein 2(FSIP2)
11247	11247	1804	1.6452	1.58761	4.44553	2.03377e-05	0.000128769	2.53268												1671	defensin alpha 6(DEFA6)
28432	28432	353	-1.6006	0.611776	-4.4448	2.03965e-05	0.000129014	2.50267												1672	defensin beta 1(DEFB1)
1672	1672	463	-1.6198	-2.03817	-4.44334	2.05157e-05	0.000129687	2.30519												1674	desmin(DES)
28885	28885	360	-1.88643	-0.650395	-4.44041	2.07553e-05	0.000131026	2.41642												151176	erythroferrone(ERFE)
6280	6280	577	2.22557	-3.05806	4.44008	2.07821e-05	0.00013116	2.44043												1675	complement factor D(CFD)
83539	83539	10600	-1.72839	2.09157	-4.42785	2.18132e-05	0.000136971	2.475												81551	stathmin 4(STMN4)
3579	3579	2940	1.69652	0.574181	4.42677	2.19067e-05	0.000137483	2.45814												56977	storkhead box 2(STOX2)
55600	55600	1182	-1.95856	-5.24573	-4.41598	2.28616e-05	0.000142602	1.94246												222865	transmembrane protein 130(TMEM130)
6913	6913	4334	1.5283	1.75616	4.41592	2.28671e-05	0.000142602	2.4259												3730	anosmin 1(ANOS1)
91608	91608	3194	1.68736	0.273537	4.41244	2.31832e-05	0.00014442	2.40601												147093	long intergenic non-protein coding RNA 974(LINC00974)
28420	28420	350	-1.61994	-2.22354	-4.404	2.39687e-05	0.000148568	2.12835												118427	olfactomedin 3(OLFM3)
28942	28942	345	-1.65478	-1.45812	-4.40078	2.42742e-05	0.000150304	2.20181												3738	potassium voltage-gated channel subfamily A member 3(KCNA3)
7432	7432	4459	-2.21033	-0.70589	-4.39993	2.43559e-05	0.000150652	2.30403												100506465	long intergenic non-protein coding RNA 1234(LINC01234)
6865	6865	2416	-2.09795	-0.172682	-4.38897	2.54299e-05	0.000156515	2.28853												728747	ankyrin repeat domain 20 family member A4(ANKRD20A4)
57379	57379	2836	-1.76089	3.22409	-4.38536	2.57936e-05	0.000158463	2.31739												3745	potassium voltage-gated channel subfamily B member 1(KCNB1)
6530	6530	6970	-1.56699	3.15837	-4.38385	2.59473e-05	0.000159325	2.31377												9892	synaptosome associated protein 91(SNAP91)
6442	6442	1463	-1.7407	-0.791371	-4.3794	2.64057e-05	0.000161719	2.25101												147111	NOTUM, palmitoleoyl-protein carboxylesterase(NOTUM)
1360	1360	1816	-2.11613	2.80671	-4.37262	2.71177e-05	0.000165692	2.2702												5801	protein tyrosine phosphatase, receptor type R(PTPRR)
27290	27290	368	2.36183	-4.14224	4.37032	2.73635e-05	0.000166978	1.81234												102723766	uncharacterized LOC102723766(LOC102723766)
5396	5396	4287	1.54287	-1.47833	4.35672	2.88622e-05	0.000174901	2.11232												388780	uncharacterized LOC388780(LOC388780)
28906	28906	342	-1.97315	-0.915757	-4.35475	2.90864e-05	0.000176057	2.07474												341676	NIMA related kinase 5(NEK5)
170572	170572	1699	-1.80946	2.92686	-4.35328	2.9254e-05	0.000176821	2.20557												7850	interleukin 1 receptor type 2(IL1R2)
1607	1607	9176	-1.65003	2.10936	-4.352	2.94009e-05	0.000177664	2.19643												5803	protein tyrosine phosphatase, receptor type Z1(PTPRZ1)
4586	4586	17448	2.37924	-0.825943	4.35106	2.95091e-05	0.000178226	2.01732												50859	SPARC/osteonectin, cwcv and kazal like domains proteoglycan 3(SPOCK3)
28785	28785	364	-1.98373	-0.148699	-4.34839	2.98195e-05	0.000179824	2.12921												134829	clavesin 2(CLVS2)
401491	401491	887	-1.53521	2.32806	-4.34161	3.06204e-05	0.00018409	2.14991												54959	odontogenic, ameloblast asssociated(ODAM)
28894	28894	351	-1.8213	0.235801	-4.34092	3.0703e-05	0.000184445	2.11713												124590	USH1 protein network component sans(USH1G)
28434	28434	353	-1.72805	-4.65642	-4.33465	3.14646e-05	0.000188492	1.67656												442038	sulfotransferase family 1C member 3(SULT1C3)
28450	28450	353	-1.83171	-3.39823	-4.33259	3.17183e-05	0.000189723	1.77642												284340	C-X-C motif chemokine ligand 17(CXCL17)
28943	28943	351	-1.73946	-2.80575	-4.32408	3.27882e-05	0.00019528	1.78775												7857	secretogranin II(SCG2)
53820	53820	2313	1.69689	1.6297	4.32236	3.30096e-05	0.0001964	2.08947												101929127	PGM5P3 antisense RNA 1(PGM5P3-AS1)
222865	222865	3065	-1.58151	1.71979	-4.32168	3.30961e-05	0.000196766	2.08293												57016	aldo-keto reductase family 1 member B10(AKR1B10)
28415	28415	365	-1.5057	2.08494	-4.31996	3.33193e-05	0.000197994	2.057												9912	Rho GTPase activating protein 44(ARHGAP44)
8715	8715	6319	-1.66178	1.64349	-4.31748	3.3643e-05	0.000199615	2.06117												54972	transmembrane protein 132A(TMEM132A)
2215	2215	2741	1.90268	-1.60793	4.3141	3.4088e-05	0.000201954	2.0089												3772	potassium voltage-gated channel subfamily J member 15(KCNJ15)
28821	28821	356	-1.8127	-0.897224	-4.31238	3.43171e-05	0.000203104	1.95791												3777	potassium two pore domain channel subfamily K member 3(KCNK3)
3493	3493	1061	-1.88558	-9.11582	-4.31063	3.45521e-05	0.00020429	1.58122												3778	potassium calcium-activated channel subfamily M alpha 1(KCNMA1)
9227	9227	5325	-1.64343	2.12064	-4.31026	3.46009e-05	0.000204527	2.04425												54979	HRAS like suppressor 2(HRASLS2)
339778	339778	1198	1.67403	0.178611	4.31012	3.46201e-05	0.000204589	2.03355												81607	nectin cell adhesion molecule 4(NECTIN4)
28448	28448	359	-1.75537	-3.53273	-4.30944	3.47122e-05	0.00020504	1.66533												57030	solute carrier family 17 member 7(SLC17A7)
93010	93010	3725	-1.56229	-4.28178	-4.30867	3.48159e-05	0.000205437	1.55175												1734	deiodinase, iodothyronine type II(DIO2)
11141	11141	3331	-1.63219	2.83939	-4.30491	3.53295e-05	0.000208207	2.02247												101927125	ELFN1 antisense RNA 1(ELFN1-AS1)
102725101	102725101	1653	-1.58775	0.185151	-4.30062	3.59223e-05	0.000211331	1.96453												5831	pyrroline-5-carboxylate reductase 1(PYCR1)
28822	28822	347	-1.69328	-3.46566	-4.29815	3.62694e-05	0.00021317	1.67065												9928	kinesin family member 14(KIF14)
28902	28902	351	-1.8067	-1.81823	-4.295	3.67153e-05	0.000215406	1.76383												91851	chordin like 1(CHRDL1)
28826	28826	347	-1.84594	-1.55349	-4.29335	3.69506e-05	0.00021669	1.82826												652995	urothelial cancer associated 1 (non-protein coding)(UCA1)
28234	28234	3014	2.66254	0.771744	4.28424	3.8279e-05	0.000223634	1.94091												54988	acyl-CoA synthetase medium-chain family member 5(ACSM5)
4680	4680	2703	1.562	-8.24759	4.28254	3.85323e-05	0.000224946	1.44607												5837	phosphorylase, glycogen, muscle(PYGM)
28391	28391	356	-1.74355	-2.82148	-4.2807	3.88081e-05	0.000226389	1.63216												54997	tescalcin(TESC)
126961	126961	507	1.70314	0.64483	4.27608	3.95081e-05	0.00022979	1.88225												101101776	BMS1, ribosome biogenesis factor pseudogene 17(BMS1P17)
101929839	101929839	2247	1.82057	1.76232	4.27344	3.99144e-05	0.000231843	1.90703												3798	kinesin family member 5A(KIF5A)
5317	5317	5447	1.94327	-0.579651	4.27064	4.03496e-05	0.000233819	1.87471												3800	kinesin family member 5C(KIF5C)
10874	10874	1322	1.63953	0.218882	4.26359	4.14633e-05	0.000239705	1.86341												81624	diaphanous related formin 3(DIAPH3)
28870	28870	342	-2.00774	-0.27554	-4.25431	4.29756e-05	0.000247517	1.78003												1756	dystrophin(DMD)
652995	652995	2314	2.26569	-1.01646	4.24637	4.43116e-05	0.000254156	1.68602												3805	killer cell immunoglobulin like receptor, two Ig domains and long cytoplasmic tail 4(KIR2DL4)
28775	28775	351	-2.15189	-2.53434	-4.24474	4.45918e-05	0.000255701	1.56757												169693	transmembrane protein 252(TMEM252)
5284	5284	4317	-2.23119	-10.7284	-4.24363	4.47815e-05	0.000256539	1.36906												57057	T-box 20(TBX20)
9464	9464	2368	-2.25585	-1.15513	-4.23161	4.69024e-05	0.000266939	1.72742												28385	immunoglobulin heavy variable 6-1(IGHV6-1)
56776	56776	8041	-1.9975	0.899463	-4.22998	4.71971e-05	0.000268276	1.69725												100188953	long intergenic non-protein coding RNA 92(LINC00092)
115350	115350	5341	-1.8912	-0.0567877	-4.22987	4.72171e-05	0.000268276	1.68111												28388	immunoglobulin heavy variable 5-51(IGHV5-51)
285220	285220	7406	-1.70911	3.20908	-4.22389	4.83142e-05	0.000273456	1.72039												644844	proline, histidine and glycine rich 1(PHGR1)
225689	225689	3068	1.74173	-1.9246	4.22135	4.87872e-05	0.000275727	1.59499												646892	SH2 domain containing 7(SH2D7)
3855	3855	2593	1.94112	-0.955742	4.21983	4.90736e-05	0.000276758	1.65811												3814	KiSS-1 metastasis-suppressor(KISS1)
388255	388255	945	-1.63681	-0.904919	-4.21714	4.95829e-05	0.000279363	1.58216												28391	immunoglobulin heavy variable 4-61(IGHV4-61)
28933	28933	351	-1.76836	-2.83503	-4.21646	4.97116e-05	0.000279847	1.3807												28392	immunoglobulin heavy variable 4-59(IGHV4-59)
255275	255275	2452	2.03099	0.616614	4.20847	5.12587e-05	0.000287295	1.67924												28393	immunoglobulin heavy variable 4-55 (pseudogene)(IGHV4-55)
28414	28414	353	-1.70423	-1.0985	-4.19847	5.32579e-05	0.000297439	1.52152												28396	immunoglobulin heavy variable 4-31(IGHV4-31)
5662	5662	4789	-1.77108	-1.61072	-4.19432	5.41109e-05	0.000301276	1.48061												3820	killer cell lectin like receptor B1(KLRB1)
28907	28907	345	-1.81056	0.950828	-4.18814	5.54027e-05	0.000307019	1.58345												9965	fibroblast growth factor 19(FGF19)
9153	9153	2670	-2.07186	-2.10062	-4.18549	5.59655e-05	0.000309193	1.24083												1776	deoxyribonuclease 1 like 3(DNASE1L3)
28904	28904	351	-1.69595	-2.28213	-4.18355	5.6382e-05	0.000311297	1.3436												28400	immunoglobulin heavy variable 4-28(IGHV4-28)
5649	5649	11571	-1.70224	-1.07848	-4.18051	5.70396e-05	0.000314612	1.48256												26353	heat shock protein family B (small) member 8(HSPB8)
345630	345630	1058	-1.5464	1.45055	-4.17551	5.81384e-05	0.000319849	1.56022												9971	nuclear receptor subfamily 1 group H member 4(NR1H4)
28392	28392	350	-1.5821	-4.2421	-4.17215	5.88874e-05	0.00032299	1.09849												284403	WD repeat domain 62(WDR62)
28481	28481	55	-1.67698	-0.135692	-4.16505	6.05016e-05	0.000330909	1.43815												28408	immunoglobulin heavy variable 3-74(IGHV3-74)
9027	9027	1073	-2.01755	1.92364	-4.16226	6.11459e-05	0.00033398	1.51696												79608	RIC3 acetylcholine receptor chaperone(RIC3)
28426	28426	355	-1.84587	-1.63356	-4.15506	6.28423e-05	0.0003419	1.30992												255738	proprotein convertase subtilisin/kexin type 9(PCSK9)
57188	57188	7478	-1.86877	-1.69465	-4.13977	6.65964e-05	0.00035934	1.37213												28409	immunoglobulin heavy variable 3-73(IGHV3-73)
8941	8941	2528	-1.50344	1.36378	-4.13967	6.66218e-05	0.000359395	1.4268												28410	immunoglobulin heavy variable 3-72(IGHV3-72)
28442	28442	353	-1.58566	-5.14067	-4.13871	6.68656e-05	0.000360216	0.944371												28411	immunoglobulin heavy variable 3-71 (pseudogene)(IGHV3-71)
28443	28443	359	-1.55364	-0.264781	-4.13365	6.81587e-05	0.000366345	1.3342												28412	immunoglobulin heavy variable 3-66(IGHV3-66)
28457	28457	358	-1.79314	-2.88174	-4.13186	6.86241e-05	0.000368511	1.08007												28414	immunoglobulin heavy variable 3-64(IGHV3-64)
101927412	101927412	706	-1.61392	2.76005	-4.13178	6.86429e-05	0.000368528	1.41624												28415	immunoglobulin heavy variable 3-63 (pseudogene)(IGHV3-63)
28428	28428	353	-1.63849	-0.422479	-4.12963	6.92048e-05	0.000371122	1.30282												28416	immunoglobulin heavy variable 3-62 (pseudogene)(IGHV3-62)
146713	146713	4291	-1.55633	0.572781	-4.12081	7.15518e-05	0.000382144	1.36207												28417	immunoglobulin heavy variable 3-60 (pseudogene)(IGHV3-60)
4070	4070	2072	2.19142	-2.1546	4.11691	7.26146e-05	0.000386944	1.24765												28420	immunoglobulin heavy variable 3-53(IGHV3-53)
100506465	100506465	2222	2.09577	2.99751	4.11102	7.42461e-05	0.000394568	1.32152												28421	immunoglobulin heavy variable 3-52 (pseudogene)(IGHV3-52)
392364	392364	1014	-1.53195	2.50529	-4.10263	7.66341e-05	0.000404978	1.30246												286467	firre intergenic repeating RNA element(FIRRE)
28439	28439	353	-1.73056	-3.84846	-4.09562	7.86827e-05	0.000414041	0.870664												28423	immunoglobulin heavy variable 3-49(IGHV3-49)
7137	7137	843	1.78331	2.38641	4.09456	7.89987e-05	0.000415102	1.2671												1800	dipeptidase 1 (renal)(DPEP1)
26050	26050	5976	-1.66251	1.92384	-4.09376	7.92358e-05	0.000416208	1.2738												28424	immunoglobulin heavy variable 3-48(IGHV3-48)
728464	728464	1101	-1.51076	1.25579	-4.09276	7.95365e-05	0.000417416	1.26864												28426	immunoglobulin heavy variable 3-43(IGHV3-43)
220082	220082	1761	1.77812	2.95817	4.0893	8.05786e-05	0.00042204	1.24887												28427	immunoglobulin heavy variable 3-42 (pseudogene)(IGHV3-42)
28421	28421	353	-1.51834	1.05172	-4.08907	8.06471e-05	0.000422305	1.23598												284424	MIR7-3 host gene(MIR7-3HG)
22854	22854	7542	-1.58813	2.72518	-4.08899	8.06706e-05	0.000422334	1.26186												1804	dipeptidyl peptidase like 6(DPP6)
3853	3853	2450	2.33944	2.03467	4.08562	8.1701e-05	0.00042716	1.24144												28428	immunoglobulin heavy variable 3-41 (pseudogene)(IGHV3-41)
124	124	1500	-2.07414	-0.918135	-4.07294	8.56829e-05	0.000444725	1.0998												79628	SH3 domain and tetratricopeptide repeats 2(SH3TC2)
126393	126393	1460	-1.68058	-2.64724	-4.06801	8.72812e-05	0.000452026	0.986587												1805	dermatopontin(DPT)
342035	342035	5105	-1.75456	-0.815295	-4.06276	8.90132e-05	0.000460087	1.00381												3853	keratin 6A(KRT6A)
25834	25834	6690	-1.51571	2.92566	-4.06043	8.9793e-05	0.000463711	1.16078												3854	keratin 6B(KRT6B)
1674	1674	2248	-2.07544	-5.2337	-4.0572	9.08865e-05	0.00046864	0.64187												3855	keratin 7(KRT7)
5179	5179	1414	-1.58739	4.03191	-4.05548	9.14724e-05	0.000470647	1.1275												28432	immunoglobulin heavy variable 3-35 (non-functional)(IGHV3-35)
57565	57565	5149	-1.52007	1.23695	-4.04792	9.40957e-05	0.00048255	1.11159												3857	keratin 9(KRT9)
28797	28797	347	-1.76784	-3.76717	-4.04648	9.46022e-05	0.000484726	0.723519												28434	immunoglobulin heavy variable 3-33(IGHV3-33)
387695	387695	862	-1.61321	-6.17555	-4.04104	9.65439e-05	0.000493281	0.55538												1811	solute carrier family 26 member 3(SLC26A3)
3990	3990	2277	-1.75723	-0.621284	-4.03396	9.91269e-05	0.000505275	0.958055												3859	keratin 12(KRT12)
3002	3002	946	1.57909	-1.24214	4.02926	0.000100877	0.000512201	1.00801												10004	N-acetylated alpha-linked acidic dipeptidase like 1(NAALADL1)
28912	28912	348	-1.60324	-5.71801	-4.0166	0.000105742	0.000533916	0.490111												28439	immunoglobulin heavy variable 3-30(IGHV3-30)
400958	400958	3029	-1.56237	2.7581	-4.01221	0.000107482	0.000541079	0.998393												28442	immunoglobulin heavy variable 3-23(IGHV3-23)
8857	8857	12832	-1.76877	-9.36145	-4.00753	0.000109365	0.000549386	0.498673												28443	immunoglobulin heavy variable 3-22 (pseudogene)(IGHV3-22)
28803	28803	347	-2.03106	-2.25131	-4.00215	0.000111569	0.000559269	0.77392												57116	zinc finger protein 695(ZNF695)
3934	3934	822	1.83631	-6.7195	3.99575	0.000114244	0.000570615	0.388137												28444	immunoglobulin heavy variable 3-21(IGHV3-21)
22943	22943	1805	1.59897	1.53607	3.99441	0.000114814	0.000572615	0.937332												28445	immunoglobulin heavy variable 3-20(IGHV3-20)
60675	60675	1613	1.52832	2.56532	3.99355	0.000115181	0.000573956	0.912087												116511	MAS1 proto-oncogene like, G protein-coupled receptor(MAS1L)
2562	2562	7566	-1.55461	0.544576	-3.98789	0.000117619	0.000584501	0.887575												28446	immunoglobulin heavy variable 3-19 (pseudogene)(IGHV3-19)
6279	6279	584	1.72069	-1.17183	3.98471	0.000119007	0.000590405	0.856662												89886	SLAM family member 9(SLAMF9)
5650	5650	2135	2.40167	2.64673	3.97018	0.000125567	0.000619173	0.836609												28448	immunoglobulin heavy variable 3-15(IGHV3-15)
7020	7020	4584	1.60814	-0.102822	3.96919	0.000126029	0.00062093	0.83373												3872	keratin 17(KRT17)
389058	389058	3097	2.05904	-0.981704	3.95855	0.000131068	0.000643473	0.783671												1825	desmocollin 3(DSC3)
28783	28783	369	-1.71241	1.79463	-3.95555	0.000132519	0.00064911	0.781974												28449	immunoglobulin heavy variable 3-13(IGHV3-13)
29986	29986	1418	-1.84707	0.236898	-3.95389	0.000133335	0.0006527	0.733265												339751	MLK7 antisense RNA 1(MLK7-AS1)
401492	401492	2328	1.59456	1.81165	3.95213	0.000134196	0.000656235	0.788228												28450	immunoglobulin heavy variable 3-11 (gene/pseudogene)(IGHV3-11)
56923	56923	2106	1.65797	3.5681	3.94986	0.000135325	0.000661343	0.776816												93986	forkhead box P2(FOXP2)
28922	28922	363	-1.77117	0.544693	-3.94663	0.000136939	0.000667845	0.725094												100190940	uncharacterized LOC100190940(LOC100190940)
3854	3854	2282	2.73653	-0.0274063	3.94356	0.000138493	0.000674309	0.745478												28452	immunoglobulin heavy variable 3-7(IGHV3-7)
9058	9058	3124	-1.655	-1.75544	-3.94313	0.00013871	0.00067509	0.415906												28453	immunoglobulin heavy variable 3-6 (pseudogene)(IGHV3-6)
6372	6372	1659	1.84333	-0.216015	3.94226	0.000139153	0.000676963	0.724725												57126	CD177 molecule(CD177)
92293	92293	4995	-1.76501	0.529187	-3.94216	0.000139206	0.000677084	0.7454												1830	desmoglein 3(DSG3)
28444	28444	353	-1.51878	-4.16798	-3.92951	0.000145816	0.000705163	0.257826												10022	insulin like 5(INSL5)
100379249	100379249	828	1.62588	4.18952	3.92679	0.000147272	0.000711325	0.685391												10024	trophinin associated protein(TROAP)
1056	1056	2386	1.83382	-2.15157	3.89573	0.000164964	0.000785838	0.373772												79656	BEN domain containing 5(BEND5)
28882	28882	362	-1.96909	-1.73273	-3.8913	0.000167643	0.000797469	0.421622												1833	epiphycan(EPYC)
28445	28445	353	-1.62893	-2.18514	-3.8887	0.00016924	0.000804093	0.310108												28457	immunoglobulin heavy variable 2-5(IGHV2-5)
7425	7425	3186	1.50789	0.331238	3.87356	0.000178808	0.000843268	0.510023												55083	kinesin family member 26B(KIF26B)
4009	4009	3947	-1.64346	1.97511	-3.873	0.00017917	0.000844637	0.526198												1836	solute carrier family 26 member 2(SLC26A2)
102724760	102724760	562	-1.50071	-0.434785	-3.87228	0.000179637	0.000846333	0.420932												28464	immunoglobulin heavy variable 1-58(IGHV1-58)
28786	28786	371	-1.67157	2.63659	-3.86797	0.000182466	0.000858462	0.495666												1846	dual specificity phosphatase 4(DUSP4)
28893	28893	351	-1.55842	-4.23981	-3.86634	0.000183551	0.000862363	0.0220575												28473	immunoglobulin heavy variable 1-3(IGHV1-3)
5743	5743	4493	1.53679	-2.26978	3.86411	0.000185039	0.000868835	0.319114												3897	L1 cell adhesion molecule(L1CAM)
3352	3352	2835	2.08693	-0.335269	3.86177	0.000186611	0.000875343	0.435247												28474	immunoglobulin heavy variable 1-2(IGHV1-2)
28474	28474	353	-1.80271	-3.0232	-3.85072	0.000194226	0.00090548	0.111192												646962	histidine rich carboxyl terminus 1(HRCT1)
9965	9965	2137	1.76017	2.95074	3.84521	0.000198127	0.000921557	0.418011												28475	immunoglobulin heavy joining 6(IGHJ6)
43849	43849	2126	1.86163	0.671789	3.84027	0.000201689	0.000935278	0.403638												3899	AF4/FMR2 family member 3(AFF3)
8843	8843	2137	1.89138	0.308062	3.83964	0.000202149	0.000937044	0.382777												202559	KH RNA binding domain containing, signal transduction associated 2(KHDRBS2)
84624	84624	6551	1.78242	-2.36657	3.83717	0.000203955	0.000944489	0.338859												1852	dual specificity phosphatase 9(DUSP9)
5055	5055	2166	1.60889	3.12729	3.8308	0.000208693	0.000962836	0.370044												28476	immunoglobulin heavy joining 5(IGHJ5)
100507639	100507639	1025	2.13198	2.55183	3.82566	0.000212595	0.000979118	0.361478												28477	immunoglobulin heavy joining 4(IGHJ4)
28446	28446	293	-1.59709	0.0899892	-3.81546	0.000220532	0.00100936	0.26037												28479	immunoglobulin heavy joining 3(IGHJ3)
2128	2128	3195	2.33151	0.408671	3.80357	0.000230145	0.00104585	0.26976												28481	immunoglobulin heavy joining 2(IGHJ2)
185	185	2571	-1.93702	0.725768	-3.7989	0.000234026	0.00106103	0.273441												10050	solute carrier family 17 member 4(SLC17A4)
28823	28823	347	-1.60571	-4.37865	-3.79489	0.000237406	0.00107352	-0.159604												79686	long intergenic non-protein coding RNA 341(LINC00341)
4935	4935	1821	1.84576	-0.571486	3.79454	0.000237707	0.00107463	0.175524												339778	chromosome 2 open reading frame 70(C2orf70)
28784	28784	359	-1.82237	-2.52991	-3.79301	0.000239012	0.00107908	0.0361676												100506289	uncharacterized LOC100506289(LOC100506289)
3897	3897	5242	-1.67088	-2.48117	-3.78813	0.000243218	0.00109429	0.02062												55117	solute carrier family 6 member 15(SLC6A15)
154064	154064	1402	1.76151	1.72161	3.78746	0.000243806	0.00109657	0.241334												5967	regenerating family member 1 alpha(REG1A)
6340	6340	3499	-1.88752	0.763684	-3.7794	0.000250919	0.00112316	0.158352												57167	spalt like transcription factor 4(SALL4)
55350	55350	1763	1.54798	2.00008	3.77124	0.000258335	0.00115046	0.172135												503639	double homeobox A pseudogene 10(DUXAP10)
28388	28388	353	-1.60752	-3.66792	-3.76761	0.000261692	0.00116365	-0.269495												5968	regenerating family member 1 beta(REG1B)
169693	169693	4668	-1.51747	-0.352371	-3.7574	0.000271372	0.00119997	0.0417889												503637	double homeobox A pseudogene 8(DUXAP8)
5266	5266	554	1.50169	-4.03153	3.75703	0.000271736	0.00120107	-0.349109												79698	zinc finger matrin-type 4(ZMAT4)
794	794	1469	-1.99369	-0.287786	-3.75409	0.00027459	0.00121209	0.0979379												28500	immunoglobulin heavy diversity 3-9(IGHD3-9)
56001	56001	2401	1.84371	3.45545	3.74936	0.000279237	0.00122961	0.108781												3934	lipocalin 2(LCN2)
28772	28772	353	-2.64928	-1.23371	-3.74448	0.000284117	0.00124877	-0.0432616												5983	replication factor C subunit 3(RFC3)
442038	442038	2106	1.57808	1.82434	3.74304	0.000285569	0.00125422	0.0384867												28513	cadherin 19(CDH19)
28908	28908	363	-1.57007	-5.60715	-3.74275	0.000285859	0.00125502	-0.44108												57188	ADAMTS like 3(ADAMTSL3)
10290	10290	12743	-1.59329	-2.53496	-3.74246	0.000286155	0.0012559	-0.15017												51046	ST8 alpha-N-acetyl-neuraminide alpha-2,8-sialyltransferase 3(ST8SIA3)
3500	3500	992	1.57039	-7.59901	3.74245	0.000286165	0.0012559	-0.453404												8038	ADAM metallopeptidase domain 12(ADAM12)
2813	2813	3653	-1.57267	-0.359346	-3.72108	0.000308639	0.00133712	-0.128517												1894	epithelial cell transforming 2(ECT2)
28892	28892	351	-1.55661	0.90973	-3.71785	0.000312187	0.00135125	-0.0169457												28518	T cell receptor delta variable 1(TRDV1)
10332	10332	2499	-1.72907	1.6877	-3.70895	0.000322133	0.00138742	-0.0185331												89958	suppressor APC domain containing 2(SAPCD2)
55867	55867	3860	1.66064	1.1771	3.70208	0.000330025	0.00141572	-0.0411847												28526	T cell receptor delta constant(TRDC)
340146	340146	2403	2.00888	0.719169	3.70019	0.000332226	0.00142387	-0.044995												3952	leptin(LEP)
28799	28799	347	-1.52967	0.056215	-3.68939	0.00034508	0.00146908	-0.139328												137075	claudin 23(CLDN23)
284340	284340	853	1.6915	2.93113	3.68829	0.000346417	0.00147371	-0.0857534												6003	regulator of G-protein signaling 13(RGS13)
28778	28778	353	-1.64118	-2.61425	-3.6845	0.00035105	0.0014918	-0.358589												51059	family with sequence similarity 135 member B(FAM135B)
28781	28781	369	-2.02019	-1.00014	-3.67644	0.000361117	0.00152935	-0.243797												1907	endothelin 2(EDN2)
28780	28780	369	-1.52988	1.89992	-3.67171	0.000367143	0.00154941	-0.151138												6004	regulator of G-protein signaling 16(RGS16)
2001	2001	2575	1.89647	2.74651	3.6689	0.000370767	0.00156348	-0.163616												1908	endothelin 3(EDN3)
1356	1356	5527	-1.90826	-2.87294	-3.65984	0.000382695	0.00160374	-0.355423												145270	proline rich membrane anchor 1(PRIMA1)
5267	5267	2009	1.98295	1.59695	3.65975	0.000382823	0.00160399	-0.187924												1909	endothelin receptor type A(EDNRA)
389812	389812	927	-2.22055	-0.244637	-3.65949	0.00038317	0.00160479	-0.21266												55165	centrosomal protein 55(CEP55)
333932	333932	507	1.5366	0.122869	3.65309	0.000391819	0.00163558	-0.294798												8061	FOS like 1, AP-1 transcription factor subunit(FOSL1)
27344	27344	1057	-2.06768	-0.897253	-3.64417	0.00040419	0.00168038	-0.334478												57214	cell migration inducing hyaluronan binding protein(CEMIP)
28834	28834	320	-1.59808	-1.68196	-3.64214	0.000407057	0.00169	-0.382702												100506243	KRAB box domain containing 1(KRBOX1)
6564	6564	3127	-1.72024	-1.56941	-3.63896	0.000411591	0.00170574	-0.444582												10112	kinesin family member 20A(KIF20A)
6703	6703	682	1.53514	3.88465	3.60771	0.000458707	0.00187303	-0.360631												6017	retinaldehyde binding protein 1(RLBP1)
28809	28809	348	-1.52665	-3.42851	-3.60297	0.000466285	0.00189973	-0.773523												81792	ADAM metallopeptidase with thrombospondin type 1 motif 12(ADAMTS12)
26579	26579	2494	1.50746	-2.65372	3.59464	0.00047988	0.00194634	-0.706842												101927318	uncharacterized LOC101927318(LOC101927318)
8076	8076	3003	-1.6139	-1.25753	-3.59104	0.000485883	0.00196629	-0.474414												3977	leukemia inhibitory factor receptor alpha(LIFR)
6999	6999	1703	1.65392	-1.12945	3.57118	0.000520238	0.00207787	-0.495874												100379249	BOK antisense RNA 1(BOK-AS1)
28385	28385	365	-1.61445	-2.16665	-3.56454	0.000532233	0.00211682	-0.722356												8076	microfibrillar associated protein 5(MFAP5)
7036	7036	4089	1.73102	-1.82313	3.55847	0.000543427	0.00215262	-0.604089												51085	MLX interacting protein like(MLXIPL)
5645	5645	882	2.19085	0.840595	3.55494	0.000550027	0.00217331	-0.519255												223117	semaphorin 3D(SEMA3D)
26353	26353	2002	-1.6468	-1.40964	-3.54864	0.000562008	0.00221285	-0.652672												101927324	long intergenic non-protein coding RNA 1475(LINC01475)
25884	25884	2770	1.91372	-0.144488	3.54703	0.00056511	0.00222284	-0.555464												79762	chromosome 1 open reading frame 115(C1orf115)
1380	1380	4245	-1.7767	-1.32555	-3.53118	0.000596527	0.0023274	-0.783												59283	calcium voltage-gated channel auxiliary subunit gamma 8(CACNG8)
6755	6755	2741	1.69574	1.62239	3.53059	0.000597725	0.00233052	-0.585066												3990	lipase C, hepatic type(LIPC)
7031	7031	492	1.58899	-4.42599	3.52986	0.000599213	0.00233517	-1.13996												1944	ephrin A3(EFNA3)
8988	8988	784	-1.53055	1.68781	-3.52653	0.000606044	0.00235673	-0.602254												389023	DPP10 antisense RNA 1(DPP10-AS1)
28473	28473	353	-1.60062	-2.60368	-3.52188	0.000615714	0.00238685	-0.975646												1951	cadherin EGF LAG seven-pass G-type receptor 3(CELSR3)
3502	3502	1348	1.52545	-5.08401	3.51116	0.000638553	0.00246607	-1.11554												101929395	uncharacterized LOC101929395(LOC101929395)
54959	54959	1356	1.52632	1.58892	3.50948	0.000642217	0.00247738	-0.653953												284578	uncharacterized LOC284578(LOC284578)
64849	64849	4235	1.56303	-0.248863	3.49903	0.000665354	0.00254912	-0.689956												79785	RERG like(RERGL)
80339	80339	2805	1.63185	0.443523	3.49523	0.000673968	0.00257584	-0.705665												4009	LIM homeobox transcription factor 1 alpha(LMX1A)
54988	54988	2461	-1.63869	0.433982	-3.4947	0.000675184	0.00258008	-0.695178												147372	collagen and calcium binding EGF domains 1(CCBE1)
101928607	101928607	875	1.77574	0.88901	3.49389	0.00067703	0.00258597	-0.701718												8110	double PHD fingers 3(DPF3)
79136	79136	792	1.52136	1.90094	3.491	0.000683682	0.00260748	-0.718685												253868	C20orf166 antisense RNA 1(C20orf166-AS1)
10643	10643	4551	1.75421	0.549388	3.46642	0.000742777	0.00280205	-0.811197												83888	fibroblast growth factor binding protein 2(FGFBP2)
339390	339390	1360	-1.54875	0.941794	-3.45552	0.000770499	0.00289274	-0.810912												4017	lysyl oxidase like 2(LOXL2)
25758	25758	12307	1.75609	0.343157	3.45189	0.000779947	0.00292359	-0.876813												8115	T-cell leukemia/lymphoma 1A(TCL1A)
26154	26154	9982	1.61321	1.56296	3.43401	0.00082807	0.00308093	-0.886322												79799	UDP glucuronosyltransferase family 2 member A3(UGT2A3)
768	768	1663	2.42908	-1.52346	3.41192	0.000891383	0.0032772	-1.01954												147381	cerebellin 2 precursor(CBLN2)
5655	5655	3450	2.27629	-1.02293	3.36323	0.00104732	0.00375844	-1.16098												79801	SHC binding and spindle associated 1(SHCBP1)
8115	8115	1620	-1.81201	1.06217	-3.36263	0.00104942	0.00376433	-1.10973												10170	dehydrogenase/reductase 9(DHRS9)
405753	405753	1441	2.31887	-1.68678	3.36183	0.00105218	0.00377367	-1.26295												79804	HAND2 antisense RNA 1 (head to head)(HAND2-AS1)
83417	83417	3459	-1.50929	2.16189	-3.36067	0.00105619	0.00378519	-1.09505												4033	lymphoid restricted membrane protein(LRMP)
5502	5502	1938	-1.70883	0.377168	-3.34058	0.00112828	0.00400759	-1.16195												57282	solute carrier family 4 member 10(SLC4A10)
28396	28396	356	-1.51643	-2.26559	-3.32898	0.001172	0.00413424	-1.54618												10178	teneurin transmembrane protein 1(TENM1)
199786	199786	3700	-1.53171	0.188872	-3.31376	0.00123172	0.0043146	-1.28931												677839	small nucleolar RNA, H/ACA box 71C(SNORA71C)
387129	387129	1970	2.30773	1.74572	3.31286	0.00123532	0.00432342	-1.24368												389058	Sp5 transcription factor(SP5)
931	931	3594	-1.69362	-1.40011	-3.31202	0.00123871	0.00433198	-1.4748												1991	elastase, neutrophil expressed(ELANE)
1543	1543	2685	-1.52157	2.66639	-3.30913	0.00125043	0.00437104	-1.27206												124872	beta-1,4-N-acetyl-galactosaminyltransferase 2(B4GALNT2)
1264	1264	2254	-1.50746	-4.57732	-3.27619	0.00139156	0.00479124	-1.80708												643008	small integral membrane protein 5(SMIM5)
28820	28820	353	-1.5326	-2.4065	-3.27546	0.00139488	0.00480127	-1.58832												79819	WD repeat domain 78(WDR78)
554202	554202	2148	1.50011	3.02619	3.24142	0.00155663	0.00525827	-1.47301												1995	ELAV like RNA binding protein 3(ELAVL3)
5308	5308	4398	1.66938	-2.05743	3.23134	0.00160775	0.00539759	-1.74061												8140	solute carrier family 7 member 5(SLC7A5)
28920	28920	360	-1.85445	-1.3738	-3.22583	0.00163638	0.00547829	-1.64717												1996	ELAV like RNA binding protein 4(ELAVL4)
55655	55655	3669	-1.56627	-1.22345	-3.21265	0.0017068	0.00568155	-1.8503												6096	RAR related orphan receptor B(RORB)
85407	85407	9499	1.69744	-3.6942	3.18798	0.0018462	0.00607288	-1.89144												26577	procollagen C-endopeptidase enhancer 2(PCOLCE2)
28464	28464	353	-1.51587	0.208651	-3.15555	0.00204564	0.00662	-1.75854												2001	E74 like ETS transcription factor 5(ELF5)
2742	2742	4221	-1.50487	0.350949	-3.15524	0.00204762	0.00662549	-1.80744												26579	myeloma overexpressed(MYEOV)
63950	63950	4166	1.52225	2.63732	3.15224	0.00206709	0.00668021	-1.70762												147409	desmoglein 4(DSG4)
25830	25830	3415	-1.50154	2.12629	-3.1479	0.00209547	0.00675804	-1.71626												6101	retinitis pigmentosa 1 (autosomal dominant)(RP1)
260429	260429	1815	1.73727	0.539077	3.13932	0.00215279	0.00691172	-1.7617												59353	transmembrane protein 35A(TMEM35A)
404744	404744	6188	1.73622	2.19717	3.11819	0.00230006	0.00729517	-1.83848												10202	dehydrogenase/reductase 2(DHRS2)
729993	729993	11081	-1.70533	0.0163616	-3.11758	0.00230446	0.00730716	-1.86379												4058	leukocyte receptor tyrosine kinase(LTK)
10232	10232	2581	1.85752	-3.08877	3.09579	0.00246643	0.00773936	-2.1982												101929423	MEF2C antisense RNA 1(MEF2C-AS1)
229	229	2426	1.74876	-3.86255	3.06819	0.00268669	0.00830699	-2.34153												221150	spindle and kinetochore associated complex subunit 3(SKA3)
3227	3227	2037	1.6725	3.27441	3.06253	0.00273414	0.00843487	-1.97362												4063	lymphocyte antigen 9(LY9)
9421	9421	1738	-1.68782	3.211	-3.02778	0.00304225	0.00922291	-2.0814												153571	chromosome 5 open reading frame 38(C5orf38)
251	251	2494	1.50055	0.535817	3.00739	0.00323773	0.00972019	-2.19227												4070	tumor-associated calcium signal transducer 2(TACSTD2)
11197	11197	2240	1.54748	2.56799	2.99319	0.00338068	0.0100852	-2.17225												101927412	uncharacterized LOC101927412(LOC101927412)
11281	11281	6313	1.70741	1.95849	2.8643	0.00497017	0.013897	-2.50056												55273	transmembrane protein 100(TMEM100)
84740	84740	6795	1.64812	0.833059	2.86248	0.00499681	0.0139566	-2.52949												10218	angiopoietin like 7(ANGPTL7)
3026	3026	3150	1.90027	1.3476	2.86233	0.00499913	0.0139598	-2.50565												126961	histone cluster 2 H3 family member c(HIST2H3C)
283120	283120	2308	2.26592	-3.95267	2.81727	0.00570359	0.0156055	-2.68071												4081	mab-21 like 1(MAB21L1)
1671	1671	468	2.29653	0.0381593	2.75108	0.0069036	0.0183606	-2.83267												79861	tubulin alpha like 3(TUBAL3)
54905	54905	2347	1.82506	-2.32783	2.72414	0.00745474	0.0195616	-3.05228												4085	MAD2 mitotic arrest deficient-like 1 (yeast)(MAD2L1)
139728	139728	3178	-1.51817	-0.135633	-2.71284	0.00769744	0.0201096	-2.90589												83959	solute carrier family 4 member 11(SLC4A11)
153571	153571	2116	1.52519	2.31492	2.64546	0.00930046	0.0235179	-3.05141												10232	mesothelin(MSLN)
1576	1576	2885	-1.58508	-0.928251	-2.6168	0.0100695	0.0251604	-3.28												51196	phospholipase C epsilon 1(PLCE1)
6289	6289	2331	1.93591	0.618941	2.5568	0.011868	0.0288564	-3.27995												2045	EPH receptor A7(EPHA7)
3249	3249	2670	1.61749	-0.514831	2.51308	0.0133547	0.0318894	-3.37841												100506115	long intergenic non-protein coding RNA 1272(LINC01272)
10562	10562	2919	1.63861	-7.46793	2.46935	0.0150067	0.0351558	-4.10365													GeneID
101928353	101928353	673	1.628	0.654682	2.42374	0.0169219	0.0388649	-3.59648													101927260
58530	58530	402	2.229	-0.18035	2.42321	0.0169453	0.0389147	-3.59942													105371697
																					105375007

## Sheet: go
Category	Term	Count	%	PValue	Genes	List Total	Pop Hits	Pop Total	Fold Enrichment	Bonferroni	Benjamini	FDR
GOTERM_BP_DIRECT	GO:0006958~complement activation, classical pathway	44	2.89283e+16	2.59478e-09	28919, 28938, 28817, 28778, 28834, 28776, 28457, 28876, 28815, 28937, 28816, 1380, 28813, 28439, 28912, 28452, 28450, 730, 28434, 28896, 28797, 28893, 100423062, 28392, 28907, 28809, 28908, 28822, 28823, 28449, 28526, 28424, 28820, 3494, 3493, 28903, 3426, 3502, 3500, 28420, 3543, 28442, 28883, 725	1160	99	16792	6433716475095780	9.95617e-07	9.95617e-07	9.79789e-06
GOTERM_BP_DIRECT	GO:0006508~proteolysis	99	6508875739644970	9.98625e-08	28457, 57188, 28452, 28450, 10537, 1179, 4323, 5655, 11223, 57628, 28907, 28908, 22802, 9635, 164832, 222643, 43849, 29953, 92291, 28903, 206338, 3249, 9507, 4973, 8038, 28834, 64699, 1360, 28439, 1511, 28434, 28797, 1991, 4224, 4225, 28392, 11202, 10875, 64066, 6422, 11174, 28449, 1800, 79148, 3426, 28442, 3026, 64180, 1804, 10004, 5328, 64063, 2191, 28938, 28817, 28778, 28776, 28815, 28937, 288…	1160	500	16792	2.86622e+16	0.00383172	0.00191586	0.018854
GOTERM_BP_DIRECT	GO:0006956~complement activation	38	2498356344510190	0.000100446	28919, 28938, 28817, 28778, 28834, 28776, 28457, 28876, 28815, 28937, 28816, 28813, 28439, 28912, 28452, 28450, 1675, 730, 28434, 28896, 28797, 28893, 28392, 28907, 28809, 28908, 28822, 28823, 28449, 28424, 28820, 28903, 3502, 3500, 28420, 28442, 28883, 629	1160	87	16792	6322790328973440	0.0385412	0.128471	0.126428
GOTERM_BP_DIRECT	GO:0006898~receptor-mediated endocytosis	53	3.48455e+16	0.000687788	28938, 28817, 28778, 28457, 28776, 2350, 3043, 28815, 28937, 28816, 28813, 3040, 154, 155, 28452, 28450, 3512, 3039, 28896, 28893, 28907, 286133, 28908, 28822, 28823, 28424, 28820, 3494, 3493, 28903, 283316, 28420, 6678, 4973, 4017, 7804, 28919, 28834, 64699, 28876, 28439, 28912, 28434, 28797, 28392, 2209, 28809, 7036, 28449, 3426, 28442, 28883, 948	1160	186	16792	4124842417500920	26.3904	0.659761	0.649272
GOTERM_BP_DIRECT	GO:0006955~immune response	81	5325443786982240	0.397605	28938, 28817, 93035, 6398, 28778, 28457, 28776, 28815, 28937, 28816, 1380, 28813, 28452, 1215, 28450, 3557, 3512, 28896, 28893, 3553, 10178, 10410, 28907, 28908, 8744, 7850, 8862, 6368, 4982, 28822, 28823, 28424, 28820, 3494, 3493, 28903, 3569, 366, 28420, 27299, 2919, 6556, 3605, 6373, 6372, 28919, 6374, 1440, 29802, 28876, 28439, 28912, 1437, 2921, 1237, 2920, 2204, 1511, 730, 654, 28434, 28797…	1160	421	16792	2.78514e+16	1525.61	305.122	300.271
GOTERM_BP_DIRECT	GO:0038096~Fc-gamma receptor signaling pathway involved in phagocytosis	38	2498356344510190	218.157	28919, 28938, 28817, 28778, 28834, 28776, 28457, 28876, 28815, 28937, 28816, 28813, 28439, 28912, 28452, 28450, 28434, 28896, 28797, 28893, 28392, 2209, 28907, 28809, 28908, 196051, 28822, 28823, 28449, 28424, 28820, 28903, 3502, 2214, 3500, 28420, 28442, 28883	1160	127	16792	433136030409992	83494.5	139511	137293
GOTERM_BP_DIRECT	GO:0030574~collagen catabolic process	26	1.7094e+16	2160.7	1282, 1278, 1310, 1277, 4323, 64066, 4320, 4321, 5653, 4322, 1295, 1294, 1290, 1303, 1301, 1300, 1288, 4312, 5645, 4314, 4316, 4317, 4318, 84570, 4319, 9509	1160	64	16792	5880818965517240	828982	1.18437e+06	1.16554e+06
GOTERM_BP_DIRECT	GO:0050776~regulation of immune response	43	2827087442472050	10829.5	28919, 28938, 28817, 22914, 28778, 28834, 28776, 28457, 28876, 28815, 28937, 28816, 28813, 28439, 28912, 54210, 28452, 28450, 28434, 28896, 28797, 1278, 28893, 1277, 28392, 11126, 2209, 28907, 28809, 28908, 28822, 28823, 28449, 28424, 28820, 28903, 3805, 2214, 28420, 28442, 28883, 3820, 8519	1160	178	16792	3496977915536610	4.15513e+06	519411	51115.4
GOTERM_BP_DIRECT	GO:0007155~cell adhesion	70	4602235371466140	641700	2191, 7045, 5067, 22915, 1462, 81607, 22871, 10417, 284217, 632, 1496, 8406, 6900, 10894, 22801, 7058, 9635, 6401, 9358, 29119, 1272, 7130, 482, 27253, 1303, 563, 1501, 10669, 2358, 256158, 4973, 10024, 4017, 1825, 6696, 8038, 7148, 3381, 176, 1237, 1311, 1310, 1277, 145864, 3730, 3897, 5239, 10232, 10752, 5317, 6387, 8840, 4684, 1295, 1294, 7070, 25975, 1404, 57453, 152404, 57575, 1288, 3026, 10…	1160	459	16792	2.20765e+16	2.4622e+10	2.73578e+09	2.69229e+08
GOTERM_BP_DIRECT	GO:0007218~neuropeptide signaling pathway	25	1.64366e+16	6.57193e+07	441509, 2922, 27344, 2742, 60675, 2587, 10178, 4886, 4887, 4888, 11247, 4988, 10874, 114815, 5179, 5697, 11251, 64106, 22986, 387129, 5368, 4852, 53831, 56923, 4935	1160	101	16792	3.58313e+16	2.52133e+12	2.52165e+09	2.48156e+11
GOTERM_BP_DIRECT	GO:0038095~Fc-epsilon receptor signaling pathway	33	2.16963e+16	5.11623e+08	28919, 28938, 28817, 28778, 28834, 28776, 28457, 28876, 28815, 28937, 28816, 28813, 28439, 28912, 28452, 28450, 28434, 28896, 28797, 28893, 28392, 28907, 28809, 28908, 28822, 28823, 28449, 28424, 28820, 28903, 28420, 28442, 28883	1160	178	16792	2.68373e+16	0.001961172554209689	1.73502e+12	1.70744e+12
GOTERM_BP_DIRECT	GO:0030198~extracellular matrix organization	35	2.30112e+16	5.42619e+08	25903, 7045, 6696, 5268, 1462, 58494, 1282, 8076, 3381, 176, 1311, 284217, 1278, 1310, 633, 1277, 60495, 4148, 22801, 5054, 6662, 5212, 4982, 1295, 1294, 25975, 1290, 1404, 1301, 1300, 25890, 1288, 29113, 6678, 4237	1160	196	16792	2584975369458120	0.0020798622828699376	1.73502e+12	1.70744e+12
GOTERM_BP_DIRECT	GO:0007268~chemical synaptic transmission	39	2564102564102560	1.27541e+10	6572, 6530, 6750, 2892, 2891, 2571, 3360, 56479, 2565, 2563, 6865, 4884, 8448, 2906, 3798, 4887, 6327, 3777, 2904, 2903, 341359, 4988, 26050, 9378, 9892, 219874, 5354, 9456, 5179, 11251, 64106, 3352, 27115, 2893, 6755, 5368, 4852, 4359, 4857	1160	240	16792	2352327586206890	0.004881810527700314	3.76443e+11	3.70459e+12
GOTERM_BP_DIRECT	GO:0001764~neuron migration	23	1.51216e+16	2.27324e+09	9201, 8941, 6387, 9423, 7291, 460, 2823, 57556, 389549, 4915, 8929, 4916, 1951, 57057, 2676, 23284, 92737, 4147, 4137, 6900, 10752, 5649, 5308	1160	105	16792	3.1709e+16	0.00868449176716879	6.23029e+10	6.13125e+10
GOTERM_BP_DIRECT	GO:0022617~extracellular matrix disassembly	19	1.24918e+16	2.99209e+10	7076, 6696, 5650, 4320, 4321, 4322, 176, 1215, 1511, 1991, 4323, 4312, 9507, 5645, 4314, 4316, 4317, 4318, 4319	1160	76	16792	3.61897e+16	0.011415003324747985	7.65376e+11	7.53208e+11
GOTERM_BP_DIRECT	GO:0007586~digestion	17	1.11769e+16	3.97705e+10	7032, 6564, 6750, 90226, 5697, 7031, 114131, 2169, 2587, 57016, 4224, 10891, 4225, 54658, 4852, 5645, 10874	1160	63	16792	3.90619e+16	0.015144119513400334	9.53746e+11	9.38583e+10
GOTERM_BP_DIRECT	GO:0015701~bicarbonate transport	14	0.9204470742932281	5.21194e+09	8671, 3043, 115019, 3040, 57282, 83959, 1811, 760, 762, 3039, 766, 768, 759, 1836	1160	44	16792	4605956112852660	0.019799626429989337	0.0011763654868152155	0.001157663820227848
GOTERM_BP_DIRECT	GO:0001501~skeletal system development	26	1.7094e+16	6.68785e+09	7004, 1462, 176, 651, 653, 654, 1311, 632, 1278, 1310, 1277, 145864, 4148, 6662, 4982, 1290, 1404, 1303, 1300, 2134, 9507, 5745, 6659, 7704, 5549, 4318	1160	137	16792	2.74724e+16	0.025334906479894004	0.0014256263893038662	0.001402962013555225
GOTERM_BP_DIRECT	GO:0008284~positive regulation of cell proliferation	59	3879026955950030	8.70907e+08	9423, 3167, 2350, 9340, 51085, 80320, 596, 994, 60675, 2069, 6469, 3952, 8862, 3651, 1908, 8061, 1271, 80310, 3569, 2277, 1907, 5745, 8817, 11082, 6374, 9965, 1440, 29923, 1437, 374, 332, 3579, 2168, 152831, 60495, 3853, 3977, 7076, 7472, 4680, 6662, 7432, 6422, 5455, 2263, 4081, 7272, 4915, 4916, 63928, 3589, 2651, 5764, 5008, 9928, 6659, 5967, 51316, 3627	1160	466	16792	1.83278e+16	0.03286468329700276	0.0016861823131394964	0.0016593756618229708
GOTERM_BP_DIRECT	GO:0051552~flavone metabolic process	6	0.39447731755424065	8.78907e+09	54600, 54577, 54576, 54575, 10891, 54658	1160	6	16792	1.44759e+16	0.03316148608835956	0.0016861823131394964	0.0016593756618229708
GOTERM_BP_DIRECT	GO:0006910~phagocytosis, recognition	11	0.7232084155161078	9.81892e+09	7275, 3502, 3500, 3543, 28442, 28834, 100423062, 28526, 3494, 3493, 948	1160	28	16792	5686945812807880	0.03697449890191096	0.0017940572227325236	0.001765535593702895
GOTERM_BP_DIRECT	GO:0007411~axon guidance	28	1.84089e+16	1.16808e+09	9423, 55083, 56896, 10417, 6469, 4147, 3730, 6900, 3798, 137970, 3897, 10752, 4009, 9378, 7474, 9211, 10381, 6586, 6387, 4684, 57556, 389549, 2676, 6712, 3800, 5649, 2637, 1944	1160	159	16792	2549208414660590	0.043830062601247555	0.0019771866928874247	0.001945753701418534
GOTERM_BP_DIRECT	GO:0008285~negative regulation of cell proliferation	52	3418803418803410	1.18518e+11	50507, 10290, 6750, 590, 990, 8929, 2069, 3553, 4488, 6425, 6424, 53820, 10178, 54997, 6368, 3651, 9314, 1594, 8061, 1030, 7490, 6282, 389549, 563, 3569, 10669, 6755, 2919, 3642, 5743, 5745, 2172, 7020, 3814, 144455, 653, 3576, 85477, 4988, 6586, 4487, 6422, 3552, 7031, 3624, 148, 1805, 5008, 10202, 6659, 7704, 8519	1160	396	16792	1.90087e+16	0.04445704751168411	0.0019771866928874247	0.001945753701418534
GOTERM_BP_DIRECT	GO:0007267~cell-cell signaling	38	2498356344510190	1.26134e+11	6373, 6372, 5241, 6374, 6750, 5125, 153, 154, 374, 155, 651, 2069, 3553, 6469, 9518, 7472, 4680, 8744, 8840, 6368, 5697, 1908, 2263, 29953, 183, 6280, 7130, 206338, 79368, 3624, 3589, 148, 8839, 8817, 56923, 3605, 1944, 3627	1160	254	16792	216568015204996	0.04724524582373013	0.0020165601691493483	0.001984501224578561
GOTERM_BP_DIRECT	GO:0007417~central nervous system development	23	1.51216e+16	2.17623e+10	9201, 11281, 6456, 3651, 5455, 5653, 1462, 55350, 176, 1404, 57822, 57453, 29114, 145864, 92737, 6469, 4884, 6900, 4118, 7704, 56923, 5803, 5649	1160	120	16792	2.77454e+16	0.08011145622608551	0.0033400742296651564	0.0032869742744893486
GOTERM_BP_DIRECT	GO:0001503~ossification	18	1183431952662720	2.59552e+10	7123, 6781, 6696, 6662, 285313, 91851, 25884, 7291, 3381, 1290, 596, 653, 1301, 6678, 846, 1836, 4318, 8519	1160	80	16792	3257068965517240	0.09479269007417479	0.0038303845120712648	0.0037694896840190506
GOTERM_BP_DIRECT	GO:0006935~chemotaxis	23	1.51216e+16	2.84244e+10	6373, 6372, 6374, 6387, 6368, 11251, 8061, 2920, 1237, 2358, 3579, 2357, 60675, 3577, 3576, 1672, 2919, 3730, 3897, 5328, 116173, 284340, 3627	1160	122	16792	2.72906e+16	0.10332879340676249	0.0040394252546472696	0.0039752071309742225
GOTERM_BP_DIRECT	GO:0006814~sodium ion transport	18	1183431952662720	3.07654e+11	9058, 6340, 8671, 11280, 10050, 6332, 6335, 246213, 482, 57282, 64849, 83959, 115584, 55117, 477, 6338, 60482, 55800	1160	81	16792	3.21686e+16	0.11134722297313437	0.004215960031004837	0.004148935386258604
GOTERM_BP_DIRECT	GO:0050871~positive regulation of B cell activation	10	0.6574621959237344	3.67769e+10	3569, 3502, 3500, 3543, 28442, 28834, 100423062, 28526, 3494, 3493	1160	26	16792	5567639257294420	0.13161097692902468	0.004858561362188457	0.004781320746318377
GOTERM_BP_DIRECT	GO:0019233~sensory perception of pain	14	0.9204470742932281	3.79872e+10	5179, 6335, 3231, 3218, 1268, 60675, 5028, 5743, 4886, 55800, 117194, 2903, 4988, 10874	1160	52	16792	3.89735e+16	0.13563453644035806	0.004858561362188457	0.004781320746318377
GOTERM_BP_DIRECT	GO:0007204~positive regulation of cytosolic calcium ion concentration	24	1.57791e+16	4.26272e+10	5030, 5021, 1909, 183, 185, 5729, 111, 1237, 553, 2358, 3579, 51196, 2357, 60675, 148, 2587, 1907, 5028, 5745, 4887, 948, 79608, 56923, 4988	1160	134	16792	259269171384457	0.15088804699888225	0.005276153246606338	0.005192273823087186
GOTERM_BP_DIRECT	GO:0030199~collagen fibril organization	12	0.7889546351084813	4.47989e+11	176, 1303, 1301, 4320, 7146, 1278, 1277, 7148, 4017, 1805, 9509, 1290	1160	39	16792	4454111405835540	0.1579342999680281	0.005371668400300367	0.005286270492450922
GOTERM_BP_DIRECT	GO:0006940~regulation of smooth muscle contraction	8	0.5259697567389875	4.81801e+10	1129, 154, 51196, 477, 7137, 1264, 56923, 10874	1160	16	16792	7.23793e+16	0.16878880467933366	0.0056020277827163855	0.0055129676589880305
GOTERM_BP_DIRECT	GO:0051965~positive regulation of synapse assembly	15	0.9861932938856016	6.53252e+10	9378, 5021, 347730, 7058, 22871, 147381, 22865, 4915, 27286, 4916, 577, 23284, 84631, 84189, 26050	1160	62	16792	3.50222e+16	0.22171390898574417	0.007372144377144454	0.007254943228589382
GOTERM_BP_DIRECT	GO:0007200~phospholipase C-activating G-protein coupled receptor signaling pathway	15	0.9861932938856016	1.34224e+12	5030, 3352, 183, 185, 2358, 3579, 51196, 2357, 148, 2587, 5028, 53831, 5745, 56923, 4988	1160	66	16792	3.28997e+16	0.4025298950973677	0.014714756092985608	0.01448082330130666
GOTERM_BP_DIRECT	GO:1902476~chloride transmembrane transport	18	1183431952662720	1.88435e+11	441509, 22802, 9635, 266675, 2562, 203859, 115019, 57030, 1811, 2566, 54831, 2742, 2565, 1179, 2563, 5348, 1836, 56923	1160	93	16792	2.80178e+16	0.5147505287705187	0.020084000462439223	0.019764708299757756
GOTERM_BP_DIRECT	GO:0042493~response to drug	39	2564102564102560	2.75999e+12	5021, 11280, 6530, 6750, 9027, 2571, 1063, 590, 596, 632, 1277, 117, 10891, 54658, 3777, 4129, 2903, 3934, 4760, 3651, 6422, 4982, 8061, 3352, 3624, 3569, 10309, 1543, 2775, 983, 148, 1001, 5764, 9429, 768, 5743, 6833, 7804, 27290	1160	304	16792	1857100725952810	0.6532507167070961	0.028621813986825697	0.028166789057663233
GOTERM_BP_DIRECT	GO:0006810~transport	43	2827087442472050	2.85434e+12	8671, 6530, 6533, 9127, 2892, 222553, 1261, 1381, 389812, 1258, 2566, 1179, 2169, 2563, 2167, 4884, 10351, 8647, 2904, 10894, 2903, 414332, 9717, 9058, 22802, 6564, 5375, 9635, 2562, 200931, 134829, 482, 338821, 8140, 27132, 343, 366, 284723, 2893, 9429, 85300, 11254, 6017	1160	348	16792	1.78868e+16	0.6655835732609333	0.028821366857957796	0.028363169469806784
GOTERM_BP_DIRECT	GO:0030282~bone mineralization	10	0.6574621959237344	3.73743e+12	7123, 632, 4322, 340419, 5764, 1594, 5743, 2263, 5745, 3381	1160	34	16792	425760649087221	0.7617222178979159	0.03677051499155631	0.0361859433432673
GOTERM_BP_DIRECT	GO:0008217~regulation of blood pressure	14	0.9204470742932281	4.25202e+11	1909, 29953, 3043, 2053, 183, 206338, 477, 1113, 1278, 5743, 4852, 4886, 3952, 10699	1160	65	16792	3.11788e+16	0.8044318358241366	0.04078748344690925	0.04013905068947859
GOTERM_BP_DIRECT	GO:0035116~embryonic hindlimb morphogenesis	9	0.591715976331361	4.49372e+11	130497, 340419, 4487, 6469, 4488, 7291, 7704, 3899, 5308	1160	28	16792	465295566502463	0.8217607163930497	0.042054653964371906	0.041386075936791326
GOTERM_BP_DIRECT	GO:0006911~phagocytosis, engulfment	10	0.6574621959237344	4.72628e+12	3502, 3500, 3543, 28442, 28834, 100423062, 28526, 3494, 3493, 2209	1160	35	16792	4.13596e+16	0.8369835081579994	0.04317798145982629	0.04249154495499194
GOTERM_BP_DIRECT	GO:0071542~dopaminergic neuron differentiation	8	0.5259697567389875	4.97573e+11	8929, 401, 63950, 2277, 6422, 340419, 6469, 4009	1160	22	16792	5263949843260180	0.8518699391919968	0.04439975495904013	0.04369389489844554
GOTERM_BP_DIRECT	GO:0030324~lung development	15	0.9861932938856016	6.24819e+11	7472, 6493, 7474, 64220, 7477, 2263, 147372, 1116, 4323, 5764, 6469, 6678, 8817, 10630, 9509	1160	76	16792	2857078039927400	0.9091166693688557	0.05373518926742992	0.05288091599526072
GOTERM_BP_DIRECT	GO:0007166~cell surface receptor signaling pathway	35	2.30112e+16	6.30202e+11	5021, 6750, 7102, 9340, 4070, 154, 3579, 577, 23284, 3577, 284217, 117, 6865, 10990, 4886, 4887, 4888, 11126, 3977, 1908, 1132, 183, 57556, 3624, 84059, 2674, 23495, 1907, 5028, 3820, 5745, 948, 8519, 3605, 3627	1160	274	16792	1.84911e+16	0.9109756879405677	0.05373518926742992	0.05288091599526072
GOTERM_BP_DIRECT	GO:0007188~adenylate cyclase-modulating G-protein coupled receptor signaling pathway	10	0.6574621959237344	7.34981e+11	1129, 154, 155, 1268, 2357, 2775, 2587, 2641, 5745, 9340	1160	37	16792	3.9124e+16	0.9404630896523091	0.061306998711594576	0.06033235004820982
GOTERM_BP_DIRECT	GO:0071456~cellular response to hypoxia	17	1.11769e+16	8.35788e+11	6781, 5366, 6422, 7291, 64506, 56776, 596, 114131, 1179, 2168, 5764, 10891, 5743, 5105, 8614, 6547, 3777	1160	96	16792	2563433908045970	0.9595731295830262	0.06823233416162171	0.06714758764510907
GOTERM_BP_DIRECT	GO:0071300~cellular response to retinoic acid	14	0.9204470742932281	8.9191e+11	7472, 7474, 7477, 6662, 130497, 9314, 4058, 339479, 6096, 4916, 1277, 5105, 3952, 54997	1160	70	16792	2895172413793100	0.9674111245874587	0.06943927844211807	0.06833534412234503
GOTERM_BP_DIRECT	GO:0032496~response to lipopolysaccharide	24	1.57791e+16	8.99656e+11	6373, 6372, 6374, 6401, 5179, 6279, 4982, 1594, 2921, 2920, 1511, 1543, 1268, 1991, 2919, 6678, 54658, 5743, 5105, 6556, 6833, 4129, 4988, 3627	1160	164	16792	2118418839360800	0.9683663725278201	0.06943927844211807	0.06833534412234503
GOTERM_BP_DIRECT	GO:0007631~feeding behavior	10	0.6574621959237344	9.04864e+10	4915, 64220, 2641, 5697, 4852, 4886, 4887, 4888, 56923, 257194	1160	38	16792	3809437386569870	0.9689927954996788	0.06943927844211807	0.06833534412234503
GOTERM_BP_DIRECT	GO:0002690~positive regulation of leukocyte chemotaxis	7	0.46022353714661407	9.62537e+11	6373, 6372, 3569, 6374, 1908, 1907, 3627	1160	18	16792	5629501915708810	0.975153414715454	0.07002444537006056	0.06891120816193605
GOTERM_BP_DIRECT	GO:0033280~response to vitamin D	7	0.46022353714661407	9.62537e+11	6781, 6696, 632, 1594, 5743, 8614, 3627	1160	18	16792	5629501915708810	0.975153414715454	0.07002444537006056	0.06891120816193605
GOTERM_BP_DIRECT	GO:0007187~G-protein coupled receptor signaling pathway, coupled to cyclic nucleotide second messenger	11	0.7232084155161078	9.76869e+10	1129, 155, 1268, 11251, 6755, 4852, 4886, 3352, 5745, 3360, 4988	1160	46	16792	3.46162e+16	0.976484092381494	0.07002444537006056	0.06891120816193605
GOTERM_BP_DIRECT	GO:0050853~B cell receptor signaling pathway	12	0.7889546351084813	9.85489e+11	640, 596, 3502, 3500, 973, 3543, 28442, 28834, 100423062, 28526, 3494, 3493	1160	54	16792	3.21686e+16	0.9772498718141408	0.07002444537006056	0.06891120816193605
GOTERM_BP_DIRECT	GO:0070098~chemokine-mediated signaling pathway	14	0.9204470742932281	0.001024103974640344	6373, 6372, 7032, 6374, 6387, 6368, 2921, 2920, 1237, 3579, 3577, 3576, 2919, 3627	1160	71	16792	2.8544e+16	0.9803857792446685	0.07144521728536364	0.07030939287712618
GOTERM_BP_DIRECT	GO:0010628~positive regulation of gene expression	33	2.16963e+16	0.0011859362026602318	4593, 9464, 130497, 9027, 2053, 115019, 7020, 1437, 3553, 6424, 54997, 54959, 54738, 3934, 7098, 5354, 5455, 9314, 3552, 7291, 1272, 26228, 287, 4915, 3624, 3569, 4916, 51471, 3249, 983, 1001, 6556, 128239	1160	262	16792	1823295604106340	0.9894658994104691	0.07997980420129201	0.07870829832266842
GOTERM_BP_DIRECT	GO:0050873~brown fat cell differentiation	9	0.591715976331361	0.001188128443959772	154, 4151, 155, 2167, 10891, 9370, 5743, 51316, 153	1160	32	16792	4071336206896550	0.9895542411595579	0.07997980420129201	0.07870829832266842
GOTERM_BP_DIRECT	GO:2001030~negative regulation of cellular glucuronidation	5	0.3287310979618672	0.0012616694694716642	54600, 54577, 54576, 54575, 54658	1160	8	16792	9047413793103440	0.9921251584307064	0.08148503325653453	0.08018959749196622
GOTERM_BP_DIRECT	GO:1904224~negative regulation of glucuronosyltransferase activity	5	0.3287310979618672	0.0012616694694716642	54600, 54577, 54576, 54575, 54658	1160	8	16792	9047413793103440	0.9921251584307064	0.08148503325653453	0.08018959749196622
GOTERM_BP_DIRECT	GO:0034220~ion transmembrane transport	28	1.84089e+16	0.001307373264096354	285175, 2892, 2891, 203859, 245972, 3359, 2566, 477, 2742, 1179, 2906, 3777, 2904, 6340, 6263, 285242, 22802, 9635, 2562, 482, 84239, 2899, 343, 2893, 845, 5348, 6338, 170572	1160	210	16792	1.93011e+16	0.9933933147310442	0.08148503325653453	0.08018959749196622
GOTERM_BP_DIRECT	GO:0007263~nitric oxide mediated signal transduction	7	0.46022353714661407	0.0013252907975119296	2357, 4760, 3651, 4842, 4887, 183, 948	1160	19	16792	5.33321e+16	0.9938328188871216	0.08148503325653453	0.08018959749196622
GOTERM_BP_DIRECT	GO:0071294~cellular response to zinc ion	7	0.46022353714661407	0.0013252907975119296	4493, 4494, 2742, 4495, 4496, 4499, 3777	1160	19	16792	5.33321e+16	0.9938328188871216	0.08148503325653453	0.08018959749196622
GOTERM_BP_DIRECT	GO:0035725~sodium ion transmembrane transport	14	0.9204470742932281	0.0013379090683246482	6340, 8671, 11280, 10050, 6332, 6335, 57030, 83959, 6568, 6338, 8647, 6547, 6327, 55800	1160	73	16792	2.77619e+16	0.9941246772104392	0.08148503325653453	0.08018959749196622
GOTERM_BP_DIRECT	GO:0007399~nervous system development	35	2.30112e+16	0.0014345015593526709	9201, 6493, 8110, 5067, 9965, 91851, 22871, 57282, 56896, 23040, 1995, 8448, 10178, 6327, 55800, 3897, 9452, 9211, 1271, 8140, 57556, 1129, 3624, 2676, 84059, 2675, 2674, 5764, 5126, 2919, 4336, 140767, 340533, 2637, 55859	1160	287	16792	1.76535e+16	0.9959463361073437	0.08600285130056559	0.08463559200180758
GOTERM_BP_DIRECT	GO:0051384~response to glucocorticoid	13	0.8547008547008548	0.0014660380081792355	7477, 3651, 9370, 2690, 590, 374, 3569, 596, 3557, 654, 632, 6678, 5743	1160	65	16792	2.89517e+16	0.9964089665233902	0.08654135134436503	0.08516553105976606
GOTERM_BP_DIRECT	GO:0031018~endocrine pancreas development	8	0.5259697567389875	0.0015047242951556643	3569, 6662, 4760, 9480, 3642, 731220, 6659, 222546	1160	26	16792	4454111405835540	0.9969050246628107	0.08747919879564066	0.08608846876526952
GOTERM_BP_DIRECT	GO:0007612~learning	12	0.7889546351084813	0.0015713110304760244	9378, 4915, 1996, 64220, 84502, 5764, 8061, 5743, 6900, 6547, 590, 22986	1160	57	16792	3047549909255890	0.9976037786108223	0.08998687199905232	0.08855627538921594
GOTERM_BP_DIRECT	GO:0006954~inflammatory response	43	2827087442472050	0.0016137656566931973	50507, 6373, 6372, 6374, 6696, 6335, 6279, 2053, 2350, 2921, 1116, 2920, 3579, 60675, 654, 3577, 3576, 3553, 4225, 7857, 54959, 9971, 7098, 5354, 6387, 6401, 6368, 4982, 3552, 6280, 7130, 5729, 3569, 2358, 2357, 55655, 2919, 6556, 4973, 5743, 80274, 3605, 3627	1160	379	16792	1.64238e+16	0.9979645135361402	0.09071388132912996	0.08927172684357433
GOTERM_BP_DIRECT	GO:0071560~cellular response to transforming growth factor beta stimulus	11	0.7232084155161078	0.0016312895000547215	50507, 7472, 80310, 7123, 7474, 6662, 5179, 1277, 6422, 10891, 5138	1160	49	16792	3249683321604500	0.9980970856536221	0.09071388132912996	0.08927172684357433
GOTERM_BP_DIRECT	GO:0050832~defense response to fungus	8	0.5259697567389875	0.001911865923822303	10417, 1511, 1113, 387695, 6279, 1671, 6280, 3605	1160	27	16792	4289144316730520	0.9993527973268274	0.10332154295360811	0.10167895392046501
GOTERM_BP_DIRECT	GO:0035987~endodermal cell differentiation	8	0.5259697567389875	0.001911865923822303	1303, 3624, 1301, 4323, 1295, 1294, 4317, 4318	1160	27	16792	4289144316730520	0.9993527973268274	0.10332154295360811	0.10167895392046501
GOTERM_BP_DIRECT	GO:0051216~cartilage development	12	0.7889546351084813	0.0021007260118683364	7076, 651, 1116, 7474, 5396, 653, 1300, 6662, 654, 25884, 23213, 7704	1160	59	16792	2.94424e+16	0.9996868925136033	0.1113363723844496	0.1095663649006207
GOTERM_BP_DIRECT	GO:0052697~xenobiotic glucuronidation	5	0.3287310979618672	0.002147222193497334	54600, 54577, 54576, 54575, 54658	1160	9	16792	8042145593869730	0.999738152845512	0.1113363723844496	0.1095663649006207
GOTERM_BP_DIRECT	GO:0045922~negative regulation of fatty acid metabolic process	5	0.3287310979618672	0.002147222193497334	54600, 54577, 54576, 54575, 54658	1160	9	16792	8042145593869730	0.999738152845512	0.1113363723844496	0.1095663649006207
GOTERM_BP_DIRECT	GO:0045987~positive regulation of smooth muscle contraction	7	0.46022353714661407	0.0023530216987898154	60675, 148, 6865, 1907, 5743, 4887, 10874	1160	21	16792	4825287356321830	0.9998813322671115	0.12038059011008695	0.11846679912840456
GOTERM_BP_DIRECT	GO:0007215~glutamate receptor signaling pathway	6	0.39447731755424065	0.002599168431543547	2899, 2893, 2892, 2904, 3745, 2903	1160	15	16792	5790344827586200	0.9999539596576991	0.12802076659956663	0.12598551333853625
GOTERM_BP_DIRECT	GO:0032270~positive regulation of cellular protein metabolic process	6	0.39447731755424065	0.002599168431543547	3624, 9314, 9370, 29128, 183, 185	1160	15	16792	5790344827586200	0.9999539596576991	0.12802076659956663	0.12598551333853625
GOTERM_BP_DIRECT	GO:0042472~inner ear morphogenesis	11	0.7232084155161078	0.002602454989514255	5396, 6495, 1301, 5013, 9423, 3167, 2263, 340784, 7020, 2637, 124590	1160	52	16792	3.0622e+16	0.9999545380999956	0.12802076659956663	0.12598551333853625
GOTERM_BP_DIRECT	GO:0009409~response to cold	9	0.591715976331361	0.002673258263884791	154, 155, 3569, 27344, 10891, 7425, 51316, 153, 3627	1160	36	16792	3.61897e+16	0.9999653781868539	0.12983913871551828	0.1277749772712528
GOTERM_BP_DIRECT	GO:0043434~response to peptide hormone	10	0.6574621959237344	0.0027102040775520866	374, 7076, 5021, 6387, 2069, 1277, 6678, 8614, 7031, 4747	1160	44	16792	3.28997e+16	0.9999699656952066	0.12998816306959196	0.12792163246045848
GOTERM_BP_DIRECT	GO:0042403~thyroid hormone metabolic process	4	0.26298487836949375	0.0029507063161299755	1734, 27284, 7038, 51301	1160	5	16792	1.15807e+16	0.9999880955325049	0.13807146506086238	0.13587642743544862
GOTERM_BP_DIRECT	GO:0003357~noradrenergic neuron differentiation	4	0.26298487836949375	0.0029507063161299755	8929, 9464, 401, 6659	1160	5	16792	1.15807e+16	0.9999880955325049	0.13807146506086238	0.13587642743544862
GOTERM_BP_DIRECT	GO:0042060~wound healing	14	0.9204470742932281	0.0031264641706777495	7076, 7032, 7474, 5055, 6279, 7031, 3569, 57822, 2069, 1001, 6678, 6556, 3853, 4988	1160	80	16792	2.53328e+16	0.9999939474755812	0.14453304846856052	0.1422352856443275
GOTERM_BP_DIRECT	GO:0002021~response to dietary excess	5	0.3287310979618672	0.003384136151343887	27344, 130399, 10891, 7425, 3952	1160	10	16792	7.23793e+16	0.9999977553287736	0.15458250491317255	0.15212497746993472
GOTERM_BP_DIRECT	GO:0052695~cellular glucuronidation	6	0.39447731755424065	0.003567894265791652	79799, 54600, 54577, 54576, 54575, 54658	1160	16	16792	542844827586207	0.9999988937014992	0.15918616625398335	0.15665545055382882
GOTERM_BP_DIRECT	GO:0045109~intermediate filament organization	6	0.39447731755424065	0.003567894265791652	54474, 1674, 3872, 6469, 4747, 3857	1160	16	16792	542844827586207	0.9999988937014992	0.15918616625398335	0.15665545055382882
GOTERM_BP_DIRECT	GO:0016337~single organismal cell-cell adhesion	16	1051939513477970	0.0038407188231989664	6662, 9423, 58494, 29119, 7070, 257194, 1008, 27286, 1501, 84059, 1310, 1001, 1496, 5317, 10630, 147409	1160	101	16792	2293205872311360	0.9999996131430388	0.16938894396108545	0.16669602616550916
GOTERM_BP_DIRECT	GO:0051781~positive regulation of cell division	10	0.6574621959237344	0.004326477483694215	80310, 346389, 2069, 3553, 2277, 3552, 5764, 6469, 2263, 5008	1160	47	16792	3.07997e+16	0.9999999404654658	0.18864425119243983	0.18564521566396996
GOTERM_BP_DIRECT	GO:0048701~embryonic cranial skeleton morphogenesis	8	0.5259697567389875	0.004445475631002872	5396, 6495, 4323, 2263, 7291, 10265, 6913, 7020	1160	31	16792	3.73571e+16	0.9999999623644449	0.1916549437770564	0.18860804474906567
GOTERM_BP_DIRECT	GO:1903779~regulation of cardiac conduction	11	0.7232084155161078	0.00456272439254894	6263, 5350, 477, 7137, 845, 5348, 4842, 6547, 183, 482, 10699	1160	56	16792	2843472906403940	0.9999999760485173	0.19307106712502545	0.1900016547990868
GOTERM_BP_DIRECT	GO:0008283~cell proliferation	40	2629848783694930	0.004578959371482229	7045, 6495, 5068, 4058, 1164, 29128, 1063, 4070, 22974, 55388, 374, 596, 60675, 2641, 238, 84985, 8328, 957, 11126, 10630, 11004, 9212, 9211, 8744, 9833, 1909, 5697, 2001, 3552, 1132, 51196, 1543, 983, 57057, 2277, 2919, 4852, 5008, 5968, 608	1160	366	16792	1.58206e+16	0.9999999775014564	0.19307106712502545	0.1900016547990868
GOTERM_BP_DIRECT	GO:0071310~cellular response to organic substance	6	0.39447731755424065	0.004770678797835042	7123, 596, 3553, 128239, 6833, 6855	1160	17	16792	5109127789046650	0.9999999892557787	0.19896841899231585	0.1958052515285339
GOTERM_BP_DIRECT	GO:0035235~ionotropic glutamate receptor signaling pathway	7	0.46022353714661407	0.004885128046903794	2899, 2893, 2892, 2891, 2906, 2904, 2903	1160	24	16792	4222126436781600	0.9999999930891277	0.20155092812870815	0.19834670435600782
GOTERM_BP_DIRECT	GO:0001895~retina homeostasis	9	0.591715976331361	0.005319012773878852	5284, 563, 1258, 3502, 3512, 1001, 1472, 3494, 3493	1160	40	16792	3257068965517240	0.9999999987034037	0.21711757461035275	0.213665874831559
GOTERM_BP_DIRECT	GO:0060536~cartilage morphogenesis	4	0.26298487836949375	0.00559885538251066	9421, 9464, 4487, 6615	1160	6	16792	9650574712643670	0.9999999995595275	0.22613482213361477	0.2225397676248448
GOTERM_BP_DIRECT	GO:0007165~signal transduction	103	6771860618014460	0.006254954076711318	22914, 9745, 5145, 5662, 4058, 23601, 56896, 3359, 238, 3872, 5138, 10894, 5152, 1909, 11197, 6368, 1908, 4982, 196051, 2562, 222643, 29953, 206338, 1501, 3805, 2676, 8817, 6373, 6372, 6374, 4355, 9127, 2563, 9518, 9912, 10752, 5317, 10630, 2209, 10874, 50859, 9378, 6662, 6387, 5179, 8840, 1132, 27115, 660, 148, 51676, 8839, 5328, 9542, 158763, 6398, 11141, 1261, 1381, 114822, 3553, 6425, 2906, 1…	1160	1161	16792	1.28425e+16	0.9999999999649987	0.2500026957535555	0.24602819368397852
GOTERM_BP_DIRECT	GO:0032230~positive regulation of synaptic transmission, GABAergic	5	0.3287310979618672	0.007136259330069459	760, 5021, 148, 766, 22871	1160	12	16792	6031609195402290	0.9999999999988369	0.2765841116108739	0.27218702252870985
GOTERM_BP_DIRECT	GO:0031669~cellular response to nutrient levels	5	0.3287310979618672	0.007136259330069459	3569, 114131, 90226, 3745, 3934	1160	12	16792	6031609195402290	0.9999999999988369	0.2765841116108739	0.27218702252870985
GOTERM_BP_DIRECT	GO:0040015~negative regulation of multicellular organism growth	5	0.3287310979618672	0.007136259330069459	154, 155, 8614, 51316, 153	1160	12	16792	6031609195402290	0.9999999999988369	0.2765841116108739	0.27218702252870985
GOTERM_BP_DIRECT	GO:0007409~axonogenesis	15	0.9861932938856016	0.0072469259271336255	2263, 22854, 22865, 4969, 1833, 596, 57453, 84631, 1496, 6900, 84189, 5549, 26050, 5803, 10446	1160	98	16792	2.21569e+16	0.9999999999992417	0.2780645478241172	0.27364392300856566
GOTERM_BP_DIRECT	GO:0006836~neurotransmitter transport	7	0.46022353714661407	0.007425050874920977	55117, 6533, 246213, 11254, 340024, 54716, 57030	1160	26	16792	3.89735e+16	0.9999999999996191	0.2793129432065862	0.27487247160491773
GOTERM_BP_DIRECT	GO:0042755~eating behavior	7	0.46022353714661407	0.007425050874920977	155, 5021, 5697, 5028, 3952, 4988, 10874	1160	26	16792	3.89735e+16	0.9999999999996191	0.2793129432065862	0.27487247160491773
GOTERM_BP_DIRECT	GO:0008202~steroid metabolic process	9	0.591715976331361	0.008353541403144035	27284, 1543, 1576, 54576, 57016, 6799, 54658, 6820, 25830	1160	43	16792	3.02983e+16	0.9999999999999895	0.31118969285304526	0.3062424498861347
GOTERM_BP_DIRECT	GO:0030178~negative regulation of Wnt signaling pathway	10	0.6574621959237344	0.008582187675185787	22943, 27121, 4188, 11197, 27123, 6422, 6425, 6424, 387914, 147111	1160	52	16792	2.78382e+16	0.9999999999999957	0.3136176581875035	0.3086318158238241
GOTERM_BP_DIRECT	GO:0071320~cellular response to cAMP	10	0.6574621959237344	0.008582187675185787	1811, 50507, 343, 6781, 366, 5179, 5105, 9370, 6547, 7490	1160	52	16792	2.78382e+16	0.9999999999999957	0.3136176581875035	0.3086318158238241
GOTERM_BP_DIRECT	GO:0006865~amino acid transport	8	0.5259697567389875	0.008938261064018335	55117, 6533, 11254, 340024, 10630, 54716, 23657, 8140	1160	35	16792	3308768472906400	0.9999999999999989	0.3168251936587282	0.31178835841943126
GOTERM_BP_DIRECT	GO:0031069~hair follicle morphogenesis	7	0.46022353714661407	0.009000246575137184	596, 94234, 25928, 3872, 6469, 2263, 6615	1160	27	16792	3.753e+16	0.9999999999999991	0.3168251936587282	0.31178835841943126
GOTERM_BP_DIRECT	GO:0017144~drug metabolic process	7	0.46022353714661407	0.009000246575137184	124, 1543, 1576, 54577, 54576, 54658, 2053	1160	27	16792	3.753e+16	0.9999999999999991	0.3168251936587282	0.31178835841943126
GOTERM_BP_DIRECT	GO:0042476~odontogenesis	7	0.46022353714661407	0.009000246575137184	3624, 632, 1278, 130497, 2263, 7291, 5308	1160	27	16792	3.753e+16	0.9999999999999991	0.3168251936587282	0.31178835841943126
GOTERM_BP_DIRECT	GO:0014009~glial cell proliferation	4	0.26298487836949375	0.009297524205509515	374, 5179, 6659, 163175	1160	7	16792	827192118226601	0.9999999999999998	0.3213927961850451	0.31628334594598134
GOTERM_BP_DIRECT	GO:0071639~positive regulation of monocyte chemotactic protein-1 production	4	0.26298487836949375	0.009297524205509515	3553, 3552, 9370, 7291	1160	7	16792	827192118226601	0.9999999999999998	0.3213927961850451	0.31628334594598134
GOTERM_BP_DIRECT	GO:0042593~glucose homeostasis	15	0.9861932938856016	0.00941412085251708	9971, 5166, 4760, 3651, 9370, 222546, 51085, 3569, 1268, 6755, 7425, 5105, 3952, 3745, 6659	1160	101	16792	2.14988e+16	0.9999999999999998	0.32251769384917883	0.3173903601705758
GOTERM_BP_DIRECT	GO:0050900~leukocyte migration	17	1.11769e+16	0.009723508497274623	4680, 6401, 58494, 482, 23657, 8140, 54210, 2358, 2357, 1278, 1277, 57126, 4312, 159296, 4973, 3897, 4318	1160	122	16792	2.01713e+16	1.0	0.32537320871949826	0.3202004785313593
GOTERM_BP_DIRECT	GO:0061029~eyelid development in camera-type eye	5	0.3287310979618672	0.00975186838747519	3624, 57822, 64220, 7291, 7020	1160	13	16792	5567639257294420	1.0	0.32537320871949826	0.3202004785313593
GOTERM_BP_DIRECT	GO:0051926~negative regulation of calcium ion transport	5	0.3287310979618672	0.00975186838747519	5350, 6781, 2775, 5743, 4842	1160	13	16792	5567639257294420	1.0	0.32537320871949826	0.3202004785313593
GOTERM_CC_DIRECT	GO:0005576~extracellular region	260	1.7094e+16	1.08812e-25	25903, 285313, 5267, 1462, 590, 4969, 1215, 3512, 284217, 387695, 6469, 9635, 6368, 11197, 1908, 4982, 126961, 10669, 1907, 4852, 9507, 57758, 9509, 6373, 153571, 6372, 6374, 90226, 333932, 2694, 28834, 2690, 389658, 2204, 1114, 1356, 9518, 28392, 10874, 7472, 5054, 7474, 5055, 7477, 6387, 5179, 3552, 339479, 3426, 64063, 84570, 9542, 28817, 28938, 7123, 9423, 6279, 2350, 29106, 28815, 28816, 289…	1250	1610	18224	2.3544e+16	5.17947e-24	5.17947e-24	4.95096e-23
GOTERM_CC_DIRECT	GO:0005615~extracellular space	224	1472715318869160	1.63985e-21	93035, 9068, 5267, 5268, 1462, 22871, 118427, 4969, 10417, 3512, 284217, 387695, 6469, 6368, 1908, 4982, 1472, 1470, 1469, 1907, 4852, 9507, 6373, 5284, 6372, 6374, 90226, 29802, 2694, 29923, 1360, 2690, 4070, 374, 1116, 1356, 1113, 931, 9518, 7472, 5054, 7474, 5055, 7477, 6387, 3552, 55350, 1800, 3426, 1368, 1805, 948, 84570, 9542, 7123, 6398, 5068, 6279, 27286, 3557, 3553, 54959, 116173, 6947, …	1250	1347	18224	2.42445e+16	7.80567e-20	3.90284e-19	3.73065e-20
GOTERM_CC_DIRECT	GO:0005578~proteinaceous extracellular matrix	69	4536489151873760	7.68721e-07	25903, 7045, 5266, 1462, 57188, 4969, 10417, 284217, 633, 6469, 115908, 4982, 1301, 1300, 1101, 6678, 4653, 9507, 5549, 9509, 90187, 653808, 7146, 7148, 256691, 147372, 1833, 176, 1116, 1311, 1278, 1310, 145864, 4147, 3730, 4148, 60495, 81792, 10752, 50859, 7076, 7472, 7474, 7477, 6586, 4320, 8840, 5212, 4321, 6422, 11174, 4322, 8483, 1290, 1404, 79148, 1288, 4312, 342035, 4314, 1805, 8839, 4316,…	1250	268	18224	37536	0.00365911	0.0012197	0.00116589
GOTERM_CC_DIRECT	GO:0005887~integral component of plasma membrane	181	1.19001e+16	0.0453251	5021, 441509, 22914, 4058, 81607, 22871, 2151, 3360, 23601, 1179, 23284, 57863, 1056, 117, 238, 6865, 4323, 6900, 8647, 2827, 253559, 10894, 5030, 286133, 22802, 9635, 1909, 4982, 3772, 196051, 2562, 2045, 29953, 94233, 9076, 64849, 8140, 3805, 366, 3249, 6755, 4973, 5028, 53831, 60482, 2838, 5284, 8671, 4593, 6530, 7102, 6533, 4355, 9127, 353189, 115019, 2690, 4070, 1237, 2204, 2566, 116511, 256…	1250	1415	18224	1.8649e+16	215.748	5.39369	51.5573
GOTERM_CC_DIRECT	GO:0005886~plasma membrane	400	2.62985e+16	2.27131	81607, 22871, 23601, 56776, 202374, 2788, 57863, 92737, 6900, 10410, 10894, 57628, 3772, 4982, 2562, 9073, 729359, 23732, 9075, 2676, 2675, 2674, 4973, 140803, 2571, 145270, 2690, 1237, 2204, 57526, 57761, 2566, 2563, 3897, 10752, 3777, 28392, 10630, 3778, 4988, 2209, 2208, 285220, 1132, 55350, 257194, 22986, 1129, 1008, 5729, 2215, 1368, 2214, 55117, 1001, 170572, 948, 123264, 1380, 22953, 12459…	1250	4121	18224	1.41511e+16	1056.93	216.229	2066.89
GOTERM_CC_DIRECT	GO:0031225~anchored component of membrane	28	1.84089e+16	7.71687e+06	5067, 1087, 58530, 251, 55600, 57126, 646627, 6900, 10232, 4680, 4684, 1272, 1271, 55350, 257194, 1800, 1368, 2215, 762, 2676, 2675, 2674, 248, 64180, 133121, 154064, 1944, 2813	1250	113	18224	3612545132743360	3.67322e+10	6.12205e+08	5.85196e+08
GOTERM_CC_DIRECT	GO:0031012~extracellular matrix	48	3155818540433920	5.5289e+07	90187, 7123, 7045, 653808, 22915, 7148, 1462, 1282, 3381, 4969, 176, 1215, 1511, 1311, 284217, 1278, 633, 1277, 4323, 4147, 81792, 50859, 7472, 5054, 64066, 7058, 4320, 6422, 4322, 1295, 2263, 1294, 6280, 8483, 1290, 1404, 1303, 25890, 4312, 4653, 9507, 5645, 4017, 1805, 4316, 4317, 5549, 4319	1250	296	18224	2.36419e+16	2.63172e+10	3.75965e+10	3.59379e+09
GOTERM_CC_DIRECT	GO:0072562~blood microparticle	28	1.84089e+16	4.36553e+10	28919, 28834, 28876, 3043, 590, 28937, 3040, 28912, 1356, 3039, 3512, 28896, 100423062, 28908, 28822, 28449, 28526, 3494, 3493, 28903, 2162, 183, 3502, 3500, 3543, 28442, 28883, 629	1250	152	18224	2685642105263150	0.002075840112917837	2.59749e+10	2.4829e+11
GOTERM_CC_DIRECT	GO:0005581~collagen trimer	20	1314924391847460	1.24346e+09	7076, 114905, 115908, 4322, 9370, 1294, 147372, 1290, 1303, 1301, 1300, 1278, 1288, 1277, 1310, 4312, 342035, 948, 4317, 84570	1250	92	18224	3169391304347820	0.005901428519670016	6.57653e+11	6.28639e+08
GOTERM_CC_DIRECT	GO:0009897~external side of plasma membrane	33	2.16963e+16	2.25496e+11	22914, 28834, 290, 22871, 973, 931, 100423062, 55867, 10630, 2208, 6340, 6387, 7036, 4684, 28526, 7070, 3494, 3493, 460, 64805, 3569, 3502, 2214, 2676, 3500, 3543, 28442, 23495, 6338, 80274, 948, 3605, 3627	1250	213	18224	2258749295774640	0.010676344455767928	0.0010733624521223554	0.001026008226293428
GOTERM_CC_DIRECT	GO:0016021~integral component of membrane	418	2.74819e+16	2.92283e+10	81607, 1580, 23601, 120071, 1576, 92737, 92736, 10410, 10894, 57628, 136306, 3772, 2562, 9073, 2681, 9076, 23732, 169693, 9075, 79762, 4973, 140803, 145270, 2690, 2204, 57526, 2566, 79799, 2563, 10990, 3897, 10752, 3777, 10630, 3778, 4988, 2209, 2208, 285220, 22865, 22986, 1008, 81501, 5729, 2215, 1368, 2214, 55117, 124872, 1001, 283576, 170572, 948, 388595, 114786, 116966, 1261, 123264, 1380, 84…	1250	5163	18224	1180341971721860	0.013816549478038231	0.0012647893693962682	0.0012089898383934917
GOTERM_CC_DIRECT	GO:0030054~cell junction	56	3.68179e+16	3.72034e+11	441509, 9145, 22871, 118427, 59283, 27286, 3359, 56899, 2742, 8448, 2906, 6547, 2904, 2903, 729993, 9635, 2562, 23732, 57030, 146395, 55530, 256158, 2596, 6712, 9762, 4593, 9127, 2892, 2891, 145270, 22895, 2566, 2565, 2563, 140730, 85477, 9912, 9378, 375567, 347730, 9211, 8843, 6860, 9456, 246213, 1132, 64506, 1129, 2899, 57453, 2893, 85300, 11178, 6855, 5801, 3745	1250	459	18224	1.77873e+16	0.01755326219874176	0.0014757348479351481	0.0014106288987615386
GOTERM_CC_DIRECT	GO:0045211~postsynaptic membrane	32	210387902695595	4.66142e+10	9762, 441509, 4593, 11141, 2892, 2891, 22871, 59283, 1756, 56899, 3359, 2566, 2742, 2565, 2563, 2906, 2904, 2903, 347730, 9456, 2562, 1132, 2045, 64506, 1129, 2899, 287, 4915, 2893, 5028, 11178, 3745	1250	211	18224	2211063507109000	0.021944528176071953	0.0017067979797216366	0.0016314980688515645
GOTERM_CC_DIRECT	GO:0042383~sarcolemma	18	1183431952662720	5.4142e+10	6263, 5152, 9499, 6442, 6445, 28965, 23336, 1756, 287, 1674, 633, 5348, 4842, 6833, 6547, 5239, 3745, 4988	1250	85	18224	3.08736e+16	0.02544303751121113	0.0018408293580358874	0.0017596162981225393
GOTERM_CC_DIRECT	GO:0016324~apical plasma membrane	39	2564102564102560	9.74164e+10	50507, 5021, 6476, 10050, 2694, 245972, 115019, 2151, 22953, 1811, 154, 3814, 55867, 3778, 54716, 6340, 5030, 22802, 5593, 6781, 7070, 9076, 1271, 482, 8140, 1800, 287, 3249, 762, 5028, 6338, 11178, 5745, 6712, 10004, 4118, 948, 140803, 4935	1250	291	18224	1.95391e+16	0.045313677595461344	0.003091346127745269	0.0029549632103447417
GOTERM_CC_DIRECT	GO:0009986~cell surface	61	4.01052e+16	1.60314e+12	2191, 22914, 11141, 22871, 2350, 23601, 27286, 633, 1056, 117, 6469, 8406, 6424, 6900, 2904, 255738, 2903, 10699, 286133, 7098, 4063, 23213, 64805, 23657, 3249, 762, 51330, 6678, 5028, 80274, 6530, 29923, 115019, 2690, 1756, 374, 1511, 3579, 1991, 3897, 84189, 137970, 10232, 9378, 7474, 347730, 4684, 6422, 9370, 80328, 2263, 81501, 1368, 57453, 84059, 340419, 5764, 5328, 4316, 54905, 948	1250	542	18224	1.64083e+16	0.07347615488371517	0.004769336215072152	0.004558924323230734
GOTERM_CC_DIRECT	GO:0005604~basement membrane	16	1051939513477970	2.67528e+11	7076, 375567, 7045, 7058, 9423, 1294, 1282, 25975, 176, 340706, 284217, 256158, 5764, 4147, 6678, 4017	1250	79	18224	2952749367088600	0.11958383720311827	0.007490796116574976	0.007160319817314316
GOTERM_CC_DIRECT	GO:0043235~receptor complex	21	1.38067e+16	3.95197e+11	5284, 4593, 162514, 2690, 1380, 22953, 154, 4915, 155, 4916, 55600, 84059, 117, 4973, 53831, 5745, 139760, 7804, 4306, 26050, 3977	1250	127	18224	2.41073e+16	0.1715102622434176	0.01045075822110829	0.009989695358412338
GOTERM_CC_DIRECT	GO:0043005~neuron projection	31	2.03813e+16	8.45296e+11	6691, 7166, 10590, 6530, 22895, 2823, 3814, 794, 81551, 23382, 57565, 117, 8448, 10178, 3798, 2904, 2903, 4988, 11170, 11075, 11251, 8061, 64506, 287, 6755, 85300, 5743, 6855, 140767, 3800, 79608	1250	237	18224	1.90698e+16	0.3313744378290794	0.02019201238393773	0.019301188308175773
GOTERM_CC_DIRECT	GO:0043204~perikaryon	18	1183431952662720	8.48404e+11	5152, 23109, 441509, 5179, 246213, 1261, 55273, 460, 2899, 1501, 58157, 632, 146713, 5126, 60482, 6547, 3745, 4988	1250	106	18224	247571320754717	0.33236365971114756	0.02019201238393773	0.019301188308175773
GOTERM_CC_DIRECT	GO:0042571~immunoglobulin complex, circulating	7	0.46022353714661407	0.0012783220247176122	3502, 3500, 3543, 28442, 28834, 100423062, 28526	1250	19	18224	5371284210526310	0.4560350873645346	0.028975299226932545	0.027696977202214933
GOTERM_CC_DIRECT	GO:0045202~synapse	25	1.64366e+16	0.0014196359572884267	10590, 6456, 22871, 145270, 118427, 22895, 1756, 794, 2563, 1056, 4842, 6900, 253559, 729993, 375567, 9211, 2562, 1132, 64506, 23732, 1129, 57453, 84059, 85300, 60482	1250	181	18224	2.0137e+16	0.49146784336871574	0.0306431424579138	0.02929123911418231
GOTERM_CC_DIRECT	GO:0005788~endoplasmic reticulum lumen	26	1.7094e+16	0.0014806560431344902	1282, 590, 283208, 632, 1278, 2641, 1310, 1277, 6469, 7474, 7477, 3990, 1295, 1294, 1290, 80310, 1303, 23491, 1301, 1300, 1288, 5743, 60681, 54905, 92949, 84570	1250	192	18224	1.97427e+16	0.506046832848319	0.0306431424579138	0.02929123911418231
GOTERM_CC_DIRECT	GO:0060076~excitatory synapse	7	0.46022353714661407	0.00294432600851795	27286, 347730, 246213, 2263, 22871, 6855, 57030	1250	22	18224	4638836363636360	0.7542809512950827	0.05839579916893934	0.05581951391148613
GOTERM_CC_DIRECT	GO:0005796~Golgi lumen	15	0.9861932938856016	0.005691401090888094	7474, 7477, 653808, 4320, 5125, 4586, 1671, 1462, 4969, 176, 632, 633, 1672, 4323, 5549	1250	96	18224	2278	0.9339171223604896	0.10836427677050932	0.10358349985416332
GOTERM_MF_DIRECT	GO:0004252~serine-type endopeptidase activity	71	4667981591058510	2.331e-09	2191, 28938, 28817, 3002, 28778, 28457, 28776, 28815, 28937, 28816, 28813, 28452, 1215, 28450, 28896, 28893, 4323, 5655, 11223, 255738, 10699, 28907, 28908, 28822, 28823, 28424, 28820, 43849, 28903, 3249, 28420, 28919, 5125, 28834, 64699, 28876, 28439, 28912, 1511, 1675, 28434, 28797, 1991, 28392, 11202, 28809, 5650, 4320, 4321, 5653, 4322, 28449, 260429, 3426, 3502, 3500, 28442, 3026, 55554, 288…	1126	255	16881	4174245115452930	2.45221e-07	2.21994e-07	2.18195e-07
GOTERM_MF_DIRECT	GO:0003823~antigen binding	45	2.95858e+16	4.22041e-10	28919, 28938, 28817, 28778, 28834, 28776, 28457, 28876, 28815, 28937, 28816, 28813, 28439, 28912, 28452, 10417, 28450, 3512, 28434, 28896, 28797, 28893, 100423062, 28392, 28907, 28809, 28908, 28822, 28823, 28449, 28526, 28424, 80328, 28820, 3494, 3493, 28903, 563, 3502, 3500, 28420, 3543, 28442, 28883, 154064	1126	103	16881	6549906016658330	4.43988e-07	2.21994e-07	2.18195e-07
GOTERM_MF_DIRECT	GO:0005201~extracellular matrix structural constituent	21	1.38067e+16	7.19894e+07	4586, 7148, 1462, 1282, 8076, 1290, 176, 1404, 1116, 1301, 284217, 1278, 1311, 1288, 633, 1277, 1310, 145864, 3730, 4148, 5549	1126	67	16881	4.69899e+16	7.57326e+10	2.52443e+09	2.48124e+10
GOTERM_MF_DIRECT	GO:0004222~metalloendopeptidase activity	27	1.77515e+16	1.87881e+08	2191, 8038, 1179, 4224, 4323, 4225, 81792, 22802, 64066, 5650, 4320, 9635, 4321, 4322, 11174, 80332, 79148, 27299, 4312, 9507, 4314, 4316, 4317, 4318, 4319, 9509, 10863	1126	113	16881	3582160989641450	1.97648e+11	4.94126e+09	4.85671e+09
GOTERM_MF_DIRECT	GO:0005215~transporter activity	36	2366863905325440	1.65747e+09	10350, 123264, 1381, 2172, 28231, 1811, 389812, 115584, 23460, 26154, 2169, 23461, 2168, 28234, 2167, 10351, 10112, 8647, 9717, 3934, 9058, 6581, 5375, 200931, 134829, 64849, 338821, 10349, 27132, 343, 366, 9429, 6017, 6556, 60482, 6855	1126	202	16881	2.67184e+16	1.7435e+11	3.48731e+11	3.42764e+10
GOTERM_MF_DIRECT	GO:0008201~heparin binding	31	2.03813e+16	2.15463e+09	6373, 6372, 7123, 7148, 26577, 83998, 4969, 1833, 1511, 1311, 1991, 1056, 3730, 10178, 64388, 6586, 7058, 3990, 8840, 6368, 6422, 2263, 25890, 340419, 29113, 5764, 8839, 4316, 5549, 84570, 3627	1126	160	16881	2.9047e+16	2.26641e+12	3.77778e+10	3.71314e+11
GOTERM_MF_DIRECT	GO:0005509~calcium ion binding	85	5588428665351740	2.60075e+09	6273, 7123, 22915, 5101, 6279, 1462, 85409, 27328, 83998, 794, 1776, 54798, 23284, 632, 92737, 6469, 4323, 8448, 54997, 6286, 64168, 7058, 6442, 9833, 92291, 23213, 6280, 6282, 85407, 27253, 10669, 114780, 256158, 6678, 7447, 845, 60681, 80274, 57758, 7804, 1825, 10590, 11240, 28513, 22895, 27306, 147372, 176, 145741, 1951, 1830, 57526, 340706, 1311, 83259, 4147, 4148, 85477, 147409, 341359, 5085…	1126	717	16881	1.7773e+16	2.73562e+12	3.90856e+10	3.84168e+11
GOTERM_MF_DIRECT	GO:0005179~hormone activity	22	1.44642e+16	7.2769e+08	100506013, 6781, 7432, 6750, 90226, 8862, 5697, 1908, 7038, 2980, 9370, 183, 3624, 114131, 1114, 2641, 10022, 1907, 7425, 8614, 3952, 151176	1126	94	16881	3508767620271340	7.65237e+11	9.56913e+10	9.4054e+10
GOTERM_MF_DIRECT	GO:0008083~growth factor activity	29	1.90664e+16	2.93323e+10	9542, 9965, 1440, 1437, 4969, 374, 651, 653, 654, 2069, 9518, 3952, 22943, 7076, 346389, 6387, 183, 7031, 80310, 3624, 3569, 3589, 2277, 5764, 2919, 7425, 5008, 8817, 5967	1126	162	16881	2.68375e+16	0.0030810060106467585	3.42862e+12	3.36995e+12
GOTERM_MF_DIRECT	GO:0005540~hyaluronic acid binding	10	0.6574621959237344	8.73897e+09	176, 1404, 3026, 29113, 145864, 57214, 1462, 140578, 10894, 7130	1126	23	16881	6518263958606840	0.009151303117934217	9.19339e+11	9.03609e+10
GOTERM_MF_DIRECT	GO:0034987~immunoglobulin receptor binding	10	0.6574621959237344	2.78445e+11	3502, 3512, 3500, 3543, 28442, 28834, 100423062, 28526, 3494, 3493	1126	26	16881	5766156578767590	0.02886791882771933	0.0026629441994849333	0.0026173805154633277
GOTERM_MF_DIRECT	GO:0005125~cytokine activity	27	1.77515e+16	1.07044e+12	6696, 6398, 1440, 1437, 374, 651, 3557, 653, 654, 387695, 3553, 9518, 7857, 116173, 7076, 7472, 7474, 64388, 8744, 4982, 3552, 9370, 3624, 3569, 3589, 5008, 3605	1126	176	16881	2.29991e+16	0.1065070017784503	0.009054110202285411	0.00889919196688509
GOTERM_MF_DIRECT	GO:0005200~structural constituent of cytoskeleton	20	1314924391847460	1.11885e+12	10381, 9118, 10382, 23136, 23336, 79861, 1756, 54474, 287, 257019, 1674, 1496, 3872, 4741, 4137, 3853, 6712, 3854, 4747, 3857	1126	110	16881	2.72582e+16	0.11104620395205467	0.009054110202285411	0.00889919196688509
GOTERM_MF_DIRECT	GO:0045236~CXCR chemokine receptor binding	6	0.39447731755424065	1.30903e+12	6372, 2921, 2920, 6374, 6387, 2919	1126	9	16881	9994671403197150	0.12865639462972123	0.009836419326077627	0.009668115573350065
GOTERM_MF_DIRECT	GO:0008236~serine-type peptidase activity	14	0.9204470742932281	2.18824e+12	2191, 5650, 3002, 43849, 1215, 3249, 1675, 55554, 5655, 5645, 1804, 5649, 57628, 64063	1126	63	16881	3.33156e+16	0.20564795264726132	0.015346889379255534	0.015084300017253062
GOTERM_MF_DIRECT	GO:0008237~metallopeptidase activity	16	1051939513477970	2.62347e+12	11174, 8038, 290, 29953, 57188, 206338, 1800, 80332, 56265, 9507, 4314, 10004, 4318, 9509, 10863, 92949	1126	81	16881	2961384119465820	0.24120601943898556	0.017249297817753056	0.01695415774102344
GOTERM_MF_DIRECT	GO:0042626~ATPase activity, coupled to transmembrane movement of substances	11	0.7232084155161078	5.12087e+11	10349, 340273, 23460, 26154, 23461, 10350, 9429, 10351, 150000, 6833, 8647	1126	44	16881	3748001776198930	0.4165834032670228	0.031689164224051346	0.031146954189799514
GOTERM_MF_DIRECT	GO:0005254~chloride channel activity	12	0.7889546351084813	7.37669e+11	1811, 22802, 2566, 54831, 9635, 2565, 1179, 266675, 2563, 5348, 115019, 1836	1126	54	16881	3331557134399050	0.5399011980293298	0.042069491828820076	0.04134967162642581
GOTERM_MF_DIRECT	GO:0005234~extracellular-glutamate-gated ion channel activity	7	0.46022353714661407	7.998e+11	2899, 2893, 2892, 2891, 2906, 2904, 2903	1126	18	16881	5830224985198340	0.5690341765581883	0.042069491828820076	0.04134967162642581
GOTERM_MF_DIRECT	GO:0005539~glycosaminoglycan binding	7	0.46022353714661407	7.998e+11	1833, 50859, 3026, 633, 5212, 6469, 1462	1126	18	16881	5830224985198340	0.5690341765581883	0.042069491828820076	0.04134967162642581
GOTERM_MF_DIRECT	GO:0008430~selenium binding	5	0.3287310979618672	0.0011051889502248589	1734, 2878, 8991, 6414, 22895	1126	8	16881	9370004440497330	0.6875471584454564	0.05536470360174055	0.0544173987872621
GOTERM_MF_DIRECT	GO:0030246~carbohydrate binding	26	1.7094e+16	0.001340657704964602	7123, 22914, 6476, 653808, 5068, 1462, 23601, 176, 1116, 55600, 26033, 23284, 140578, 10332, 6900, 2208, 284194, 654346, 57452, 1272, 114780, 10462, 4973, 3820, 5967, 5968	1126	196	16881	1.98874e+16	0.7561783258268253	0.0641078138919437	0.06301091213333629
GOTERM_MF_DIRECT	GO:0042803~protein homodimerization activity	69	4536489151873760	0.0030188448869351136	2191, 9421, 25902, 9464, 22914, 81607, 1063, 1380, 124590, 51085, 154, 155, 84649, 596, 1412, 3512, 1894, 57863, 5138, 10178, 54997, 4129, 253559, 127294, 5593, 5596, 93986, 63950, 63951, 7291, 6282, 1149, 3248, 54600, 2277, 8736, 9429, 6556, 845, 5743, 8614, 6913, 151176, 5308, 2053, 2690, 27306, 7020, 126393, 146556, 332, 54577, 54576, 54575, 54658, 3777, 341359, 3934, 7153, 4085, 64388, 200931…	1126	730	16881	1.41705e+16	0.9584404587786753	0.13807934004590172	0.1357167657865612
GOTERM_MF_DIRECT	GO:0001972~retinoic acid binding	7	0.46022353714661407	0.0032637546662645537	54600, 9227, 54577, 54576, 54575, 54658, 1381	1126	23	16881	4.56278e+16	0.9679059662871307	0.1430612462045963	0.14061343020489786
GOTERM_MF_DIRECT	GO:0005088~Ras guanyl-nucleotide exchange factor activity	17	1.11769e+16	0.003963832237486267	9542, 9965, 4684, 2263, 153, 1437, 2676, 2675, 2674, 2069, 152831, 2906, 6712, 8817, 2904, 2903, 4747	1126	115	16881	2.21621e+16	0.9846745113592819	0.1641642486918496	0.16135535470282555
GOTERM_MF_DIRECT	GO:0008574~ATP-dependent microtubule motor activity, plus-end-directed	6	0.39447731755424065	0.004102468598991415	55083, 3798, 24137, 9928, 146909, 3800	1126	17	16881	5291296625222020	0.9867621345813355	0.1641642486918496	0.16135535470282555
GOTERM_MF_DIRECT	GO:0005102~receptor binding	38	2498356344510190	0.004213340983536064	9542, 5241, 9068, 90226, 11141, 81607, 29923, 2053, 2922, 27286, 651, 1610, 27344, 26154, 284217, 2641, 57863, 11247, 253559, 11126, 10874, 9378, 5054, 9211, 8744, 6387, 8862, 1908, 9370, 1271, 660, 640, 2676, 2674, 340419, 2919, 4852, 3627	1126	353	16881	1.61387e+16	0.9882252598329347	0.1641642486918496	0.16135535470282555
GOTERM_MF_DIRECT	GO:0008009~chemokine activity	10	0.6574621959237344	0.004588460606840955	6373, 6372, 2921, 2920, 6374, 6387, 6368, 3576, 2919, 3627	1126	49	16881	3.05959e+16	0.9920784543968264	0.17239501994273873	0.16944529526691243
GOTERM_MF_DIRECT	GO:0005328~neurotransmitter:sodium symporter activity	6	0.39447731755424065	0.005372725666142286	55117, 6530, 6533, 11254, 340024, 54716	1126	18	16881	4997335701598570	0.996542970611919	0.19490025519936846	0.19156545995831462
GOTERM_MF_DIRECT	GO:0008233~peptidase activity	14	0.9204470742932281	0.00650990316851553	2191, 5650, 5125, 11174, 222643, 64699, 43849, 1511, 3249, 1991, 6469, 9507, 10004, 10875	1126	90	16881	2332089994079330	0.9989623602542319	0.22828060444261125	0.22437466254150193
GOTERM_MF_DIRECT	GO:0008239~dipeptidyl-peptidase activity	5	0.3287310979618672	0.00862597278928795	1800, 2191, 64180, 1804, 57628	1126	13	16881	5766156578767590	0.999889874309874	0.2860278390467868	0.2811338265916137
GOTERM_MF_DIRECT	GO:0042923~neuropeptide binding	6	0.39447731755424065	0.008700466586974504	2587, 11251, 117, 6755, 117194, 4988	1126	20	16881	4497602131438720	0.9998982447898777	0.2860278390467868	0.2811338265916137

## Sheet: path
Category	Term	Name	Count	%	PValue	Genes	List Total	Pop Hits	Pop Total	Fold Enrichment	Bonferroni	Benjamini	FDR
KEGG_PATHWAY	hsa04080:Neuroactive ligand-receptor interaction	Neuroactive ligand-receptor interaction	49	3.22156e+16	142206	5021, 2151, 9340, 3360, 153, 22953, 154, 155, 553, 2742, 2587, 117, 6865, 4886, 2906, 4887, 3952, 2904, 2903, 5030, 1909, 2562, 2358, 2357, 1268, 6755, 5028, 5745, 7068, 9127, 2892, 2891, 2690, 1511, 2566, 2565, 2563, 4988, 64106, 1132, 3352, 185, 1129, 2899, 5729, 148, 2893, 5645, 56923	475	277	6879	2.56182e+16	3.55516e+08	3.55516e+08	3.34185e+09
KEGG_PATHWAY	hsa05033:Nicotine addiction	Nicotine addiction	12	0.7889546351084813	5.47431e+10	2566, 2565, 2563, 2893, 2562, 246213, 2892, 2891, 2906, 2904, 2903, 57030	475	40	6879	4344631578947360	0.013592914705064518	0.005479051666581577	0.005150308566586682
KEGG_PATHWAY	hsa04974:Protein digestion and absorption	Protein digestion and absorption	18	1183431952662720	8.41671e+10	6564, 1294, 1360, 1282, 482, 1290, 1303, 1301, 477, 1300, 1278, 1288, 1277, 4224, 4225, 340024, 5645, 6547	475	88	6879	2.96225e+16	0.02082280298541661	0.005479051666581577	0.005150308566586682
KEGG_PATHWAY	hsa05144:Malaria	Malaria	13	0.8547008547008548	8.76648e+10	22914, 7058, 6401, 1440, 3043, 3040, 3569, 3039, 1311, 3576, 3553, 3820, 948	475	49	6879	3.84219e+16	0.021678731374150995	0.005479051666581577	0.005150308566586682
KEGG_PATHWAY	hsa04024:cAMP signaling pathway	cAMP signaling pathway	29	1.90664e+16	1.93744e+12	5021, 2892, 2891, 1261, 3360, 153, 154, 111, 1258, 477, 117, 4886, 2906, 2904, 2903, 5350, 6662, 8843, 1909, 7137, 3352, 482, 1129, 51196, 2893, 6755, 4852, 5348, 139760	475	198	6879	2121116427432210	0.047286197691178145	0.009687208019463687	0.009105975538295865
KEGG_PATHWAY	hsa04060:Cytokine-cytokine receptor interaction	Cytokine-cytokine receptor interaction	32	210387902695595	5.75866e+11	6373, 6372, 6374, 1440, 2690, 1437, 2921, 1237, 2920, 3579, 3577, 3576, 3553, 3952, 3977, 8744, 7850, 6387, 6368, 4982, 3552, 1271, 3624, 3569, 3589, 51330, 23495, 2919, 5008, 608, 3605, 3627	475	243	6879	1.90711e+16	0.1341191692948952	0.021689041517330015	0.020387699026290215
KEGG_PATHWAY	hsa04978:Mineral absorption	Mineral absorption	11	0.7232084155161078	6.46086e+11	1811, 4493, 4494, 477, 4495, 4496, 4499, 340024, 115019, 140803, 482	475	44	6879	3620526315789470	0.1491961434865382	0.021689041517330015	0.020387699026290215
KEGG_PATHWAY	hsa04976:Bile secretion	Bile secretion	14	0.9204470742932281	7.30139e+11	9971, 8671, 200931, 123264, 482, 338821, 111, 760, 343, 366, 477, 28234, 9429, 8647	475	69	6879	2.9384e+16	0.16689980958928263	0.021689041517330015	0.020387699026290215
KEGG_PATHWAY	hsa04512:ECM-receptor interaction	ECM-receptor interaction	16	1051939513477970	7.80805e+11	22801, 6696, 7058, 7148, 1282, 3381, 1290, 1301, 284217, 1278, 1311, 1288, 1101, 1277, 948, 5649	475	87	6879	2.66338e+16	0.17739374600721736	0.021689041517330015	0.020387699026290215
KEGG_PATHWAY	hsa04924:Renin secretion	Renin secretion	13	0.8547008547008548	0.001210983932456981	22802, 5593, 9635, 1909, 183, 185, 153, 154, 111, 155, 1179, 117, 3778	475	64	6879	2.94168e+16	0.2613487873464966	0.027522362101295023	0.025871020375217324
KEGG_PATHWAY	hsa00830:Retinol metabolism	Retinol metabolism	13	0.8547008547008548	0.001210983932456981	10170, 9227, 124, 1543, 54600, 1576, 79799, 125, 54577, 126, 54576, 54575, 54658	475	64	6879	2.94168e+16	0.2613487873464966	0.027522362101295023	0.025871020375217324
KEGG_PATHWAY	hsa03320:PPAR signaling pathway	PPAR signaling pathway	13	0.8547008547008548	0.001831403403666771	6258, 28965, 9370, 2172, 2169, 2168, 2167, 5346, 4312, 4973, 5105, 6319, 948	475	67	6879	2.80996e+16	0.3676236795599459	0.03815423757639106	0.0358649833218076
KEGG_PATHWAY	hsa04970:Salivary secretion	Salivary secretion	15	0.9861932938856016	0.0020488006661727046	6263, 5593, 1472, 1470, 482, 153, 154, 111, 155, 1469, 54831, 477, 148, 4842, 3778	475	86	6879	2.52595e+16	0.40113889287429194	0.039400012811013546	0.03703601204235274
KEGG_PATHWAY	hsa02010:ABC transporters	ABC transporters	10	0.6574621959237344	0.002622668664599068	10349, 340273, 23460, 26154, 23461, 10350, 9429, 10351, 6833, 8647	475	44	6879	3.29139e+16	0.48135128323494103	0.046833369010697644	0.04402336687005578
KEGG_PATHWAY	hsa05204:Chemical carcinogenesis	Chemical carcinogenesis	14	0.9204470742932281	0.0029733238963664016	124, 1543, 54600, 1576, 79799, 125, 54577, 126, 54576, 54575, 6799, 54658, 5743, 2949	475	80	6879	2.53437e+16	0.5249989438009663	0.04955539827277337	0.046582074376406955
KEGG_PATHWAY	hsa05202:Transcriptional misregulation in cancer	Transcriptional misregulation in cancer	22	1.44642e+16	0.005099387548250209	6495, 7850, 7102, 6258, 333932, 2892, 126961, 3002, 7490, 3195, 1437, 2118, 3569, 3248, 3576, 1991, 4314, 5328, 7704, 2209, 54738, 4318	475	167	6879	1.90782e+16	0.721436280077836	0.07967793044140951	0.07489725461492494
KEGG_PATHWAY	hsa00140:Steroid hormone biosynthesis	Steroid hormone biosynthesis	11	0.7232084155161078	0.005706967786624856	79799, 1543, 54600, 1576, 54577, 54576, 54575, 54658, 6820, 3284, 3294	475	58	6879	2.74661e+16	0.7608893080028625	0.08392599686213023	0.07889043705040243
KEGG_PATHWAY	hsa00982:Drug metabolism - cytochrome P450	Drug metabolism - cytochrome P450	12	0.7889546351084813	0.006295586681632064	124, 79799, 54600, 1576, 125, 54577, 126, 54576, 54575, 54658, 2949, 4129	475	68	6879	2.55567e+16	0.7937924027579802	0.08743870391155645	0.08219238167686306
REACTOME_PATHWAY	R-HSA-2168880:R-HSA-2168880	Scavenging of heme from plasma	39	2564102564102560	3.37644e-12	28919, 28938, 28817, 28778, 28834, 28776, 28457, 28876, 3043, 28815, 28937, 28816, 28813, 28439, 3040, 28912, 28452, 28450, 3039, 3512, 28434, 28896, 28797, 28893, 28392, 28907, 28809, 28908, 28822, 28823, 28449, 28424, 28820, 3494, 3493, 28903, 28420, 28442, 28883	644	69	9075	7964825816905210	2.17105e-09	2.17105e-09	2.08326e-07
REACTOME_PATHWAY	R-HSA-2029481:R-HSA-2029481	FCGR activation	37	2.43261e+16	1.65594e-07	28919, 28938, 28817, 28778, 28834, 28776, 28457, 28876, 28815, 28937, 28816, 28813, 28439, 28912, 28452, 28450, 28434, 28896, 28797, 28893, 28392, 2209, 28907, 28809, 28908, 28822, 28823, 28449, 28424, 28820, 28903, 3502, 2214, 3500, 28420, 28442, 28883	644	70	9075	7448425022182780	0.000106477	5.32384e-06	5.10856e-05
REACTOME_PATHWAY	R-HSA-173623:R-HSA-173623	Classical antibody-mediated complement activation	35	2.30112e+16	7.13024e-09	28919, 28938, 28817, 28778, 28834, 28776, 28457, 28876, 28815, 28937, 28816, 28813, 28439, 28912, 28452, 28450, 28434, 28896, 28797, 28893, 28392, 28907, 28809, 28908, 28822, 28823, 28449, 28424, 28820, 28903, 3502, 3500, 28420, 28442, 28883	644	64	9075	7706351902173910	0.000458474	0.000152825	1.46645e-05
REACTOME_PATHWAY	R-HSA-5690714:R-HSA-5690714	CD22 mediated BCR regulation	34	2235371466140690	1.434e-06	28919, 28938, 28817, 28778, 28834, 28776, 28457, 28876, 28815, 28937, 28816, 28813, 28439, 28912, 28452, 28450, 973, 28434, 28896, 28797, 28893, 28392, 28907, 28809, 28908, 28822, 28823, 28449, 28424, 28820, 28903, 28420, 28442, 28883	644	61	9075	7854342734955700	9.22059e-06	0.000230515	0.000221194
REACTOME_PATHWAY	R-HSA-2454202:R-HSA-2454202	Fc epsilon receptor (FCERI) signaling	33	2.16963e+16	2.24444e-06	28919, 28938, 28817, 28778, 28834, 28776, 28457, 28876, 28815, 28937, 28816, 28813, 28439, 28912, 28452, 28450, 28434, 28896, 28797, 28893, 28392, 28907, 28809, 28908, 28822, 28823, 28449, 28424, 28820, 28903, 28420, 28442, 28883	644	61	9075	7623332654515830	0.00144318	0.000247489	0.00237482
REACTOME_PATHWAY	R-HSA-2029485:R-HSA-2029485	Role of phospholipids in phagocytosis	38	2498356344510190	2.30938e-05	28919, 28938, 28817, 28778, 28834, 28776, 28457, 28876, 28815, 28937, 28816, 28813, 28439, 28912, 28452, 28450, 28434, 28896, 28797, 28893, 28392, 2209, 28907, 28809, 28908, 196051, 28822, 28823, 28449, 28424, 28820, 28903, 3502, 2214, 3500, 28420, 28442, 28883	644	83	9075	6451582728429240	0.0148493	0.000247489	0.00237482
REACTOME_PATHWAY	R-HSA-166663:R-HSA-166663	Initial triggering of complement	35	2.30112e+16	5.11734e-05	28919, 28938, 28817, 28778, 28834, 28776, 28457, 28876, 28815, 28937, 28816, 28813, 28439, 28912, 28452, 28450, 28434, 28896, 28797, 28893, 28392, 28907, 28809, 28908, 28822, 28823, 28449, 28424, 28820, 28903, 3502, 3500, 28420, 28442, 28883	644	75	9075	6576086956521730	0.0329045	0.0470064	0.00451057
REACTOME_PATHWAY	R-HSA-2730905:R-HSA-2730905	Role of LAT2/NTAL/LAB on calcium mobilization	33	2.16963e+16	0.000807665	28919, 28938, 28817, 28778, 28834, 28776, 28457, 28876, 28815, 28937, 28816, 28813, 28439, 28912, 28452, 28450, 28434, 28896, 28797, 28893, 28392, 28907, 28809, 28908, 28822, 28823, 28449, 28424, 28820, 28903, 28420, 28442, 28883	644	71	9075	6549623829936130	0.519329	0.0649161	0.0622912
REACTOME_PATHWAY	R-HSA-983695:R-HSA-983695	Antigen activates B Cell Receptor (BCR) leading to generation of second messengers	35	2.30112e+16	0.162866	28919, 28938, 28817, 28778, 28834, 28776, 28457, 28876, 28815, 28937, 28816, 28813, 28439, 28912, 28452, 28450, 973, 28434, 28896, 28797, 28893, 28392, 28907, 28809, 28908, 28822, 28823, 28449, 28424, 28820, 28903, 640, 28420, 28442, 28883	644	93	9075	5303295932678820	71.3873	116.359	111.654
REACTOME_PATHWAY	R-HSA-2871796:R-HSA-2871796	FCERI mediated MAPK activation	33	2.16963e+16	1.15473	28919, 28938, 28817, 28778, 28834, 28776, 28457, 28876, 28815, 28937, 28816, 28813, 28439, 28912, 28452, 28450, 28434, 28896, 28797, 28893, 28392, 28907, 28809, 28908, 28822, 28823, 28449, 28424, 28820, 28903, 28420, 28442, 28883	644	87	9075	5345095309488110	713.873	74.2491	71.2468
REACTOME_PATHWAY	R-HSA-2871809:R-HSA-2871809	FCERI mediated Ca+2 mobilization	33	2.16963e+16	17.5066	28919, 28938, 28817, 28778, 28834, 28776, 28457, 28876, 28815, 28937, 28816, 28813, 28439, 28912, 28452, 28450, 28434, 28896, 28797, 28893, 28392, 28907, 28809, 28908, 28822, 28823, 28449, 28424, 28820, 28903, 28420, 28442, 28883	644	88	9075	5284355590062110	1142.2	1023.34	98.1963
REACTOME_PATHWAY	R-HSA-2029482:R-HSA-2029482	Regulation of actin dynamics for phagocytic cup formation	37	2.43261e+16	166.514	28919, 28938, 28817, 28778, 28834, 28776, 28457, 28876, 28815, 28937, 28816, 28813, 28439, 28912, 28452, 28450, 28434, 28896, 28797, 28893, 28392, 2209, 28907, 28809, 28908, 28822, 28823, 28449, 28424, 28820, 28903, 3502, 2214, 3500, 28420, 28442, 28883	644	118	9075	441855721654911	107081	892.235	856.157
REACTOME_PATHWAY	R-HSA-198933:R-HSA-198933	Immunoregulatory interactions between a Lymphoid and a non-Lymphoid cell	44	2.89283e+16	20597.5	28919, 28938, 28817, 22914, 28778, 28834, 28776, 28457, 28876, 28815, 28937, 28816, 28813, 28439, 28912, 54210, 28452, 28450, 28434, 28896, 28797, 1278, 28893, 1277, 10990, 28392, 11126, 2209, 28907, 28809, 28908, 28822, 28823, 28449, 28424, 28820, 28903, 3805, 2214, 28420, 28442, 28883, 3820, 8519	644	186	9075	3333500300540970	1.32445e+06	1.01878e+06	97758.9
REACTOME_PATHWAY	R-HSA-1442490:R-HSA-1442490	Collagen degradation	24	1.57791e+16	22689.8	4320, 4321, 4322, 1295, 1294, 1282, 1290, 1303, 1301, 1300, 1278, 1288, 1277, 1310, 1991, 4323, 4312, 5645, 4314, 4316, 4317, 4318, 84570, 4319	644	64	9075	5284355590062110	1.45895e+08	1.04211e+07	999971
REACTOME_PATHWAY	R-HSA-2871837:R-HSA-2871837	FCERI mediated NF-kB activation	33	2.16963e+16	1.11016e+07	28919, 28938, 28817, 28778, 28834, 28776, 28457, 28876, 28815, 28937, 28816, 28813, 28439, 28912, 28452, 28450, 28434, 28896, 28797, 28893, 28392, 28907, 28809, 28908, 28822, 28823, 28449, 28424, 28820, 28903, 28420, 28442, 28883	644	137	9075	3.39433e+16	7.13833e+07	4.75889e+08	4.56646e+07
REACTOME_PATHWAY	R-HSA-1592389:R-HSA-1592389	Activation of Matrix Metalloproteinases	15	0.9861932938856016	1.61864e+07	50859, 7076, 4320, 4322, 1215, 1511, 1991, 4323, 4312, 5645, 4314, 4316, 4317, 4318, 4319	644	33	9075	6405279503105580	1.04078e+11	6.50489e+08	6.24186e+08
REACTOME_PATHWAY	R-HSA-418594:R-HSA-418594	G alpha (i) signalling events	43	2827087442472050	6.75467e+07	6373, 6372, 6374, 6750, 2921, 111, 1237, 2788, 2920, 3579, 2587, 3577, 3576, 4886, 4887, 4988, 10874, 5030, 6003, 8843, 6387, 8862, 6368, 5179, 5697, 11251, 6004, 1132, 3352, 183, 64805, 1129, 2358, 1268, 2357, 6755, 10022, 2919, 5368, 4852, 846, 56923, 3627	644	246	9075	2463168459324340	4.34316e+10	2.55485e+10	2.45155e+10
REACTOME_PATHWAY	R-HSA-375276:R-HSA-375276	Peptide ligand-binding receptors	24	1.57791e+16	8.47399e+07	6750, 1909, 5179, 8862, 5697, 1908, 2151, 183, 185, 3814, 2922, 387129, 60675, 2587, 3576, 6755, 1907, 5368, 4852, 4886, 4887, 56923, 4988, 10874	644	105	9075	3220940550133090	5.4473e+10	3.0271e+10	2.9047e+11
REACTOME_PATHWAY	R-HSA-3000178:R-HSA-3000178	ECM proteoglycans	18	1183431952662720	1.41074e+11	5054, 4593, 4684, 7148, 1462, 1282, 3381, 1290, 176, 1404, 284217, 1278, 1311, 1288, 633, 1277, 6678, 4148	644	75	9075	3.38199e+16	0.009030134867894168	4.77426e+12	4.58121e+12
REACTOME_PATHWAY	R-HSA-2022090:R-HSA-2022090	Assembly of collagen fibrils and other multimeric structures	13	0.8547008547008548	5.99438e+10	4322, 1295, 1294, 1282, 1290, 1301, 1300, 1278, 1288, 1277, 4314, 4316, 4318	644	46	9075	3982412908452600	0.03781164117459235	0.001927194650352514	0.0018492676504937812
REACTOME_PATHWAY	R-HSA-1474228:R-HSA-1474228	Degradation of the extracellular matrix	17	1.11769e+16	9.15945e+09	6696, 5650, 4320, 4321, 4322, 92291, 176, 1511, 1991, 4323, 4312, 9507, 4314, 4316, 4317, 4318, 4319	644	78	9075	3071249402771140	0.057197024311186784	0.0028045359188236703	0.0026911332222615933
REACTOME_PATHWAY	R-HSA-1247673:R-HSA-1247673	Erythrocytes take up oxygen and release carbon dioxide	6	0.39447731755424065	1.74277e+12	760, 762, 3039, 3043, 759, 3040	644	9	9075	9394409937888190	0.10601821921217447	0.005093641707385791	0.004887677968051373
REACTOME_PATHWAY	R-HSA-1650814:R-HSA-1650814	Collagen biosynthesis and modifying enzymes	15	0.9861932938856016	2.02724e+11	26577, 1295, 1294, 1282, 1290, 283208, 1303, 1301, 1300, 1278, 1288, 1277, 1310, 9509, 84570	644	67	9075	3.15484e+16	0.1222249455281581	0.005667465471969783	0.005438298905451565
REACTOME_PATHWAY	R-HSA-438066:R-HSA-438066	Unblocking of NMDA receptors, glutamate binding and activation	7	0.46022353714661407	7.77428e+10	2893, 2892, 2891, 2906, 2904, 2903, 4747	644	17	9075	5802429667519180	0.39351818441766695	0.020828588338769632	0.019986374813407252
REACTOME_PATHWAY	R-HSA-416476:R-HSA-416476	G alpha (q) signalling events	24	1.57791e+16	0.0013184371707738876	5021, 6368, 1909, 1908, 64106, 2151, 183, 94233, 185, 3814, 2922, 387129, 2788, 553, 2358, 60675, 148, 2641, 6865, 1907, 5028, 846, 56923, 10874	644	165	9075	2049689440993780	0.5718640306365592	0.03391020403230439	0.032539029374699546
REACTOME_PATHWAY	R-HSA-1237044:R-HSA-1237044	Erythrocytes take up carbon dioxide and release oxygen	6	0.39447731755424065	0.001401348876421617	760, 762, 3039, 3043, 759, 3040	644	13	9075	650382226469183	0.5941206263796096	0.03465643567458076	0.033255086798159146
REACTOME_PATHWAY	R-HSA-3000171:R-HSA-3000171	Non-integrin membrane-ECM interactions	10	0.6574621959237344	0.0015889326043556154	1756, 9378, 1301, 1300, 284217, 1278, 1288, 1277, 1282, 1290	644	40	9075	3522903726708070	0.6403040611362312	0.037840135725950394	0.03631005247731166
REACTOME_PATHWAY	R-HSA-380108:R-HSA-380108	Chemokine receptors bind chemokines	12	0.7889546351084813	0.002538325312348124	6373, 6372, 2921, 1237, 2920, 6374, 3579, 6387, 3577, 3576, 2919, 3627	644	59	9075	2866091167491310	0.804895144230942	0.05829082770856585	0.05593381134709973
REACTOME_PATHWAY	R-HSA-3772470:R-HSA-3772470	Negative regulation of TCF-dependent signaling by WNT ligand antagonists	6	0.39447731755424065	0.0029031493590617914	22943, 27121, 7474, 11197, 27123, 6422	644	15	9075	563664596273292	0.8457900023799398	0.062224167929224396	0.059708105151370844
REACTOME_PATHWAY	R-HSA-1474244:R-HSA-1474244	Extracellular matrix organization	6	0.39447731755424065	0.0029031493590617914	1278, 1288, 1277, 1294, 1282, 1290	644	15	9075	563664596273292	0.8457900023799398	0.062224167929224396	0.059708105151370844
REACTOME_PATHWAY	R-HSA-445095:R-HSA-445095	Interaction between L1 and Ankyrins	8	0.5259697567389875	0.0050954652779142216	287, 11280, 6332, 6335, 6327, 55800, 6712, 3897	644	31	9075	3636545782408330	0.9625504276819052	0.10568981205480144	0.10141619601526047
REACTOME_PATHWAY	R-HSA-5661231:R-HSA-5661231	Metallothioneins bind metals	5	0.3287310979618672	0.005510523785727034	4493, 4494, 4495, 4496, 4499	644	11	9075	640527950310559	0.9713632790631949	0.11072708731945258	0.10624978674354936
REACTOME_PATHWAY	R-HSA-1475029:R-HSA-1475029	Reversible hydration of carbon dioxide	5	0.3287310979618672	0.0078081024275105	760, 762, 766, 768, 759	644	12	9075	5871506211180120	0.993528279005425	0.15213969275421974	0.14598785447799933
REACTOME_PATHWAY	R-HSA-975298:R-HSA-975298	/	7	0.46022353714661407	0.008368661142226504	285242, 441509, 3359, 2566, 2742, 2562, 170572	644	26	9075	3793896321070230	0.9955000618025875	0.1582661504250483	0.1518665860221692
REACTOME_PATHWAY	R-HSA-442660:R-HSA-442660	Na+/Cl- dependent neurotransmitter transporters	6	0.39447731755424065	0.008874262760785892	55117, 6530, 6533, 11254, 340024, 54716	644	19	9075	4449983654789140	0.9967581810164583	0.16303288443386652	0.1564405749544256

## Sheet: STRING
#term ID	term description	observed gene count	background gene count	strength	false discovery rate	matching proteins in your network (labels)
CL:731	Collagen formation, and Molecules associated with elastic fibres	39	128	0.68	2.45e-10	MYOC,FAP,TIMP1,SERPINE1,COL1A1,IBSP,WISP1,ADAMTS2,MMP7,MMP27,MMP13,COL8A1,MMP10,PCOLCE2,COL1A2,TNFRSF11B,DCSTAMP,MMP3,MMP14,MMP1,COL12A1,COL10A1,SPOCK3,MFAP5,BGLAP,COL11A1,MMP9,PLAU,COL5A2,MFAP2,COL4A1,LOXL2,COL4A6,SPP1,COL25A1,SERPINB2,P4HA3,MMP12,COL19A1
CL:8753	mostly uncharacterized, incl. Receptor-type tyrosine-protein phosphatases, and peptide hormone processing	26	83	0.69	9.18e-07	CHGA,PCSK1N,CALY,SYT4,CHL1,NOL4,PCSK2,SYP,CLVS2,LHFPL4,CYP2W1,INSM1,OLFM3,ZNF536,SLITRK2,DIRAS2,PLCXD3,JPH4,VSNL1,TMEM151B,CA10,TMEM130,SLITRK3,KLHL35,TMEM179,TMEM59L
CL:7139	G alpha (i) signalling events	36	164	0.54	1.75e-06	CXCL6,SST,SSTR5,CXCR1,CXCL3,CXCL5,GALR1,PNOC,INSL5,CXCL10,CXCL8,CXCL11,P2RY12,CXCR2,PENK,CCR8,NPY2R,PTGDR2,PYY,NPY1R,CNR1,P2RY4,HTR1D,CXCL1,CXCL12,NPY,APLN,OPRM1,CHRM2,CHRM4,ADCY5,CASR,CXCL2,HCAR3,FPR2,FPR1
CL:907	mixed, incl. Activation of Matrix Metalloproteinases, and Dissolution of Fibrin Clot	18	40	0.85	1.99e-06	TIMP1,SERPINE1,IBSP,MMP7,MMP27,MMP13,MMP10,TNFRSF11B,DCSTAMP,MMP3,MMP14,MMP1,SPOCK3,BGLAP,MMP9,PLAU,SPP1,SERPINB2
CL:8754	mostly uncharacterized, incl. Receptor-type tyrosine-protein phosphatases, and peptide hormone processing	24	78	0.69	2.17e-06	CHGA,PCSK1N,CALY,SYT4,CHL1,NOL4,PCSK2,SYP,CLVS2,LHFPL4,INSM1,OLFM3,ZNF536,SLITRK2,DIRAS2,PLCXD3,JPH4,VSNL1,TMEM151B,CA10,TMEM130,SLITRK3,TMEM179,TMEM59L
CL:7134	G alpha (i) signalling events	37	196	0.47	1.27e-05	CXCL6,SST,SSTR5,CXCR1,CXCL3,CXCL5,GALR1,PNOC,INSL5,CXCL10,CXCL8,CXCL11,P2RY12,CXCR2,PENK,CCR8,NPY2R,PTGDR2,PYY,NPY1R,CNR1,P2RY4,HTR1D,CXCL1,CXCL12,NPY,APLN,OPRM1,CHRM2,CHRM4,ADCY5,CASR,CXCL2,HCAR3,FPR2,FPR1,CXCL17
CL:24223	mixed, incl. organic anion transmembrane transporter activity, and Congenital hypothyroidism	29	150	0.48	0.00020	SLCO4A1,TG,ABCG2,SLC17A1,SLCO1B3,SLC7A5,ABCB11,FABP2,SLC13A3,ABCA6,SLC5A11,SLC51A,SLC22A11,SLC6A19,SCN11A,SLC28A2,DUOXA2,SLC51B,ABCA9,SLC6A20,CYP4B1,SLC15A1,SLC17A4,ABCA5,FABP6,TMEM171,NR1H4,DIO2,SLC6A14
CL:8755	mostly uncharacterized, incl. Receptor-type tyrosine-protein phosphatases, and Protein tyrosine phosphatase, catalytic domain	18	63	0.65	0.00022	CALY,CHL1,NOL4,CLVS2,LHFPL4,OLFM3,ZNF536,SLITRK2,DIRAS2,PLCXD3,JPH4,VSNL1,TMEM151B,CA10,TMEM130,SLITRK3,TMEM179,TMEM59L
CL:8440	mixed, incl. Postsynaptic cell membrane, and Chloride channel	29	153	0.48	0.00024	GLRA2,SLC17A7,GRIN2D,GRIA4,GABRG1,GRIA2,GABRB3,SLC17A8,HOMER1,MAPK15,EPB41L3,GAD1,BEST4,GLRA4,GRIK3,SLC18A3,TSPAN7,GABRD,GRIN2A,NRXN1,NLGN1,GSG1L,GABRG2,MPP2,BEST2,SHISA9,GRIN2B,SLC6A6,GRIA3
CL:909	PGBD-like superfamily, and Dissolution of Fibrin Clot	12	26	0.86	0.00024	TIMP1,SERPINE1,MMP7,MMP10,MMP3,MMP14,MMP1,SPOCK3,MMP9,PLAU,SPP1,SERPINB2
CL:7142	adenylate cyclase-inhibiting G protein-coupled receptor signaling pathway, and neuropeptide receptor activity	19	73	0.61	0.00027	SST,SSTR5,GALR1,PNOC,P2RY12,PENK,NPY2R,PTGDR2,PYY,NPY1R,CNR1,P2RY4,HTR1D,NPY,APLN,OPRM1,CHRM2,CHRM4,ADCY5
CL:732	Collagen biosynthesis and modifying enzymes, and Elastic fibre formation	21	88	0.58	0.00027	MYOC,FAP,COL1A1,WISP1,ADAMTS2,COL8A1,PCOLCE2,COL1A2,COL12A1,COL10A1,MFAP5,COL11A1,COL5A2,MFAP2,COL4A1,LOXL2,COL4A6,COL25A1,P4HA3,MMP12,COL19A1
CL:8756	mostly uncharacterized, incl. Copine, and positive regulation of synapse assembly	16	52	0.69	0.00027	CALY,NOL4,CLVS2,LHFPL4,OLFM3,ZNF536,DIRAS2,PLCXD3,JPH4,VSNL1,TMEM151B,CA10,TMEM130,SLITRK3,TMEM179,TMEM59L
CL:24224	organic anion transmembrane transporter activity, and ABC transporter	26	134	0.49	0.00039	SLCO4A1,ABCG2,SLC17A1,SLCO1B3,SLC7A5,ABCB11,FABP2,SLC13A3,ABCA6,SLC5A11,SLC51A,SLC22A11,SLC6A19,SCN11A,SLC28A2,SLC51B,ABCA9,SLC6A20,CYP4B1,SLC15A1,SLC17A4,ABCA5,FABP6,TMEM171,NR1H4,SLC6A14
CL:7364	CXC Chemokine domain, and dendritic cell chemotaxis	11	24	0.86	0.00045	CXCL6,CXCR1,CXCL3,CXCL5,CXCL10,CXCL8,CXCL11,CXCR2,CXCL1,CXCL12,CXCL2
CL:7357	Chemokine receptors bind chemokines	14	44	0.7	0.00064	CXCL6,CXCR1,CXCL3,CXCL5,CXCL10,CXCL8,CXCL11,CXCR2,CCR8,CXCL1,CXCL12,CXCL2,FPR2,FPR1
CL:912	Peptidase M10A, cysteine switch, zinc binding site, and Protease inhibitor I35 (TIMP)	9	15	0.98	0.00064	TIMP1,MMP7,MMP10,MMP3,MMP14,MMP1,SPOCK3,MMP9,SPP1
CL:12167	mixed, incl. Amplification of signal from unattached kinetochores via a MAD2 inhibitory signal, and chromosome condensation	24	123	0.49	0.00069	FAM64A,TROAP,PKMYT1,ANLN,NUF2,CDCA5,MAD2L1,MELK,BIRC5,CKAP2L,SHCBP1,AURKB,SKA3,CENPA,CENPF,KIF14,TTK,CEP55,CENPI,CKS2,ECT2,KIF20A,CDK1,HJURP
CL:7144	adenylate cyclase-inhibiting G protein-coupled receptor signaling pathway, and neuropeptide receptor activity	17	67	0.6	0.00079	SST,SSTR5,GALR1,PNOC,P2RY12,PENK,NPY2R,PYY,NPY1R,CNR1,P2RY4,HTR1D,NPY,APLN,OPRM1,CHRM2,ADCY5
CL:24225	organic anion transmembrane transporter activity, and ABC transporter	24	126	0.48	0.00089	SLCO4A1,ABCG2,SLC17A1,SLCO1B3,SLC7A5,ABCB11,FABP2,SLC13A3,ABCA6,SLC5A11,SLC51A,SLC22A11,SLC6A19,SCN11A,SLC28A2,SLC51B,ABCA9,SLC6A20,SLC15A1,ABCA5,FABP6,TMEM171,NR1H4,SLC6A14
CL:7353	Chemokine receptors bind chemokines, and Formyl peptide receptors bind formyl peptides and many other ligands	15	57	0.62	0.0016	CXCL6,CXCR1,CXCL3,CXCL5,CXCL10,CXCL8,CXCL11,CXCR2,CCR8,CXCL1,CXCL12,CXCL2,HCAR3,FPR2,FPR1
CL:10880	Post-translational modification: synthesis of GPI-anchored proteins	16	66	0.58	0.0018	CEACAM7,CNTN3,THY1,ALPPL2,ALPI,FOLR2,NEGR1,RAET1L,ULBP2,NTNG1,LY6G6D,GP2,MSLN,VNN3,CPM,LYPD8
CL:10883	Post-translational modification: synthesis of GPI-anchored proteins	15	59	0.6	0.0018	CEACAM7,CNTN3,THY1,ALPPL2,ALPI,FOLR2,NEGR1,RAET1L,ULBP2,NTNG1,LY6G6D,MSLN,VNN3,CPM,LYPD8
CL:12170	mixed, incl. Amplification of signal from unattached kinetochores via a MAD2 inhibitory signal, and chromosome condensation	22	116	0.48	0.0018	FAM64A,PKMYT1,ANLN,NUF2,CDCA5,MAD2L1,BIRC5,CKAP2L,SHCBP1,AURKB,SKA3,CENPA,CENPF,KIF14,TTK,CEP55,CENPI,CKS2,ECT2,KIF20A,CDK1,HJURP
CL:7140	mixed, incl. Class C/3 (Metabotropic glutamate/pheromone receptors), and adenylate cyclase-inhibiting G protein-coupled receptor signaling pathway	21	107	0.49	0.0018	SST,SSTR5,GALR1,PNOC,INSL5,P2RY12,PENK,NPY2R,PTGDR2,PYY,NPY1R,CNR1,P2RY4,HTR1D,NPY,APLN,OPRM1,CHRM2,CHRM4,ADCY5,CASR
CL:7359	Chemokine receptors bind chemokines	12	37	0.71	0.0018	CXCL6,CXCR1,CXCL3,CXCL5,CXCL10,CXCL8,CXCL11,CXCR2,CCR8,CXCL1,CXCL12,CXCL2
CL:12173	Amplification of signal from unattached kinetochores via a MAD2 inhibitory signal, and chromosome condensation	21	110	0.48	0.0021	FAM64A,PKMYT1,ANLN,NUF2,CDCA5,MAD2L1,BIRC5,CKAP2L,SHCBP1,AURKB,SKA3,CENPA,CENPF,KIF14,TTK,CENPI,CKS2,ECT2,KIF20A,CDK1,HJURP
CL:7397	CXC chemokine receptor 1/2, and CXC chemokine	6	6	1.2	0.0021	CXCL6,CXCR1,CXCL8,CXCR2,CXCL1,CXCL2
CL:8757	mostly uncharacterized, incl. Copine, and calmodulin-dependent protein kinase activity	13	46	0.65	0.0023	CALY,CLVS2,OLFM3,ZNF536,DIRAS2,PLCXD3,JPH4,VSNL1,TMEM151B,CA10,TMEM130,TMEM179,TMEM59L
CL:10885	Post-translational modification: synthesis of GPI-anchored proteins	14	54	0.61	0.0025	CEACAM7,CNTN3,THY1,ALPPL2,ALPI,FOLR2,NEGR1,RAET1L,ULBP2,LY6G6D,MSLN,VNN3,CPM,LYPD8
CL:7146	adenylate cyclase-inhibiting G protein-coupled receptor signaling pathway, and neuropeptide receptor activity	15	62	0.58	0.0026	SST,SSTR5,GALR1,PNOC,P2RY12,PENK,NPY2R,PYY,NPY1R,CNR1,P2RY4,NPY,OPRM1,CHRM2,ADCY5
CL:24226	mixed, incl. ABC transporter, and sodium-independent organic anion transmembrane transporter activity	16	76	0.52	0.0058	SLCO4A1,ABCG2,SLC17A1,SLCO1B3,ABCB11,SLC13A3,ABCA6,SLC51A,SLC22A11,SLC28A2,SLC51B,ABCA9,ABCA5,FABP6,TMEM171,NR1H4
CL:10878	Post-translational modification: synthesis of GPI-anchored proteins, and Sperm:Oocyte Membrane Binding	17	86	0.49	0.0068	CEACAM7,CNTN3,THY1,ALPPL2,ALPI,FOLR2,NEGR1,RAET1L,ULBP2,NTNG1,LY6G6D,GP2,MSLN,LY6G6E,VNN3,CPM,LYPD8
CL:914	Peptidase M10A, cysteine switch, zinc binding site	5	5	1.2	0.0078	TIMP1,MMP10,MMP3,MMP1,MMP9
CL:9058	Interaction between L1 and Ankyrins, and protein localization to juxtaparanode region of axon	10	33	0.68	0.0090	SCN2B,CNTN2,GLDN,ANK2,SCN3B,PTPRZ1,SCN9A,SCN7A,SPTBN2,CNTN1
CL:735	Collagen biosynthesis and modifying enzymes	13	56	0.56	0.0098	COL1A1,ADAMTS2,COL8A1,COL1A2,COL12A1,COL10A1,COL11A1,COL5A2,COL4A1,COL4A6,COL25A1,P4HA3,COL19A1
CL:12302	mixed, incl. mitotic cytokinesis, and G2/M DNA replication checkpoint	10	35	0.65	0.0128	PKMYT1,ANLN,BIRC5,CKAP2L,SHCBP1,AURKB,CKS2,ECT2,KIF20A,CDK1
CL:4627	mixed, incl. immunoglobulin complex, circulating, and Immunoglobulin V-Type	7	16	0.84	0.0135	AICDA,VPREB3,IGJ,IGLL1,FCRLA,IGLL5,MS4A1
CL:30652	mostly uncharacterized, incl. Butyrophilin (BTN) family interactions, and Kelch motif	9	29	0.69	0.0149	PDZD4,ZMAT4,HMP19,ELF5,ATRNL1,ASTN1,MAMDC2,TMEM253,FCGBP
CL:12300	mixed, incl. chromosome condensation, and mitotic cytokinesis	11	44	0.6	0.0158	FAM64A,PKMYT1,ANLN,BIRC5,CKAP2L,SHCBP1,AURKB,CKS2,ECT2,KIF20A,CDK1
CL:5184	mixed, incl. Homeobox, conserved site, and Maturity onset diabetes of the young	17	95	0.45	0.0158	SIX1,IRX6,NEUROD1,GBX2,WT1,RFX6,EYA2,LMX1A,ELAVL3,FOXD3,PDX1,MSX1,SOX10,MYT1L,SP8,ONECUT2,EVX1
[truncated: 45 more rows]
