# Supplementary material for: Bioinformatics Analysis of RNA-seq Data Reveals Genes Related to Cancer Stem Cells in Colorectal Cancerogenesis
Source: Int J Mol Sci. 2022 Oct 31;23(21):13252. doi: 10.3390/ijms232113252 (PMC9654446; doi:10.3390/ijms232113252)
Supplement: Supplementary file 1 [file ijms-23-13252-s001.zip › ijms-1966512-supplementary-final/ijms-1966512-supplementary/Supplementary file S5.xlsx]

## Sheet: Sheet 1
266675
766
92736
6689
2118
7472
4653
4312
8110
54576
9076
1277
84281
388364
2981
5523
54443
256691
192666
4306
54575
8671
25902
11082
5570
1675
286133
759
5354
7804
9340
7123
9603
5729
80031
23657
80157
28231
3624
80323
56938
51059
5028
111
596
11170
23035
57670
5333
9429
57761
29028
443
347741
2788
1472
55388
6799
9378
343
79819
23250
5593
57556
51330
10351
7102
651
10924
84962
2641
23136
6691
760
55532
222008
1811
4852
994
79075
284723
246213
1894
57460
80131
4314
79861
643236
79799
27299
22802
6332
54972
10630
957
270
4674
1469
285313
346389
7148
51196
100996348
9319
9211
25890
5166
10050
130497
1908
79148
1836
762
5126
123264
9370
144501
6713
137075
125
145270
79801
2263
9499
653567
22974
100048912
8038
25840
990
57464
6445
220441
6422
9912
54860
64388
5366
27284
10446
57863
128239
203859
9928
79785
115908
80726
25975
7004
340419
79154
57214
2949
116966
150000
4593
201140
646627
2980
60495
55273
8140
56159
25788
4605
9314
7076
5697
9099
5067
3977
4969
55165
92949
2191
58494
146556
2651
3651
633
4085
1268
8708
29953
5346
79000
1303
11251
399888
27306
730
1271
387914
5328
2053
9452
5125
248
116173
57126
9156
84803
3381
2675
220042
253012
572558
6387
85477
23382
10891
2277
1237
11075
9569
7098
8840
222643
57016
150468
5983
6855
2838
8839
133121
3248
2906
57167
114786
10349
120406
84706
9723
23495
1001
144455
147381
54855
983
145741
948
660
6469
401022
646892
81792
2899
11148
54857
29128
254439
221476
257019
1164
8519
338645
6568
176
6335
154
283316
147093
140803
7068
1149
4888
90226
27132
221416
6263
6581
84417
154661
477
23594
57030
221150
10529
5145
1301
2491
1272
55355
3512
57758
90381
4033
139411
6712
1101
11065
9413
8929
22871
9837
4499
6662
653808
81624
124222
4973
2273
10849
28965
3589
6659
9073
11240
253559
64922
83540
126
63951
8406
197257
1805
3730
10112
28513
1030
1310
163175
92312
10590
6258
26577
23213
10875
84733
9518
114822
7732
1368
9509
10990
4359
134285
9201
54498
1594
81551
29119
287
102724153
8862
389658
284403
6319
9762
4188
114815
4147
7038
5212
6750
5152
646962
654346
11126
653
93035
4225
6282
100188953
4916
4316
643382
84141
4058
10350
64506
63928
3778
577
22822
1113
50859
340024
137970
80168
8736
5630
2169
103689845
11155
10024
54716
51301
5021
60482
7516
22989
55083
6947
340533
4063
5831
92659
6549
6533
1103
57595
22986
253152
78986
50507
541471
83959
1058
6586
29923
3899
80178
57709
255426
9145
1087
152404
10391
29968
2921
10317
140730
4319
255738
93273
79762
23359
51471
2681
1116
144406
51316
6338
100507308
7166
608
56265
23671
9745
9456
152206
9088
4118
63876
460
153
113130
590
11156
140578
79908
3294
58157
146909
140801
5348
201501
117
441151
80310
56977
23601
6476
5745
387849
57733
27115
137872
130399
114905
1470
159296
2523
4355
845
9068
54997
59353
79608
54827
1215
29114
202559
1907
6615
23109
389376
1288
22865
9480
6241
5138
284948
91851
100652730
54769
340706
27022
4494
60681
11174
54831
339479
4747
83888
5105
400258
64711
4857
3284
2920
10537
3820
114041
3859
389336
284194
4237
6781
10669
23284
2903
6286
2892
9717
56899
10894
1261
388335
80816
101927884
5455
340273
2893
2823
89958
6820
79007
84239
101927324
10170
152831
4081
1846
5375
223117
4487
8614
3738
51617
7058
375323
55859
3576
9542
1852
140597
4496
2676
114780
1404
140738
340784
23544
4320
1437
283212
10004
57282
51046
56479
80274
256158
482
57453
51676
3805
54511
54798
124872
644139
100128006
1440
146395
1412
120400
220382
3360
6398
7045
8739
100506495
10863
84649
286753
1756
283208
6373
84830
8999
4317
9635
1580
6456
80328
100506289
5764
401024
374
375567
3218
2587
138065
238
4684
285016
1804
64063
162514
441282
2168
2350
7857
4887
6327
9423
79935
2878
1295
152756
56169
340543
1995
23040
284217
10382
345643
10218
147372
6547
84069
4760
430
3662
282996
285242
5239
1132
10699
642475
164832
154860
6368
25928
80332
64220
1179
4493
5008
1152
389023
90187
257240
6374
2069
5801
79656
100127888
4129
414332
5013
56934
54474
100170841
654790
1734
6900
3772
563
1833
284076
57116
93986
1830
353324
29841
202374
4886
147409
6493
3745
1610
2162
30815
5596
401
9507
4915
29106
147111
3777
257194
343171
57628
2571
138046
51085
50632
645784
84059
7850
7490
1996
341116
9758
9671
375704
1776
1381
1800
345557
2919
9075
57452
4495
5803
5521
1258
11280
341676
2694
102723766
7477
4336
389206
134829
3557
3167
5837
2904
2045
290
10752
388595
221662
23584
7275
100287482
6101
54210
440712
56896
6556
9834
92291
4246
8436
84983
100506013
5068
7111
6004
57484
80320
5653
25984
22915
375057
3158
56164
85300
5054
131578
1909
6003
645323
200150
3627
2596
337959
94234
55800
6096
6345
4629
171024
8328
22953
10462
26960
5178
6696
1311
63924
2563
3857
199675
8647
79981
10178
2690
79804
51308
5268
101929705
401585
25789
8061
140458
7140
654463
5450
10202
654
84502
100129654
79368
101927125
29951
5241
956
54738
64699
253982
92737
6495
6860
2167
374877
2134
3605
729359
10777
3952
5030
9971
4741
1991
27286
728606
2566
54979
3798
100996301
3195
144571
3552
81501
170425
57057
140767
973
6424
55885
25802
64180
8710
81607
1501
101929733
2208
8483
8991
353189
26228
4137
3040
64168
155
79628
29113
9118
23491
101927843
387700
26033
84189
3814
285175
1300
29802
53345
389549
10309
245972
103695435
151176
10917
89886
11202
7291
101927746
1511
200931
192134
7704
2875
54346
55117
6273
2674
23563
3131
9358
183
9892
4321
640
84824
114131
22895
284186
8549
23650
677839
644844
4148
6572
5968
5368
23336
120071
727677
206338
286467
503639
100271702
441509
1496
388021
4224
6414
100505994
79949
11254
8817
6833
5101
3043
57526
127534
6425
731220
101928766
7447
84631
9119
341359
1944
64805
84570
150538
23460
1114
1825
118427
53904
547
3543
389643
27121
148823
57575
3800
127254
101927318
101929423
54055
23732
3359
148
366
4842
10022
125113
84951
222553
846
1129
4151
5549
5967
10265
222546
2172
163223
57822
284749
115584
339751
3642
221833
90853
64344
342977
2827
4884
115019
4322
54658
55554
196051
55530
127294
2775
8744
283487
9271
347730
285423
64106
26777
2139
2637
100506243
2922
3872
4488
642477
85409
136306
100422943
5350
11247
80164
83539
6913
91608
100423062
57379
6530
1672
7432
6865
1360
6442
170572
1607
401491
53820
222865
8715
9227
339778
4586
55600
28234
5317
10874
9464
285220
56776
652995
115350
255275
3855
225689
93010
9027
5649
5662
8941
101927412
57188
5284
146713
100506465
26050
728464
7137
22854
220082
4070
3853
9153
25834
5179
57565
124
3002
342035
126393
3990
2562
5650
7020
389058
3854
92293
29986
6372
1674
387695
4009
8857
3352
9965
9058
43849
3934
8843
1056
5055
185
2128
154064
6340
794
169693
3897
55867
340146
284340
2813
2001
5267
27344
1356
6703
6564
8076
5645
6755
8988
7036
26353
54959
64849
54988
80339
26579
1380
339390
10643
25758
26154
768
83417
8115
5655
5502
387129
199786
931
63950
25830
260429
1264
2742
404744
55655
729993
85407
3227
9421
251
10232
3026
84740
139728
54905
6289
1576
58530

## Sheet: go
Category	Term	Count	%	PValue	Genes	List Total	Pop Hits	Pop Total	Fold Enrichment	Bonferroni	Benjamini	FDR
GOTERM_BP_DIRECT	GO:0007155~cell adhesion	69	5927835051546390	1.10768e+06	2191, 7045, 5067, 22915, 5101, 81607, 22871, 2350, 284217, 1496, 8406, 6900, 137075, 253559, 10894, 4063, 7058, 9635, 9358, 29119, 9073, 1272, 9076, 23657, 9075, 1303, 563, 1501, 10669, 51330, 256158, 10024, 1825, 6696, 8038, 7148, 3381, 176, 1237, 57526, 1311, 1310, 1277, 57126, 3730, 3897, 5239, 10232, 10752, 5317, 9499, 6387, 8840, 4684, 1295, 25975, 660, 1404, 57453, 57575, 1288, 3026, 1001, …	1022	557	19256	2334044205222970	4.54481e+09	3.01812e+09	2.96736e+09
GOTERM_BP_DIRECT	GO:0030198~extracellular matrix organization	33	2.83505e+16	1.47118e+06	7045, 5268, 7148, 57188, 3381, 1310, 1277, 4147, 60495, 4148, 81792, 6662, 4320, 5212, 4321, 4322, 11174, 1295, 25975, 79148, 1301, 1300, 25890, 1288, 29113, 4312, 9507, 4314, 4316, 4317, 92949, 4319, 9509	1022	165	19256	3.7683e+16	6.03624e+08	3.01812e+09	2.96736e+09
GOTERM_BP_DIRECT	GO:0007411~axon guidance	33	2.83505e+16	2.25755e+07	9723, 56896, 284217, 6469, 3730, 6900, 3798, 137970, 3897, 10752, 4009, 9499, 285220, 9378, 9211, 8941, 6586, 6387, 1908, 2045, 1272, 223117, 23657, 57556, 389549, 57453, 2676, 3800, 80031, 5649, 2637, 92949, 1944	1022	183	19256	3397645247184880	9.26269e+09	3.08758e+10	3.03565e+10
GOTERM_BP_DIRECT	GO:0035725~sodium ion transmembrane transport	23	1.97595e+16	3.60105e+07	6340, 8671, 11280, 6530, 10050, 6332, 130497, 6533, 6335, 246213, 57282, 57030, 83959, 55117, 477, 6568, 11254, 340024, 6338, 6547, 6327, 55800, 54716	1022	107	19256	4050039321835500	1.4774e+12	3.69378e+10	3.63166e+10
GOTERM_BP_DIRECT	GO:0006508~proteolysis	50	429553264604811	8.2936e+07	2191, 10537, 1179, 5655, 57628, 22802, 9635, 43849, 29953, 92291, 206338, 27299, 9507, 4973, 7804, 10863, 8038, 290, 64699, 1360, 176, 1511, 1675, 1991, 4225, 11202, 5650, 4320, 4321, 11174, 4322, 260429, 1800, 80332, 79148, 3026, 55554, 5126, 4312, 5645, 64180, 4314, 1804, 10004, 5328, 4316, 4317, 5649, 64063, 4319	1022	409	19256	2.30336e+16	3.40229e+12	6.80573e+10	6.69128e+10
GOTERM_BP_DIRECT	GO:0008284~positive regulation of cell proliferation	60	5154639175257730	1.96154e+08	5068, 9423, 3167, 225689, 2350, 9340, 51085, 596, 994, 2069, 6469, 3952, 3651, 1908, 8061, 1271, 80310, 2277, 1907, 4852, 846, 5745, 8817, 11082, 6374, 9965, 8115, 1440, 29923, 1437, 1756, 374, 653, 89958, 654, 152831, 60495, 3853, 3977, 7076, 7472, 6662, 7432, 6422, 5455, 2263, 4081, 4915, 4916, 63928, 3589, 2651, 5764, 5008, 9928, 6659, 5967, 51316, 5968, 3627	1022	549	19256	2059178937687800	8.04496e+11	1.34137e+11	1.31881e+12
GOTERM_BP_DIRECT	GO:0022617~extracellular matrix disassembly	14	1202749140893470	4.80954e+08	5650, 4320, 4321, 4322, 1215, 1511, 1991, 4312, 9507, 5645, 4314, 4316, 4317, 4319	1022	46	19256	5734365693865390	0.001971408821562659	2.49234e+11	2.45042e+12
GOTERM_BP_DIRECT	GO:0008285~negative regulation of cell proliferation	52	4.46735e+16	4.85954e+08	50507, 6750, 590, 990, 8929, 2069, 4488, 6425, 6424, 6820, 53820, 10178, 54997, 6368, 3651, 9314, 1594, 8061, 1030, 7490, 6282, 389549, 563, 10669, 6755, 2919, 3642, 5745, 2172, 7020, 3814, 144455, 653, 3576, 85477, 10630, 6586, 4487, 6422, 3552, 201501, 3624, 84417, 148, 25890, 1805, 5008, 10202, 6659, 7704, 5967, 8519	1022	459	19256	2134547578544350	0.001991882553678659	2.49234e+11	2.45042e+12
GOTERM_BP_DIRECT	GO:0007268~chemical synaptic transmission	35	3006872852233670	5.84559e+08	6572, 6530, 6750, 2571, 22871, 3360, 3359, 2566, 2742, 2563, 1056, 4884, 139411, 3798, 6327, 3777, 2904, 2903, 341359, 26050, 9378, 285242, 5354, 9456, 5179, 2562, 1132, 3352, 27115, 1129, 5368, 4852, 4359, 7804, 170572	1022	253	19256	2606529860847900	0.002395571284074527	2.66494e+11	2.62012e+11
GOTERM_BP_DIRECT	GO:0007218~neuropeptide signaling pathway	21	1804123711340200	1.3821e+10	114815, 5179, 5697, 11251, 64106, 22986, 2922, 387129, 84417, 27344, 2742, 2587, 6755, 5368, 4852, 10178, 4886, 4887, 11247, 4888, 10874	1022	111	19256	3564605701592000	0.005654717646922824	5.67076e+11	5.5754e+11
GOTERM_BP_DIRECT	GO:0010628~positive regulation of gene expression	54	4639175257731950	2.70044e+10	9464, 9027, 57822, 1258, 10891, 6469, 5138, 6424, 54997, 54959, 7098, 5354, 9314, 654346, 7291, 1272, 222008, 7490, 287, 84830, 8736, 6556, 846, 8817, 5241, 4593, 9965, 130497, 2053, 115019, 100048912, 7020, 1437, 654, 3576, 5317, 54738, 3934, 9378, 284194, 6662, 5455, 3552, 26228, 4915, 3624, 4916, 51471, 983, 1001, 128239, 948, 5967, 4317	1022	513	19256	1.98331e+16	0.01101876623993614	0.0010072643221431085	9.90325e+11
GOTERM_BP_DIRECT	GO:0030574~collagen catabolic process	12	1.03093e+16	6.41524e+10	79148, 4320, 4321, 4322, 5653, 4312, 4314, 5645, 4316, 4317, 9509, 4319	1022	41	19256	5514581642881000	0.0259784023112416	0.0021934764114028183	0.002156588799317321
GOTERM_BP_DIRECT	GO:0045109~intermediate filament organization	15	1.28866e+16	7.40581e+09	9118, 5630, 25984, 54474, 1674, 144501, 3872, 6469, 4741, 9119, 3853, 3854, 3855, 4747, 3857	1022	66	19256	4282156199964410	0.029929141279799842	0.002337388262192535	0.0022980804898086005
GOTERM_BP_DIRECT	GO:0007267~cell-cell signaling	30	2.57732e+16	1.35779e+11	6373, 6372, 5241, 6374, 6750, 5125, 374, 651, 2069, 127534, 6469, 9518, 7472, 8744, 8840, 6368, 1908, 2263, 29953, 183, 83888, 79368, 3624, 148, 4137, 8839, 8817, 3605, 1944, 3627	1022	230	19256	2457585297370880	0.054186935873366426	0.0038621623186826143	0.003797212477105938
GOTERM_BP_DIRECT	GO:0007165~signal transduction	103	8848797250859100	1.41195e+11	5145, 5662, 4058, 118427, 23601, 56896, 4969, 3359, 238, 5138, 5152, 1909, 6368, 1908, 2562, 29953, 206338, 1501, 3805, 2676, 10022, 54769, 8817, 57758, 55859, 6373, 6372, 6374, 389658, 2566, 1114, 2563, 9518, 9912, 10752, 5317, 9378, 7076, 6781, 6662, 6387, 5179, 8840, 1132, 2980, 9370, 23035, 27115, 660, 79785, 148, 51676, 8839, 5328, 170572, 5967, 9542, 6398, 1261, 1381, 114822, 3557, 2742, 64…	1022	1267	19256	1531707332141960	0.05628667846573776	0.0038621623186826143	0.003797212477105938
GOTERM_BP_DIRECT	GO:0006814~sodium ion transport	17	1.46048e+16	1.83613e+11	9058, 6340, 8671, 11280, 10050, 6332, 6335, 246213, 482, 64849, 83959, 115584, 477, 5348, 6338, 60482, 55800	1022	90	19256	3.55895e+16	0.07256925820639448	0.004708529222650951	0.004629346059998522
GOTERM_BP_DIRECT	GO:0007399~nervous system development	44	3.78007e+16	2.0476e+11	9542, 9201, 6493, 8110, 5067, 9965, 91851, 130399, 22871, 56896, 23040, 1995, 146713, 1894, 140578, 10178, 6327, 55800, 3897, 9211, 6586, 1271, 339479, 57556, 1129, 4915, 3624, 4916, 2676, 84059, 57575, 2675, 2674, 5764, 5126, 2919, 4336, 140767, 340533, 80031, 4857, 2637, 10643, 55859	1022	414	19256	2.00248e+16	0.08058140328655061	0.004941935804080045	0.0048588274515376315
GOTERM_BP_DIRECT	GO:0071300~cellular response to retinoic acid	15	1.28866e+16	2.93724e+10	7472, 9464, 7477, 6662, 130497, 9314, 4058, 2263, 339479, 6096, 4916, 1277, 5105, 3952, 54997	1022	74	19256	381922039456286	0.11353764845612713	0.006695269615489725	0.006582675512767621
GOTERM_BP_DIRECT	GO:0071560~cellular response to transforming growth factor beta stimulus	14	1202749140893470	3.60421e+10	50507, 7472, 7123, 6662, 5179, 6422, 2263, 1030, 9076, 8483, 80310, 1277, 10891, 5138	1022	66	19256	3996679119966790	0.1374682328452429	0.007783191276029148	0.007652301634779817
GOTERM_BP_DIRECT	GO:0031175~neuron projection development	20	1718213058419240	4.96974e+10	9378, 9211, 5354, 5662, 6456, 11075, 22871, 1272, 257194, 2823, 374, 640, 81551, 2775, 2674, 4653, 85300, 4137, 4852, 3897	1022	129	19256	2921160818580370	0.18446718589361644	0.010195427633800406	0.010023971502498376
GOTERM_BP_DIRECT	GO:0006936~muscle contraction	16	1.37457e+16	5.53751e+10	127294, 9499, 5021, 7111, 6442, 6332, 7137, 25802, 7140, 57057, 2775, 1674, 8736, 6865, 5348, 4842	1022	88	19256	3425724959971530	0.2032468291709404	0.010819240715829528	0.010637293942884795
GOTERM_BP_DIRECT	GO:0006874~cellular calcium ion homeostasis	18	1.54639e+16	6.59907e+09	6263, 5350, 6781, 6387, 6368, 1909, 7137, 1908, 84239, 287, 1991, 201140, 1907, 845, 846, 8614, 5745, 6547	1022	110	19256	3.08315e+16	0.23720715690073146	0.012307266068100637	0.012100295227569577
GOTERM_BP_DIRECT	GO:1902476~chloride transmembrane transport	17	1.46048e+16	7.00316e+10	22802, 9635, 266675, 2562, 246213, 203859, 115019, 57030, 1811, 2566, 54831, 2742, 1179, 2563, 5348, 846, 1836	1022	100	19256	3.20305e+16	0.2497505465025801	0.012493020052395078	0.012282925393946318
GOTERM_BP_DIRECT	GO:0051965~positive regulation of synapse assembly	13	1.11684e+16	8.54831e+08	9378, 5021, 347730, 7058, 22871, 147381, 22865, 4915, 27286, 577, 84631, 84189, 26050	1022	62	19256	3.95063e+16	0.29584169663180027	0.014614045561019513	0.014368281694650918
GOTERM_BP_DIRECT	GO:0006821~chloride transport	14	1202749140893470	9.30793e+10	22802, 9635, 266675, 2562, 203859, 115019, 57282, 1811, 2566, 54831, 2742, 1179, 2563, 5348	1022	72	19256	3663622526636220	0.3174518191283453	0.015276175397237489	0.015019276517781142
GOTERM_BP_DIRECT	GO:0001503~ossification	15	1.28866e+16	1.42284e+12	7123, 6781, 6696, 6662, 285313, 91851, 7291, 3381, 596, 653, 1301, 1277, 846, 1836, 8519	1022	85	19256	3324968343501780	0.4422442003290967	0.02245355812280113	0.022075957462193457
GOTERM_BP_DIRECT	GO:0050808~synapse organization	12	1.03093e+16	1.72066e+12	9499, 1501, 347730, 7477, 9723, 4137, 22871, 6547, 3897, 147381, 11202, 4009	1022	57	19256	3.96663e+16	0.506408764927597	0.026147659946711827	0.025707935711683044
GOTERM_BP_DIRECT	GO:0042493~response to drug	32	2.74914e+16	2.04917e+11	5021, 11280, 6530, 6750, 9027, 2571, 590, 25788, 596, 1277, 117, 10891, 54658, 3777, 4129, 2903, 3934, 4760, 3651, 6422, 8061, 3624, 10309, 2775, 983, 148, 1001, 5764, 768, 6338, 6833, 7804	1022	293	19256	2.05777e+16	0.5686609854882996	0.030027670183947815	0.02952269595955289
GOTERM_BP_DIRECT	GO:0006940~regulation of smooth muscle contraction	7	0.6013745704467355	2.34245e+12	1129, 154, 51196, 477, 7137, 1264, 10874	1022	18	19256	732724505327245	0.6175738570323954	0.03199428938216599	0.03145624259509081
GOTERM_BP_DIRECT	GO:0006883~cellular sodium ion homeostasis	8	0.6872852233676976	2.38863e+11	6340, 730, 477, 3552, 64699, 6338, 183, 482	1022	25	19256	6029275929549900	0.624754106536644	0.03199428938216599	0.03145624259509081
GOTERM_BP_DIRECT	GO:0003357~noradrenergic neuron differentiation	5	0.429553264604811	2.41731e+12	8929, 9464, 401, 1909, 6659	1022	7	19256	1.34582e+16	0.6291445323812408	0.03199428938216599	0.03145624259509081
GOTERM_BP_DIRECT	GO:0008217~regulation of blood pressure	14	1202749140893470	2.79534e+11	6340, 1909, 290, 29953, 3043, 183, 206338, 477, 1113, 4852, 4886, 6338, 3952, 10699	1022	80	19256	3297260273972600	0.6824395383452684	0.03584145988012589	0.03523871536837139
GOTERM_BP_DIRECT	GO:0006836~neurotransmitter transport	10	0.859106529209622	2.92217e+11	6581, 6572, 55117, 1103, 6530, 6533, 140730, 60482, 9153, 57030	1022	42	19256	4486068399962720	0.6985474807685672	0.03633234979932867	0.03572135000986885
GOTERM_BP_DIRECT	GO:0071542~dopaminergic neuron differentiation	8	0.6872852233676976	3.12011e+12	8929, 401, 63950, 2277, 6422, 340419, 6469, 4009	1022	26	19256	579738070149029	0.7220682062103427	0.03763988903597878	0.037006900407296706
GOTERM_BP_DIRECT	GO:0050873~brown fat cell differentiation	9	0.7731958762886598	3.21081e+12	1734, 154, 4151, 155, 2167, 10891, 9370, 51316, 153	1022	34	19256	4987452515252670	0.7322248537320859	0.03763988903597878	0.037006900407296706
GOTERM_BP_DIRECT	GO:0040015~negative regulation of multicellular organism growth	6	0.5154639175257731	3.73509e+11	154, 155, 9518, 8614, 51316, 153	1022	13	19256	8696071052235430	0.7840685597101538	0.04256966815468796	0.04185377561199396
GOTERM_BP_DIRECT	GO:0055085~transmembrane transport	27	2.31959e+16	3.90975e+11	8671, 6572, 340273, 10350, 353189, 203859, 123264, 222553, 57282, 28231, 23460, 26154, 28234, 127534, 10351, 55867, 8647, 136306, 200931, 83959, 10349, 84239, 55530, 343, 9429, 60482, 6833	1022	238	19256	2137479649394000	0.7990069690275019	0.04335598286233117	0.042626866894136965
GOTERM_BP_DIRECT	GO:0007166~cell surface receptor signaling pathway	32	2.74914e+16	4.13631e+11	5021, 6750, 9340, 154, 83417, 84824, 577, 23284, 284217, 931, 117, 10990, 341116, 3977, 1908, 1132, 183, 54860, 57556, 115350, 79368, 3624, 84059, 2674, 23495, 1907, 5028, 3820, 5745, 948, 8519, 3627	1022	305	19256	1.97681e+16	0.8168557005510813	0.04466131119293401	0.04391024356624319
GOTERM_BP_DIRECT	GO:0009410~response to xenobiotic stimulus	27	2.31959e+16	4.74074e+12	5021, 11280, 6530, 6750, 9027, 25788, 596, 3158, 1277, 117, 3777, 4129, 2903, 26050, 4760, 3651, 6422, 8061, 3624, 10309, 983, 148, 1001, 768, 6338, 6833, 7804	1022	241	19256	2.11087e+16	0.8570965934055735	0.049592105011567564	0.04875811640669353
GOTERM_BP_DIRECT	GO:0098609~cell-cell adhesion	23	1.97595e+16	4.83472e+12	6662, 9423, 7148, 23650, 58494, 29119, 28513, 1272, 257194, 6282, 9075, 27286, 596, 1501, 1830, 84059, 1310, 1001, 1496, 5317, 1825, 10630, 147409	1022	190	19256	2.28081e+16	0.8625044715295144	0.049592105011567564	0.04875811640669353
GOTERM_BP_DIRECT	GO:0035116~embryonic hindlimb morphogenesis	8	0.6872852233676976	5.11794e+11	130497, 340419, 4487, 6469, 4488, 7291, 7704, 3899	1022	28	19256	538328207995527	0.8775961567750302	0.051216877334781814	0.05035556499354371
GOTERM_BP_DIRECT	GO:0001764~neuron migration	17	1.46048e+16	6.00105e+11	9201, 8941, 6387, 9423, 7291, 460, 2823, 389549, 4915, 8929, 4916, 57057, 2676, 23284, 92737, 10752, 5649	1022	120	19256	2669210697977820	0.9148182872416278	0.05862450985230694	0.05763862362763983
GOTERM_BP_DIRECT	GO:0061844~antimicrobial humoral immune response mediated by antimicrobial peptide	16	1.37457e+16	6.2853e+11	6373, 6372, 6374, 7432, 5068, 6387, 2921, 2920, 3576, 1672, 2919, 4852, 3853, 5967, 5968, 3627	1022	109	19256	2.76572e+16	0.9242009648556656	0.059973463498127884	0.05896489196964364
GOTERM_BP_DIRECT	GO:0043434~response to peptide hormone	11	0.9450171821305842	6.45392e+11	374, 7076, 5021, 6387, 5068, 2069, 1277, 8614, 5967, 5968, 4747	1022	56	19256	3.70101e+16	0.9292709796467692	0.06018282811387706	0.059170735708354884
GOTERM_BP_DIRECT	GO:0045471~response to ethanol	18	1.54639e+16	6.7247e+11	9965, 5179, 1440, 9370, 2263, 9076, 4916, 3359, 3248, 1268, 983, 3158, 117, 8647, 3952, 4129, 2904, 2903	1022	133	19256	2549975722084070	0.9367127880522538	0.061314307922580025	0.06028318746275599
GOTERM_BP_DIRECT	GO:0006629~lipid metabolic process	24	2.06186e+16	7.45967e+10	3990, 23584, 2172, 1800, 80168, 27132, 84649, 1149, 3557, 10317, 2523, 53345, 1576, 54511, 1056, 54575, 5346, 54857, 133121, 3952, 137872, 7804, 948, 345557	1022	209	19256	2.16362e+16	0.9531987823771253	0.06653704126593693	0.06541809029168646
GOTERM_BP_DIRECT	GO:0006935~chemotaxis	17	1.46048e+16	7.89035e+11	6373, 6372, 6374, 6387, 6368, 11251, 8061, 2920, 1237, 3576, 1672, 2919, 3730, 3897, 5328, 116173, 3627	1022	123	19256	2.60411e+16	0.9607846433309275	0.06827065420258546	0.0671225491233804
GOTERM_BP_DIRECT	GO:0035860~glial cell-derived neurotrophic factor receptor signaling pathway	5	0.429553264604811	7.98682e+10	2676, 2675, 2674, 9518, 23213	1022	9	19256	1.04675e+16	0.9623077484796828	0.06827065420258546	0.0671225491233804
GOTERM_BP_DIRECT	GO:0001525~angiogenesis	27	2.31959e+16	9.27891e+10	9421, 2191, 7045, 11082, 100506013, 9068, 9464, 290, 27286, 10218, 2069, 3576, 7857, 3952, 11126, 9378, 5054, 64344, 8862, 1295, 2263, 55273, 51330, 1907, 2838, 8817, 284340	1022	252	19256	2018730779983220	0.9778275667318597	0.07769669607727542	0.07639007359876407
GOTERM_BP_DIRECT	GO:0015908~fatty acid transport	8	0.6872852233676976	9.89079e+08	5375, 2169, 2168, 2167, 28965, 1381, 151176, 2172	1022	31	19256	4862319298024110	0.9827543941879896	0.0809187847005496	0.07955797647624106
GOTERM_BP_DIRECT	GO:0007417~central nervous system development	19	1632302405498280	0.0010058147744889177	9201, 6456, 3651, 5455, 5653, 176, 1404, 57822, 84417, 57453, 29114, 92737, 6469, 4884, 85477, 4118, 7704, 5803, 5649	1022	150	19256	2.38659e+16	0.9838999812086303	0.0809187847005496	0.07955797647624106
GOTERM_BP_DIRECT	GO:0048485~sympathetic nervous system development	6	0.5154639175257731	0.0011094759809257156	8929, 9464, 2676, 401, 1909, 6659	1022	16	19256	7.06556e+16	0.9894824194752633	0.08574090696008348	0.08429900528320175
GOTERM_BP_DIRECT	GO:0071320~cellular response to cAMP	11	0.9450171821305842	0.0011284447906030972	1811, 50507, 343, 6781, 366, 5179, 5105, 5138, 9370, 6547, 7490	1022	60	19256	3454272667971290	0.9902707969978282	0.08574090696008348	0.08429900528320175
GOTERM_BP_DIRECT	GO:0030199~collagen fibril organization	11	0.9450171821305842	0.0011284447906030972	176, 1303, 1301, 4320, 1311, 1277, 7148, 60681, 81792, 1805, 9509	1022	60	19256	3454272667971290	0.9902707969978282	0.08574090696008348	0.08429900528320175
GOTERM_BP_DIRECT	GO:0071456~cellular response to hypoxia	18	1.54639e+16	0.0012027891518502608	6781, 5366, 6422, 29923, 7291, 64506, 56776, 596, 114131, 1179, 2168, 5764, 10891, 5105, 846, 8614, 6547, 3777	1022	140	19256	2422476935979870	0.9928311797715471	0.0881257837507432	0.08664377568864201
GOTERM_BP_DIRECT	GO:0006811~ion transport	18	1.54639e+16	0.0012027891518502608	6581, 347741, 6564, 246213, 115019, 64805, 57030, 28231, 1811, 1356, 28234, 6568, 5028, 5348, 92736, 6547, 1836, 6549	1022	140	19256	2422476935979870	0.9928311797715471	0.0881257837507432	0.08664377568864201
GOTERM_BP_DIRECT	GO:0030593~neutrophil chemotaxis	13	1.11684e+16	0.0012395105933525235	6373, 6372, 6374, 6368, 1908, 1800, 54210, 2921, 2920, 3576, 2919, 1907, 3627	1022	82	19256	2987065056560540	0.993834995845098	0.08922301692149831	0.08772255672954525
GOTERM_BP_DIRECT	GO:0097152~mesenchymal cell apoptotic process	5	0.429553264604811	0.0012753967704578321	6662, 1909, 4487, 6469, 4488	1022	10	19256	9420743639921720	0.9946800577711303	0.0902233267101463	0.08870604434529128
GOTERM_BP_DIRECT	GO:0030178~negative regulation of Wnt signaling pathway	10	0.859106529209622	0.001300195804124796	85407, 27121, 25928, 4188, 6422, 6425, 6424, 387914, 85409, 147111	1022	51	19256	3.69441e+16	0.9951953663014508	0.09041870142922097	0.08889813345490555
GOTERM_BP_DIRECT	GO:0007507~heart development	24	2.06186e+16	0.001322745342989153	9421, 4151, 5021, 100506013, 9464, 64220, 6662, 9965, 130497, 6258, 1909, 7137, 5125, 3552, 7490, 176, 4916, 51196, 282996, 5764, 6469, 11155, 53820, 6659	1022	218	19256	2074292177597440	0.9956204825347541	0.09045373570474159	0.08893257856030407
GOTERM_BP_DIRECT	GO:0060536~cartilage morphogenesis	4	0.3436426116838488	0.0013711080305190135	9421, 9464, 4487, 6615	1022	5	19256	1.50732e+16	0.9964096890670118	0.0922238729380248	0.09067294746088034
GOTERM_BP_DIRECT	GO:0071222~cellular response to lipopolysaccharide	22	1.89003e+16	0.0014315159189569866	6373, 9971, 6372, 5054, 6374, 1440, 3552, 26228, 8140, 1437, 2921, 2920, 1511, 389643, 3158, 3576, 57379, 2919, 10891, 948, 3627, 3934	1022	193	19256	2.14773e+16	0.9971988293034332	0.09335109377928241	0.0917812118707349
GOTERM_BP_DIRECT	GO:0009409~response to cold	9	0.7731958762886598	0.0014333704382390427	1734, 154, 155, 27344, 6335, 10891, 51316, 153, 3627	1022	42	19256	4037461559966450	0.9972200931279648	0.09335109377928241	0.0917812118707349
GOTERM_BP_DIRECT	GO:0007215~glutamate receptor signaling pathway	6	0.5154639175257731	0.0015036446274173968	2899, 2893, 2892, 2904, 3745, 2903	1022	17	19256	6649936687003560	0.9979173140459673	0.09639771728583718	0.09477660042190279
GOTERM_BP_DIRECT	GO:0071294~cellular response to zinc ion	7	0.6013745704467355	0.0016247693086507496	4493, 4494, 2742, 4495, 4496, 4499, 3777	1022	25	19256	5275616438356160	0.9987339456819434	0.10256043805221578	0.10083568293995575
GOTERM_BP_DIRECT	GO:1905606~regulation of presynapse assembly	8	0.6872852233676976	0.0017614883816796827	9378, 4916, 347730, 84631, 84189, 147381, 26050, 22865	1022	34	19256	4433291124669040	0.9992781980715469	0.10950586106108694	0.10766430502569456
GOTERM_BP_DIRECT	GO:0098976~excitatory chemical synaptic transmission	5	0.429553264604811	0.0019204315309412814	91851, 2906, 139411, 2904, 2903	1022	11	19256	8564312399928830	0.9996244452612022	0.11096278703076849	0.10909672992496226
GOTERM_BP_DIRECT	GO:0007204~positive regulation of cytosolic calcium ion concentration	19	1632302405498280	0.0019571493331004735	5030, 5021, 1909, 183, 185, 3814, 5729, 111, 1237, 51196, 148, 2587, 1907, 5028, 5745, 4887, 948, 79608, 10874	1022	159	19256	2251498479981290	0.9996770626176287	0.11096278703076849	0.10909672992496226
GOTERM_BP_DIRECT	GO:0061098~positive regulation of protein tyrosine kinase activity	9	0.7731958762886598	0.0019600204447692976	50507, 389658, 285016, 4058, 238, 183, 7804, 26228, 5649	1022	44	19256	3.85394e+16	0.999680851933667	0.11096278703076849	0.10909672992496226
GOTERM_BP_DIRECT	GO:0030282~bone mineralization	10	0.859106529209622	0.001971976719239053	7123, 6662, 1311, 4322, 340419, 5764, 1594, 2263, 5745, 3381	1022	54	19256	3.48916e+16	0.999696159794456	0.11096278703076849	0.10909672992496226
GOTERM_BP_DIRECT	GO:0006820~anion transport	6	0.5154639175257731	0.001991875261360839	1811, 10050, 246213, 6568, 115019, 57030	1022	18	19256	6280495759947810	0.9997200261874802	0.11096278703076849	0.10909672992496226
GOTERM_BP_DIRECT	GO:0050678~regulation of epithelial cell proliferation	6	0.5154639175257731	0.001991875261360839	5241, 6495, 5268, 159296, 29128, 4070	1022	18	19256	6280495759947810	0.9997200261874802	0.11096278703076849	0.10909672992496226
GOTERM_BP_DIRECT	GO:0002063~chondrocyte development	6	0.5154639175257731	0.001991875261360839	176, 1301, 1311, 4488, 23213, 8817	1022	18	19256	6280495759947810	0.9997200261874802	0.11096278703076849	0.10909672992496226
GOTERM_BP_DIRECT	GO:0030154~cell differentiation	55	4725085910652920	0.0020012786352124954	285313, 91851, 130399, 3167, 2273, 1894, 1056, 1496, 117, 6425, 6424, 94234, 9118, 2001, 222008, 57556, 2118, 640, 51330, 159296, 140801, 8817, 80031, 55859, 6493, 7068, 4593, 340273, 9965, 130497, 6258, 353189, 221662, 290, 27022, 1995, 84824, 1310, 6689, 3853, 340784, 54738, 9971, 6860, 90853, 6422, 25975, 4915, 3624, 4916, 2139, 84733, 4118, 6659, 284340	1022	680	19256	1.52394e+16	0.9997306432139337	0.11096278703076849	0.10909672992496226
GOTERM_BP_DIRECT	GO:0007626~locomotory behavior	13	1.11684e+16	0.002083554361094078	347730, 1272, 257194, 27306, 460, 111, 1996, 2775, 6414, 4886, 4887, 4009, 5649	1022	87	19256	2.81539e+16	0.9998079475224935	0.11398431391425334	0.1120674439020468
GOTERM_BP_DIRECT	GO:0007193~adenylate cyclase-inhibiting G-protein coupled receptor signaling pathway	10	0.859106529209622	0.002248982050488167	111, 1909, 11251, 5138, 5028, 4886, 3352, 846, 4887, 64805	1022	55	19256	3425724959971530	0.9999027246810553	0.11934458009531591	0.11733756668401277
GOTERM_BP_DIRECT	GO:0060348~bone development	10	0.859106529209622	0.002248982050488167	4969, 1833, 6781, 8840, 633, 1101, 4653, 2263, 23213, 147111	1022	55	19256	3425724959971530	0.9999027246810553	0.11934458009531591	0.11733756668401277
GOTERM_BP_DIRECT	GO:0001501~skeletal system development	17	1.46048e+16	0.002297884920187657	7004, 6662, 176, 1404, 651, 653, 654, 1300, 1311, 1277, 1310, 2134, 9507, 4148, 5745, 6659, 5549	1022	136	19256	2.35519e+16	0.9999204457146786	0.11934458009531591	0.11733756668401277
GOTERM_BP_DIRECT	GO:0034220~ion transmembrane transport	17	1.46048e+16	0.002297884920187657	6581, 285242, 22802, 9635, 2562, 2892, 203859, 84239, 2899, 3359, 2566, 2742, 1179, 2563, 2893, 3777, 170572	1022	136	19256	2.35519e+16	0.9999204457146786	0.11934458009531591	0.11733756668401277
GOTERM_BP_DIRECT	GO:0006730~one-carbon metabolic process	8	0.6872852233676976	0.0024925552915633256	760, 25902, 762, 23382, 766, 768, 759, 56934	1022	36	19256	4.187e+16	0.9999642771924068	0.12783692951605408	0.12568710057708068
GOTERM_BP_DIRECT	GO:0048665~neuron fate specification	6	0.5154639175257731	0.002586448854479564	4916, 23040, 6495, 6662, 63950, 54738	1022	19	19256	5949943351529500	0.9999757221784052	0.13101481049295866	0.12881153924655012
GOTERM_BP_DIRECT	GO:0051552~flavone metabolic process	4	0.3436426116838488	0.002634062872764174	54576, 54575, 10891, 54658	1022	6	19256	1.2561e+16	0.9999800407708582	0.13179951179209032	0.12958304425281314
GOTERM_BP_DIRECT	GO:0098655~cation transmembrane transport	9	0.7731958762886598	0.0030229358174947516	285175, 84239, 1258, 477, 1261, 2904, 2903, 140803, 22953	1022	47	19256	3607944372735970	0.9999959705893027	0.14924837342136887	0.14673846901823107
GOTERM_BP_DIRECT	GO:0030324~lung development	13	1.11684e+16	0.0030555357951242957	7472, 6493, 64220, 7477, 2263, 147372, 1116, 3158, 5764, 6469, 8817, 10630, 9509	1022	91	19256	2691641039977630	0.9999964765005152	0.14924837342136887	0.14673846901823107
GOTERM_BP_DIRECT	GO:0007263~nitric oxide mediated signal transduction	6	0.5154639175257731	0.003299799111536269	4760, 3651, 4842, 4887, 183, 948	1022	20	19256	5.65245e+16	0.9999987107670547	0.15562156039808403	0.15300447834410702
GOTERM_BP_DIRECT	GO:0019229~regulation of vasoconstriction	6	0.5154639175257731	0.003299799111536269	477, 148, 1908, 1907, 183, 185	1022	20	19256	5.65245e+16	0.9999987107670547	0.15562156039808403	0.15300447834410702
GOTERM_BP_DIRECT	GO:0051412~response to corticosterone	6	0.5154639175257731	0.003299799111536269	4916, 114131, 8061, 4129, 3284, 4747	1022	20	19256	5.65245e+16	0.9999987107670547	0.15562156039808403	0.15300447834410702
GOTERM_BP_DIRECT	GO:0015701~bicarbonate transport	7	0.6013745704467355	0.0036364881369626138	1811, 8671, 762, 115019, 1836, 57282, 83959	1022	29	19256	4547945205479450	0.9999996776751361	0.16897151979915004	0.16612993196923503
GOTERM_BP_DIRECT	GO:0070098~chemokine-mediated signaling pathway	11	0.9450171821305842	0.0036863957489022166	6373, 6372, 2921, 1237, 2920, 6374, 6387, 6368, 3576, 2919, 3627	1022	70	19256	2960805143975390	0.9999997375563252	0.16897151979915004	0.16612993196923503
GOTERM_BP_DIRECT	GO:0007189~adenylate cyclase-activating G-protein coupled receptor signaling pathway	16	1.37457e+16	0.0037373650763104557	6373, 7432, 90226, 154, 111, 155, 114131, 1268, 577, 23284, 2587, 2641, 8549, 5745, 2827, 3627	1022	130	19256	2318952280596110	0.9999997872473572	0.16897151979915004	0.16612993196923503
GOTERM_BP_DIRECT	GO:0001666~response to hypoxia	20	1718213058419240	0.0037476013409024262	50507, 4151, 64344, 6387, 1909, 5179, 3552, 9370, 22953, 430, 84962, 58157, 2277, 768, 84069, 4842, 3952, 5328, 3778, 5967	1022	182	19256	2070493107675100	0.9999997960299798	0.16897151979915004	0.16612993196923503
GOTERM_BP_DIRECT	GO:0061029~eyelid development in camera-type eye	5	0.429553264604811	0.0038213631325884237	3624, 57822, 64220, 7291, 7020	1022	13	19256	7246725876862860	0.9999998494675482	0.1704244884022859	0.16755846605284458
GOTERM_BP_DIRECT	GO:0051781~positive regulation of cell division	9	0.7731958762886598	0.003949473401000669	80310, 346389, 2069, 2277, 3552, 5764, 6469, 2263, 5008	1022	49	19256	3460681337114100	0.9999999111906469	0.17424397165920155	0.1713137172003946
GOTERM_BP_DIRECT	GO:0010811~positive regulation of cell-substrate adhesion	8	0.6872852233676976	0.004000676429382571	375567, 25890, 5212, 5764, 4852, 1295, 4887, 25975	1022	39	19256	3.86492e+16	0.9999999280790567	0.17462527010379456	0.17168860336307756
GOTERM_BP_DIRECT	GO:0002009~morphogenesis of an epithelium	6	0.5154639175257731	0.004144390092004693	3859, 760, 6662, 5268, 768, 3853	1022	21	19256	538328207995527	0.9999999602146351	0.17899402681573953	0.17598389085417826
GOTERM_BP_DIRECT	GO:0001822~kidney development	15	1.28866e+16	0.004194499179948924	64220, 6495, 5125, 11174, 23213, 183, 7490, 7020, 185, 760, 3248, 654, 2674, 3158, 255738	1022	119	19256	237497738821556	0.9999999676361933	0.17927114724302537	0.17625635095743708
GOTERM_BP_DIRECT	GO:0007588~excretion	7	0.6013745704467355	0.004345102972956169	1811, 6340, 366, 2981, 5455, 6865, 6338	1022	30	19256	439634703196347	0.9999999826001146	0.1800803787680723	0.17705197366570893
GOTERM_BP_DIRECT	GO:0045664~regulation of neuron differentiation	7	0.6013745704467355	0.004345102972956169	6495, 284403, 4058, 238, 22871, 5649, 1944	1022	30	19256	439634703196347	0.9999999826001146	0.1800803787680723	0.17705197366570893
GOTERM_BP_DIRECT	GO:0007631~feeding behavior	7	0.6013745704467355	0.004345102972956169	4915, 64220, 2641, 5697, 4852, 4886, 257194	1022	30	19256	439634703196347	0.9999999826001146	0.1800803787680723	0.17705197366570893
GOTERM_BP_DIRECT	GO:0009617~response to bacterium	15	1.28866e+16	0.004872399731084737	9227, 9965, 6332, 9370, 2823, 10317, 1675, 654463, 931, 2277, 1672, 2167, 5105, 6556, 1607	1022	121	19256	2.33572e+16	0.9999999980202952	0.19991456096640678	0.19655260515195833
GOTERM_BP_DIRECT	GO:0070374~positive regulation of ERK1 and ERK2 cascade	23	1.97595e+16	0.004980899372027681	50507, 9378, 100506013, 9464, 9965, 6368, 285016, 3552, 2263, 387129, 80310, 1116, 389658, 148, 2641, 55532, 2651, 5028, 4852, 846, 8817, 948, 284340	1022	228	19256	1.90068e+16	0.9999999987343704	0.20161390639421595	0.1982233727502479
GOTERM_BP_DIRECT	GO:0031641~regulation of myelination	6	0.5154639175257731	0.005132599894884155	6258, 7038, 5764, 9928, 5803, 163175	1022	22	19256	5138587439957300	0.9999999993229574	0.20161390639421595	0.1982233727502479
GOTERM_BP_DIRECT	GO:0031069~hair follicle morphogenesis	7	0.6013745704467355	0.005150548813729163	596, 94234, 25928, 3872, 6469, 2263, 6615	1022	31	19256	42545293857711	0.9999999993712654	0.20161390639421595	0.1982233727502479
GOTERM_BP_DIRECT	GO:0051968~positive regulation of synaptic transmission, glutamatergic	7	0.6013745704467355	0.005150548813729163	9378, 5021, 22871, 2906, 2904, 2903, 5649	1022	31	19256	42545293857711	0.9999999993712654	0.20161390639421595	0.1982233727502479
GOTERM_BP_DIRECT	GO:0007612~learning	10	0.859106529209622	0.005159507719081812	9378, 4915, 64220, 84502, 5764, 8061, 6900, 6547, 590, 22986	1022	62	19256	3.03895e+16	0.9999999993940725	0.20161390639421595	0.1982233727502479
GOTERM_BP_DIRECT	GO:0001895~retina homeostasis	8	0.6872852233676976	0.005334963082338327	5284, 563, 1258, 3512, 1001, 1472, 9153, 482	1022	41	19256	3.67639e+16	0.99999999970615	0.20650333515881278	0.20303057617125292
GOTERM_BP_DIRECT	GO:0045944~positive regulation of transcription from RNA polymerase II promoter	85	7302405498281780	0.005535236439357734	9421, 9464, 7004, 51085, 154, 430, 57822, 8929, 29028, 2587, 55885, 10891, 6469, 56938, 4842, 8328, 56977, 4009, 4605, 7098, 346389, 3651, 9314, 8061, 7291, 3131, 7490, 2118, 401, 6556, 5028, 159296, 345643, 3605, 55859, 2637, 23109, 7068, 8110, 5241, 6495, 130497, 6258, 3662, 1440, 9480, 29128, 80816, 6096, 7020, 27022, 144455, 2128, 653, 57167, 654, 29841, 6689, 54738, 9971, 7472, 5450, 6662, 5…	1022	1201	19256	1.33349e+16	0.9999999998713807	0.2122530384176148	0.2086835868819542
GOTERM_BP_DIRECT	GO:0035115~embryonic forelimb morphogenesis	7	0.6013745704467355	0.006060186168231463	130497, 340419, 4487, 6469, 4488, 7291, 7020	1022	32	19256	4.12158e+16	0.999999999985262	0.2300779134522496	0.22620870164912865
GOTERM_BP_DIRECT	GO:0007613~memory	12	1.03093e+16	0.0061683086716420804	5021, 4593, 1268, 6860, 5764, 4137, 6833, 6547, 11202, 2903, 4009, 22986	1022	87	19256	2598825831702540	0.9999999999905683	0.2300779134522496	0.22620870164912865
GOTERM_BP_DIRECT	GO:0009636~response to toxic substance	12	1.03093e+16	0.0061683086716420804	596, 983, 5179, 6335, 11254, 2053, 4129, 9076, 10202, 140803, 4747, 23657	1022	87	19256	2598825831702540	0.9999999999905683	0.2300779134522496	0.22620870164912865
GOTERM_BP_DIRECT	GO:0035235~ionotropic glutamate receptor signaling pathway	6	0.5154639175257731	0.006276611472580076	2899, 2893, 2892, 2906, 2904, 2903	1022	23	19256	4915170594741760	0.9999999999939689	0.2320084402882527	0.22810676288637863
GOTERM_BP_DIRECT	GO:0008202~steroid metabolic process	9	0.7731958762886598	0.006444877034553935	10170, 27284, 1576, 54576, 6799, 54658, 6820, 25830, 3294	1022	53	19256	3199497839973410	0.9999999999969895	0.23252873060995102	0.22861830350488485
GOTERM_BP_DIRECT	GO:0042572~retinol metabolic process	9	0.7731958762886598	0.006444877034553935	84649, 10170, 124, 441282, 1576, 9227, 125, 126, 57016	1022	53	19256	3199497839973410	0.9999999999969895	0.23252873060995102	0.22861830350488485
GOTERM_BP_DIRECT	GO:0001649~osteoblast differentiation	15	1.28866e+16	0.00649309272704258	9464, 115908, 6696, 8840, 5179, 6422, 7291, 3381, 651, 654, 1277, 340419, 4488, 4653, 6615	1022	125	19256	2260978473581210	0.999999999997533	0.23252873060995102	0.22861830350488485
GOTERM_BP_DIRECT	GO:0009887~animal organ morphogenesis	16	1.37457e+16	0.006517378508443668	64388, 9965, 9423, 3651, 9480, 2263, 2273, 80816, 22854, 57556, 26033, 284217, 1311, 2069, 23671, 8817	1022	138	19256	2.18452e+16	0.9999999999977685	0.23252873060995102	0.22861830350488485
GOTERM_BP_DIRECT	GO:0032270~positive regulation of cellular protein metabolic process	5	0.429553264604811	0.006702252351078187	3624, 9314, 29128, 183, 185	1022	15	19256	6280495759947810	0.9999999999989602	0.23503710595276753	0.23108449559187527
GOTERM_BP_DIRECT	GO:0015909~long-chain fatty acid transport	5	0.429553264604811	0.006702252351078187	2169, 2168, 2167, 28965, 948	1022	15	19256	6280495759947810	0.9999999999989602	0.23503710595276753	0.23108449559187527
GOTERM_BP_DIRECT	GO:0007200~phospholipase C-activating G-protein coupled receptor signaling pathway	10	0.859106529209622	0.007062096363597428	5030, 51196, 148, 7432, 5028, 846, 5745, 183, 64805, 185	1022	65	19256	2898690350745140	0.9999999999997649	0.2421232724652417	0.23805149430289665
GOTERM_BP_DIRECT	GO:0007187~G-protein coupled receptor signaling pathway, coupled to cyclic nucleotide second messenger	10	0.859106529209622	0.007062096363597428	1129, 155, 1268, 6755, 1132, 4852, 4886, 3352, 5745, 3360	1022	65	19256	2898690350745140	0.9999999999997649	0.2421232724652417	0.23805149430289665
GOTERM_BP_DIRECT	GO:0071773~cellular response to BMP stimulus	7	0.6013745704467355	0.0070813533258174514	8929, 6662, 654, 6422, 81792, 222008, 55273	1022	33	19256	3996679119966790	0.9999999999997828	0.2421232724652417	0.23805149430289665
GOTERM_BP_DIRECT	GO:0042593~glucose homeostasis	14	1202749140893470	0.00736665534666834	5166, 4760, 8840, 3651, 9370, 222546, 51085, 1268, 2641, 6755, 5105, 3952, 3745, 6659	1022	114	19256	2.31387e+16	0.9999999999999332	0.2497965858461173	0.245595765855042
GOTERM_BP_DIRECT	GO:0010976~positive regulation of neuron projection development	15	1.28866e+16	0.007970546709751645	285016, 11075, 4058, 22871, 1272, 183, 482, 257194, 1756, 4915, 4916, 389658, 1268, 5764, 5649	1022	128	19256	2.20799e+16	0.9999999999999944	0.26470893548331703	0.26025733505720233
GOTERM_BP_DIRECT	GO:0007188~adenylate cyclase-modulating G-protein coupled receptor signaling pathway	9	0.7731958762886598	0.008069375412122545	1129, 154, 155, 1268, 2775, 2641, 117, 5745, 9340	1022	55	19256	3.08315e+16	0.9999999999999963	0.26470893548331703	0.26025733505720233
GOTERM_BP_DIRECT	GO:0019233~sensory perception of pain	9	0.7731958762886598	0.008069375412122545	3218, 1268, 5179, 6335, 5028, 4886, 55800, 2903, 10874	1022	55	19256	3.08315e+16	0.9999999999999963	0.26470893548331703	0.26025733505720233
GOTERM_BP_DIRECT	GO:0070543~response to linoleic acid	3	0.25773195876288657	0.008129009473774786	3158, 9370, 948	1022	3	19256	1884148727984340	0.9999999999999971	0.26470893548331703	0.26025733505720233
GOTERM_BP_DIRECT	GO:0038179~neurotrophin signaling pathway	3	0.25773195876288657	0.008129009473774786	4915, 4916, 2674	1022	3	19256	1884148727984340	0.9999999999999971	0.26470893548331703	0.26025733505720233
GOTERM_BP_DIRECT	GO:0010273~detoxification of copper ion	5	0.429553264604811	0.008566511141059855	4493, 4494, 4495, 4496, 4499	1022	16	19256	5887964774951070	0.9999999999999996	0.271461868530943	0.2668967042782901
GOTERM_BP_DIRECT	GO:0032230~positive regulation of synaptic transmission, GABAergic	5	0.429553264604811	0.008566511141059855	760, 5021, 148, 766, 22871	1022	16	19256	5887964774951070	0.9999999999999996	0.271461868530943	0.2668967042782901
GOTERM_BP_DIRECT	GO:0014009~glial cell proliferation	5	0.429553264604811	0.008566511141059855	374, 5179, 9423, 6659, 163175	1022	16	19256	5887964774951070	0.9999999999999996	0.271461868530943	0.2668967042782901
GOTERM_BP_DIRECT	GO:0060291~long-term synaptic potentiation	10	0.859106529209622	0.008601034099201217	4915, 347730, 4355, 5764, 22871, 2906, 6547, 2904, 2903, 5649	1022	67	19256	2812162280573640	0.9999999999999996	0.271461868530943	0.2668967042782901
GOTERM_BP_DIRECT	GO:0042472~inner ear morphogenesis	9	0.7731958762886598	0.008988262575002168	6495, 1301, 5013, 9423, 3167, 2263, 340784, 7020, 2637	1022	56	19256	3028096169974830	0.9999999999999999	0.28151787286438085	0.276783597156937
GOTERM_BP_DIRECT	GO:0042573~retinoic acid metabolic process	6	0.5154639175257731	0.009079196873139583	124, 1576, 125, 126, 54576, 54658	1022	25	19256	4521956947162420	0.9999999999999999	0.28221170280675534	0.2774657589867051
GOTERM_CC_DIRECT	GO:0005576~extracellular region	243	2.08763e+16	8.34439e-18	285313, 5267, 118427, 57188, 590, 4969, 1215, 3512, 284217, 387695, 6469, 9635, 6368, 1908, 10669, 248, 1907, 4852, 9507, 4973, 57758, 9509, 6373, 6372, 6374, 90226, 29802, 2694, 2690, 251, 22854, 126393, 374, 389658, 1116, 1114, 1356, 1113, 60495, 9518, 10875, 10874, 7472, 5054, 5055, 7477, 6387, 5179, 11174, 3552, 339479, 257194, 1368, 3543, 51316, 84570, 9542, 7123, 5067, 5068, 9423, 2350, 291…	1079	2127	20472	2167592361417020	4.76464e-14	4.76464e-14	4.51431e-15
GOTERM_CC_DIRECT	GO:0005615~extracellular space	220	1.89003e+16	4.07703e-14	93035, 9068, 5267, 5268, 118427, 590, 4969, 1215, 3512, 284217, 387695, 6469, 6368, 1908, 1472, 1470, 1469, 1101, 1907, 4852, 9507, 57758, 6373, 5284, 6372, 6374, 90226, 29802, 2694, 29923, 1360, 2690, 4070, 374, 389658, 1116, 1114, 1356, 1113, 931, 60495, 9518, 10875, 7472, 5054, 5055, 7477, 3552, 1800, 1368, 1805, 5967, 948, 64063, 5968, 84570, 9542, 7123, 6398, 5068, 1380, 27286, 3557, 957, 54…	1079	1936	20472	2.15604e+16	2.32798e-11	1.16399e-10	1.10284e-10
GOTERM_CC_DIRECT	GO:0031012~extracellular matrix	52	4.46735e+16	1.61939	7045, 57188, 4969, 284217, 633, 7098, 131578, 4586, 1301, 1300, 1101, 256158, 29113, 8857, 9507, 5549, 9509, 7148, 147372, 1833, 176, 1116, 1311, 1310, 1277, 4147, 3730, 4148, 60495, 81792, 50859, 7076, 347730, 4320, 8840, 4321, 11174, 4322, 1295, 1404, 79148, 1288, 4312, 5645, 4314, 8839, 4316, 4317, 5649, 10446, 92949, 4319	1079	259	20472	3809275712890170	63.3937	308.223	29.2029
GOTERM_CC_DIRECT	GO:0005886~plasma membrane	383	3290378006872850	0.561928	5021, 6476, 5145, 11065, 4058, 81607, 22871, 590, 23601, 85409, 111, 56776, 202374, 2788, 56899, 477, 23284, 57863, 117, 238, 92737, 6469, 5138, 4842, 6900, 92736, 8647, 137075, 10894, 57628, 5030, 5152, 4063, 6003, 9635, 1909, 3772, 6004, 196051, 2562, 9073, 29953, 729359, 9076, 23732, 64849, 482, 9075, 85407, 124, 366, 2676, 125, 2675, 126, 2674, 248, 199675, 4973, 5028, 30815, 60482, 140803, 5…	1079	5066	20472	1.43441e+16	316.969	80.2152	76.0008
GOTERM_CC_DIRECT	GO:0005887~integral component of plasma membrane	147	1.26289e+16	276.293	5021, 4058, 22871, 3360, 23601, 111, 3359, 1179, 23284, 1056, 127534, 117, 238, 6865, 2827, 10894, 5030, 286133, 22802, 9635, 1909, 3772, 2562, 2045, 29953, 9076, 79368, 3805, 366, 6755, 4973, 5028, 2838, 140803, 5284, 8671, 4593, 6530, 7102, 6533, 353189, 115019, 2690, 1237, 83417, 57526, 2566, 2563, 931, 8549, 4224, 4225, 54658, 55867, 84189, 3777, 10630, 51308, 2208, 285220, 9378, 64220, 8843,…	1079	1508	20472	1.8495e+16	1.57787e+06	31552.7	298949
GOTERM_CC_DIRECT	GO:0016324~apical plasma membrane	51	4381443298969070	1.3176e+07	50507, 5021, 6476, 10050, 245972, 22953, 1811, 154, 8647, 54716, 5030, 22802, 5593, 6564, 9076, 1271, 482, 8140, 287, 762, 9429, 5028, 846, 5348, 6712, 5745, 140803, 6533, 2694, 1087, 115019, 57282, 3814, 89958, 6568, 340024, 55867, 10630, 1836, 3778, 6340, 6781, 83959, 1800, 84417, 6338, 10004, 4118, 3745, 948, 2813	1079	374	20472	2.58724e+16	7.52348e+08	1.25391e+09	1.18803e+09
GOTERM_CC_DIRECT	GO:0009986~cell surface	72	6185567010309270	1.96696e+06	2191, 22871, 2350, 23601, 27286, 633, 1056, 117, 6469, 8406, 6424, 6900, 8647, 2904, 255738, 2903, 10699, 4063, 9358, 23213, 64805, 23657, 115350, 79368, 762, 84830, 5028, 89886, 846, 80274, 57758, 7804, 80031, 8671, 6530, 29923, 58494, 115019, 2690, 1756, 374, 83417, 1511, 931, 1991, 3730, 3897, 84189, 137970, 10232, 9378, 4684, 6422, 3552, 9370, 80328, 2263, 22865, 81501, 1368, 57453, 84059, 34…	1079	638	20472	2.14117e+16	1.12313e+10	1.60447e+09	1.52018e+09
GOTERM_CC_DIRECT	GO:0070161~anchoring junction	59	5.06873e+16	3.37708e+07	9145, 22871, 118427, 2823, 27286, 3359, 56899, 2742, 2906, 4842, 6547, 2904, 253559, 2903, 729993, 9635, 7732, 2562, 23732, 57030, 146395, 55530, 1268, 2596, 60482, 9762, 23109, 4593, 6456, 2892, 145270, 22895, 57282, 2566, 2563, 140730, 85477, 9758, 9912, 10630, 9378, 375567, 347730, 9211, 375323, 9456, 246213, 1132, 64506, 1129, 4915, 2899, 57453, 2893, 547, 85300, 6855, 1607, 3745	1079	481	20472	2.32726e+16	1.92831e+10	2.41039e+08	2.28375e+09
GOTERM_CC_DIRECT	GO:0043005~neuron projection	50	429553264604811	5.91512e+06	7166, 5067, 2823, 794, 3359, 2742, 117, 4884, 4886, 10178, 4887, 4888, 2904, 2903, 285242, 8941, 7732, 11075, 2562, 2045, 8061, 57030, 287, 1103, 6755, 4137, 140767, 79608, 10590, 6530, 22895, 3814, 2922, 2566, 81551, 23382, 57565, 2563, 285220, 11170, 7432, 4684, 11251, 388364, 64506, 5126, 85300, 6855, 170572, 5649	1079	379	20472	2.50305e+16	3.37753e+10	3.75282e+08	3.55565e+08
GOTERM_CC_DIRECT	GO:0016021~integral component of membrane	367	3.15292e+16	1.06526e+08	643382, 5021, 93035, 6476, 4058, 81607, 64711, 1580, 590, 23601, 93273, 120071, 111, 596, 1576, 477, 23284, 57863, 117, 238, 92737, 92736, 8647, 137075, 10894, 57628, 136306, 5030, 4063, 3772, 196051, 2562, 92293, 9073, 222643, 2681, 9076, 23732, 169693, 64849, 9075, 79762, 366, 199675, 9507, 4973, 30815, 60482, 140803, 8671, 7102, 29923, 145270, 115019, 222553, 2690, 4070, 374, 1237, 57526, 2566…	1079	5406	20472	1.28804e+16	6.08262e+09	6.08264e+08	5.76306e+08
GOTERM_CC_DIRECT	GO:0045202~synapse	58	4982817869415800	1.46081e+08	6750, 91851, 22871, 118427, 3360, 27286, 794, 3359, 2742, 1056, 4842, 6900, 139411, 6547, 3798, 253559, 729993, 285242, 5354, 2562, 23732, 1103, 4852, 60482, 79608, 9762, 4593, 10590, 58530, 145270, 22895, 57282, 1756, 2566, 2563, 6327, 3777, 341359, 26050, 345557, 375567, 11170, 6860, 1132, 3352, 27115, 147381, 64506, 1129, 1404, 57453, 84059, 547, 85300, 5368, 4359, 170572, 5803	1079	488	20472	2.255e+16	8.34119e+09	7.58293e+08	7.18453e+08
GOTERM_CC_DIRECT	GO:0043235~receptor complex	32	2.74914e+16	4.15697e+08	5284, 4593, 4058, 130399, 22871, 2690, 1380, 22953, 154, 155, 55600, 238, 117, 4306, 26050, 3977, 9971, 285220, 162514, 2045, 2263, 1271, 4915, 4916, 2676, 84059, 2675, 2674, 4973, 5745, 7804, 948	1079	217	20472	2.79788e+16	2.37335e+12	1.97803e+11	1.8741e+11
GOTERM_CC_DIRECT	GO:0031225~anchored component of membrane	21	1804123711340200	1.24988e+10	5067, 4684, 1087, 58530, 1271, 257194, 251, 1800, 1368, 762, 2676, 55600, 2675, 2674, 248, 646627, 64180, 133121, 10232, 154064, 1944	1079	111	20472	3.58951e+16	7.13428e+11	5.48986e+10	5.20143e+11
GOTERM_CC_DIRECT	GO:0043025~neuronal cell body	46	3951890034364260	2.19304e+10	6750, 6533, 6456, 64699, 2690, 23544, 57282, 22953, 56896, 2823, 1756, 3814, 2128, 3359, 477, 57565, 2563, 92737, 10891, 6900, 6547, 3897, 9499, 9378, 6581, 6860, 9456, 5179, 11075, 10382, 2045, 1152, 339479, 257194, 1129, 2674, 2893, 547, 5368, 4137, 846, 140767, 6712, 7804, 3800, 79608	1079	407	20472	2.14438e+16	0.0012514434505342953	8.94447e+09	8.47453e+10
GOTERM_CC_DIRECT	GO:0045211~postsynaptic membrane	24	2.06186e+16	9.16091e+09	729993, 23109, 4593, 375323, 2562, 2892, 1132, 22895, 1129, 1756, 2899, 287, 3359, 2566, 2742, 2563, 2893, 5028, 2906, 1607, 2904, 3745, 3778, 2903	1079	158	20472	2881993406928590	0.005217248968721666	3.48725e+11	3.30404e+11
GOTERM_CC_DIRECT	GO:0030141~secretory granule	18	1.54639e+16	1.49973e+11	5650, 5653, 29923, 43849, 22895, 1756, 1215, 1511, 27344, 1114, 1113, 1277, 55554, 1991, 5126, 5655, 7857, 11202	1079	99	20472	3.44966e+16	0.008526962195055998	5.35216e+10	5.07096e+11
GOTERM_CC_DIRECT	GO:0030424~axon	39	3350515463917520	3.95729e+10	285175, 11280, 6332, 6335, 1756, 3738, 1996, 2128, 3359, 2566, 23284, 2563, 1496, 4741, 6900, 6547, 3897, 253559, 4747, 9499, 347730, 6860, 9456, 5630, 1272, 57556, 2899, 4915, 760, 4916, 57453, 2674, 547, 85300, 4137, 342035, 60482, 7804, 3745	1079	361	20472	2.04973e+16	0.02234319845199939	0.001329184828629698	0.0012593502491920607
GOTERM_CC_DIRECT	GO:0005788~endoplasmic reticulum lumen	34	2.92096e+16	7.82628e+10	6696, 91851, 29106, 590, 147111, 283208, 1356, 1114, 2641, 1310, 54972, 1277, 6469, 4148, 7857, 10232, 255738, 84141, 7076, 7477, 3990, 5179, 1295, 80310, 1303, 23491, 1301, 1300, 1288, 60681, 8614, 54905, 92949, 84570	1079	306	20472	2.10812e+16	0.04370593529053857	0.00240749987428633	0.0022810112644289044
GOTERM_CC_DIRECT	GO:0098978~glutamatergic synapse	39	3350515463917520	8.01095e+10	6456, 4355, 57460, 22871, 22854, 2823, 176, 3738, 1996, 3359, 2566, 23284, 2563, 4884, 2906, 50632, 9758, 9912, 2903, 729993, 5030, 9378, 347730, 9211, 6860, 9456, 2045, 147381, 22986, 146395, 1129, 2899, 4916, 1268, 148, 84631, 5028, 1607, 6712	1079	373	20472	1983785005975640	0.044713830930405485	0.00240749987428633	0.0022810112644289044
GOTERM_CC_DIRECT	GO:0005581~collagen trimer	16	1.37457e+16	8.71043e+10	7076, 114905, 115908, 9370, 147372, 1303, 1301, 1300, 1288, 1277, 1310, 4312, 342035, 948, 4317, 84570	1079	92	20472	3299673610831280	0.048521990346457766	0.0024868268748244418	0.0023561704715937357
GOTERM_CC_DIRECT	GO:0043204~perikaryon	23	1.97595e+16	9.7008e+10	5152, 23109, 7432, 7732, 5179, 5630, 246213, 1261, 55273, 57282, 460, 2899, 1996, 1501, 58157, 146713, 2596, 5126, 4852, 60482, 6547, 3798, 3745	1079	171	20472	2551940555745240	0.05388791006188276	0.0026376924647107704	0.002499109673219837
GOTERM_CC_DIRECT	GO:0042383~sarcolemma	17	1.46048e+16	1.32027e+11	6263, 5152, 9499, 6442, 6445, 28965, 23336, 1756, 287, 1674, 633, 5348, 4842, 6833, 6547, 5239, 3745	1079	106	20472	3042859391120350	0.0726203989615708	0.003426696641565022	0.0032466600404320086
GOTERM_CC_DIRECT	GO:0005882~intermediate filament	19	1632302405498280	2.14835e+12	9118, 5630, 337959, 125113, 25984, 23336, 54474, 3859, 192666, 1674, 144501, 3872, 4741, 9119, 3853, 5317, 3855, 4747, 3857	1079	133	20472	2.71045e+16	0.11545691406460967	0.005333516325168757	0.005053296553268472
GOTERM_CC_DIRECT	GO:0016323~basolateral plasma membrane	27	2.31959e+16	3.54038e+12	8671, 6533, 353189, 123264, 57282, 85409, 28234, 10351, 10630, 5030, 200931, 9073, 9076, 64849, 8140, 23657, 83959, 287, 760, 366, 387700, 3248, 768, 5028, 846, 4359, 5745	1079	238	20472	2.15241e+16	0.1830612975784034	0.008423142534282299	0.007980595641062562
GOTERM_CC_DIRECT	GO:0060076~excitatory synapse	9	0.7731958762886598	3.79437e+11	27286, 347730, 152404, 9456, 246213, 2263, 22871, 6855, 57030	1079	35	20472	4878803124586250	0.19482814890303546	0.008439582965694265	0.007996172301997544
GOTERM_CC_DIRECT	GO:0030425~dendrite	43	3.69416e+16	3.84289e+12	51617, 10590, 6533, 22871, 1261, 3360, 57282, 56896, 1996, 794, 2563, 92737, 6547, 9912, 3897, 10752, 375323, 6860, 9456, 5179, 1132, 2045, 1152, 3352, 64506, 339479, 257194, 1129, 2899, 4915, 1501, 2775, 2596, 5126, 547, 85300, 5368, 5028, 4137, 60482, 7804, 3745, 5649	1079	460	20472	1.77357e+16	0.19705682229220867	0.008439582965694265	0.007996172301997544
GOTERM_CC_DIRECT	GO:0098992~neuronal dense core vesicle	5	0.429553264604811	7.78275e+11	1113, 6860, 547, 4852, 7857	1079	9	20472	1.05406e+16	0.3588988028389185	0.016459071857611352	0.01559432202271058
GOTERM_CC_DIRECT	GO:0001533~cornified envelope	11	0.9450171821305842	9.37016e+11	1830, 5055, 5650, 5268, 5653, 3872, 9119, 5317, 1825, 147409, 6703	1079	59	20472	3.53736e+16	0.41449875501037303	0.01910843372006489	0.018104487990464286
GOTERM_CC_DIRECT	GO:0099055~integral component of postsynaptic membrane	10	0.859106529209622	0.001240261481147332	1129, 3738, 4916, 3359, 148, 84631, 6533, 2563, 22871, 6547	1079	51	20472	372022024750586	0.5076812168890648	0.024420320887418155	0.023137291768989883
GOTERM_CC_DIRECT	GO:0098982~GABA-ergic synapse	12	1.03093e+16	0.0018173733041187857	176, 9378, 347730, 1268, 2566, 148, 84631, 6533, 2563, 2596, 22871, 22865	1079	75	20472	3.0357e+16	0.646072880139055	0.03459067188839422	0.03277329858427544
GOTERM_CC_DIRECT	GO:0043209~myelin sheath	8	0.6872852233676976	0.0020228755098099793	760, 596, 2775, 5375, 5354, 10382, 6900, 4359	1079	35	20472	4336713888521110	0.6853303017370906	0.03648060274172946	0.03456393359592932
GOTERM_CC_DIRECT	GO:0009897~external side of plasma membrane	40	3436426116838480	0.00204444708885349	290, 22871, 58530, 2690, 1237, 973, 931, 100423062, 55867, 11148, 3977, 2208, 6340, 4063, 286133, 339390, 6387, 7036, 4684, 10917, 80328, 1271, 460, 482, 64805, 563, 283316, 2676, 2675, 3543, 2674, 10462, 89886, 6338, 80274, 948, 154064, 79908, 3605, 3627	1079	456	20472	1.66431e+16	0.6891902341359089	0.03648060274172946	0.03456393359592932
GOTERM_CC_DIRECT	GO:0031528~microvillus membrane	7	0.6013745704467355	0.0035159976489980843	1800, 6286, 6533, 768, 10630, 1836, 8140	1079	29	20472	4.57972e+16	0.8661683178270136	0.06083741386599716	0.05764105236690799
GOTERM_CC_DIRECT	GO:0005604~basement membrane	13	1.11684e+16	0.003792740315730885	7076, 375567, 7045, 7058, 9423, 25975, 176, 340706, 26033, 284217, 1288, 23671, 5764	1079	94	20472	2.62394e+16	0.8857963495799297	0.0636957270671275	0.06034919149442379
GOTERM_CC_DIRECT	GO:0031526~brush border membrane	10	0.859106529209622	0.004938282687392422	1811, 762, 55600, 9429, 340024, 5745, 9153, 948, 140803, 23657	1079	62	20472	3060181171335460	0.9407947350312691	0.08056455470003065	0.07633174096798001
GOTERM_CC_DIRECT	GO:0043197~dendritic spine	18	1.54639e+16	0.00751968708191655	9762, 5662, 9456, 4355, 2892, 22871, 22895, 2823, 4915, 56899, 477, 2893, 4137, 4842, 6547, 9912, 9758, 2903	1079	168	20472	2032834635244270	0.9865660005007456	0.11927059232706527	0.11300418642546815
GOTERM_CC_DIRECT	GO:0043679~axon terminus	10	0.859106529209622	0.008244712625304362	1129, 4915, 114131, 5179, 246213, 5368, 2571, 846, 6547, 57282	1079	67	20472	2.83181e+16	0.9911491801606868	0.12723597051483218	0.12055106838620701
GOTERM_CC_DIRECT	GO:0043195~terminal bouton	9	0.7731958762886598	0.008644403454232718	4915, 2899, 794, 1258, 6572, 10590, 4852, 6855, 10874	1079	56	20472	3049251952866410	0.9929689014059893	0.12989353611491794	0.12306900707210264
GOTERM_MF_DIRECT	GO:0005201~extracellular matrix structural constituent	32	2.74914e+16	8969.53	7045, 22915, 7148, 8076, 176, 27286, 1116, 1311, 284217, 1310, 633, 1277, 8406, 4147, 3730, 4148, 10875, 115908, 7058, 4586, 9370, 1295, 8483, 1301, 1300, 25890, 1288, 256158, 4237, 1805, 5549, 2813	1019	138	18811	4280638875851570	982159	9.82164e+06	9.5974e+06
GOTERM_MF_DIRECT	GO:0004222~metalloendopeptidase activity	26	2.23368e+16	4.82934e+06	8038, 57188, 1179, 4224, 4225, 81792, 22802, 5650, 4320, 9635, 4321, 4322, 11174, 80332, 79148, 27299, 4312, 9507, 5645, 4314, 4316, 4317, 92949, 4319, 9509, 10863	1019	120	18811	3999721949623810	5.28811e+09	2.64406e+09	2.5837e+10
GOTERM_MF_DIRECT	GO:0005179~hormone activity	23	1.97595e+16	7.30975e+07	100506013, 6781, 7432, 6750, 90226, 8862, 5697, 1908, 7038, 2980, 9370, 183, 375704, 3624, 114131, 1114, 2641, 10022, 1907, 4852, 8614, 3952, 151176	1019	109	18811	3.89528e+16	8.00386e+10	2.09411e+10	2.0463e+11
GOTERM_MF_DIRECT	GO:0008201~heparin binding	30	2.57732e+16	7.64971e+07	6373, 6372, 7123, 7148, 26577, 1511, 1311, 3576, 1991, 1056, 238, 3730, 10178, 64388, 6586, 7058, 3990, 8840, 6368, 6422, 2263, 1301, 25890, 340419, 5764, 8839, 4316, 5549, 84570, 3627	1019	176	18811	3.14663e+16	8.37608e+10	2.09411e+10	2.0463e+11
GOTERM_MF_DIRECT	GO:0004252~serine-type endopeptidase activity	31	2663230240549820	1.9477e+09	2191, 5125, 3002, 64699, 1215, 1511, 1675, 1991, 3730, 5655, 255738, 11202, 10699, 5650, 4320, 4321, 5653, 4322, 43849, 260429, 3026, 55554, 5126, 4312, 5645, 4314, 5328, 4316, 4317, 64063, 4319	1019	194	18811	2949834586161890	2.1325e+11	4.26546e+10	4.16808e+10
GOTERM_MF_DIRECT	GO:0045236~CXCR chemokine receptor binding	9	0.7731958762886598	3.27676e+08	6373, 6372, 2921, 2920, 6374, 6387, 3576, 2919, 3627	1019	15	18811	1.10762e+16	3.58741e+11	5.98008e+10	5.84355e+11
GOTERM_MF_DIRECT	GO:0038023~signaling receptor activity	32	2.74914e+16	2.84152e+09	93035, 5068, 2892, 290, 22871, 2350, 54210, 1056, 117, 2906, 4887, 2904, 10894, 2903, 5030, 9378, 7098, 64220, 124222, 64922, 2899, 2676, 2675, 2674, 23495, 2893, 5028, 3820, 5967, 10446, 5968, 608	1019	231	18811	2.55726e+16	0.0031066287557841576	4.44494e+12	4.34346e+11
GOTERM_MF_DIRECT	GO:0015276~ligand-gated ion channel activity	11	0.9450171821305842	4.46088e+09	2899, 1258, 3359, 9635, 2893, 2892, 2906, 1261, 2904, 2903, 22953	1019	32	18811	6345712708537780	0.004872766949256424	6.10583e+11	5.96643e+11
GOTERM_MF_DIRECT	GO:0008083~growth factor activity	24	2.06186e+16	3.16437e+10	9542, 7076, 346389, 9965, 6387, 1440, 183, 4969, 374, 1437, 80310, 3624, 651, 3589, 653, 654, 2069, 2277, 5764, 2919, 9518, 5008, 8817, 5967	1019	166	18811	2.66895e+16	0.03405699255271599	0.003849988530458185	0.003762089248940875
GOTERM_MF_DIRECT	GO:0005509~calcium ion binding	68	5841924398625420	4.27222e+10	6273, 7123, 22915, 5101, 85409, 794, 1776, 54798, 55600, 23284, 92737, 6469, 54997, 6286, 64168, 7058, 6442, 10382, 92291, 23213, 6282, 85407, 10669, 114780, 256158, 7447, 845, 60681, 846, 80274, 57758, 7804, 1825, 4151, 10590, 11240, 28513, 22895, 27306, 147372, 176, 1830, 57526, 340706, 1311, 4147, 4148, 85477, 147409, 341359, 50859, 6263, 9378, 6586, 6860, 5333, 4321, 4322, 25975, 63928, 84059…	1019	752	18811	1.66928e+16	0.04570444075072433	0.004678084566183753	0.004571278982480928
GOTERM_MF_DIRECT	GO:0005254~chloride channel activity	14	1202749140893470	6.17245e+10	22802, 9635, 266675, 2562, 246213, 203859, 115019, 57030, 2566, 54831, 2742, 1179, 2563, 5348	1019	68	18811	3.80064e+16	0.06535679809142081	0.005697244201510915	0.005567170132983269
GOTERM_MF_DIRECT	GO:0008236~serine-type peptidase activity	13	1.11684e+16	6.24356e+09	2191, 5650, 3002, 43849, 1215, 1511, 1675, 55554, 5655, 5645, 1804, 5649, 57628	1019	59	18811	4067513847075060	0.06608426543069457	0.005697244201510915	0.005567170132983269
GOTERM_MF_DIRECT	GO:0005125~cytokine activity	25	2147766323024050	1.14509e+12	6696, 6398, 285016, 1440, 1437, 374, 651, 389658, 3557, 653, 654, 9518, 7857, 116173, 7076, 7472, 64388, 7477, 8744, 3552, 9370, 3624, 3589, 5008, 3605	1019	192	18811	2.40368e+16	0.1178509695932799	0.009645160694304118	0.009424951546032335
GOTERM_MF_DIRECT	GO:0005200~structural constituent of cytoskeleton	17	1.46048e+16	2.00957e+12	9118, 5630, 10382, 23136, 23336, 79861, 1756, 54474, 287, 1674, 1496, 4741, 3853, 6712, 3854, 4747, 3857	1019	107	18811	2932937734447360	0.19753776240235077	0.015717740564300333	0.01535888804000124
GOTERM_MF_DIRECT	GO:0005102~receptor binding	40	3436426116838480	2.34721e+12	9542, 5241, 9068, 29923, 2922, 27286, 651, 10218, 27344, 26154, 284217, 2641, 10891, 11148, 11247, 11126, 10630, 10875, 10874, 9378, 7472, 5054, 9211, 7477, 8744, 6387, 8862, 1908, 9370, 10917, 1271, 640, 2676, 2674, 340419, 2919, 4852, 79908, 3627, 55859	1019	396	18811	1.86467e+16	0.2266704944603204	0.017134658932439456	0.016743456673707958
GOTERM_MF_DIRECT	GO:0008009~chemokine activity	11	0.9450171821305842	2.92473e+11	6373, 6372, 2921, 2920, 6374, 6387, 6368, 3576, 387695, 2919, 3627	1019	50	18811	406125613346418	0.27407208273232486	0.020016107133009463	0.01955911838568048
GOTERM_MF_DIRECT	GO:0008237~metallopeptidase activity	13	1.11684e+16	3.92885e+11	11174, 8038, 290, 29953, 206338, 80332, 4224, 9507, 4314, 10004, 4316, 9509, 10863	1019	71	18811	3.38005e+16	0.349681903235988	0.025306418979744713	0.02472864685691949
GOTERM_MF_DIRECT	GO:0008430~selenium binding	5	0.429553264604811	8.62801e+11	1734, 2878, 8991, 6414, 22895	1019	9	18811	1.02557e+16	0.6113885795797778	0.05248708588164413	0.05128875058754266
GOTERM_MF_DIRECT	GO:0008233~peptidase activity	16	1.37457e+16	9.37632e+11	2191, 5650, 5125, 222643, 64699, 43849, 1511, 3026, 1991, 6469, 4312, 9507, 4314, 10004, 4317, 10875	1019	111	18811	2.66094e+16	0.6419879212739867	0.05403720610692438	0.05280347994009963
GOTERM_MF_DIRECT	GO:0005178~integrin binding	20	1718213058419240	0.001149708652104645	2191, 7045, 11082, 6696, 6387, 8840, 7148, 9358, 58494, 25975, 3381, 1756, 1311, 2674, 57126, 5764, 846, 8839, 5803, 2208	1019	161	18811	2.2932e+16	0.7162481615667242	0.06053528753944084	0.059153203349042636
GOTERM_MF_DIRECT	GO:0030246~carbohydrate binding	23	1.97595e+16	0.0011763478622572648	284194, 339390, 7123, 6476, 653808, 5068, 654346, 57452, 1272, 23601, 176, 1116, 114780, 26033, 23284, 10462, 140578, 4973, 6900, 3820, 5967, 5968, 2208	1019	199	18811	2.1336e+16	0.724414989857985	0.06053528753944084	0.059153203349042636
GOTERM_MF_DIRECT	GO:0004089~carbonate dehydratase activity	6	0.5154639175257731	0.0012162340875504095	760, 762, 766, 768, 759, 56934	1019	16	18811	6922595682041210	0.7362060199307839	0.06053528753944084	0.059153203349042636
GOTERM_MF_DIRECT	GO:0004888~transmembrane signaling receptor activity	22	1.89003e+16	0.0014122431989448082	9378, 5284, 7098, 285242, 2562, 1380, 115350, 79368, 83417, 3805, 84824, 3359, 2742, 973, 92737, 8549, 10990, 3820, 11126, 7804, 170572, 10894	1019	189	18811	2148812769028660	0.7872205898252654	0.06639913910211113	0.06488317702215426
GOTERM_MF_DIRECT	GO:0030298~receptor signaling protein tyrosine kinase activator activity	4	0.3436426116838488	0.0014553235967586001	389658, 285016, 4058, 238	1019	5	18811	1476820412168790	0.7970387188811007	0.06639913910211113	0.06488317702215426
GOTERM_MF_DIRECT	GO:1990837~sequence-specific double-stranded DNA binding	48	4123711340206180	0.0017387324933726667	7068, 6495, 9464, 130497, 6258, 3662, 3167, 9480, 6096, 7020, 144455, 27022, 3218, 430, 2128, 8929, 29841, 4488, 6689, 8328, 4306, 4009, 54738, 4605, 94234, 6662, 5013, 4760, 63950, 3651, 4487, 9314, 2001, 63951, 8061, 63876, 3131, 221833, 2118, 3227, 57057, 401, 159296, 10265, 6913, 6659, 6615, 2637	1019	556	18811	1.59369e+16	0.8512620428659885	0.07615648320972279	0.07441775071635014
GOTERM_MF_DIRECT	GO:0005326~neurotransmitter transporter activity	6	0.5154639175257731	0.0021795344171386317	6581, 55117, 6530, 246213, 9153, 57030	1019	18	18811	6153418384036630	0.9082965061655944	0.0848940935424444	0.08295587222868996
GOTERM_MF_DIRECT	GO:0008188~neuropeptide receptor activity	7	0.6013745704467355	0.002238625159582043	387129, 114815, 64106, 4886, 4887, 4888, 22986	1019	26	18811	4970068694798820	0.9140545439827623	0.0848940935424444	0.08295587222868996
GOTERM_MF_DIRECT	GO:0005539~glycosaminoglycan binding	7	0.6013745704467355	0.002238625159582043	1833, 50859, 3026, 633, 5212, 6469, 23213	1019	26	18811	4970068694798820	0.9140545439827623	0.0848940935424444	0.08295587222868996
GOTERM_MF_DIRECT	GO:0015293~symporter activity	12	1.03093e+16	0.0022483367239551485	8671, 387700, 6564, 55117, 6530, 6533, 246213, 11254, 340024, 9153, 54716, 83959	1019	75	18811	2953640824337580	0.9149656928567398	0.0848940935424444	0.08295587222868996
GOTERM_MF_DIRECT	GO:0004175~endopeptidase activity	13	1.11684e+16	0.0024660162108543437	2191, 4321, 4322, 5125, 1215, 1991, 6469, 4312, 4314, 4316, 4317, 10699, 10863	1019	87	18811	2758428930775040	0.9330375129661854	0.09000959169618354	0.08795457818713825
GOTERM_MF_DIRECT	GO:1904315~transmitter-gated ion channel activity involved in regulation of postsynaptic membrane potential	10	0.859106529209622	0.0037421553667235977	2899, 285242, 3359, 2566, 2742, 2563, 2562, 2892, 2906, 170572	1019	58	18811	3.1828e+16	0.9835156914631618	0.13166700427500375	0.12866090828698995
GOTERM_MF_DIRECT	GO:0008375~acetylglucosaminyltransferase activity	8	0.6872852233676976	0.0038478028646576437	192134, 10317, 2134, 2651, 51301, 8708, 93010, 25834	1019	38	18811	3886369505707340	0.9853229620325646	0.13166700427500375	0.12866090828698995
GOTERM_MF_DIRECT	GO:0016836~hydro-lyase activity	6	0.5154639175257731	0.004522468760264889	760, 762, 766, 768, 759, 56934	1019	21	18811	5274358614888540	0.9930104215698116	0.15006373613606222	0.14663762343889186
GOTERM_MF_DIRECT	GO:0022857~transmembrane transporter activity	19	1632302405498280	0.0053097507618184	9058, 136306, 6581, 8671, 6572, 10050, 246213, 222553, 57282, 64849, 57030, 8140, 83959, 55530, 115584, 28234, 6568, 55867, 60482	1019	171	18811	2051139461345540	0.9970609470015566	0.16784188260650357	0.1640098761543003
GOTERM_MF_DIRECT	GO:0042803~protein homodimerization activity	56	4810996563573880	0.005364809033084589	2191, 9421, 25902, 9464, 1380, 154, 155, 84649, 596, 3512, 26353, 1894, 57863, 5138, 10178, 54997, 127294, 6241, 5350, 6286, 5596, 93986, 7291, 6282, 1149, 8736, 9429, 6556, 845, 846, 8614, 5745, 6913, 3605, 11240, 2053, 2690, 27306, 126393, 146556, 29841, 54576, 54575, 54658, 9518, 341359, 4085, 6860, 5455, 200931, 9370, 2263, 4915, 57453, 10004, 7704	1019	713	18811	1.44989e+16	0.997233798420624	0.16784188260650357	0.1640098761543003
GOTERM_MF_DIRECT	GO:0005184~neuropeptide hormone activity	7	0.6013745704467355	0.005685525944779345	2922, 84417, 7432, 5179, 5697, 5368, 4852	1019	31	18811	4168444711766750	0.9980567944585882	0.16796930742400348	0.16413439172939154
GOTERM_MF_DIRECT	GO:0042923~neuropeptide binding	7	0.6013745704467355	0.005685525944779345	2587, 11251, 117, 6755, 4886, 4887, 4888	1019	31	18811	4168444711766750	0.9980567944585882	0.16796930742400348	0.16413439172939154
GOTERM_MF_DIRECT	GO:0030020~extracellular matrix structural constituent conferring tensile strength	8	0.6872852233676976	0.005955901911009455	1303, 1301, 1300, 1288, 1277, 1310, 1295, 84570	1019	41	18811	3.602e+16	0.9985572602852427	0.16796930742400348	0.16413439172939154
GOTERM_MF_DIRECT	GO:0002020~protease binding	14	1202749140893470	0.005982468483594645	2191, 7076, 5054, 147372, 4915, 596, 1311, 248, 1277, 57126, 1991, 9507, 10752, 3934	1019	109	18811	2371041946142550	0.9985988703558092	0.16796930742400348	0.16413439172939154
GOTERM_MF_DIRECT	GO:0005452~inorganic anion exchanger activity	5	0.429553264604811	0.007202018752660187	1811, 8671, 55867, 57282, 83959	1019	15	18811	6153418384036630	0.9996346833123457	0.19715526335407263	0.19265400163366
GOTERM_MF_DIRECT	GO:0030021~extracellular matrix structural constituent conferring compression resistance	5	0.429553264604811	0.009197280307632246	176, 4969, 1404, 633, 5549	1019	16	18811	5768829735034340	0.9999596379626852	0.24563468138676364	0.24002658363820742

## Sheet: path
Category	Term	Count	%	PValue	Genes	List Total	Pop Hits	Pop Total	Fold Enrichment	Bonferroni	Benjamini	FDR
KEGG_PATHWAY	hsa04080:Neuroactive ligand-receptor interaction	59	5.06873e+16	27427.7	5021, 100506013, 6750, 9340, 3360, 153, 22953, 154, 155, 2742, 2587, 117, 6865, 4886, 2906, 4887, 3952, 2904, 2903, 5030, 8862, 1909, 1908, 2562, 387129, 1268, 10022, 6755, 1907, 5028, 4852, 5745, 7068, 90226, 2892, 2690, 3814, 2922, 114131, 1511, 2566, 2641, 2563, 10874, 7432, 5179, 5697, 64106, 1132, 3352, 183, 185, 1129, 2899, 5729, 148, 2893, 5368, 5645	491	362	8156	2707317347616200	81187.1	811861	776205
KEGG_PATHWAY	hsa04024:cAMP signaling pathway	32	2.74914e+16	7.61176e+10	5021, 6750, 2892, 1261, 3360, 153, 154, 111, 1258, 477, 2641, 117, 4886, 2906, 2904, 2903, 5350, 6662, 7432, 8843, 1909, 7137, 1908, 3352, 482, 1129, 51196, 2893, 6755, 1907, 4852, 5348	491	221	8156	240521237478228	0.0022505539762672777	0.0011265408519889534	0.0010770643956516006
KEGG_PATHWAY	hsa04976:Bile secretion	18	1.54639e+16	1.75387e+10	9971, 8671, 200931, 123264, 482, 111, 760, 343, 366, 1576, 79799, 477, 54576, 28234, 54575, 9429, 54658, 8647	491	89	8156	3359527677978900	0.0051780622046007085	0.0017304897671148595	0.001654488527342923
KEGG_PATHWAY	hsa04657:IL-17 signaling pathway	18	1.54639e+16	3.68318e+10	6372, 6374, 5596, 4322, 4586, 1440, 225689, 8061, 1437, 2921, 2920, 3576, 2919, 4312, 4314, 3627, 3605, 3934	491	94	8156	3.18083e+16	0.010843198196935577	0.0027255533351291613	0.0026058499791944347
KEGG_PATHWAY	hsa04924:Renin secretion	15	1.28866e+16	4.79838e+11	22802, 5593, 9635, 1909, 1908, 183, 185, 153, 154, 111, 155, 1179, 117, 1907, 3778	491	69	8156	3.61109e+16	0.014103155211065976	0.0028406417938189894	0.002715883877198561
KEGG_PATHWAY	hsa03320:PPAR signaling pathway	15	1.28866e+16	1.2477e+12	6258, 28965, 9370, 729359, 2172, 2169, 3158, 2168, 2167, 5346, 4312, 4973, 5105, 6319, 948	491	75	8156	3.3222e+16	0.03626058623893913	0.006155339064247693	0.005885003226966543
KEGG_PATHWAY	hsa04060:Cytokine-cytokine receptor interaction	34	2.92096e+16	3.75821e+12	6373, 6372, 6374, 130399, 1440, 2690, 1437, 2921, 651, 1237, 2920, 3557, 653, 654, 3576, 9518, 3952, 3977, 8744, 7850, 6387, 6368, 3552, 1271, 3624, 3589, 51330, 23495, 2919, 5008, 608, 284340, 3605, 3627	491	295	8156	1.91449e+16	0.10529748535744698	0.014466237714162425	0.013830896192932318
KEGG_PATHWAY	hsa04974:Protein digestion and absorption	17	1.46048e+16	3.90979e+12	6564, 1295, 1360, 482, 1303, 1301, 477, 1300, 1288, 1277, 1310, 4224, 4225, 340024, 5645, 6547, 84570	491	103	8156	2741621023075550	0.10930438496886885	0.014466237714162425	0.013830896192932318
KEGG_PATHWAY	hsa05033:Nicotine addiction	10	0.859106529209622	4.85091e+12	2566, 2563, 2893, 2562, 246213, 2892, 2906, 2904, 2903, 57030	491	40	8156	415274949083503	0.1337846176463171	0.01595409492612536	0.015253408324640123
KEGG_PATHWAY	hsa04978:Mineral absorption	12	1.03093e+16	7.67902e+11	1811, 4493, 4494, 477, 4495, 4496, 4499, 340024, 6547, 115019, 140803, 482	491	60	8156	3.3222e+16	0.20338707623530117	0.022729906827276124	0.021731633892294402
KEGG_PATHWAY	hsa04970:Salivary secretion	15	1.28866e+16	0.0010961651742493754	6263, 5593, 1472, 1470, 482, 153, 154, 111, 155, 1469, 54831, 477, 148, 4842, 3778	491	92	8156	2708314885327190	0.27721455338416023	0.027249303471394967	0.02605254352163775
KEGG_PATHWAY	hsa04514:Cell adhesion molecules	21	1804123711340200	0.0011047014920835796	9378, 4684, 9073, 58494, 22871, 1272, 9076, 257194, 22854, 22865, 9075, 84631, 152404, 57863, 1001, 6900, 4359, 3897, 84189, 137075, 26050	491	157	8156	2221853230765230	0.2790405530643656	0.027249303471394967	0.02605254352163775
KEGG_PATHWAY	hsa02010:ABC transporters	10	0.859106529209622	0.0012025561555184302	10349, 340273, 23460, 26154, 10350, 1672, 9429, 10351, 6833, 8647	491	45	8156	3.69133e+16	0.2996470261623392	0.027381278617958103	0.026178722462439675
KEGG_PATHWAY	hsa04020:Calcium signaling pathway	27	2.31959e+16	0.002427880897626007	5021, 9965, 3360, 153, 22953, 154, 155, 6865, 2906, 4842, 6547, 2903, 6263, 5350, 5333, 1909, 2263, 185, 1129, 4915, 80310, 4916, 51196, 148, 2277, 845, 8817	491	240	8156	1.86874e+16	0.5130172424502712	0.05133233897837843	0.04907787814486857
KEGG_PATHWAY	hsa05323:Rheumatoid arthritis	14	1202749140893470	0.0035344249169013318	6372, 6374, 6387, 3552, 245972, 1437, 2921, 2920, 3589, 3576, 2919, 4312, 4314, 3605	491	93	8156	2.50058e+16	0.6493767462039487	0.06974598502685295	0.06668281676553846
KEGG_PATHWAY	hsa00830:Retinol metabolism	11	0.9450171821305842	0.0069855924398702	10170, 124, 79799, 1576, 9227, 125, 126, 54576, 54575, 54658, 54905	491	68	8156	2.68707e+16	0.8744424866642581	0.1292334601375987	0.12355766628020416
REACTOME_PATHWAY	R-HSA-1474244~Extracellular matrix organization	48	4123711340206180	976428	90187, 4593, 6696, 8038, 7148, 26577, 58494, 8076, 3381, 1756, 176, 283208, 1215, 1511, 1311, 284217, 1310, 633, 1277, 1991, 4148, 50859, 9378, 7076, 5054, 5650, 4320, 4684, 4321, 4322, 1295, 92291, 1404, 1303, 1301, 1300, 1288, 4312, 9507, 4237, 5645, 4314, 80274, 4316, 4317, 84570, 4319, 9509	651	301	10882	2665646003337560	1.18148e+10	1.18148e+10	1.16683e+10
REACTOME_PATHWAY	R-HSA-500792~GPCR ligand binding	61	5240549828178690	1.13915e+08	5021, 6750, 9340, 3360, 153, 154, 155, 2788, 2587, 117, 6469, 6865, 4886, 4887, 5030, 8862, 6368, 1909, 1908, 64805, 387129, 1268, 10022, 6755, 2919, 1907, 5028, 4852, 846, 5745, 6373, 6372, 6374, 90226, 3814, 2922, 2921, 1237, 2920, 114131, 2641, 3576, 10874, 7472, 7477, 7432, 8843, 6387, 5179, 5697, 11251, 64106, 1132, 3352, 183, 185, 1129, 5729, 148, 5368, 3627	651	467	10882	2.18344e+16	1.37836e+11	4.68344e+09	4.62538e+09
REACTOME_PATHWAY	R-HSA-373076~Class A/1 (Rhodopsin-like receptors)	49	4209621993127140	1.16118e+08	5021, 6750, 3360, 153, 154, 155, 2587, 6865, 4886, 4887, 5030, 8862, 6368, 1909, 1908, 64805, 387129, 1268, 10022, 6755, 2919, 1907, 5028, 4852, 6373, 6372, 6374, 3814, 2922, 2921, 1237, 2920, 3576, 10874, 8843, 6387, 5179, 5697, 11251, 64106, 1132, 3352, 183, 185, 1129, 5729, 148, 5368, 3627	651	335	10882	2.445e+16	1.40502e+11	4.68344e+09	4.62538e+09
REACTOME_PATHWAY	R-HSA-382551~Transport of small molecules	82	70446735395189	2.59279e+08	266675, 203859, 245972, 29986, 3043, 3040, 1811, 111, 2788, 54831, 477, 1179, 26154, 58157, 6547, 759, 255738, 6549, 54716, 5350, 22802, 6564, 9635, 9153, 64849, 482, 57030, 8140, 23657, 10349, 84239, 760, 563, 23491, 366, 762, 23250, 55532, 9429, 6556, 845, 5348, 60482, 140803, 285175, 4151, 8671, 6530, 340273, 6533, 10350, 5125, 353189, 115019, 57282, 63924, 28231, 115584, 1356, 23382, 23460, 2…	651	729	10882	1880243331457980	3.13722e+10	7.84318e+09	7.74595e+09
REACTOME_PATHWAY	R-HSA-1474228~Degradation of the extracellular matrix	28	2405498281786940	4.8222e+07	6696, 176, 1215, 1511, 1310, 1277, 1991, 50859, 7076, 5650, 4320, 4321, 4322, 1295, 92291, 1303, 1301, 1300, 1288, 4312, 9507, 5645, 4314, 80274, 4316, 4317, 84570, 4319	651	140	10882	3.34316e+16	5.83469e+10	1.16697e+10	1.15251e+10
REACTOME_PATHWAY	R-HSA-375276~Peptide ligand-binding receptors	34	2.92096e+16	9.62943e+07	6373, 6372, 5021, 6374, 6750, 3814, 2922, 2921, 1237, 2920, 2587, 3576, 6865, 4886, 4887, 10874, 6387, 8862, 6368, 1909, 5179, 5697, 1908, 64106, 183, 185, 387129, 6755, 10022, 2919, 1907, 5368, 4852, 3627	651	201	10882	2827551948399320	1.16509e+12	1.94194e+10	1.91786e+11
REACTOME_PATHWAY	R-HSA-1442490~Collagen degradation	18	1.54639e+16	1.24954e+09	4320, 4321, 4322, 1295, 1303, 1301, 1300, 1288, 1277, 1310, 1991, 4312, 5645, 4314, 4316, 4317, 84570, 4319	651	64	10882	4701324884792620	1.51184e+12	2.15993e+11	2.13315e+10
REACTOME_PATHWAY	R-HSA-1592389~Activation of Matrix Metalloproteinases	13	1.11684e+16	2.07086e+09	50859, 7076, 4320, 4322, 1215, 1511, 1991, 4312, 5645, 4314, 4316, 4317, 4319	651	33	10882	6.58502e+16	2.50542e+11	3.13217e+09	3.09334e+09
REACTOME_PATHWAY	R-HSA-425407~SLC-mediated transmembrane transport	35	3006872852233670	5.41496e+09	8671, 6530, 6533, 353189, 115019, 29986, 57282, 28231, 1811, 115584, 1356, 23382, 28234, 6568, 340024, 55867, 6547, 6549, 1836, 54716, 9058, 6581, 6564, 246213, 28965, 9153, 64849, 57030, 8140, 23657, 55117, 55532, 11254, 6556, 60482	651	250	10882	2340215053763440	0.006530704827149125	7.28012e+11	7.18987e+11
REACTOME_PATHWAY	R-HSA-388396~GPCR downstream signalling	66	5670103092783500	1.02531e+11	5021, 6750, 9340, 3360, 153, 154, 155, 111, 2788, 2587, 1894, 117, 6865, 5138, 4886, 4887, 5030, 6003, 8862, 6368, 1909, 6004, 1908, 64805, 387129, 1268, 26960, 10022, 6755, 2919, 1907, 5028, 4852, 846, 5745, 2838, 6373, 6372, 6374, 3814, 2922, 2921, 1237, 2920, 2641, 3576, 10874, 7432, 8843, 6387, 5179, 5697, 11251, 64106, 1132, 3352, 27115, 183, 185, 1129, 5729, 148, 5368, 4314, 1607, 3627	651	633	10882	1.74288e+16	0.012329706208553781	0.0012406284063442706	0.0012252487153565316
REACTOME_PATHWAY	R-HSA-372790~Signaling by GPCR	71	6099656357388310	1.67175e+10	5021, 6750, 9340, 3360, 153, 154, 155, 111, 2788, 2587, 1894, 117, 6469, 6865, 5138, 4886, 4887, 5030, 6003, 8862, 6368, 1909, 6004, 1908, 64805, 387129, 1268, 26960, 10022, 6755, 2919, 1907, 5028, 4852, 846, 5745, 2838, 6373, 6372, 6374, 90226, 3814, 2922, 2921, 1237, 2920, 114131, 2641, 3576, 10874, 7472, 7477, 7432, 8843, 6387, 5179, 5697, 11251, 64106, 1132, 3352, 27115, 183, 185, 1129, 5729,…	651	708	10882	1676304164822480	0.020025107820499488	0.0018389235260771145	0.001816126953439795
REACTOME_PATHWAY	R-HSA-425393~Transport of inorganic cations/anions and amino acids/oligopeptides	19	1632302405498280	6.50901e+10	8671, 6564, 6533, 246213, 115019, 57282, 57030, 23657, 8140, 1811, 55117, 23382, 6568, 11254, 340024, 6547, 1836, 6549, 54716	651	108	10882	2940746429993740	0.07573976644664193	0.006563253801595974	0.006481891151162966
REACTOME_PATHWAY	R-HSA-418594~G alpha (i) signalling events	38	3264604810996560	7.19201e+09	6373, 6372, 6374, 6750, 2921, 111, 1237, 2788, 2920, 2587, 3576, 4886, 4887, 10874, 5030, 6003, 8843, 6387, 8862, 6368, 5179, 5697, 11251, 6004, 1132, 3352, 183, 64805, 1129, 1268, 26960, 6755, 10022, 2919, 5368, 4852, 846, 3627	651	318	10882	1.99749e+16	0.0833472006919751	0.006694105816514882	0.006611121033665524
REACTOME_PATHWAY	R-HSA-425366~Transport of bile salts and organic acids, metal ions and amine compounds	16	1.37457e+16	1.34778e+11	9058, 6581, 6530, 6533, 29986, 64849, 115584, 1356, 55117, 55532, 11254, 6556, 340024, 55867, 60482, 54716	651	85	10882	3.14651e+16	0.15048707459867772	0.011648652274003612	0.01150424749374737
REACTOME_PATHWAY	R-HSA-6794362~Protein-protein interactions at synapses	16	1.37457e+16	1.54435e+12	9378, 347730, 9456, 2892, 22871, 23136, 22865, 4916, 84631, 2893, 2906, 84189, 2904, 341359, 2903, 26050	651	86	10882	3.10992e+16	0.17045777605912482	0.012457789123433117	0.012303353721076509
REACTOME_PATHWAY	R-HSA-112316~Neuronal System	44	3.78007e+16	2.14547e+12	6572, 7102, 2892, 2571, 22871, 590, 3738, 56479, 111, 2788, 3359, 2566, 2742, 2906, 84189, 3777, 2904, 3778, 2903, 341359, 26050, 4747, 9378, 285242, 347730, 9456, 10382, 3772, 2562, 23136, 57030, 22865, 79861, 2899, 4916, 1103, 84631, 26960, 2893, 4137, 60482, 6833, 170572, 3745	651	410	10882	1.79389e+16	0.22866240791881276	0.016225080398209413	0.016023943037901032
REACTOME_PATHWAY	R-HSA-6783783~Interleukin-10 signaling	11	0.9450171821305842	3.72508e+10	1437, 7076, 2920, 3557, 7850, 3576, 1440, 3552, 2919, 2208, 3627	651	47	10882	3.91221e+16	0.3628937904218119	0.026513819481880557	0.02618513576929526
REACTOME_PATHWAY	R-HSA-1247673~Erythrocytes take up oxygen and release carbon dioxide	5	0.429553264604811	0.0012478320678544882	760, 762, 3043, 759, 3040	651	9	10882	9286567673664440	0.779271010725641	0.0838820445613295	0.08284218450478407
REACTOME_PATHWAY	R-HSA-3000178~ECM proteoglycans	13	1.11684e+16	0.0017062271621945927	5054, 4593, 4684, 7148, 3381, 176, 1404, 284217, 1311, 1288, 633, 1277, 4148	651	76	10882	2.85929e+16	0.8733462324172092	0.10696617109324678	0.10564014417886769
REACTOME_PATHWAY	R-HSA-6809371~Formation of the cornified envelope	18	1.54639e+16	0.001843924571164603	43849, 25984, 54474, 3859, 1830, 192666, 144501, 3872, 9119, 3853, 5317, 3854, 1825, 11202, 6703, 3855, 147409, 3857	651	130	10882	2.3145e+16	0.8928160003276524	0.10696617109324678	0.10564014417886769
REACTOME_PATHWAY	R-HSA-373760~L1CAM interactions	17	1.46048e+16	0.0018564376801307294	11280, 6332, 4684, 6456, 6335, 10382, 1272, 79861, 287, 284217, 2596, 6900, 6327, 55800, 6712, 3897, 10752	651	119	10882	2.38797e+16	0.8944295973979624	0.10696617109324678	0.10564014417886769
REACTOME_PATHWAY	R-HSA-445095~Interaction between L1 and Ankyrins	8	0.6872852233676976	0.0019585735273139333	287, 11280, 6332, 6335, 6327, 55800, 6712, 3897	651	31	10882	4313760467766710	0.9067244990306195	0.10772154400226633	0.10638615296091593
REACTOME_PATHWAY	R-HSA-1474290~Collagen formation	14	1202749140893470	0.002544711759875272	4322, 26577, 1295, 283208, 1303, 1301, 1300, 1288, 1277, 1310, 4314, 4316, 9509, 84570	651	90	10882	2.60024e+16	0.9541795875749135	0.13387396649778605	0.13221437187178045
REACTOME_PATHWAY	R-HSA-2980736~Peptide hormone metabolism	14	1202749140893470	0.0028111131464435553	9314, 290, 1360, 590, 183, 2922, 3624, 1215, 1511, 2641, 5126, 3952, 3798, 3800	651	91	10882	257166489424554	0.9668342251238846	0.13891991966351047	0.1371977718990868
REACTOME_PATHWAY	R-HSA-5661231~Metallothioneins bind metals	5	0.429553264604811	0.0029683213879987584	4493, 4494, 4495, 4496, 4499	651	11	10882	7598100823907270	0.9725944591559158	0.13891991966351047	0.1371977718990868
REACTOME_PATHWAY	R-HSA-381426~Regulation of Insulin-like Growth Factor (IGF) transport and uptake by Insulin-like Growth Factor Binding Proteins (IGFBPs)	17	1.46048e+16	0.003087007749099004	7076, 6696, 91851, 5179, 29106, 147111, 1511, 1356, 1114, 54972, 4312, 4148, 7857, 8614, 10232, 255738, 84141	651	125	10882	2.27335e+16	0.9762709842730498	0.13891991966351047	0.1371977718990868
REACTOME_PATHWAY	R-HSA-163125~Post-translational modification: synthesis of GPI-anchored proteins	14	1202749140893470	0.0030998659759626304	5067, 1087, 58530, 80328, 2350, 257194, 251, 22854, 1368, 248, 646627, 10232, 154064, 2813	651	92	10882	2543712014960260	0.9766384418202788	0.13891991966351047	0.1371977718990868
REACTOME_PATHWAY	R-HSA-159418~Recycling of bile acids and salts	6	0.5154639175257731	0.0033424276747176145	9971, 28234, 200931, 123264, 8647, 2172	651	18	10882	5.57194e+16	0.9825969802315457	0.14437162723245622	0.14258189631635138
REACTOME_PATHWAY	R-HSA-211859~Biological oxidations	25	2147766323024050	0.00346014643780267	1580, 27306, 27284, 1576, 79799, 54576, 54498, 54575, 54658, 6820, 2949, 4129, 1836, 9971, 1594, 25830, 1800, 23491, 124, 125, 126, 6799, 54988, 64180, 54905	651	222	10882	1.88241e+16	0.9849147430524358	0.14437162723245622	0.14258189631635138
REACTOME_PATHWAY	R-HSA-1475029~Reversible hydration of carbon dioxide	5	0.429553264604811	0.004244017069471567	760, 762, 766, 768, 759	651	12	10882	6964925755248330	0.9941784495421612	0.1684780169459472	0.16638944648793957
REACTOME_PATHWAY	R-HSA-442660~Na+/Cl- dependent neurotransmitter transporters	6	0.5154639175257731	0.0043163789465490605	55117, 6530, 6533, 11254, 340024, 54716	651	19	10882	5278680572398730	0.9946685012998903	0.1684780169459472	0.16638944648793957
REACTOME_PATHWAY	R-HSA-8957275~Post-translational protein phosphorylation	15	1.28866e+16	0.004871343925883354	7076, 6696, 91851, 5179, 29106, 147111, 1356, 1114, 54972, 4148, 7857, 8614, 10232, 255738, 84141	651	108	10882	2.32164e+16	0.9972843653347059	0.18419769219746432	0.1819142497322065
REACTOME_PATHWAY	R-HSA-1480926~O2/CO2 exchange in erythrocytes	5	0.429553264604811	0.005843859160258508	760, 762, 3043, 759, 3040	651	13	10882	6429162235613840	0.9991681110500884	0.20797263482096454	0.20539446166202696
REACTOME_PATHWAY	R-HSA-1237044~Erythrocytes take up carbon dioxide and release oxygen	5	0.429553264604811	0.005843859160258508	760, 762, 3043, 759, 3040	651	13	10882	6429162235613840	0.9991681110500884	0.20797263482096454	0.20539446166202696
REACTOME_PATHWAY	R-HSA-1650814~Collagen biosynthesis and modifying enzymes	11	0.9450171821305842	0.006093960370640646	1303, 283208, 1301, 1300, 1288, 1277, 1310, 26577, 1295, 9509, 84570	651	67	10882	2.74439e+16	0.9993864514977142	0.21067691567071944	0.20806521836901634
REACTOME_PATHWAY	R-HSA-397014~Muscle contraction	22	1.89003e+16	0.007046566191178853	6263, 5350, 7111, 11280, 6332, 6335, 7137, 482, 25802, 7140, 1756, 4629, 477, 1674, 845, 5348, 4842, 6547, 6327, 55800, 3777, 10699	651	197	10882	1.86674e+16	0.9998077141885601	0.23684291920351147	0.2339068499571869
REACTOME_PATHWAY	R-HSA-5660526~Response to metal ions	5	0.429553264604811	0.007800041091106324	4493, 4494, 4495, 4496, 4499	651	14	10882	5969936361641430	0.9999232571887581	0.2503217238945236	0.24721856202806258
REACTOME_PATHWAY	R-HSA-380108~Chemokine receptors bind chemokines	10	0.859106529209622	0.007861343395034626	6373, 6372, 2921, 1237, 2920, 6374, 6387, 3576, 2919, 3627	651	59	10882	2.83319e+16	0.9999287853541362	0.2503217238945236	0.24721856202806258
REACTOME_PATHWAY	R-HSA-438066~Unblocking of NMDA receptors, glutamate binding and activation	6	0.5154639175257731	0.008426526542926138	2893, 2892, 2906, 2904, 2903, 4747	651	22	10882	4558860494344360	0.9999642621005548	0.26143838761386223	0.25819741586658296
REACTOME_PATHWAY	R-HSA-5576891~Cardiac conduction	16	1.37457e+16	0.009912824267277656	6263, 5350, 11280, 6332, 6335, 7137, 482, 477, 845, 5348, 4842, 6547, 6327, 55800, 3777, 10699	651	129	10882	2.07328e+16	0.999994180888411	0.2998629340851491	0.29614562498492

## Sheet: string
#term ID	term description	observed gene count	background gene count	strength	false discovery rate	matching proteins in your network (IDs)	matching proteins in your network (labels)
CL:16428	Mixed, incl. collagen formation, and defective b3galtl causes peters-plus syndrome (pps)	39	187	0.57	2.95e-07	9606.ENSP00000218388,9606.ENSP00000222271,9606.ENSP00000223095,9606.ENSP00000225964,9606.ENSP00000226284,9606.ENSP00000250160,9606.ENSP00000251582,9606.ENSP00000254898,9606.ENSP00000260227,9606.ENSP00000261037,9606.ENSP00000261883,9606.ENSP00000286744,9606.ENSP00000295992,9606.ENSP00000299855,9606.ENSP00000317232,9606.ENSP00000322788,9606.ENSP00000325146,9606.ENSP00000327368,9606.ENSP00000355751,…	TIMP1,COMP,SERPINE1,COL1A1,IBSP,WISP1,ADAMTS2,MATN2,MMP7,COL8A1,CILP,ADAMTSL3,PCOLCE2,MMP3,FKBP10,MMP1,COL12A1,COL10A1,THBS2,DPT,ADAMTS4,COL11A1,PLAU,LCN2,MFAP2,ADAMTSL1,ADAMTS6,COL4A6,SPP1,COL25A1,MATN3,ACAN,CD36,SERPINB2,P4HA3,ADAMTS12,CHAD,MMP12,COL19A1
CL:22534	Mixed, incl. protein-protein interactions at synapses, and neurotransmitter transport	35	167	0.57	1.25e-06	9606.ENSP00000221485,9606.ENSP00000239144,9606.ENSP00000255224,9606.ENSP00000256509,9606.ENSP00000263233,9606.ENSP00000263269,9606.ENSP00000282499,9606.ENSP00000295057,9606.ENSP00000307508,9606.ENSP00000316909,9606.ENSP00000330633,9606.ENSP00000334382,9606.ENSP00000335196,9606.ENSP00000343158,9606.ENSP00000350928,9606.ENSP00000357106,9606.ENSP00000360472,9606.ENSP00000362183,9606.ENSP00000363229,…	SLC17A7,HOXB8,SYT4,CHL1,SYP,GRIN2D,GRIA4,LRRTM1,CALB2,SLC17A8,CNTN2,HOMER1,GLDN,EPB41L3,GAD1,CADM3,LGI1,GRIK3,SLC18A3,SLITRK5,TSPAN7,RPH3A,PTPRZ1,GRIN2A,NBEA,CADM2,NRXN1,NLGN1,SLITRK3,MPP2,CNTN1,SHISA9,GRIN2B,NCAM1,GRIA3
CL:16429	Collagen formation, and Defective B3GALTL causes Peters-plus syndrome (PpS)	33	168	0.54	1.05e-05	9606.ENSP00000218388,9606.ENSP00000223095,9606.ENSP00000225964,9606.ENSP00000226284,9606.ENSP00000250160,9606.ENSP00000251582,9606.ENSP00000260227,9606.ENSP00000261037,9606.ENSP00000286744,9606.ENSP00000295992,9606.ENSP00000299855,9606.ENSP00000317232,9606.ENSP00000322788,9606.ENSP00000325146,9606.ENSP00000355751,9606.ENSP00000356791,9606.ENSP00000356975,9606.ENSP00000359114,9606.ENSP00000361850,…	TIMP1,SERPINE1,COL1A1,IBSP,WISP1,ADAMTS2,MMP7,COL8A1,ADAMTSL3,PCOLCE2,MMP3,FKBP10,MMP1,COL12A1,THBS2,DPT,ADAMTS4,COL11A1,PLAU,LCN2,MFAP2,ADAMTSL1,ADAMTS6,COL4A6,SPP1,COL25A1,ACAN,CD36,SERPINB2,P4HA3,ADAMTS12,MMP12,COL19A1
CL:22867	Mostly uncharacterized, incl. membrane-attack complex / perforin, and membrane-associating domain	19	61	0.74	3.06e-05	9606.ENSP00000248933,9606.ENSP00000252939,9606.ENSP00000254051,9606.ENSP00000261275,9606.ENSP00000269503,9606.ENSP00000332287,9606.ENSP00000354536,9606.ENSP00000356432,9606.ENSP00000358715,9606.ENSP00000364919,9606.ENSP00000370057,9606.ENSP00000380307,9606.ENSP00000387380,9606.ENSP00000393161,9606.ENSP00000405388,9606.ENSP00000413163,9606.ENSP00000450958,9606.ENSP00000454919,9606.ENSP00000470879	SEZ6L,CALY,TNS4,FAM189A1,CBLN2,SYNGR1,ASTN1,BRINP3,SORCS3,DIRAS2,FRMPD4,JPH4,NECAB1,TMEM151B,CA10,TMEM130,TMEM179,RNF112,TMEM59L
CL:24334	Neuroactive ligand-receptor interaction, and hormone activity	33	181	0.51	3.06e-05	9606.ENSP00000216492,9606.ENSP00000218230,9606.ENSP00000220478,9606.ENSP00000256857,9606.ENSP00000262441,9606.ENSP00000262545,9606.ENSP00000262648,9606.ENSP00000264218,9606.ENSP00000273610,9606.ENSP00000274341,9606.ENSP00000277942,9606.ENSP00000287641,9606.ENSP00000293897,9606.ENSP00000299727,9606.ENSP00000302724,9606.ENSP00000304133,9606.ENSP00000312631,9606.ENSP00000321999,9606.ENSP00000324270,…	CHGA,PCSK1N,SCG3,GRP,GLP2R,PCSK2,KAL1,NMU,UCN2,HAPLN1,NPFFR1,SST,SSTR5,GALR1,INSL5,SCG2,INSM1,PTH1R,OXTR,NPY2R,ADAM33,PYY,NPY1R,KISS1,VIP,CHGB,UCN3,NPSR1,DPP10,NPY,GCG,STMN2,ADCYAP1R1
CL:22032	Mixed, incl. cell-cell junction assembly, and gap junction	32	183	0.49	9.52e-05	9606.ENSP00000016913,9606.ENSP00000167588,9606.ENSP00000234701,9606.ENSP00000257189,9606.ENSP00000262150,9606.ENSP00000263946,9606.ENSP00000264012,9606.ENSP00000288955,9606.ENSP00000295522,9606.ENSP00000297029,9606.ENSP00000307134,9606.ENSP00000311010,9606.ENSP00000323587,9606.ENSP00000329243,9606.ENSP00000332404,9606.ENSP00000345868,9606.ENSP00000349493,9606.ENSP00000352785,9606.ENSP00000353608,…	MS4A12,KRT20,CLCA1,DSG3,CDH19,PKP1,CDH3,GRHL3,CLDN1,SCIN,CTNND2,ELF5,ITLN1,KRT7,TMIGD1,GJB4,GUCA2A,DSG4,DSC3,CLCA4,CLCA2,TACSTD2,GUCA2B,SERPINB5,KLK7,CLDN8,CTNNA2,CTNNA3,PHGR1,CLDN23,CLDN2,FCGBP
CL:22869	Mostly uncharacterized, incl. membrane-attack complex / perforin, and membrane-associating domain	17	54	0.75	9.52e-05	9606.ENSP00000248933,9606.ENSP00000252939,9606.ENSP00000254051,9606.ENSP00000261275,9606.ENSP00000332287,9606.ENSP00000354536,9606.ENSP00000356432,9606.ENSP00000358715,9606.ENSP00000364919,9606.ENSP00000370057,9606.ENSP00000380307,9606.ENSP00000393161,9606.ENSP00000405388,9606.ENSP00000413163,9606.ENSP00000450958,9606.ENSP00000454919,9606.ENSP00000470879	SEZ6L,CALY,TNS4,FAM189A1,SYNGR1,ASTN1,BRINP3,SORCS3,DIRAS2,FRMPD4,JPH4,TMEM151B,CA10,TMEM130,TMEM179,RNF112,TMEM59L
CL:16430	Collagen formation, and Matrix metalloproteinases	25	129	0.54	0.00032	9606.ENSP00000218388,9606.ENSP00000223095,9606.ENSP00000225964,9606.ENSP00000226284,9606.ENSP00000250160,9606.ENSP00000251582,9606.ENSP00000260227,9606.ENSP00000261037,9606.ENSP00000295992,9606.ENSP00000299855,9606.ENSP00000317232,9606.ENSP00000322788,9606.ENSP00000325146,9606.ENSP00000356791,9606.ENSP00000359114,9606.ENSP00000361850,9606.ENSP00000362108,9606.ENSP00000364685,9606.ENSP00000378340,…	TIMP1,SERPINE1,COL1A1,IBSP,WISP1,ADAMTS2,MMP7,COL8A1,PCOLCE2,MMP3,FKBP10,MMP1,COL12A1,DPT,COL11A1,PLAU,LCN2,MFAP2,COL4A6,SPP1,COL25A1,SERPINB2,P4HA3,MMP12,COL19A1
CL:14839	SLC-mediated transmembrane transport, and bile acid and bile salt transport	28	161	0.49	0.00041	9606.ENSP00000237612,9606.ENSP00000244527,9606.ENSP00000261196,9606.ENSP00000261622,9606.ENSP00000263817,9606.ENSP00000264047,9606.ENSP00000266682,9606.ENSP00000275300,9606.ENSP00000279027,9606.ENSP00000280612,9606.ENSP00000286298,9606.ENSP00000289932,9606.ENSP00000296327,9606.ENSP00000301891,9606.ENSP00000315006,9606.ENSP00000333591,9606.ENSP00000335292,9606.ENSP00000339182,9606.ENSP00000346298,…	ABCG2,SLC17A1,SLCO1B3,SLC7A5,ABCB11,SLC5A7,SLC6A15,SLC22A3,SLC13A3,SLC7A11,SLC26A2,SLC5A11,SLC51A,SLC22A11,SLC28A2,SLC35D3,SLC51B,ATP13A4,SLC6A20,SLC35F1,SLC26A9,SLC15A1,SLC17A4,FABP6,SLC13A2,NR1H4,SLC6A14,SLC6A6
CL:22535	Mixed, incl. protein-protein interactions at synapses, and synaptic transmission, glutamatergic	25	132	0.53	0.00041	9606.ENSP00000221485,9606.ENSP00000239144,9606.ENSP00000255224,9606.ENSP00000263233,9606.ENSP00000263269,9606.ENSP00000282499,9606.ENSP00000295057,9606.ENSP00000307508,9606.ENSP00000316909,9606.ENSP00000334382,9606.ENSP00000350928,9606.ENSP00000362183,9606.ENSP00000363229,9606.ENSP00000366283,9606.ENSP00000367743,9606.ENSP00000374036,9606.ENSP00000379818,9606.ENSP00000383295,9606.ENSP00000385142,…	SLC17A7,HOXB8,SYT4,SYP,GRIN2D,GRIA4,LRRTM1,CALB2,SLC17A8,HOMER1,GAD1,GRIK3,SLC18A3,SLITRK5,TSPAN7,RPH3A,GRIN2A,NBEA,NRXN1,NLGN1,SLITRK3,MPP2,SHISA9,GRIN2B,GRIA3
CL:22870	Mostly uncharacterized, incl. membrane-attack complex / perforin, and membrane-associating domain	15	49	0.74	0.00041	9606.ENSP00000248933,9606.ENSP00000252939,9606.ENSP00000261275,9606.ENSP00000332287,9606.ENSP00000354536,9606.ENSP00000356432,9606.ENSP00000358715,9606.ENSP00000364919,9606.ENSP00000370057,9606.ENSP00000380307,9606.ENSP00000405388,9606.ENSP00000413163,9606.ENSP00000450958,9606.ENSP00000454919,9606.ENSP00000470879	SEZ6L,CALY,FAM189A1,SYNGR1,ASTN1,BRINP3,SORCS3,DIRAS2,FRMPD4,JPH4,CA10,TMEM130,TMEM179,RNF112,TMEM59L
CL:14841	SLC-mediated transmembrane transport, and Drug induction of bile acid pathway	23	118	0.54	0.00055	9606.ENSP00000237612,9606.ENSP00000244527,9606.ENSP00000261196,9606.ENSP00000261622,9606.ENSP00000263817,9606.ENSP00000266682,9606.ENSP00000275300,9606.ENSP00000279027,9606.ENSP00000280612,9606.ENSP00000286298,9606.ENSP00000289932,9606.ENSP00000296327,9606.ENSP00000301891,9606.ENSP00000315006,9606.ENSP00000335292,9606.ENSP00000346298,9606.ENSP00000356102,9606.ENSP00000365686,9606.ENSP00000377549,…	ABCG2,SLC17A1,SLCO1B3,SLC7A5,ABCB11,SLC6A15,SLC22A3,SLC13A3,SLC7A11,SLC26A2,SLC5A11,SLC51A,SLC22A11,SLC28A2,SLC51B,SLC6A20,SLC26A9,SLC15A1,FABP6,SLC13A2,NR1H4,SLC6A14,SLC6A6
CL:14835	SLC-mediated transmembrane transport, and monocarboxylic acid transmembrane transporter activity	31	199	0.44	0.00062	9606.ENSP00000217159,9606.ENSP00000237612,9606.ENSP00000244527,9606.ENSP00000261196,9606.ENSP00000261622,9606.ENSP00000263817,9606.ENSP00000264047,9606.ENSP00000266682,9606.ENSP00000275300,9606.ENSP00000279027,9606.ENSP00000280187,9606.ENSP00000280612,9606.ENSP00000286298,9606.ENSP00000289932,9606.ENSP00000296327,9606.ENSP00000301891,9606.ENSP00000309741,9606.ENSP00000315006,9606.ENSP00000333591,…	SLCO4A1,ABCG2,SLC17A1,SLCO1B3,SLC7A5,ABCB11,SLC5A7,SLC6A15,SLC22A3,SLC13A3,GPM6A,SLC7A11,SLC26A2,SLC5A11,SLC51A,SLC22A11,SLCO4C1,SLC28A2,SLC35D3,SLC51B,ATP13A4,SLC6A20,SLC35F1,SLC26A9,SLC15A1,SLC17A4,FABP6,SLC13A2,NR1H4,SLC6A14,SLC6A6
CL:14840	SLC-mediated transmembrane transport, and Drug induction of bile acid pathway	24	130	0.52	0.00063	9606.ENSP00000237612,9606.ENSP00000244527,9606.ENSP00000261196,9606.ENSP00000261622,9606.ENSP00000263817,9606.ENSP00000266682,9606.ENSP00000275300,9606.ENSP00000279027,9606.ENSP00000280612,9606.ENSP00000286298,9606.ENSP00000289932,9606.ENSP00000296327,9606.ENSP00000301891,9606.ENSP00000315006,9606.ENSP00000335292,9606.ENSP00000346298,9606.ENSP00000356102,9606.ENSP00000365686,9606.ENSP00000367137,…	ABCG2,SLC17A1,SLCO1B3,SLC7A5,ABCB11,SLC6A15,SLC22A3,SLC13A3,SLC7A11,SLC26A2,SLC5A11,SLC51A,SLC22A11,SLC28A2,SLC51B,SLC6A20,SLC26A9,SLC15A1,SLC17A4,FABP6,SLC13A2,NR1H4,SLC6A14,SLC6A6
CL:22358	Mixed, incl. p-type trefoil, chordata, and calcium-activated chloride channel n terminal	10	20	0.95	0.00063	9606.ENSP00000016913,9606.ENSP00000234701,9606.ENSP00000323587,9606.ENSP00000332404,9606.ENSP00000349493,9606.ENSP00000359594,9606.ENSP00000359596,9606.ENSP00000361662,9606.ENSP00000410024,9606.ENSP00000481056	MS4A12,CLCA1,ITLN1,TMIGD1,GUCA2A,CLCA4,CLCA2,GUCA2B,PHGR1,FCGBP
CL:22272	Mostly uncharacterized, incl. signaling by mst1, and lung epithelial cell differentiation	16	63	0.66	0.00093	9606.ENSP00000016913,9606.ENSP00000167588,9606.ENSP00000234701,9606.ENSP00000288955,9606.ENSP00000311010,9606.ENSP00000323587,9606.ENSP00000329243,9606.ENSP00000332404,9606.ENSP00000349493,9606.ENSP00000359594,9606.ENSP00000359596,9606.ENSP00000360269,9606.ENSP00000361662,9606.ENSP00000372221,9606.ENSP00000410024,9606.ENSP00000481056	MS4A12,KRT20,CLCA1,GRHL3,ELF5,ITLN1,KRT7,TMIGD1,GUCA2A,CLCA4,CLCA2,TACSTD2,GUCA2B,SERPINB5,PHGR1,FCGBP
CL:14837	SLC-mediated transmembrane transport, and monocarboxylic acid transmembrane transporter activity	29	187	0.44	0.0010	9606.ENSP00000237612,9606.ENSP00000244527,9606.ENSP00000261196,9606.ENSP00000261622,9606.ENSP00000263817,9606.ENSP00000264047,9606.ENSP00000266682,9606.ENSP00000275300,9606.ENSP00000279027,9606.ENSP00000280612,9606.ENSP00000286298,9606.ENSP00000289932,9606.ENSP00000296327,9606.ENSP00000301891,9606.ENSP00000309741,9606.ENSP00000315006,9606.ENSP00000333591,9606.ENSP00000335292,9606.ENSP00000339182,…	ABCG2,SLC17A1,SLCO1B3,SLC7A5,ABCB11,SLC5A7,SLC6A15,SLC22A3,SLC13A3,SLC7A11,SLC26A2,SLC5A11,SLC51A,SLC22A11,SLCO4C1,SLC28A2,SLC35D3,SLC51B,ATP13A4,SLC6A20,SLC35F1,SLC26A9,SLC15A1,SLC17A4,FABP6,SLC13A2,NR1H4,SLC6A14,SLC6A6
CL:22536	Mixed, incl. protein-protein interactions at synapses, and synaptic transmission, glutamatergic	22	118	0.52	0.0011	9606.ENSP00000221485,9606.ENSP00000255224,9606.ENSP00000263233,9606.ENSP00000263269,9606.ENSP00000282499,9606.ENSP00000295057,9606.ENSP00000307508,9606.ENSP00000316909,9606.ENSP00000334382,9606.ENSP00000350928,9606.ENSP00000362183,9606.ENSP00000363229,9606.ENSP00000367743,9606.ENSP00000374036,9606.ENSP00000379818,9606.ENSP00000383295,9606.ENSP00000385142,9606.ENSP00000392500,9606.ENSP00000428182,…	SLC17A7,SYT4,SYP,GRIN2D,GRIA4,LRRTM1,CALB2,SLC17A8,HOMER1,GAD1,GRIK3,SLC18A3,TSPAN7,RPH3A,GRIN2A,NBEA,NRXN1,NLGN1,MPP2,SHISA9,GRIN2B,GRIA3
CL:22537	Mixed, incl. protein-protein interactions at synapses, and synaptic transmission, glutamatergic	21	111	0.53	0.0014	9606.ENSP00000221485,9606.ENSP00000255224,9606.ENSP00000263233,9606.ENSP00000263269,9606.ENSP00000282499,9606.ENSP00000295057,9606.ENSP00000307508,9606.ENSP00000316909,9606.ENSP00000334382,9606.ENSP00000350928,9606.ENSP00000362183,9606.ENSP00000363229,9606.ENSP00000367743,9606.ENSP00000374036,9606.ENSP00000379818,9606.ENSP00000383295,9606.ENSP00000385142,9606.ENSP00000392500,9606.ENSP00000454014,…	SLC17A7,SYT4,SYP,GRIN2D,GRIA4,LRRTM1,CALB2,SLC17A8,HOMER1,GAD1,GRIK3,SLC18A3,TSPAN7,RPH3A,GRIN2A,NBEA,NRXN1,NLGN1,SHISA9,GRIN2B,GRIA3
CL:24337	Amidation, and G protein-coupled peptide receptor activity	23	131	0.5	0.0015	9606.ENSP00000256857,9606.ENSP00000262441,9606.ENSP00000262648,9606.ENSP00000264218,9606.ENSP00000273610,9606.ENSP00000274341,9606.ENSP00000277942,9606.ENSP00000287641,9606.ENSP00000293897,9606.ENSP00000321999,9606.ENSP00000324270,9606.ENSP00000332591,9606.ENSP00000348912,9606.ENSP00000353198,9606.ENSP00000354652,9606.ENSP00000356162,9606.ENSP00000356213,9606.ENSP00000369798,9606.ENSP00000370950,…	GRP,GLP2R,KAL1,NMU,UCN2,HAPLN1,NPFFR1,SST,SSTR5,PTH1R,OXTR,NPY2R,ADAM33,PYY,NPY1R,KISS1,VIP,UCN3,NPSR1,DPP10,NPY,GCG,ADCYAP1R1
CL:16571	Mixed, incl. dissolution of fibrin clot, and negative regulation of metallopeptidase activity	9	20	0.9	0.0026	9606.ENSP00000218388,9606.ENSP00000223095,9606.ENSP00000260227,9606.ENSP00000299855,9606.ENSP00000322788,9606.ENSP00000361850,9606.ENSP00000362108,9606.ENSP00000378517,9606.ENSP00000401645	TIMP1,SERPINE1,MMP7,MMP3,MMP1,PLAU,LCN2,SPP1,SERPINB2
CL:24335	Neuroactive ligand-receptor interaction, and Neuropeptide	25	158	0.45	0.0026	9606.ENSP00000256857,9606.ENSP00000262441,9606.ENSP00000262648,9606.ENSP00000264218,9606.ENSP00000273610,9606.ENSP00000274341,9606.ENSP00000277942,9606.ENSP00000287641,9606.ENSP00000293897,9606.ENSP00000299727,9606.ENSP00000302724,9606.ENSP00000321999,9606.ENSP00000324270,9606.ENSP00000332591,9606.ENSP00000348912,9606.ENSP00000353198,9606.ENSP00000354652,9606.ENSP00000356162,9606.ENSP00000356213,…	GRP,GLP2R,KAL1,NMU,UCN2,HAPLN1,NPFFR1,SST,SSTR5,GALR1,INSL5,PTH1R,OXTR,NPY2R,ADAM33,PYY,NPY1R,KISS1,VIP,UCN3,NPSR1,DPP10,NPY,GCG,ADCYAP1R1
CL:24336	Neuroactive ligand-receptor interaction, and Kallmann syndrome	24	147	0.46	0.0026	9606.ENSP00000256857,9606.ENSP00000262441,9606.ENSP00000262648,9606.ENSP00000264218,9606.ENSP00000273610,9606.ENSP00000274341,9606.ENSP00000277942,9606.ENSP00000287641,9606.ENSP00000293897,9606.ENSP00000302724,9606.ENSP00000321999,9606.ENSP00000324270,9606.ENSP00000332591,9606.ENSP00000348912,9606.ENSP00000353198,9606.ENSP00000354652,9606.ENSP00000356162,9606.ENSP00000356213,9606.ENSP00000369798,…	GRP,GLP2R,KAL1,NMU,UCN2,HAPLN1,NPFFR1,SST,SSTR5,INSL5,PTH1R,OXTR,NPY2R,ADAM33,PYY,NPY1R,KISS1,VIP,UCN3,NPSR1,DPP10,NPY,GCG,ADCYAP1R1
CL:14842	Mixed, incl. xenobiotic transmembrane transporter activity, and monocarboxylic acid transmembrane transporter activity	15	65	0.61	0.0032	9606.ENSP00000237612,9606.ENSP00000244527,9606.ENSP00000261196,9606.ENSP00000263817,9606.ENSP00000275300,9606.ENSP00000279027,9606.ENSP00000286298,9606.ENSP00000296327,9606.ENSP00000301891,9606.ENSP00000315006,9606.ENSP00000335292,9606.ENSP00000365686,9606.ENSP00000377549,9606.ENSP00000392411,9606.ENSP00000447149	ABCG2,SLC17A1,SLCO1B3,ABCB11,SLC22A3,SLC13A3,SLC26A2,SLC51A,SLC22A11,SLC28A2,SLC51B,SLC15A1,FABP6,SLC13A2,NR1H4
CL:16569	Mixed, incl. elastic fibre formation, and matrix metalloproteinases	14	58	0.63	0.0038	9606.ENSP00000218388,9606.ENSP00000223095,9606.ENSP00000250160,9606.ENSP00000260227,9606.ENSP00000299855,9606.ENSP00000322788,9606.ENSP00000325146,9606.ENSP00000356791,9606.ENSP00000361850,9606.ENSP00000362108,9606.ENSP00000364685,9606.ENSP00000378517,9606.ENSP00000401645,9606.ENSP00000458585	TIMP1,SERPINE1,WISP1,MMP7,MMP3,MMP1,COL12A1,DPT,PLAU,LCN2,MFAP2,SPP1,SERPINB2,MMP12
CL:16570	Mixed, incl. matrix metalloproteinases, and dissolution of fibrin clot	11	36	0.74	0.0045	9606.ENSP00000218388,9606.ENSP00000223095,9606.ENSP00000260227,9606.ENSP00000299855,9606.ENSP00000322788,9606.ENSP00000325146,9606.ENSP00000361850,9606.ENSP00000362108,9606.ENSP00000378517,9606.ENSP00000401645,9606.ENSP00000458585	TIMP1,SERPINE1,MMP7,MMP3,MMP1,COL12A1,PLAU,LCN2,SPP1,SERPINB2,MMP12
CL:22799	Mixed, incl. protein localization to juxtaparanode region of axon, and nectin/necl trans heterodimerization	10	31	0.76	0.0069	9606.ENSP00000256509,9606.ENSP00000330633,9606.ENSP00000335196,9606.ENSP00000343158,9606.ENSP00000357106,9606.ENSP00000360472,9606.ENSP00000377047,9606.ENSP00000384193,9606.ENSP00000447006,9606.ENSP00000480132	CHL1,CNTN2,GLDN,EPB41L3,CADM3,LGI1,PTPRZ1,CADM2,CNTN1,NCAM1
CL:22871	Mostly uncharacterized, incl. membrane-attack complex / perforin, and synaptogyrin	10	34	0.72	0.0127	9606.ENSP00000248933,9606.ENSP00000252939,9606.ENSP00000332287,9606.ENSP00000354536,9606.ENSP00000356432,9606.ENSP00000364919,9606.ENSP00000370057,9606.ENSP00000380307,9606.ENSP00000405388,9606.ENSP00000454919	SEZ6L,CALY,SYNGR1,ASTN1,BRINP3,DIRAS2,FRMPD4,JPH4,CA10,RNF112
CL:24652	Mixed, incl. chromogranin a/b/c, and protein-tyrosine phosphatase receptor ia-2	7	15	0.92	0.0149	9606.ENSP00000216492,9606.ENSP00000218230,9606.ENSP00000220478,9606.ENSP00000262545,9606.ENSP00000304133,9606.ENSP00000312631,9606.ENSP00000368244	CHGA,PCSK1N,SCG3,PCSK2,SCG2,INSM1,CHGB
CL:24654	Mixed, incl. chromogranin a/b/c, and insulin processing	6	10	2022-03-01	0.0164	9606.ENSP00000216492,9606.ENSP00000218230,9606.ENSP00000220478,9606.ENSP00000262545,9606.ENSP00000304133,9606.ENSP00000368244	CHGA,PCSK1N,SCG3,PCSK2,SCG2,CHGB
CL:24338	Amidation, and G protein-coupled peptide receptor activity	19	119	0.45	0.0182	9606.ENSP00000256857,9606.ENSP00000262441,9606.ENSP00000262648,9606.ENSP00000264218,9606.ENSP00000273610,9606.ENSP00000277942,9606.ENSP00000287641,9606.ENSP00000293897,9606.ENSP00000321999,9606.ENSP00000324270,9606.ENSP00000332591,9606.ENSP00000353198,9606.ENSP00000354652,9606.ENSP00000356162,9606.ENSP00000356213,9606.ENSP00000369798,9606.ENSP00000384364,9606.ENSP00000387662,9606.ENSP00000483721	GRP,GLP2R,KAL1,NMU,UCN2,NPFFR1,SST,SSTR5,PTH1R,OXTR,NPY2R,PYY,NPY1R,KISS1,VIP,UCN3,NPY,GCG,ADCYAP1R1
CL:22715	Mixed, incl. clathrin-sculpted vesicle, and structural constituent of presynaptic active zone	7	16	0.89	0.0186	9606.ENSP00000221485,9606.ENSP00000255224,9606.ENSP00000263233,9606.ENSP00000307508,9606.ENSP00000316909,9606.ENSP00000350928,9606.ENSP00000363229	SLC17A7,SYT4,SYP,CALB2,SLC17A8,GAD1,SLC18A3
CL:14142	Mixed, incl. neutral lipid storage disease, and perilipin	6	11	0.99	0.0217	9606.ENSP00000228027,9606.ENSP00000256104,9606.ENSP00000262462,9606.ENSP00000300055,9606.ENSP00000301286,9606.ENSP00000373328	DGAT2,FABP4,SLC27A6,PLIN1,PLIN4,CIDEC
CL:14843	Mixed, incl. xenobiotic transmembrane transporter activity, and bile acid transmembrane transporter activity	12	54	0.6	0.0217	9606.ENSP00000237612,9606.ENSP00000244527,9606.ENSP00000261196,9606.ENSP00000263817,9606.ENSP00000275300,9606.ENSP00000296327,9606.ENSP00000301891,9606.ENSP00000315006,9606.ENSP00000335292,9606.ENSP00000365686,9606.ENSP00000377549,9606.ENSP00000447149	ABCG2,SLC17A1,SLCO1B3,ABCB11,SLC22A3,SLC51A,SLC22A11,SLC28A2,SLC51B,SLC15A1,FABP6,NR1H4
CL:24650	Mixed, incl. chromogranin a/b/c, and peptide hormone processing	8	23	0.79	0.0217	9606.ENSP00000216492,9606.ENSP00000218230,9606.ENSP00000220478,9606.ENSP00000262545,9606.ENSP00000304133,9606.ENSP00000312631,9606.ENSP00000368244,9606.ENSP00000429243	CHGA,PCSK1N,SCG3,PCSK2,SCG2,INSM1,CHGB,STMN2
CL:22538	Ionotropic glutamate receptor complex, and disruption of postsynaptic signaling by cnv	13	64	0.56	0.0235	9606.ENSP00000263269,9606.ENSP00000282499,9606.ENSP00000295057,9606.ENSP00000334382,9606.ENSP00000362183,9606.ENSP00000367743,9606.ENSP00000379818,9606.ENSP00000383295,9606.ENSP00000385142,9606.ENSP00000392500,9606.ENSP00000454014,9606.ENSP00000477455,9606.ENSP00000481554	GRIN2D,GRIA4,LRRTM1,HOMER1,GRIK3,TSPAN7,GRIN2A,NBEA,NRXN1,NLGN1,SHISA9,GRIN2B,GRIA3
CL:36513	Mixed, incl. autosomal recessive congenital ichthyosis, and p domain	8	24	0.77	0.0247	9606.ENSP00000252252,9606.ENSP00000272895,9606.ENSP00000294889,9606.ENSP00000364430,9606.ENSP00000369395,9606.ENSP00000438209,9606.ENSP00000446280,9606.ENSP00000473853	KRT6B,ABCA12,C1orf115,SP5,LRRC19,SP6,PCSK5,MMP28
CL:16572	Peptidase M10A, cysteine switch, zinc binding site, and negative regulation of metallopeptidase activity	6	12	0.95	0.0275	9606.ENSP00000218388,9606.ENSP00000260227,9606.ENSP00000299855,9606.ENSP00000322788,9606.ENSP00000362108,9606.ENSP00000378517	TIMP1,MMP7,MMP3,MMP1,LCN2,SPP1
CL:14844	Mixed, incl. xenobiotic transmembrane transporter activity, and bile acid transmembrane transporter activity	10	41	0.64	0.0338	9606.ENSP00000237612,9606.ENSP00000261196,9606.ENSP00000263817,9606.ENSP00000275300,9606.ENSP00000296327,9606.ENSP00000315006,9606.ENSP00000335292,9606.ENSP00000365686,9606.ENSP00000377549,9606.ENSP00000447149	ABCG2,SLCO1B3,ABCB11,SLC22A3,SLC51A,SLC28A2,SLC51B,SLC15A1,FABP6,NR1H4
CL:14139	Mixed, incl. srebp signaling pathway, and lipid metabolism pathway	9	34	0.67	0.0395	9606.ENSP00000228027,9606.ENSP00000256104,9606.ENSP00000262462,9606.ENSP00000300055,9606.ENSP00000301286,9606.ENSP00000320209,9606.ENSP00000343782,9606.ENSP00000359380,9606.ENSP00000373328	DGAT2,FABP4,SLC27A6,PLIN1,PLIN4,CIDEA,ADRB3,SCD,CIDEC
CL:24195	Mixed, incl. neurotransmitter receptor activity, and myasthenia gravis	13	69	0.53	0.0395	9606.ENSP00000264381,9606.ENSP00000295727,9606.ENSP00000301908,9606.ENSP00000308820,9606.ENSP00000322617,9606.ENSP00000324248,9606.ENSP00000347754,9606.ENSP00000362021,9606.ENSP00000363571,9606.ENSP00000363748,9606.ENSP00000376848,9606.ENSP00000406050,9606.ENSP00000409378	BCHE,FEV,PNOC,RIC3,HTR3C,PENK,HTR3A,TMEM35,MUSK,HTR1D,PRIMA1,HTR3E,CHRM4
CL:20439	Mixed, incl. neuron fate commitment, and dopaminergic neurogenesis	12	60	0.55	0.0400	9606.ENSP00000247182,9606.ENSP00000302251,9606.ENSP00000321835,9606.ENSP00000333640,9606.ENSP00000340226,9606.ENSP00000355001,9606.ENSP00000359215,9606.ENSP00000360157,9606.ENSP00000386200,9606.ENSP00000396103,9606.ENSP00000408792,9606.ENSP00000442786	SIX1,GBX2,ETV4,EYA2,LMX1A,POU3F3,TLX1,FOXD3,FOXP2,MYT1L,SP8,LMO3
CL:20438	Mixed, incl. neuron fate commitment, and dopaminergic neurogenesis	13	70	0.52	0.0425	9606.ENSP00000247182,9606.ENSP00000302251,9606.ENSP00000321835,9606.ENSP00000333640,9606.ENSP00000340226,9606.ENSP00000355001,9606.ENSP00000359215,9606.ENSP00000360157,9606.ENSP00000386200,9606.ENSP00000396103,9606.ENSP00000408792,9606.ENSP00000419266,9606.ENSP00000442786	SIX1,GBX2,ETV4,EYA2,LMX1A,POU3F3,TLX1,FOXD3,FOXP2,MYT1L,SP8,EVX1,LMO3
CL:18276	Chemokine receptors bind chemokines	8	28	0.71	0.0497	9606.ENSP00000226317,9606.ENSP00000296026,9606.ENSP00000296027,9606.ENSP00000305651,9606.ENSP00000306512,9606.ENSP00000306884,9606.ENSP00000379110,9606.ENSP00000427279	CXCL6,CXCL3,CXCL5,CXCL10,CXCL8,CXCL11,CXCL1,CXCL2
